# Supplementary material for: Identification and Characterization of circRNAs in Non-Lactating Dairy Goat Mammary Glands Reveal Their Regulatory Role in Mammary Cell Involution and Remodeling
Source: Biomolecules. 2023 May 18;13(5):860. doi: 10.3390/biom13050860 (PMC10216389; doi:10.3390/biom13050860)
Supplement: Supplementary file 1 [file biomolecules-13-00860-s001.zip › Supplementary materials/Table S1.xlsx]

## Sheet: Sheet1
Sample_ID	Total clean reads	Total mapped reads	overall alignment rate (%)	FPKM >= 0.5
LL1	79128414	75757543	95.74	29782
LL2	73732313	70613436	95.77	28741
LL3	74150886	71155190	95.96	28124
DP1	86809313	83154640	95.79	26046
DP2	76966530	74403544	96.67	26883
DP3	77865292	75140006	96.51	26757
LG1	71343386	68782158	96.41	17964
LG2	74738441	71412580	95.55	18822
LG3	75215472	72650624	96.59	20181
