# Supplementary material for: Identification and Characterization of circRNAs in Non-Lactating Dairy Goat Mammary Glands Reveal Their Regulatory Role in Mammary Cell Involution and Remodeling
Source: Biomolecules. 2023 May 18;13(5):860. doi: 10.3390/biom13050860 (PMC10216389; doi:10.3390/biom13050860)
Supplement: Supplementary file 1 [file biomolecules-13-00860-s001.zip › Supplementary materials/Table S10.xlsx]

## Sheet: GO
ONTOLOGY	ID	Description	GeneRatio	BgRatio	pvalue	p.adjust	qvalue	geneID	Count
BP	GO:1903131	mononuclear cell differentiation	10/22	433/18800	1.91360333373333e-11	2.52212919386052e-08	1.23880636868e-08	BTK/INPP5D/ITGA4/DOCK2/TNFSF13B/IL4R/FASN/SOCS5/BATF/CEBPG	10
BP	GO:0030098	lymphocyte differentiation	9/22	382/18800	2.11728767747779e-10	1.39529257945786e-07	6.85332590341494e-08	BTK/INPP5D/ITGA4/DOCK2/TNFSF13B/IL4R/SOCS5/BATF/CEBPG	9
BP	GO:0002366	leukocyte activation involved in immune response	8/22	285/18800	6.726751799462e-10	2.4746978976011e-07	1.21550930997898e-07	BTK/CLEC7A/DOCK2/LGALS3/IL4R/SPHK2/SOCS5/BATF	8
BP	GO:0002263	cell activation involved in immune response	8/22	289/18800	7.51046402913839e-10	2.4746978976011e-07	1.21550930997898e-07	BTK/CLEC7A/DOCK2/LGALS3/IL4R/SPHK2/SOCS5/BATF	8
BP	GO:0042113	B cell activation	8/22	336/18800	2.46317358186686e-09	6.49292556180105e-07	3.18916158494341e-07	BTK/INPP5D/PRKCB/CASP8/ITGA4/TNFSF13B/BATF/CEBPG	8
BP	GO:0002697	regulation of immune effector process	8/22	353/18800	3.6290316823727e-09	7.97177292894537e-07	3.91553418361265e-07	BTK/CLEC7A/CD36/LGALS3/IL4R/MAP3K7/SPHK2/SOCS5	8
BP	GO:0002460	adaptive immune response based on somatic recombination of immune receptors built from immunoglobulin superfamily domains	8/22	370/18800	5.24628943968838e-09	9.87801354501326e-07	4.85183158708023e-07	BTK/INPP5D/CLEC7A/TNFSF13B/IL4R/MAP3K7/SOCS5/BATF	8
BP	GO:0002699	positive regulation of immune effector process	7/22	248/18800	9.20103275423436e-09	1.51587014626011e-06	7.4455725577028e-07	BTK/CLEC7A/CD36/IL4R/MAP3K7/SPHK2/SOCS5	7
BP	GO:0007249	I-kappaB kinase/NF-kappaB signaling	7/22	288/18800	2.57847643507324e-08	3.56798105877996e-06	1.75250247675879e-06	BTK/PRKCB/CASP8/CLEC7A/CD36/MAP3K7/SPHK2	7
BP	GO:0002443	leukocyte mediated immunity	8/22	457/18800	2.71936895590435e-08	3.56798105877996e-06	1.75250247675879e-06	BTK/INPP5D/CLEC7A/IL4R/MAP3K7/SPHK2/BATF/CEBPG	8
BP	GO:0002700	regulation of production of molecular mediator of immune response	6/22	167/18800	2.97782941172835e-08	3.56798105877996e-06	1.75250247675879e-06	BTK/CLEC7A/CD36/IL4R/MAP3K7/SPHK2	6
BP	GO:0001819	positive regulation of cytokine production	8/22	475/18800	3.66803538003351e-08	3.7266670551523e-06	1.83044504346191e-06	CASP8/CLEC7A/CD36/IL4R/MAP3K7/SPHK2/BATF/CEBPG	8
BP	GO:0002822	regulation of adaptive immune response based on somatic recombination of immune receptors built from immunoglobulin superfamily domains	6/22	173/18800	3.67577175394384e-08	3.7266670551523e-06	1.83044504346191e-06	BTK/CLEC7A/TNFSF13B/IL4R/MAP3K7/SOCS5	6
BP	GO:0002440	production of molecular mediator of immune response	7/22	312/18800	4.46488684725244e-08	4.20337204619908e-06	2.06459053463177e-06	BTK/CLEC7A/CD36/IL4R/MAP3K7/SPHK2/BATF	7
BP	GO:0002819	regulation of adaptive immune response	6/22	188/18800	6.02982579303063e-08	5.29820693014291e-06	2.60234586857111e-06	BTK/CLEC7A/TNFSF13B/IL4R/MAP3K7/SOCS5	6
BP	GO:0002718	regulation of cytokine production involved in immune response	5/22	98/18800	8.52296586440568e-08	7.02079313080418e-06	3.44843684645362e-06	BTK/CLEC7A/CD36/MAP3K7/SPHK2	5
BP	GO:0002367	cytokine production involved in immune response	5/22	100/18800	9.43448244565994e-08	7.31449874316459e-06	3.59269764958567e-06	BTK/CLEC7A/CD36/MAP3K7/SPHK2	5
BP	GO:0007159	leukocyte cell-cell adhesion	7/22	381/18800	1.74329841775239e-07	1.27648184144314e-05	6.26975746735509e-06	CXCL12/PECAM1/ITGA4/TNFSF13B/LGALS3/IL4R/SOCS5	7
BP	GO:0002702	positive regulation of production of molecular mediator of immune response	5/22	120/18800	2.35235122830841e-07	1.63178890468973e-05	8.01493631805913e-06	CLEC7A/CD36/IL4R/MAP3K7/SPHK2	5
BP	GO:0002696	positive regulation of leukocyte activation	7/22	421/18800	3.42658106758059e-07	2.23950439831437e-05	1.09998818382185e-05	BTK/INPP5D/CLEC7A/TNFSF13B/IL4R/SPHK2/SOCS5	7
BP	GO:0043122	regulation of I-kappaB kinase/NF-kappaB signaling	6/22	254/18800	3.56825435239771e-07	2.23950439831437e-05	1.09998818382185e-05	PRKCB/CASP8/CLEC7A/CD36/MAP3K7/SPHK2	6
BP	GO:0050867	positive regulation of cell activation	7/22	436/18800	4.33934265501291e-07	2.59966073604864e-05	1.27688791044638e-05	BTK/INPP5D/CLEC7A/TNFSF13B/IL4R/SPHK2/SOCS5	7
BP	GO:0051091	positive regulation of DNA-binding transcription factor activity	6/22	265/18800	4.57608260070995e-07	2.62229429031987e-05	1.28800494253392e-05	BTK/PRKCB/CLEC7A/CD36/MAP3K7/CEBPG	6
BP	GO:0030183	B cell differentiation	5/22	142/18800	5.43940753641346e-07	2.98714130541373e-05	1.46720861179574e-05	BTK/INPP5D/ITGA4/TNFSF13B/CEBPG	5
BP	GO:0045064	T-helper 2 cell differentiation	3/22	15/18800	6.27085762603936e-07	3.30599614044795e-05	1.62382208000598e-05	IL4R/SOCS5/BATF	3
BP	GO:0051092	positive regulation of NF-kappaB transcription factor activity	5/22	154/18800	8.13210928869694e-07	3.89247798043327e-05	1.91188719588409e-05	BTK/PRKCB/CLEC7A/CD36/MAP3K7	5
BP	GO:0002764	immune response-regulating signaling pathway	7/22	482/18800	8.51485951512695e-07	3.89247798043327e-05	1.91188719588409e-05	BTK/INPP5D/PRKCB/CLEC7A/CD36/LGALS3/MAP3K7	7
BP	GO:1902107	positive regulation of leukocyte differentiation	5/22	157/18800	8.94667062479237e-07	3.89247798043327e-05	1.91188719588409e-05	BTK/INPP5D/CASP8/IL4R/SOCS5	5
BP	GO:1903708	positive regulation of hemopoiesis	5/22	157/18800	8.94667062479237e-07	3.89247798043327e-05	1.91188719588409e-05	BTK/INPP5D/CASP8/IL4R/SOCS5	5
BP	GO:0019221	cytokine-mediated signaling pathway	7/22	486/18800	8.99962896325451e-07	3.89247798043327e-05	1.91188719588409e-05	CXCL12/CASP8/TNFSF13B/IL4R/MAP3K7/NAIP/SOCS5	7
BP	GO:0002429	immune response-activating cell surface receptor signaling pathway	6/22	300/18800	9.45062939103678e-07	3.89247798043327e-05	1.91188719588409e-05	BTK/INPP5D/PRKCB/CLEC7A/LGALS3/MAP3K7	6
BP	GO:0002757	immune response-activating signal transduction	6/22	300/18800	9.45062939103678e-07	3.89247798043327e-05	1.91188719588409e-05	BTK/INPP5D/PRKCB/CLEC7A/LGALS3/MAP3K7	6
BP	GO:0051250	negative regulation of lymphocyte activation	5/22	161/18800	1.01316088275359e-06	4.04650316202799e-05	1.98754048769844e-05	BTK/INPP5D/LGALS3/IL4R/SOCS5	5
BP	GO:0002720	positive regulation of cytokine production involved in immune response	4/22	68/18800	1.09006400328073e-06	4.22560104801176e-05	2.07550886073575e-05	CLEC7A/CD36/MAP3K7/SPHK2	4
BP	GO:0032635	interleukin-6 production	5/22	172/18800	1.40388721259898e-06	5.13978707279293e-05	2.52453402265606e-05	INPP5D/CLEC7A/CD36/SPHK2/SOCS5	5
BP	GO:0032675	regulation of interleukin-6 production	5/22	172/18800	1.40388721259898e-06	5.13978707279293e-05	2.52453402265606e-05	INPP5D/CLEC7A/CD36/SPHK2/SOCS5	5
BP	GO:0002768	immune response-regulating cell surface receptor signaling pathway	6/22	328/18800	1.58814539341443e-06	5.65723142843302e-05	2.77868966415327e-05	BTK/INPP5D/PRKCB/CLEC7A/LGALS3/MAP3K7	6
BP	GO:0090280	positive regulation of calcium ion import	3/22	21/18800	1.82469901594342e-06	6.32882448161429e-05	3.10855926538838e-05	CXCL12/LGALS3/SPHK2	3
BP	GO:1903037	regulation of leukocyte cell-cell adhesion	6/22	344/18800	2.09318412857864e-06	7.07388892683755e-05	3.47451616484713e-05	CXCL12/ITGA4/TNFSF13B/LGALS3/IL4R/SOCS5	6
BP	GO:0043123	positive regulation of I-kappaB kinase/NF-kappaB signaling	5/22	188/18800	2.17472080132472e-06	7.16570504036496e-05	3.51961392845975e-05	PRKCB/CASP8/CLEC7A/CD36/MAP3K7	5
BP	GO:0002695	negative regulation of leukocyte activation	5/22	193/18800	2.47379862197228e-06	7.95235752136457e-05	3.90599782416677e-05	BTK/INPP5D/LGALS3/IL4R/SOCS5	5
BP	GO:0002449	lymphocyte mediated immunity	6/22	365/18800	2.94839286864902e-06	9.25233762114144e-05	4.54451532385751e-05	BTK/INPP5D/IL4R/MAP3K7/BATF/CEBPG	6
BP	GO:0051251	positive regulation of lymphocyte activation	6/22	371/18800	3.23921408072443e-06	9.92856781022045e-05	4.87666256951168e-05	BTK/INPP5D/CLEC7A/TNFSF13B/IL4R/SOCS5	6
BP	GO:0042832	defense response to protozoan	3/22	26/18800	3.55358245784605e-06	0.000106445947260025	5.2283569654912e-05	CLEC7A/IL4R/BATF	3
BP	GO:0002275	myeloid cell activation involved in immune response	4/22	93/18800	3.83386489661619e-06	0.000112289642972003	5.51538458811453e-05	BTK/DOCK2/IL4R/SPHK2	4
BP	GO:0001562	response to protozoan	3/22	27/18800	3.99475012051893e-06	0.000114134323049961	5.60599062980002e-05	CLEC7A/IL4R/BATF	3
BP	GO:0002253	activation of immune response	6/22	386/18800	4.070040351554e-06	0.000114134323049961	5.60599062980002e-05	BTK/INPP5D/PRKCB/CLEC7A/LGALS3/MAP3K7	6
BP	GO:0050866	negative regulation of cell activation	5/22	216/18800	4.29250910266601e-06	0.000117865145777371	5.78923925030613e-05	BTK/INPP5D/LGALS3/IL4R/SOCS5	5
BP	GO:0002532	production of molecular mediator involved in inflammatory response	4/22	97/18800	4.53569360228676e-06	0.000122000901383958	5.99237715447123e-05	BTK/CLEC7A/CD36/IL4R	4
BP	GO:0008037	cell recognition	5/22	228/18800	5.58778554672685e-06	0.00014729402701172	7.23471181313055e-05	PECAM1/CLEC7A/CD36/DOCK2/LGALS3	5
BP	GO:0002274	myeloid leukocyte activation	5/22	232/18800	6.0816491652666e-06	0.000157168894114145	7.71974042649939e-05	BTK/DOCK2/IL4R/SPHK2/BATF	5
BP	GO:0002703	regulation of leukocyte mediated immunity	5/22	236/18800	6.60915479428494e-06	0.000166712715527542	8.18850890898796e-05	BTK/CLEC7A/IL4R/MAP3K7/SPHK2	5
BP	GO:0045621	positive regulation of lymphocyte differentiation	4/22	107/18800	6.70392558646412e-06	0.000166712715527542	8.18850890898796e-05	BTK/INPP5D/IL4R/SOCS5	4
BP	GO:0002683	negative regulation of immune system process	6/22	425/18800	7.07056648938524e-06	0.000172574196907588	8.47641011885365e-05	BTK/INPP5D/CXCL12/LGALS3/IL4R/SOCS5	6
BP	GO:0002824	positive regulation of adaptive immune response based on somatic recombination of immune receptors built from immunoglobulin superfamily domains	4/22	110/18800	7.48245013637094e-06	0.000179306714177035	8.80709441888637e-05	BTK/CLEC7A/TNFSF13B/MAP3K7	4
BP	GO:0050851	antigen receptor-mediated signaling pathway	5/22	244/18800	7.77162447809367e-06	0.000182910733252276	8.98411476320979e-05	BTK/INPP5D/PRKCB/LGALS3/MAP3K7	5
BP	GO:0002821	positive regulation of adaptive immune response	4/22	115/18800	8.92585612599302e-06	0.000206390848667698	0.00010137398924258	BTK/CLEC7A/TNFSF13B/MAP3K7	4
BP	GO:0002286	T cell activation involved in immune response	4/22	116/18800	9.23754483443097e-06	0.000208053456693031	0.000102190620450614	LGALS3/IL4R/SOCS5/BATF	4
BP	GO:0045785	positive regulation of cell adhesion	6/22	446/18800	9.31347036789745e-06	0.000208053456693031	0.000102190620450614	CXCL12/ITGA4/CD36/TNFSF13B/IL4R/SOCS5	6
BP	GO:0051090	regulation of DNA-binding transcription factor activity	6/22	452/18800	1.00507908669303e-05	0.000220782372710236	0.000108442743564248	BTK/PRKCB/CLEC7A/CD36/MAP3K7/CEBPG	6
BP	GO:0042092	type 2 immune response	3/22	37/18800	1.05315406211596e-05	0.000224659180028504	0.000110346933725365	IL4R/SOCS5/BATF	3
BP	GO:0022407	regulation of cell-cell adhesion	6/22	456/18800	1.05681860104456e-05	0.000224659180028504	0.000110346933725365	CXCL12/ITGA4/TNFSF13B/LGALS3/IL4R/SOCS5	6
BP	GO:1902105	regulation of leukocyte differentiation	5/22	283/18800	1.59267572133284e-05	0.000333197873129632	0.000163658407455254	BTK/INPP5D/CASP8/IL4R/SOCS5	5
BP	GO:0046651	lymphocyte proliferation	5/22	296/18800	1.9771942083776e-05	0.000407178432287762	0.000199995795748721	BTK/INPP5D/DOCK2/TNFSF13B/LGALS3	5
BP	GO:0032943	mononuclear cell proliferation	5/22	300/18800	2.10899626750813e-05	0.000427639550857803	0.000210045782108097	BTK/INPP5D/DOCK2/TNFSF13B/LGALS3	5
BP	GO:1903038	negative regulation of leukocyte cell-cell adhesion	4/22	144/18800	2.16915097850209e-05	0.000429077627598438	0.000210752129201373	CXCL12/LGALS3/IL4R/SOCS5	4
BP	GO:0090279	regulation of calcium ion import	3/22	47/18800	2.18119886563697e-05	0.000429077627598438	0.000210752129201373	CXCL12/LGALS3/SPHK2	3
BP	GO:0043303	mast cell degranulation	3/22	50/18800	2.63055062170387e-05	0.000509862605794956	0.000250431676834037	BTK/IL4R/SPHK2	3
BP	GO:0002279	mast cell activation involved in immune response	3/22	52/18800	2.96158636438903e-05	0.00055762440403782	0.000273891069789361	BTK/IL4R/SPHK2	3
BP	GO:0002448	mast cell mediated immunity	3/22	52/18800	2.96158636438903e-05	0.00055762440403782	0.000273891069789361	BTK/IL4R/SPHK2	3
BP	GO:0046631	alpha-beta T cell activation	4/22	158/18800	3.12197134716609e-05	0.000579543413459846	0.000284657135434714	DOCK2/IL4R/SOCS5/BATF	4
BP	GO:0070661	leukocyte proliferation	5/22	330/18800	3.33021876972187e-05	0.000609615047012976	0.000299427564821484	BTK/INPP5D/DOCK2/TNFSF13B/LGALS3	5
BP	GO:0002886	regulation of myeloid leukocyte mediated immunity	3/22	59/18800	4.33342421188781e-05	0.000782390837160019	0.000384290683534392	BTK/IL4R/SPHK2	3
BP	GO:0002221	pattern recognition receptor signaling pathway	4/22	176/18800	4.75947751117824e-05	0.000847701535099043	0.00041636965424959	BTK/CLEC7A/CD36/MAP3K7	4
BP	GO:0032731	positive regulation of interleukin-1 beta production	3/22	62/18800	5.02992496328344e-05	0.000881603768123234	0.000433021577666152	CASP8/CLEC7A/CD36	3
BP	GO:0050777	negative regulation of immune response	4/22	179/18800	5.083602911788e-05	0.000881603768123234	0.000433021577666152	INPP5D/LGALS3/IL4R/SOCS5	4
BP	GO:0045619	regulation of lymphocyte differentiation	4/22	181/18800	5.30847416709566e-05	0.000908645318471699	0.000446303706461221	BTK/INPP5D/IL4R/SOCS5	4
BP	GO:0030888	regulation of B cell proliferation	3/22	64/18800	5.53276915211896e-05	0.000934896120832409	0.000459197439750764	BTK/INPP5D/TNFSF13B	3
BP	GO:0042093	T-helper cell differentiation	3/22	65/18800	5.79608872227553e-05	0.000940153253577405	0.00046177961101358	IL4R/SOCS5/BATF	3
BP	GO:0045576	mast cell activation	3/22	65/18800	5.79608872227553e-05	0.000940153253577405	0.00046177961101358	BTK/IL4R/SPHK2	3
BP	GO:1903706	regulation of hemopoiesis	5/22	371/18800	5.81708491037687e-05	0.000940153253577405	0.00046177961101358	BTK/INPP5D/CASP8/IL4R/SOCS5	5
BP	GO:0045625	regulation of T-helper 1 cell differentiation	2/22	10/18800	5.84920840617202e-05	0.000940153253577405	0.00046177961101358	IL4R/SOCS5	2
BP	GO:0018108	peptidyl-tyrosine phosphorylation	5/22	373/18800	5.96736730733762e-05	0.000947589170008553	0.00046543194597497	BTK/PECAM1/CLEC7A/CD36/SOCS5	5
BP	GO:0071677	positive regulation of mononuclear cell migration	3/22	66/18800	6.06749212214104e-05	0.000952018406783558	0.000467607475578539	CXCL12/ITGA4/LGALS3	3
BP	GO:0018212	peptidyl-tyrosine modification	5/22	376/18800	6.19841498399921e-05	0.000961118935165995	0.000472077426025946	BTK/PECAM1/CLEC7A/CD36/SOCS5	5
BP	GO:0002294	CD4-positive, alpha-beta T cell differentiation involved in immune response	3/22	67/18800	6.34709301947336e-05	0.000972728906937894	0.000477779951894262	IL4R/SOCS5/BATF	3
BP	GO:0002287	alpha-beta T cell activation involved in immune response	3/22	68/18800	6.63500470958777e-05	0.000993742750822351	0.000488101423013933	IL4R/SOCS5/BATF	3
BP	GO:0002293	alpha-beta T cell differentiation involved in immune response	3/22	68/18800	6.63500470958777e-05	0.000993742750822351	0.000488101423013933	IL4R/SOCS5/BATF	3
BP	GO:0045628	regulation of T-helper 2 cell differentiation	2/22	11/18800	7.14396370610788e-05	0.00105794878254497	0.000519637809492176	IL4R/SOCS5	2
BP	GO:0030099	myeloid cell differentiation	5/22	391/18800	7.45961902863666e-05	0.0010874629236016	0.000534134412598821	INPP5D/CASP8/FASN/BATF/CEBPG	5
BP	GO:0050766	positive regulation of phagocytosis	3/22	71/18800	7.54973191852197e-05	0.0010874629236016	0.000534134412598821	CLEC7A/CD36/DOCK2	3
BP	GO:0022408	negative regulation of cell-cell adhesion	4/22	199/18800	7.67329680538306e-05	0.0010874629236016	0.000534134412598821	CXCL12/LGALS3/IL4R/SOCS5	4
BP	GO:0071674	mononuclear cell migration	4/22	199/18800	7.67329680538306e-05	0.0010874629236016	0.000534134412598821	CXCL12/PECAM1/ITGA4/LGALS3	4
BP	GO:0002285	lymphocyte activation involved in immune response	4/22	201/18800	7.97661355634718e-05	0.00111842304970911	0.000549341247161648	LGALS3/IL4R/SOCS5/BATF	4
BP	GO:0032732	positive regulation of interleukin-1 production	3/22	73/18800	8.20316440920262e-05	0.00112622611368011	0.00055317391575215	CASP8/CLEC7A/CD36	3
BP	GO:0045123	cellular extravasation	3/22	73/18800	8.20316440920262e-05	0.00112622611368011	0.00055317391575215	CXCL12/PECAM1/ITGA4	3
BP	GO:0043281	regulation of cysteine-type endopeptidase activity involved in apoptotic process	4/22	204/18800	8.44786640762936e-05	0.00114786473456242	0.000563802261605215	RAF1/CASP8/CLEC7A/NAIP	4
BP	GO:0002292	T cell differentiation involved in immune response	3/22	76/18800	9.25095988189045e-05	0.00123159243680117	0.000604927201208148	IL4R/SOCS5/BATF	3
BP	GO:0043299	leukocyte degranulation	3/22	76/18800	9.25095988189045e-05	0.00123159243680117	0.000604927201208148	BTK/IL4R/SPHK2	3
BP	GO:0002573	myeloid leukocyte differentiation	4/22	210/18800	9.45085100623989e-05	0.00124562216262242	0.00061181824935132	INPP5D/CASP8/FASN/BATF	4
BP	GO:0032418	lysosome localization	3/22	79/18800	0.000103825774649936	0.0013415918724374	0.000658956154898972	BTK/IL4R/SPHK2	3
BP	GO:1990849	maintenance of vacuolar location	3/22	79/18800	0.000103825774649936	0.0013415918724374	0.000658956154898972	BTK/IL4R/SPHK2	3
BP	GO:0016064	immunoglobulin mediated immune response	4/22	216/18800	0.000105379313864356	0.00134844597740992	0.000662322718718234	BTK/INPP5D/IL4R/BATF	4
BP	GO:0019724	B cell mediated immunity	4/22	219/18800	0.000111143197395451	0.00140852629006927	0.000691832655852248	BTK/INPP5D/IL4R/BATF	4
BP	GO:0043367	CD4-positive, alpha-beta T cell differentiation	3/22	82/18800	0.000116009668354501	0.001452866033896	0.00071361122182417	IL4R/SOCS5/BATF	3
BP	GO:0001771	immunological synapse formation	2/22	14/18800	0.000117948911704759	0.001452866033896	0.00071361122182417	DOCK2/LGALS3	2
BP	GO:0045579	positive regulation of B cell differentiation	2/22	14/18800	0.000117948911704759	0.001452866033896	0.00071361122182417	BTK/INPP5D	2
BP	GO:0008625	extrinsic apoptotic signaling pathway via death domain receptors	3/22	85/18800	0.000129090482669318	0.00156092895557946	0.000766689008610626	RAF1/CASP8/LGALS3	3
BP	GO:2000106	regulation of leukocyte apoptotic process	3/22	85/18800	0.000129090482669318	0.00156092895557946	0.000766689008610626	BTK/CXCL12/LGALS3	3
BP	GO:2000116	regulation of cysteine-type endopeptidase activity	4/22	229/18800	0.000132019041041714	0.00158182814629981	0.000776954164982334	RAF1/CASP8/CLEC7A/NAIP	4
BP	GO:0050670	regulation of lymphocyte proliferation	4/22	230/18800	0.000134252464570201	0.00158624709757172	0.00077912464260571	BTK/INPP5D/TNFSF13B/LGALS3	4
BP	GO:0033008	positive regulation of mast cell activation involved in immune response	2/22	15/18800	0.000135998423388167	0.00158624709757172	0.00077912464260571	IL4R/SPHK2	2
BP	GO:0043306	positive regulation of mast cell degranulation	2/22	15/18800	0.000135998423388167	0.00158624709757172	0.00077912464260571	IL4R/SPHK2	2
BP	GO:0032944	regulation of mononuclear cell proliferation	4/22	233/18800	0.000141117487307875	0.00163151621291034	0.000801359692468542	BTK/INPP5D/TNFSF13B/LGALS3	4
BP	GO:0045055	regulated exocytosis	4/22	234/18800	0.000143461424540332	0.00164419267429702	0.000807586051188138	BTK/PRKCB/IL4R/SPHK2	4
BP	GO:1903236	regulation of leukocyte tethering or rolling	2/22	16/18800	0.000155316596326634	0.00176471787895262	0.00086678499764864	CXCL12/ITGA4	2
BP	GO:0070509	calcium ion import	3/22	91/18800	0.000158058224364015	0.00178051914283566	0.000874546180691582	CXCL12/LGALS3/SPHK2	3
BP	GO:1903039	positive regulation of leukocyte cell-cell adhesion	4/22	245/18800	0.000171147211810583	0.0019116273319182	0.000938943222689637	ITGA4/TNFSF13B/IL4R/SOCS5	4
BP	GO:0045623	negative regulation of T-helper cell differentiation	2/22	17/18800	0.000175900707457662	0.00194821119688402	0.000956912296209305	IL4R/SOCS5	2
BP	GO:0032642	regulation of chemokine production	3/22	97/18800	0.000190956807013148	0.00208000885655644	0.00102164798880458	CLEC7A/IL4R/SOCS5	3
BP	GO:0032755	positive regulation of interleukin-6 production	3/22	97/18800	0.000190956807013148	0.00208000885655644	0.00102164798880458	CLEC7A/CD36/SPHK2	3
BP	GO:0070663	regulation of leukocyte proliferation	4/22	254/18800	0.000196524558564923	0.0021018702733978	0.00103238576642412	BTK/INPP5D/TNFSF13B/LGALS3	4
BP	GO:0032602	chemokine production	3/22	98/18800	0.000196837809075247	0.0021018702733978	0.00103238576642412	CLEC7A/IL4R/SOCS5	3
BP	GO:0030889	negative regulation of B cell proliferation	2/22	18/18800	0.000197748037861401	0.0021018702733978	0.00103238576642412	BTK/INPP5D	2
BP	GO:0050764	regulation of phagocytosis	3/22	99/18800	0.000202835232829817	0.0021386946949576	0.00105047299528705	CLEC7A/CD36/DOCK2	3
BP	GO:0042100	B cell proliferation	3/22	100/18800	0.000208950095857543	0.00218568433603367	0.00107355312408011	BTK/INPP5D/TNFSF13B	3
BP	GO:0043410	positive regulation of MAPK cascade	5/22	491/18800	0.000216991185344286	0.00224538336771019	0.00110287578559362	RAF1/CLEC7A/CD36/MAP3K7/NAIP	5
BP	GO:0050730	regulation of peptidyl-tyrosine phosphorylation	4/22	261/18800	0.000218064545574283	0.00224538336771019	0.00110287578559362	PECAM1/CLEC7A/CD36/SOCS5	4
BP	GO:0035710	CD4-positive, alpha-beta T cell activation	3/22	102/18800	0.000221536192620111	0.0022460361682562	0.00110319642478841	IL4R/SOCS5/BATF	3
BP	GO:1902106	negative regulation of leukocyte differentiation	3/22	102/18800	0.000221536192620111	0.0022460361682562	0.00110319642478841	INPP5D/IL4R/SOCS5	3
BP	GO:0030217	T cell differentiation	4/22	263/18800	0.000224519983670802	0.00225891098074899	0.00110952020857809	DOCK2/IL4R/SOCS5/BATF	4
BP	GO:0032760	positive regulation of tumor necrosis factor production	3/22	103/18800	0.000228009444102123	0.00227663975247423	0.0011182281349506	CLEC7A/CD36/SPHK2	3
BP	GO:0002444	myeloid leukocyte mediated immunity	3/22	104/18800	0.000234604170365533	0.00232487441008852	0.00114191978452555	BTK/IL4R/SPHK2	3
BP	GO:0042953	lipoprotein transport	2/22	20/18800	0.000245221501489069	0.00239408843675995	0.00117591597205285	PRKCB/CD36	2
BP	GO:0098543	detection of other organism	2/22	20/18800	0.000245221501489069	0.00239408843675995	0.00117591597205285	CLEC7A/NAIP	2
BP	GO:1903707	negative regulation of hemopoiesis	3/22	106/18800	0.000248162044615623	0.00240498216767199	0.00118126669844124	INPP5D/IL4R/SOCS5	3
BP	GO:0033209	tumor necrosis factor-mediated signaling pathway	3/22	107/18800	0.000255127182664542	0.00243664946921642	0.00119682087977645	CASP8/TNFSF13B/NAIP	3
BP	GO:1903557	positive regulation of tumor necrosis factor superfamily cytokine production	3/22	107/18800	0.000255127182664542	0.00243664946921642	0.00119682087977645	CLEC7A/CD36/SPHK2	3
BP	GO:0071887	leukocyte apoptotic process	3/22	109/18800	0.000269434809956329	0.00244500029257694	0.00120092259398995	BTK/CXCL12/LGALS3	3
BP	GO:0033005	positive regulation of mast cell activation	2/22	21/18800	0.000270842217538872	0.00244500029257694	0.00120092259398995	IL4R/SPHK2	2
BP	GO:0043371	negative regulation of CD4-positive, alpha-beta T cell differentiation	2/22	21/18800	0.000270842217538872	0.00244500029257694	0.00120092259398995	IL4R/SOCS5	2
BP	GO:0044872	lipoprotein localization	2/22	21/18800	0.000270842217538872	0.00244500029257694	0.00120092259398995	PRKCB/CD36	2
BP	GO:0045063	T-helper 1 cell differentiation	2/22	21/18800	0.000270842217538872	0.00244500029257694	0.00120092259398995	IL4R/SOCS5	2
BP	GO:0071404	cellular response to low-density lipoprotein particle stimulus	2/22	21/18800	0.000270842217538872	0.00244500029257694	0.00120092259398995	CD36/SOCS5	2
BP	GO:0071605	monocyte chemotactic protein-1 production	2/22	21/18800	0.000270842217538872	0.00244500029257694	0.00120092259398995	CLEC7A/SOCS5	2
BP	GO:0071637	regulation of monocyte chemotactic protein-1 production	2/22	21/18800	0.000270842217538872	0.00244500029257694	0.00120092259398995	CLEC7A/SOCS5	2
BP	GO:0032611	interleukin-1 beta production	3/22	110/18800	0.00027677926864287	0.00246483159507637	0.00121066323055025	CASP8/CLEC7A/CD36	3
BP	GO:0032651	regulation of interleukin-1 beta production	3/22	110/18800	0.00027677926864287	0.00246483159507637	0.00121066323055025	CASP8/CLEC7A/CD36	3
BP	GO:0001938	positive regulation of endothelial cell proliferation	3/22	111/18800	0.000284252131282331	0.00249762872686742	0.00122677235606059	CXCL12/ITGA4/AKT3	3
BP	GO:0046632	alpha-beta T cell differentiation	3/22	111/18800	0.000284252131282331	0.00249762872686742	0.00122677235606059	IL4R/SOCS5/BATF	3
BP	GO:0002698	negative regulation of immune effector process	3/22	112/18800	0.000291854374051904	0.00253154057926696	0.00124342900427217	LGALS3/IL4R/SOCS5	3
BP	GO:0048872	homeostasis of number of cells	4/22	282/18800	0.000292926480251115	0.00253154057926696	0.00124342900427217	INPP5D/TNFSF13B/AKT3/CEBPG	4
BP	GO:0002223	stimulatory C-type lectin receptor signaling pathway	2/22	22/18800	0.000297715318502563	0.00253154057926696	0.00124342900427217	CLEC7A/MAP3K7	2
BP	GO:0045624	positive regulation of T-helper cell differentiation	2/22	22/18800	0.000297715318502563	0.00253154057926696	0.00124342900427217	IL4R/SOCS5	2
BP	GO:0070269	pyroptosis	2/22	22/18800	0.000297715318502563	0.00253154057926696	0.00124342900427217	CASP8/NAIP	2
BP	GO:0071675	regulation of mononuclear cell migration	3/22	116/18800	0.000323576550925534	0.00271806723944363	0.00133504620418324	CXCL12/ITGA4/LGALS3	3
BP	GO:1990840	response to lectin	2/22	23/18800	0.000325838106094153	0.00271806723944363	0.00133504620418324	CLEC7A/MAP3K7	2
BP	GO:1990858	cellular response to lectin	2/22	23/18800	0.000325838106094153	0.00271806723944363	0.00133504620418324	CLEC7A/MAP3K7	2
BP	GO:0022409	positive regulation of cell-cell adhesion	4/22	291/18800	0.000330078493187502	0.00273612235233414	0.00134391442112091	ITGA4/TNFSF13B/IL4R/SOCS5	4
BP	GO:0051928	positive regulation of calcium ion transport	3/22	119/18800	0.00034877400252832	0.00287302584582704	0.00141115797075603	CXCL12/LGALS3/SPHK2	3
BP	GO:0002755	MyD88-dependent toll-like receptor signaling pathway	2/22	24/18800	0.000355207886138587	0.00288990119710283	0.00141944671848753	BTK/MAP3K7	2
BP	GO:0038095	Fc-epsilon receptor signaling pathway	2/22	24/18800	0.000355207886138587	0.00288990119710283	0.00141944671848753	BTK/MAP3K7	2
BP	GO:0002224	toll-like receptor signaling pathway	3/22	123/18800	0.000384293924516137	0.00304499014712948	0.00149562250657665	BTK/CD36/MAP3K7	3
BP	GO:0043302	positive regulation of leukocyte degranulation	2/22	25/18800	0.000385821968566482	0.00304499014712948	0.00149562250657665	IL4R/SPHK2	2
BP	GO:0046639	negative regulation of alpha-beta T cell differentiation	2/22	25/18800	0.000385821968566482	0.00304499014712948	0.00149562250657665	IL4R/SOCS5	2
BP	GO:0098581	detection of external biotic stimulus	2/22	25/18800	0.000385821968566482	0.00304499014712948	0.00149562250657665	CLEC7A/NAIP	2
BP	GO:1905564	positive regulation of vascular endothelial cell proliferation	2/22	25/18800	0.000385821968566482	0.00304499014712948	0.00149562250657665	ITGA4/AKT3	2
BP	GO:0007162	negative regulation of cell adhesion	4/22	305/18800	0.00039444262759179	0.00309449632836892	0.00151993869654731	CXCL12/LGALS3/IL4R/SOCS5	4
BP	GO:0050868	negative regulation of T cell activation	3/22	125/18800	0.000402895114260628	0.00314210509228111	0.00154332292289185	LGALS3/IL4R/SOCS5	3
BP	GO:0006909	phagocytosis	4/22	310/18800	0.000419469410516047	0.0032521216650597	0.0015973602939156	PECAM1/CLEC7A/CD36/DOCK2	4
BP	GO:0050852	T cell receptor signaling pathway	3/22	127/18800	0.000422067069208077	0.00325312512991956	0.00159785317059383	INPP5D/LGALS3/MAP3K7	3
BP	GO:0032612	interleukin-1 production	3/22	129/18800	0.000441817182616886	0.00336598292883847	0.0016532860803735	CASP8/CLEC7A/CD36	3
BP	GO:0032652	regulation of interleukin-1 production	3/22	129/18800	0.000441817182616886	0.00336598292883847	0.0016532860803735	CASP8/CLEC7A/CD36	3
BP	GO:0002220	innate immune response activating cell surface receptor signaling pathway	2/22	27/18800	0.000450772300791935	0.00341447064622857	0.00167710202653987	CLEC7A/MAP3K7	2
BP	GO:0002758	innate immune response-activating signal transduction	2/22	28/18800	0.000485103190931788	0.00365352003227484	0.00179451706720631	CLEC7A/MAP3K7	2
BP	GO:0001773	myeloid dendritic cell activation	2/22	29/18800	0.000520667664129205	0.00387706204136888	0.00190431527469201	DOCK2/BATF	2
BP	GO:0002825	regulation of T-helper 1 type immune response	2/22	29/18800	0.000520667664129205	0.00387706204136888	0.00190431527469201	IL4R/SOCS5	2
BP	GO:0002705	positive regulation of leukocyte mediated immunity	3/22	138/18800	0.000538042990830363	0.00398393630288999	0.00195680922152971	BTK/CLEC7A/MAP3K7	3
BP	GO:1903305	regulation of regulated secretory pathway	3/22	140/18800	0.000561102783350196	0.00413147189081318	0.00202927498829974	PRKCB/IL4R/SPHK2	3
BP	GO:0002687	positive regulation of leukocyte migration	3/22	141/18800	0.000572866592548603	0.0041946564943281	0.0020603096749555	CXCL12/ITGA4/LGALS3	3
BP	GO:0045577	regulation of B cell differentiation	2/22	31/18800	0.000595486685291789	0.00428880574434195	0.00210655341647656	BTK/INPP5D	2
BP	GO:2000406	positive regulation of T cell migration	2/22	31/18800	0.000595486685291789	0.00428880574434195	0.00210655341647656	CXCL12/ITGA4	2
BP	GO:2000515	negative regulation of CD4-positive, alpha-beta T cell activation	2/22	31/18800	0.000595486685291789	0.00428880574434195	0.00210655341647656	IL4R/SOCS5	2
BP	GO:0050863	regulation of T cell activation	4/22	342/18800	0.000607381297480668	0.00435069864173652	0.00213695364960304	TNFSF13B/LGALS3/IL4R/SOCS5	4
BP	GO:0002828	regulation of type 2 immune response	2/22	32/18800	0.000634735906234792	0.00444990385328434	0.00218568075215228	IL4R/SOCS5	2
BP	GO:0043304	regulation of mast cell degranulation	2/22	32/18800	0.000634735906234792	0.00444990385328434	0.00218568075215228	IL4R/SPHK2	2
BP	GO:0043372	positive regulation of CD4-positive, alpha-beta T cell differentiation	2/22	32/18800	0.000634735906234792	0.00444990385328434	0.00218568075215228	IL4R/SOCS5	2
BP	GO:0071353	cellular response to interleukin-4	2/22	32/18800	0.000634735906234792	0.00444990385328434	0.00218568075215228	IL4R/FASN	2
BP	GO:0071322	cellular response to carbohydrate stimulus	3/22	147/18800	0.000646779274836489	0.00448660570649733	0.00220370777852876	RAF1/PRKCB/CLEC7A	3
BP	GO:2000377	regulation of reactive oxygen species metabolic process	3/22	147/18800	0.000646779274836489	0.00448660570649733	0.00220370777852876	CLEC7A/CD36/SPHK2	3
BP	GO:0002831	regulation of response to biotic stimulus	4/22	351/18800	0.000669538212830154	0.00461100631111922	0.00226481022389451	CASP8/CLEC7A/CD36/MAP3K7	4
BP	GO:0050901	leukocyte tethering or rolling	2/22	33/18800	0.000675208056180584	0.00461100631111922	0.00226481022389451	CXCL12/ITGA4	2
BP	GO:0055094	response to lipoprotein particle	2/22	33/18800	0.000675208056180584	0.00461100631111922	0.00226481022389451	CD36/SOCS5	2
BP	GO:0050871	positive regulation of B cell activation	3/22	152/18800	0.000712828549225746	0.0047481147486398	0.00233215443687683	BTK/INPP5D/TNFSF13B	3
BP	GO:0006887	exocytosis	4/22	357/18800	0.000713412491648993	0.0047481147486398	0.00233215443687683	BTK/PRKCB/IL4R/SPHK2	4
BP	GO:0032743	positive regulation of interleukin-2 production	2/22	34/18800	0.000716900481774902	0.0047481147486398	0.00233215443687683	CLEC7A/MAP3K7	2
BP	GO:0033006	regulation of mast cell activation involved in immune response	2/22	34/18800	0.000716900481774902	0.0047481147486398	0.00233215443687683	IL4R/SPHK2	2
BP	GO:0070670	response to interleukin-4	2/22	34/18800	0.000716900481774902	0.0047481147486398	0.00233215443687683	IL4R/FASN	2
BP	GO:0090322	regulation of superoxide metabolic process	2/22	34/18800	0.000716900481774902	0.0047481147486398	0.00233215443687683	CLEC7A/CD36	2
BP	GO:0050869	negative regulation of B cell activation	2/22	35/18800	0.000759810533716837	0.00500715141719395	0.00245938672755713	BTK/INPP5D	2
BP	GO:0030224	monocyte differentiation	2/22	36/18800	0.00080393556675363	0.00519405429892786	0.00255118871802623	INPP5D/FASN	2
BP	GO:0030851	granulocyte differentiation	2/22	36/18800	0.00080393556675363	0.00519405429892786	0.00255118871802623	INPP5D/FASN	2
BP	GO:0043368	positive T cell selection	2/22	36/18800	0.00080393556675363	0.00519405429892786	0.00255118871802623	DOCK2/BATF	2
BP	GO:0071402	cellular response to lipoprotein particle stimulus	2/22	36/18800	0.00080393556675363	0.00519405429892786	0.00255118871802623	CD36/SOCS5	2
BP	GO:0051346	negative regulation of hydrolase activity	4/22	371/18800	0.000823688003239623	0.00529571116229182	0.00260112001023039	RAF1/LGALS3/NAIP/SPHK2	4
BP	GO:2000403	positive regulation of lymphocyte migration	2/22	37/18800	0.000849272939675485	0.00543369774025383	0.00266889554369148	CXCL12/ITGA4	2
BP	GO:0045622	regulation of T-helper cell differentiation	2/22	38/18800	0.000895820015310379	0.00570382019410183	0.0028015728930378	IL4R/SOCS5	2
BP	GO:0050900	leukocyte migration	4/22	384/18800	0.00093645500134983	0.00586618275265981	0.00288132129453381	CXCL12/PECAM1/ITGA4/LGALS3	4
BP	GO:0002691	regulation of cellular extravasation	2/22	39/18800	0.000943574160518878	0.00586618275265981	0.00288132129453381	CXCL12/ITGA4	2
BP	GO:0009595	detection of biotic stimulus	2/22	39/18800	0.000943574160518878	0.00586618275265981	0.00288132129453381	CLEC7A/NAIP	2
BP	GO:1904994	regulation of leukocyte adhesion to vascular endothelial cell	2/22	39/18800	0.000943574160518878	0.00586618275265981	0.00288132129453381	CXCL12/ITGA4	2
BP	GO:2000516	positive regulation of CD4-positive, alpha-beta T cell activation	2/22	39/18800	0.000943574160518878	0.00586618275265981	0.00288132129453381	IL4R/SOCS5	2
BP	GO:0072538	T-helper 17 type immune response	2/22	40/18800	0.000992532746188964	0.00614158760317866	0.00301659322414733	CLEC7A/BATF	2
BP	GO:0045429	positive regulation of nitric oxide biosynthetic process	2/22	41/18800	0.00104269314723087	0.00642182041144991	0.00315423652507123	CLEC7A/CD36	2
BP	GO:0032735	positive regulation of interleukin-12 production	2/22	42/18800	0.00109405274257189	0.00667574775328589	0.00327895924308827	CLEC7A/CD36	2
BP	GO:0046636	negative regulation of alpha-beta T cell activation	2/22	42/18800	0.00109405274257189	0.00667574775328589	0.00327895924308827	IL4R/SOCS5	2
BP	GO:0043254	regulation of protein complex assembly	4/22	401/18800	0.00109988451294817	0.00668040455329811	0.00328124654602535	RAF1/CLEC7A/CD36/LGALS3	4
BP	GO:0001936	regulation of endothelial cell proliferation	3/22	178/18800	0.00112571548644685	0.0068047492387097	0.0033423215252827	CXCL12/ITGA4/AKT3	3
BP	GO:0051656	establishment of organelle localization	4/22	404/18800	0.00113068291599198	0.0068047492387097	0.0033423215252827	BTK/ITGA4/IL4R/SPHK2	4
BP	GO:1904407	positive regulation of nitric oxide metabolic process	2/22	43/18800	0.00114660891515127	0.00686922977349717	0.00337399274075614	CLEC7A/CD36	2
BP	GO:0032640	tumor necrosis factor production	3/22	182/18800	0.00120013446678564	0.00709449879113896	0.00348463921136528	CLEC7A/CD36/SPHK2	3
BP	GO:0032680	regulation of tumor necrosis factor production	3/22	182/18800	0.00120013446678564	0.00709449879113896	0.00348463921136528	CLEC7A/CD36/SPHK2	3
BP	GO:2000404	regulation of T cell migration	2/22	44/18800	0.00120035905191501	0.00709449879113896	0.00348463921136528	CXCL12/ITGA4	2
BP	GO:0033003	regulation of mast cell activation	2/22	45/18800	0.00125530054381074	0.00732073502983433	0.00359576075660739	IL4R/SPHK2	2
BP	GO:0042088	T-helper 1 type immune response	2/22	45/18800	0.00125530054381074	0.00732073502983433	0.00359576075660739	IL4R/SOCS5	2
BP	GO:1904646	cellular response to amyloid-beta	2/22	45/18800	0.00125530054381074	0.00732073502983433	0.00359576075660739	ITGA4/CD36	2
BP	GO:0071706	tumor necrosis factor superfamily cytokine production	3/22	187/18800	0.00129744728214405	0.00750015578011341	0.00368388771245887	CLEC7A/CD36/SPHK2	3
BP	GO:1903555	regulation of tumor necrosis factor superfamily cytokine production	3/22	187/18800	0.00129744728214405	0.00750015578011341	0.00368388771245887	CLEC7A/CD36/SPHK2	3
BP	GO:0045581	negative regulation of T cell differentiation	2/22	46/18800	0.00131143078578257	0.00754788548323767	0.00370733134109989	IL4R/SOCS5	2
BP	GO:0006816	calcium ion transport	4/22	424/18800	0.00135175823227098	0.00774252694840142	0.00380293432894088	CXCL12/PRKCB/LGALS3/SPHK2	4
BP	GO:0050731	positive regulation of peptidyl-tyrosine phosphorylation	3/22	190/18800	0.00135815813626312	0.00774252694840142	0.00380293432894088	PECAM1/CLEC7A/CD36	3
BP	GO:0101023	vascular endothelial cell proliferation	2/22	47/18800	0.00136874717676596	0.00774252694840142	0.00380293432894088	ITGA4/AKT3	2
BP	GO:1905562	regulation of vascular endothelial cell proliferation	2/22	47/18800	0.00136874717676596	0.00774252694840142	0.00380293432894088	ITGA4/AKT3	2
BP	GO:0052548	regulation of endopeptidase activity	4/22	426/18800	0.00137541693943583	0.00774700652212146	0.00380513458278468	RAF1/CASP8/CLEC7A/NAIP	4
BP	GO:0061028	establishment of endothelial barrier	2/22	48/18800	0.00142724711968258	0.00797081230399003	0.00391506234881708	PECAM1/FASN	2
BP	GO:1903426	regulation of reactive oxygen species biosynthetic process	2/22	48/18800	0.00142724711968258	0.00797081230399003	0.00391506234881708	CD36/SPHK2	2
BP	GO:0001935	endothelial cell proliferation	3/22	194/18800	0.00144185723873738	0.00798473882628518	0.00392190270598625	CXCL12/ITGA4/AKT3	3
BP	GO:0031334	positive regulation of protein complex assembly	3/22	194/18800	0.00144185723873738	0.00798473882628518	0.00392190270598625	CLEC7A/CD36/LGALS3	3
BP	GO:0043300	regulation of leukocyte degranulation	2/22	49/18800	0.00148692802143523	0.00816571305104848	0.00401079268939766	IL4R/SPHK2	2
BP	GO:0045058	T cell selection	2/22	49/18800	0.00148692802143523	0.00816571305104848	0.00401079268939766	DOCK2/BATF	2
BP	GO:0043370	regulation of CD4-positive, alpha-beta T cell differentiation	2/22	50/18800	0.00154778729290265	0.00836058873789221	0.00410651072103163	IL4R/SOCS5	2
BP	GO:0046638	positive regulation of alpha-beta T cell differentiation	2/22	50/18800	0.00154778729290265	0.00836058873789221	0.00410651072103163	IL4R/SOCS5	2
BP	GO:1902041	regulation of extrinsic apoptotic signaling pathway via death domain receptors	2/22	50/18800	0.00154778729290265	0.00836058873789221	0.00410651072103163	RAF1/LGALS3	2
BP	GO:1903307	positive regulation of regulated secretory pathway	2/22	50/18800	0.00154778729290265	0.00836058873789221	0.00410651072103163	IL4R/SPHK2	2
BP	GO:0050864	regulation of B cell activation	3/22	200/18800	0.00157339487078054	0.00843992284623757	0.00414547763791718	BTK/INPP5D/TNFSF13B	3
BP	GO:0032103	positive regulation of response to external stimulus	4/22	442/18800	0.00157528150240853	0.00843992284623757	0.00414547763791718	BTK/CXCL12/CLEC7A/MAP3K7	4
BP	GO:0009612	response to mechanical stimulus	3/22	201/18800	0.00159602560919292	0.00851644434379058	0.00418306307118537	CXCL12/RAF1/CASP8	3
BP	GO:0017157	regulation of exocytosis	3/22	204/18800	0.00166514515529033	0.00881390086213919	0.00432916622491462	PRKCB/IL4R/SPHK2	3
BP	GO:0042098	T cell proliferation	3/22	204/18800	0.00166514515529033	0.00881390086213919	0.00432916622491462	DOCK2/TNFSF13B/LGALS3	3
BP	GO:0038093	Fc receptor signaling pathway	2/22	52/18800	0.00167303060834611	0.00882021736720068	0.00433226873319098	BTK/MAP3K7	2
BP	GO:0023061	signal release	4/22	451/18800	0.00169622759356316	0.00890688433592132	0.00437483736649757	BTK/CXCL12/RAF1/PRKCB	4
BP	GO:0052547	regulation of peptidase activity	4/22	456/18800	0.00176615583319296	0.00923727534979492	0.00453711711534532	RAF1/CASP8/CLEC7A/NAIP	4
BP	GO:0050679	positive regulation of epithelial cell proliferation	3/22	211/18800	0.00183367156132773	0.00955248663173894	0.0046919409619994	CXCL12/ITGA4/AKT3	3
BP	GO:0045620	negative regulation of lymphocyte differentiation	2/22	55/18800	0.00186966885439303	0.00966362176505887	0.00474652774180274	IL4R/SOCS5	2
BP	GO:1904645	response to amyloid-beta	2/22	55/18800	0.00186966885439303	0.00966362176505887	0.00474652774180274	ITGA4/CD36	2
BP	GO:0061756	leukocyte adhesion to vascular endothelial cell	2/22	56/18800	0.00193754419461461	0.00997532518946117	0.00489962861713811	CXCL12/ITGA4	2
BP	GO:0010803	regulation of tumor necrosis factor-mediated signaling pathway	2/22	57/18800	0.00200657989160109	0.0102019860981496	0.0050109587495903	CASP8/NAIP	2
BP	GO:0070228	regulation of lymphocyte apoptotic process	2/22	57/18800	0.00200657989160109	0.0102019860981496	0.0050109587495903	BTK/LGALS3	2
BP	GO:0002377	immunoglobulin production	3/22	218/18800	0.00201253140024196	0.0102019860981496	0.0050109587495903	BTK/IL4R/BATF	3
BP	GO:0002685	regulation of leukocyte migration	3/22	218/18800	0.00201253140024196	0.0102019860981496	0.0050109587495903	CXCL12/ITGA4/LGALS3	3
BP	GO:0090303	positive regulation of wound healing	2/22	58/18800	0.00207677338785554	0.0104873077593625	0.00515110156697381	CLEC7A/CD36	2
BP	GO:0097191	extrinsic apoptotic signaling pathway	3/22	221/18800	0.00209240497391556	0.010525915097789	0.00517006451971904	RAF1/CASP8/LGALS3	3
BP	GO:0050870	positive regulation of T cell activation	3/22	223/18800	0.00214674007200898	0.0107243369965575	0.00526752436137917	TNFSF13B/IL4R/SOCS5	3
BP	GO:0002218	activation of innate immune response	2/22	59/18800	0.00214812212981121	0.0107243369965575	0.00526752436137917	CLEC7A/MAP3K7	2
BP	GO:0009743	response to carbohydrate	3/22	226/18800	0.00222988451853616	0.0110905199827572	0.00544738422601684	RAF1/PRKCB/CLEC7A	3
BP	GO:0045428	regulation of nitric oxide biosynthetic process	2/22	61/18800	0.00229427515617984	0.0113006990307674	0.00555061888341344	CLEC7A/CD36	2
BP	GO:1903409	reactive oxygen species biosynthetic process	2/22	61/18800	0.00229427515617984	0.0113006990307674	0.00555061888341344	CD36/SPHK2	2
BP	GO:1901652	response to peptide	4/22	491/18800	0.00231312545741689	0.0113006990307674	0.00555061888341344	CXCL12/PRKCB/ITGA4/CD36	4
BP	GO:0071356	cellular response to tumor necrosis factor	3/22	229/18800	0.00231501421722853	0.0113006990307674	0.00555061888341344	CASP8/TNFSF13B/NAIP	3
BP	GO:0097529	myeloid leukocyte migration	3/22	229/18800	0.00231501421722853	0.0113006990307674	0.00555061888341344	CXCL12/PECAM1/LGALS3	3
BP	GO:2001234	negative regulation of apoptotic signaling pathway	3/22	230/18800	0.00234383485713151	0.0113991673125436	0.00559898402461012	CXCL12/RAF1/LGALS3	3
BP	GO:0045088	regulation of innate immune response	3/22	231/18800	0.00237287856299864	0.0114558752601912	0.0056268375409453	CASP8/CLEC7A/MAP3K7	3
BP	GO:0072593	reactive oxygen species metabolic process	3/22	231/18800	0.00237287856299864	0.0114558752601912	0.0056268375409453	CLEC7A/CD36/SPHK2	3
BP	GO:0032615	interleukin-12 production	2/22	63/18800	0.00244501862058466	0.0115918508702539	0.00569362533759775	CLEC7A/CD36	2
BP	GO:0032623	interleukin-2 production	2/22	63/18800	0.00244501862058466	0.0115918508702539	0.00569362533759775	CLEC7A/MAP3K7	2
BP	GO:0032655	regulation of interleukin-12 production	2/22	63/18800	0.00244501862058466	0.0115918508702539	0.00569362533759775	CLEC7A/CD36	2
BP	GO:0032663	regulation of interleukin-2 production	2/22	63/18800	0.00244501862058466	0.0115918508702539	0.00569362533759775	CLEC7A/MAP3K7	2
BP	GO:2000401	regulation of lymphocyte migration	2/22	63/18800	0.00244501862058466	0.0115918508702539	0.00569362533759775	CXCL12/ITGA4	2
BP	GO:0001885	endothelial cell development	2/22	64/18800	0.002522105424748	0.0117877125880066	0.00578982768279217	PECAM1/FASN	2
BP	GO:0009620	response to fungus	2/22	64/18800	0.002522105424748	0.0117877125880066	0.00578982768279217	BTK/CLEC7A	2
BP	GO:0050918	positive chemotaxis	2/22	64/18800	0.002522105424748	0.0117877125880066	0.00578982768279217	CXCL12/LGALS3	2
BP	GO:0080164	regulation of nitric oxide metabolic process	2/22	64/18800	0.002522105424748	0.0117877125880066	0.00578982768279217	CLEC7A/CD36	2
BP	GO:0050854	regulation of antigen receptor-mediated signaling pathway	2/22	66/18800	0.00267969652653314	0.0124360564153897	0.00610827784958443	PRKCB/LGALS3	2
BP	GO:2000514	regulation of CD4-positive, alpha-beta T cell activation	2/22	66/18800	0.00267969652653314	0.0124360564153897	0.00610827784958443	IL4R/SOCS5	2
BP	GO:0046637	regulation of alpha-beta T cell differentiation	2/22	67/18800	0.00276019577565124	0.0127200630500292	0.0062477747590192	IL4R/SOCS5	2
BP	GO:0072678	T cell migration	2/22	67/18800	0.00276019577565124	0.0127200630500292	0.0062477747590192	CXCL12/ITGA4	2
BP	GO:0051403	stress-activated MAPK cascade	3/22	245/18800	0.00280325110952718	0.0128734667677938	0.00632312280344476	CLEC7A/MAP3K7/NAIP	3
BP	GO:0009988	cell-cell recognition	2/22	69/18800	0.00292458907822324	0.0132909481129268	0.00652817913062056	DOCK2/LGALS3	2
BP	GO:0032715	negative regulation of interleukin-6 production	2/22	69/18800	0.00292458907822324	0.0132909481129268	0.00652817913062056	INPP5D/SOCS5	2
BP	GO:0046635	positive regulation of alpha-beta T cell activation	2/22	69/18800	0.00292458907822324	0.0132909481129268	0.00652817913062056	IL4R/SOCS5	2
BP	GO:0034612	response to tumor necrosis factor	3/22	249/18800	0.00293449613115456	0.0132909481129268	0.00652817913062056	CASP8/TNFSF13B/NAIP	3
BP	GO:0051924	regulation of calcium ion transport	3/22	251/18800	0.00300152200634221	0.0134869868854567	0.00662446844066436	CXCL12/LGALS3/SPHK2	3
BP	GO:0002548	monocyte chemotaxis	2/22	70/18800	0.00300847810646757	0.0134869868854567	0.00662446844066436	CXCL12/LGALS3	2
BP	GO:0032722	positive regulation of chemokine production	2/22	70/18800	0.00300847810646757	0.0134869868854567	0.00662446844066436	CLEC7A/IL4R	2
BP	GO:0031098	stress-activated protein kinase signaling cascade	3/22	252/18800	0.00303538776114218	0.013561495149781	0.00666106502445118	CLEC7A/MAP3K7/NAIP	3
BP	GO:2000379	positive regulation of reactive oxygen species metabolic process	2/22	71/18800	0.00309349204233083	0.0137744003776758	0.00676563871277902	CLEC7A/CD36	2
BP	GO:0071216	cellular response to biotic stimulus	3/22	256/18800	0.00317321590567779	0.0139691673621211	0.00686130335253131	BTK/CLEC7A/CD36	3
BP	GO:0006801	superoxide metabolic process	2/22	72/18800	0.00317962838288036	0.0139691673621211	0.00686130335253131	CLEC7A/CD36	2
BP	GO:0043966	histone H3 acetylation	2/22	72/18800	0.00317962838288036	0.0139691673621211	0.00686130335253131	MAP3K7/SPHK2	2
BP	GO:1903036	positive regulation of response to wounding	2/22	72/18800	0.00317962838288036	0.0139691673621211	0.00686130335253131	CLEC7A/CD36	2
BP	GO:0008654	phospholipid biosynthetic process	3/22	258/18800	0.00324355677973051	0.0142026838394844	0.00697600076773654	INPP5D/SPHK2/SOCS5	3
BP	GO:0002381	immunoglobulin production involved in immunoglobulin mediated immune response	2/22	73/18800	0.00326688462904342	0.014257463381057	0.00700290709955281	BTK/BATF	2
BP	GO:0006809	nitric oxide biosynthetic process	2/22	75/18800	0.00344474686118848	0.0149347906679159	0.00733559321201841	CLEC7A/CD36	2
BP	GO:0070227	lymphocyte apoptotic process	2/22	75/18800	0.00344474686118848	0.0149347906679159	0.00733559321201841	BTK/LGALS3	2
BP	GO:0032729	positive regulation of interferon-gamma production	2/22	77/18800	0.00362705882319231	0.015622429833227	0.00767334425959157	CLEC7A/CEBPG	2
BP	GO:0043154	negative regulation of cysteine-type endopeptidase activity involved in apoptotic process	2/22	77/18800	0.00362705882319231	0.015622429833227	0.00767334425959157	RAF1/NAIP	2
BP	GO:0001894	tissue homeostasis	3/22	272/18800	0.00376297878416723	0.0161550685261642	0.00793496297707131	INPP5D/PECAM1/AKT3	3
BP	GO:0043270	positive regulation of ion transport	3/22	273/18800	0.00380191313648577	0.0162692256944423	0.00799103410437029	CXCL12/LGALS3/SPHK2	3
BP	GO:1903532	positive regulation of secretion by cell	3/22	274/18800	0.00384109460416528	0.0163836980203555	0.00804726002916589	CXCL12/IL4R/SPHK2	3
BP	GO:0046209	nitric oxide metabolic process	2/22	81/18800	0.00400495258152242	0.0170275080724082	0.00836348331964784	CLEC7A/CD36	2
BP	GO:2001057	reactive nitrogen species metabolic process	2/22	82/18800	0.00410217615435163	0.0173847851171558	0.00853896881003977	CLEC7A/CD36	2
BP	GO:0045921	positive regulation of exocytosis	2/22	83/18800	0.00420049485326714	0.0177443981301477	0.00871560166922837	IL4R/SPHK2	2
BP	GO:0050672	negative regulation of lymphocyte proliferation	2/22	84/18800	0.00429990622132744	0.0181063143760689	0.0088933658184509	BTK/INPP5D	2
BP	GO:0032945	negative regulation of mononuclear cell proliferation	2/22	85/18800	0.00440040780539148	0.0184118650397015	0.00904344461258399	BTK/INPP5D	2
BP	GO:2000117	negative regulation of cysteine-type endopeptidase activity	2/22	85/18800	0.00440040780539148	0.0184118650397015	0.00904344461258399	RAF1/NAIP	2
BP	GO:0031349	positive regulation of defense response	3/22	289/18800	0.00445880761887005	0.0185971786128821	0.00913446597470048	BTK/CLEC7A/MAP3K7	3
BP	GO:0051047	positive regulation of secretion	3/22	300/18800	0.00494815310130633	0.0205730781940749	0.010104978108263	CXCL12/IL4R/SPHK2	3
BP	GO:0070664	negative regulation of leukocyte proliferation	2/22	91/18800	0.00502617494758264	0.0208317565437545	0.0102320344017323	BTK/INPP5D	2
BP	GO:0019932	second-messenger-mediated signaling	3/22	303/18800	0.00508704363460639	0.0210179420389067	0.0103234840299717	BTK/CLEC7A/CD36	3
BP	GO:0045582	positive regulation of T cell differentiation	2/22	94/18800	0.00535357888880013	0.0220500530482455	0.0108304309756976	IL4R/SOCS5	2
BP	GO:0018105	peptidyl-serine phosphorylation	3/22	315/18800	0.00566623021462622	0.0232650823142597	0.0114272227643716	RAF1/PRKCB/AKT3	3
BP	GO:2001237	negative regulation of extrinsic apoptotic signaling pathway	2/22	97/18800	0.00569057588538451	0.0232924814190584	0.0114406805149117	RAF1/LGALS3	2
BP	GO:0120162	positive regulation of cold-induced thermogenesis	2/22	98/18800	0.00580502876197429	0.0236873929048982	0.0116346510953697	CD36/IL4R	2
BP	GO:0060249	anatomical structure homeostasis	3/22	319/18800	0.00586777752172489	0.0238695394247945	0.0117241168806394	INPP5D/PECAM1/AKT3	3
BP	GO:0045639	positive regulation of myeloid cell differentiation	2/22	99/18800	0.0059205379069051	0.0240100583424644	0.0117931362356166	INPP5D/CASP8	2
BP	GO:0006910	phagocytosis, recognition	2/22	102/18800	0.00627337900315324	0.0253629249268588	0.0124576302452026	CLEC7A/CD36	2
BP	GO:0046634	regulation of alpha-beta T cell activation	2/22	105/18800	0.00663564045565021	0.0267454866071773	0.0131367097383708	IL4R/SOCS5	2
BP	GO:0018209	peptidyl-serine modification	3/22	338/18800	0.00688408413568078	0.0276622649110588	0.0135870081625279	RAF1/PRKCB/AKT3	3
BP	GO:0002708	positive regulation of lymphocyte mediated immunity	2/22	117/18800	0.00817761010267328	0.0323666369829531	0.0158976772977527	BTK/MAP3K7	2
BP	GO:0002761	regulation of myeloid leukocyte differentiation	2/22	117/18800	0.00817761010267328	0.0323666369829531	0.0158976772977527	INPP5D/CASP8	2
BP	GO:0032609	interferon-gamma production	2/22	117/18800	0.00817761010267328	0.0323666369829531	0.0158976772977527	CLEC7A/CEBPG	2
BP	GO:0032649	regulation of interferon-gamma production	2/22	117/18800	0.00817761010267328	0.0323666369829531	0.0158976772977527	CLEC7A/CEBPG	2
BP	GO:0045446	endothelial cell differentiation	2/22	117/18800	0.00817761010267328	0.0323666369829531	0.0158976772977527	PECAM1/FASN	2
BP	GO:1901653	cellular response to peptide	3/22	361/18800	0.00824740661700413	0.0325451554527289	0.0159853610761347	PRKCB/ITGA4/CD36	3
BP	GO:0001818	negative regulation of cytokine production	3/22	363/18800	0.00837296936938398	0.0329420108323824	0.016180286448299	BTK/INPP5D/SOCS5	3
BP	GO:0072676	lymphocyte migration	2/22	119/18800	0.00844887331262837	0.0331417113870363	0.0162783743335415	CXCL12/ITGA4	2
BP	GO:0045862	positive regulation of proteolysis	3/22	369/18800	0.00875646895621674	0.0342463682026518	0.0168209539530636	CASP8/CLEC7A/SOCS5	3
BP	GO:2001233	regulation of apoptotic signaling pathway	3/22	370/18800	0.00882138204483147	0.0343981702221535	0.016895515283623	CXCL12/RAF1/LGALS3	3
BP	GO:0030218	erythrocyte differentiation	2/22	124/18800	0.0091446082789708	0.0355533737807773	0.0174629221908618	INPP5D/CEBPG	2
BP	GO:0043280	positive regulation of cysteine-type endopeptidase activity involved in apoptotic process	2/22	125/18800	0.00928674995644577	0.0359998130664574	0.0176822019294556	CASP8/CLEC7A	2
BP	GO:0050678	regulation of epithelial cell proliferation	3/22	382/18800	0.00962269077547898	0.0371926875134349	0.0182681118287377	CXCL12/ITGA4/AKT3	3
BP	GO:0006911	phagocytosis, engulfment	2/22	128/18800	0.00971912289803623	0.0373463672874978	0.0183435954650676	CLEC7A/CD36	2
BP	GO:1990266	neutrophil migration	2/22	128/18800	0.00971912289803623	0.0373463672874978	0.0183435954650676	PECAM1/LGALS3	2
BP	GO:0006644	phospholipid metabolic process	3/22	388/18800	0.0100389150450354	0.0384630524109204	0.0188920830865874	INPP5D/SPHK2/SOCS5	3
BP	GO:0050853	B cell receptor signaling pathway	2/22	131/18800	0.0101603695608703	0.0388155567571799	0.0190652243476285	BTK/PRKCB	2
BP	GO:0032874	positive regulation of stress-activated MAPK cascade	2/22	132/18800	0.0103094130549942	0.039271116781741	0.0192889839635578	CLEC7A/NAIP	2
BP	GO:0003158	endothelium development	2/22	133/18800	0.0104594333887457	0.0395000951471828	0.0194014523724282	PECAM1/FASN	2
BP	GO:0034101	erythrocyte homeostasis	2/22	133/18800	0.0104594333887457	0.0395000951471828	0.0194014523724282	INPP5D/CEBPG	2
BP	GO:0061041	regulation of wound healing	2/22	133/18800	0.0104594333887457	0.0395000951471828	0.0194014523724282	CLEC7A/CD36	2
BP	GO:0006661	phosphatidylinositol biosynthetic process	2/22	134/18800	0.0106104282892996	0.0398420070806179	0.0195693909069403	INPP5D/SOCS5	2
BP	GO:0070304	positive regulation of stress-activated protein kinase signaling cascade	2/22	134/18800	0.0106104282892996	0.0398420070806179	0.0195693909069403	CLEC7A/NAIP	2
BP	GO:0099024	plasma membrane invagination	2/22	137/18800	0.0110692377169238	0.0414467480423454	0.0203575992700602	CLEC7A/CD36	2
BP	GO:0010959	regulation of metal ion transport	3/22	403/18800	0.0111253446802107	0.0415388223470758	0.0204028238506921	CXCL12/LGALS3/SPHK2	3
BP	GO:0045089	positive regulation of innate immune response	2/22	140/18800	0.0115367367654624	0.0419292144670102	0.0205945746323866	CLEC7A/MAP3K7	2
BP	GO:0002291	T cell activation via T cell receptor contact with antigen bound to MHC molecule on antigen presenting cell	1/22	10/18800	0.0116434692677737	0.0419292144670102	0.0205945746323866	LGALS3	1
BP	GO:0015911	plasma membrane long-chain fatty acid transport	1/22	10/18800	0.0116434692677737	0.0419292144670102	0.0205945746323866	CD36	1
BP	GO:0032025	response to cobalt ion	1/22	10/18800	0.0116434692677737	0.0419292144670102	0.0205945746323866	CASP8	1
BP	GO:0044351	macropinocytosis	1/22	10/18800	0.0116434692677737	0.0419292144670102	0.0205945746323866	DOCK2	1
BP	GO:0045793	positive regulation of cell size	1/22	10/18800	0.0116434692677737	0.0419292144670102	0.0205945746323866	AKT3	1
BP	GO:0050861	positive regulation of B cell receptor signaling pathway	1/22	10/18800	0.0116434692677737	0.0419292144670102	0.0205945746323866	PRKCB	1
BP	GO:0070391	response to lipoteichoic acid	1/22	10/18800	0.0116434692677737	0.0419292144670102	0.0205945746323866	CD36	1
BP	GO:0071223	cellular response to lipoteichoic acid	1/22	10/18800	0.0116434692677737	0.0419292144670102	0.0205945746323866	CD36	1
BP	GO:0090037	positive regulation of protein kinase C signaling	1/22	10/18800	0.0116434692677737	0.0419292144670102	0.0205945746323866	SPHK2	1
BP	GO:0090557	establishment of endothelial intestinal barrier	1/22	10/18800	0.0116434692677737	0.0419292144670102	0.0205945746323866	FASN	1
BP	GO:1901725	regulation of histone deacetylase activity	1/22	10/18800	0.0116434692677737	0.0419292144670102	0.0205945746323866	SPHK2	1
BP	GO:2000121	regulation of removal of superoxide radicals	1/22	10/18800	0.0116434692677737	0.0419292144670102	0.0205945746323866	CD36	1
BP	GO:2001056	positive regulation of cysteine-type endopeptidase activity	2/22	143/18800	0.0120128646436299	0.0431415683931995	0.0211900523614868	CASP8/CLEC7A	2
BP	GO:0010324	membrane invagination	2/22	144/18800	0.0121734809881088	0.0435995867998027	0.0214150194727886	CLEC7A/CD36	2
BP	GO:0106106	cold-induced thermogenesis	2/22	146/18800	0.0124975608460155	0.0439356406256608	0.0215800806523292	CD36/IL4R	2
BP	GO:0120161	regulation of cold-induced thermogenesis	2/22	146/18800	0.0124975608460155	0.0439356406256608	0.0215800806523292	CD36/IL4R	2
BP	GO:0034614	cellular response to reactive oxygen species	2/22	147/18800	0.0126610199021697	0.0439356406256608	0.0215800806523292	BTK/CD36	2
BP	GO:0002732	positive regulation of dendritic cell cytokine production	1/22	11/18800	0.012800672230845	0.0439356406256608	0.0215800806523292	CLEC7A	1
BP	GO:0008611	ether lipid biosynthetic process	1/22	11/18800	0.012800672230845	0.0439356406256608	0.0215800806523292	FASN	1
BP	GO:0032493	response to bacterial lipoprotein	1/22	11/18800	0.012800672230845	0.0439356406256608	0.0215800806523292	CD36	1
BP	GO:0045060	negative thymic T cell selection	1/22	11/18800	0.012800672230845	0.0439356406256608	0.0215800806523292	DOCK2	1
BP	GO:0046504	glycerol ether biosynthetic process	1/22	11/18800	0.012800672230845	0.0439356406256608	0.0215800806523292	FASN	1
BP	GO:0051081	nuclear envelope disassembly	1/22	11/18800	0.012800672230845	0.0439356406256608	0.0215800806523292	PRKCB	1
BP	GO:0097048	dendritic cell apoptotic process	1/22	11/18800	0.012800672230845	0.0439356406256608	0.0215800806523292	CXCL12	1
BP	GO:0097384	cellular lipid biosynthetic process	1/22	11/18800	0.012800672230845	0.0439356406256608	0.0215800806523292	FASN	1
BP	GO:0099171	presynaptic modulation of chemical synaptic transmission	1/22	11/18800	0.012800672230845	0.0439356406256608	0.0215800806523292	PRKCB	1
BP	GO:1903238	positive regulation of leukocyte tethering or rolling	1/22	11/18800	0.012800672230845	0.0439356406256608	0.0215800806523292	ITGA4	1
BP	GO:1905651	regulation of artery morphogenesis	1/22	11/18800	0.012800672230845	0.0439356406256608	0.0215800806523292	AKT3	1
BP	GO:2000615	regulation of histone H3-K9 acetylation	1/22	11/18800	0.012800672230845	0.0439356406256608	0.0215800806523292	SPHK2	1
BP	GO:2000668	regulation of dendritic cell apoptotic process	1/22	11/18800	0.012800672230845	0.0439356406256608	0.0215800806523292	CXCL12	1
BP	GO:0042060	wound healing	3/22	429/18800	0.0131656901284199	0.0450711158162532	0.0221377974818271	RAF1/CLEC7A/CD36	3
BP	GO:0045580	regulation of T cell differentiation	2/22	151/18800	0.0133242651366403	0.0454011291935371	0.0222998917450885	IL4R/SOCS5	2
BP	GO:0048732	gland development	3/22	431/18800	0.0133309840651736	0.0454011291935371	0.0222998917450885	RAF1/FASN/CEBPG	3
BP	GO:2001236	regulation of extrinsic apoptotic signaling pathway	2/22	153/18800	0.0136615021668865	0.0459869370864282	0.0225876258351197	RAF1/LGALS3	2
BP	GO:0097530	granulocyte migration	2/22	154/18800	0.0138315165614153	0.0459869370864282	0.0225876258351197	PECAM1/LGALS3	2
BP	GO:0002863	positive regulation of inflammatory response to antigenic stimulus	1/22	12/18800	0.0139565818168219	0.0459869370864282	0.0225876258351197	BTK	1
BP	GO:0030397	membrane disassembly	1/22	12/18800	0.0139565818168219	0.0459869370864282	0.0225876258351197	PRKCB	1
BP	GO:0043383	negative T cell selection	1/22	12/18800	0.0139565818168219	0.0459869370864282	0.0225876258351197	DOCK2	1
BP	GO:0045815	positive regulation of gene expression, epigenetic	1/22	12/18800	0.0139565818168219	0.0459869370864282	0.0225876258351197	SPHK2	1
BP	GO:0051608	histamine transport	1/22	12/18800	0.0139565818168219	0.0459869370864282	0.0225876258351197	BTK	1
BP	GO:0060907	positive regulation of macrophage cytokine production	1/22	12/18800	0.0139565818168219	0.0459869370864282	0.0225876258351197	CD36	1
BP	GO:0140052	cellular response to oxidised low-density lipoprotein particle stimulus	1/22	12/18800	0.0139565818168219	0.0459869370864282	0.0225876258351197	CD36	1
BP	GO:0150065	regulation of deacetylase activity	1/22	12/18800	0.0139565818168219	0.0459869370864282	0.0225876258351197	SPHK2	1
BP	GO:1900227	positive regulation of NLRP3 inflammasome complex assembly	1/22	12/18800	0.0139565818168219	0.0459869370864282	0.0225876258351197	CD36	1
BP	GO:1901503	ether biosynthetic process	1/22	12/18800	0.0139565818168219	0.0459869370864282	0.0225876258351197	FASN	1
BP	GO:2000303	regulation of ceramide biosynthetic process	1/22	12/18800	0.0139565818168219	0.0459869370864282	0.0225876258351197	SPHK2	1
BP	GO:0050673	epithelial cell proliferation	3/22	443/18800	0.0143479939963438	0.0471587433595539	0.0231631875777699	CXCL12/ITGA4/AKT3	3
BP	GO:1990845	adaptive thermogenesis	2/22	159/18800	0.0146954594720779	0.0479917128012451	0.023572321198599	CD36/IL4R	2
BP	GO:0002262	myeloid cell homeostasis	2/22	160/18800	0.0148710069214871	0.0479917128012451	0.023572321198599	INPP5D/CEBPG	2
BP	GO:0001768	establishment of T cell polarity	1/22	13/18800	0.0151111994025165	0.0479917128012451	0.023572321198599	DOCK2	1
BP	GO:0002524	hypersensitivity	1/22	13/18800	0.0151111994025165	0.0479917128012451	0.023572321198599	BTK	1
BP	GO:0032736	positive regulation of interleukin-13 production	1/22	13/18800	0.0151111994025165	0.0479917128012451	0.023572321198599	SPHK2	1
BP	GO:0033605	positive regulation of catecholamine secretion	1/22	13/18800	0.0151111994025165	0.0479917128012451	0.023572321198599	CXCL12	1
BP	GO:0036462	TRAIL-activated apoptotic signaling pathway	1/22	13/18800	0.0151111994025165	0.0479917128012451	0.023572321198599	CASP8	1
BP	GO:0043970	histone H3-K9 acetylation	1/22	13/18800	0.0151111994025165	0.0479917128012451	0.023572321198599	SPHK2	1
BP	GO:0060100	positive regulation of phagocytosis, engulfment	1/22	13/18800	0.0151111994025165	0.0479917128012451	0.023572321198599	CD36	1
BP	GO:0072540	T-helper 17 cell lineage commitment	1/22	13/18800	0.0151111994025165	0.0479917128012451	0.023572321198599	BATF	1
BP	GO:0090153	regulation of sphingolipid biosynthetic process	1/22	13/18800	0.0151111994025165	0.0479917128012451	0.023572321198599	SPHK2	1
BP	GO:1904995	negative regulation of leukocyte adhesion to vascular endothelial cell	1/22	13/18800	0.0151111994025165	0.0479917128012451	0.023572321198599	CXCL12	1
BP	GO:1905038	regulation of membrane lipid metabolic process	1/22	13/18800	0.0151111994025165	0.0479917128012451	0.023572321198599	SPHK2	1
BP	GO:1905155	positive regulation of membrane invagination	1/22	13/18800	0.0151111994025165	0.0479917128012451	0.023572321198599	CD36	1
BP	GO:0046488	phosphatidylinositol metabolic process	2/22	162/18800	0.0152248432407204	0.0482364023828593	0.0236925065613437	INPP5D/SOCS5	2
BP	GO:0006874	cellular calcium ion homeostasis	3/22	456/18800	0.0154988404428052	0.0489867426945258	0.0240610548335863	CXCL12/PRKCB/CD36	3
BP	GO:0001959	regulation of cytokine-mediated signaling pathway	2/22	166/18800	0.0159434207855724	0.0491666186855352	0.0241494053922244	CASP8/NAIP	2
BP	GO:1903034	regulation of response to wounding	2/22	166/18800	0.0159434207855724	0.0491666186855352	0.0241494053922244	CLEC7A/CD36	2
BP	GO:0016573	histone acetylation	2/22	167/18800	0.0161253244057333	0.0491666186855352	0.0241494053922244	MAP3K7/SPHK2	2
BP	GO:0051051	negative regulation of transport	3/22	464/18800	0.0162325694352132	0.0491666186855352	0.0241494053922244	PRKCB/CD36/LGALS3	3
BP	GO:0001767	establishment of lymphocyte polarity	1/22	14/18800	0.0162645263633485	0.0491666186855352	0.0241494053922244	DOCK2	1
BP	GO:0002467	germinal center formation	1/22	14/18800	0.0162645263633485	0.0491666186855352	0.0241494053922244	TNFSF13B	1
BP	GO:0002829	negative regulation of type 2 immune response	1/22	14/18800	0.0162645263633485	0.0491666186855352	0.0241494053922244	SOCS5	1
BP	GO:0002864	regulation of acute inflammatory response to antigenic stimulus	1/22	14/18800	0.0162645263633485	0.0491666186855352	0.0241494053922244	BTK	1
BP	GO:0003376	sphingosine-1-phosphate receptor signaling pathway	1/22	14/18800	0.0162645263633485	0.0491666186855352	0.0241494053922244	SPHK2	1
BP	GO:0007175	negative regulation of epidermal growth factor-activated receptor activity	1/22	14/18800	0.0162645263633485	0.0491666186855352	0.0241494053922244	SOCS5	1
BP	GO:0042308	negative regulation of protein import into nucleus	1/22	14/18800	0.0162645263633485	0.0491666186855352	0.0241494053922244	CD36	1
BP	GO:0045059	positive thymic T cell selection	1/22	14/18800	0.0162645263633485	0.0491666186855352	0.0241494053922244	DOCK2	1
BP	GO:0050930	induction of positive chemotaxis	1/22	14/18800	0.0162645263633485	0.0491666186855352	0.0241494053922244	CXCL12	1
BP	GO:0050966	detection of mechanical stimulus involved in sensory perception of pain	1/22	14/18800	0.0162645263633485	0.0491666186855352	0.0241494053922244	CXCL12	1
BP	GO:0072672	neutrophil extravasation	1/22	14/18800	0.0162645263633485	0.0491666186855352	0.0241494053922244	PECAM1	1
BP	GO:0098760	response to interleukin-7	1/22	14/18800	0.0162645263633485	0.0491666186855352	0.0241494053922244	BTK	1
BP	GO:0098761	cellular response to interleukin-7	1/22	14/18800	0.0162645263633485	0.0491666186855352	0.0241494053922244	BTK	1
BP	GO:1904590	negative regulation of protein import	1/22	14/18800	0.0162645263633485	0.0491666186855352	0.0241494053922244	CD36	1
BP	GO:2000318	positive regulation of T-helper 17 type immune response	1/22	14/18800	0.0162645263633485	0.0491666186855352	0.0241494053922244	CLEC7A	1
CC	GO:0045121	membrane raft	5/22	326/19594	2.57991688178845e-05	0.00100795668436076	0.000757862168692301	BTK/INPP5D/PECAM1/CASP8/CD36	5
CC	GO:0098857	membrane microdomain	5/22	327/19594	2.61806931002795e-05	0.00100795668436076	0.000757862168692301	BTK/INPP5D/PECAM1/CASP8/CD36	5
CC	GO:0009897	external side of plasma membrane	5/22	455/19594	0.000125459379525325	0.00311856024892941	0.00234478214205219	CXCL12/CLEC7A/ITGA4/CD36/IL4R	5
CC	GO:0031092	platelet alpha granule membrane	2/22	17/19594	0.000162003129814515	0.00311856024892941	0.00234478214205219	PECAM1/CD36	2
MF	GO:0004712	protein serine/threonine/tyrosine kinase activity	5/22	446/18410	0.000152804589796658	0.0217702444130169	0.0120691179552866	BTK/RAF1/PRKCB/AKT3/MAP3K7	5
MF	GO:0004709	MAP kinase kinase kinase activity	2/22	26/18410	0.000435404888260339	0.0217702444130169	0.0120691179552866	RAF1/MAP3K7	2
MF	GO:0038187	pattern recognition receptor activity	2/22	26/18410	0.000435404888260339	0.0217702444130169	0.0120691179552866	CLEC7A/CD36	2
MF	GO:0005164	tumor necrosis factor receptor binding	2/22	31/18410	0.000620713985557213	0.0232767744583955	0.0129043170681631	CASP8/TNFSF13B	2
MF	GO:0106310	NA	4/22	360/18410	0.000795855910979993	0.0238756773293998	0.0132363404141936	RAF1/PRKCB/AKT3/MAP3K7	4
MF	GO:0004674	protein serine/threonine kinase activity	4/22	430/18410	0.00153741034540135	0.0332036268318404	0.0184076246997571	RAF1/PRKCB/AKT3/MAP3K7	4
MF	GO:0032813	tumor necrosis factor receptor superfamily binding	2/22	49/18410	0.00154950258548588	0.0332036268318404	0.0184076246997571	CASP8/TNFSF13B	2

## Sheet: KEGG
ID	Description	GeneRatio	BgRatio	pvalue	p.adjust	qvalue	geneID	Count
chx04662	B cell receptor signaling pathway	5/21	68/8880	4.19743966417531e-07	7.21959622238153e-05	2.82774882639179e-05	BTK/INPP5D/RAF1/PRKCB/AKT3	5
chx04666	Fc gamma R-mediated phagocytosis	5/21	97/8880	2.48386503876456e-06	0.000143772479988498	5.63123544630591e-05	INPP5D/RAF1/PRKCB/AKT3/SPHK2	5
chx05152	Tuberculosis	6/21	186/8880	3.25414376703974e-06	0.000143772479988498	5.63123544630591e-05	RAF1/CASP8/CLEC7A/AKT3/SPHK2/CEBPG	6
chx04064	NF-kappa B signaling pathway	5/21	103/8880	3.34354604624413e-06	0.000143772479988498	5.63123544630591e-05	BTK/CXCL12/PRKCB/TNFSF13B/MAP3K7	5
chx04370	VEGF signaling pathway	4/21	56/8880	7.83918658254658e-06	0.000269668018439602	0.000105622724480628	RAF1/PRKCB/AKT3/SPHK2	4
chx04664	Fc epsilon RI signaling pathway	4/21	65/8880	1.42519070516907e-05	0.000408554668815134	0.000160021412510212	BTK/INPP5D/RAF1/AKT3	4
chx05161	Hepatitis B	5/21	166/8880	3.43191992240395e-05	0.000843271752362113	0.000330290037644891	RAF1/PRKCB/CASP8/AKT3/MAP3K7	5
chx04062	Chemokine signaling pathway	5/21	188/8880	6.2288394269772e-05	0.0013392004768001	0.00052453384648229	CXCL12/RAF1/PRKCB/DOCK2/AKT3	5
chx04625	C-type lectin receptor signaling pathway	4/21	102/8880	8.45100878542913e-05	0.00161508167899312	0.000632590131306976	RAF1/CASP8/CLEC7A/AKT3	4
chx04613	Neutrophil extracellular trap formation	5/21	205/8880	9.3998790809577e-05	0.00161677920192472	0.000633255011769782	RAF1/PRKCB/CLEC7A/AKT3/MAP3K7	5
chx04670	Leukocyte transendothelial migration	4/21	113/8880	0.000125897553641345	0.00196857992966467	0.000771047218473311	CXCL12/PECAM1/PRKCB/ITGA4	4
chx04672	Intestinal immune network for IgA production	3/21	45/8880	0.000151753723575934	0.0020279983777136	0.000794320050022463	CXCL12/ITGA4/TNFSF13B	3
chx04071	Sphingolipid signaling pathway	4/21	120/8880	0.000158900402842264	0.0020279983777136	0.000794320050022463	RAF1/PRKCB/AKT3/SPHK2	4
chx05170	Human immunodeficiency virus 1 infection	5/21	231/8880	0.000165069635395293	0.0020279983777136	0.000794320050022463	RAF1/PRKCB/CASP8/AKT3/MAP3K7	5
chx04152	AMPK signaling pathway	4/21	125/8880	0.000186030808775239	0.00213315327395608	0.000835506790288793	CD36/AKT3/MAP3K7/FASN	4
chx05163	Human cytomegalovirus infection	5/21	242/8880	0.000205249253437562	0.00220642947445379	0.000864207382894996	CXCL12/RAF1/PRKCB/CASP8/AKT3	5
chx05132	Salmonella infection	5/21	260/8880	0.000286699751621663	0.00290072689876035	0.00113614762252547	RAF1/CASP8/AKT3/MAP3K7/NAIP	5
chx04936	Alcoholic liver disease	4/21	151/8880	0.000383818614259291	0.003667600091811	0.00143651411184764	CASP8/AKT3/MAP3K7/FASN	4
chx04929	GnRH secretion	3/21	63/8880	0.00041321697907952	0.0037407010737725	0.00146514607540661	RAF1/PRKCB/AKT3	3
chx05223	Non-small cell lung cancer	3/21	72/8880	0.000612154952091792	0.00496066023941619	0.00194297585876766	RAF1/PRKCB/AKT3	3
chx05164	Influenza A	4/21	174/8880	0.000656670172791118	0.00496066023941619	0.00194297585876766	RAF1/PRKCB/CASP8/AKT3	4
chx05140	Leishmaniasis	3/21	74/8880	0.000663344101782397	0.00496066023941619	0.00194297585876766	PRKCB/ITGA4/MAP3K7	3
chx05214	Glioma	3/21	74/8880	0.000663344101782397	0.00496066023941619	0.00194297585876766	RAF1/PRKCB/AKT3	3
chx04917	Prolactin signaling pathway	3/21	79/8880	0.000803087164436235	0.00573178789546068	0.00224500872282426	RAF1/AKT3/SOCS5	3
chx01521	EGFR tyrosine kinase inhibitor resistance	3/21	80/8880	0.000833108705735564	0.00573178789546068	0.00224500872282426	RAF1/PRKCB/AKT3	3
chx04012	ErbB signaling pathway	3/21	85/8880	0.000993951263887397	0.00657536989956278	0.00257542027889852	RAF1/PRKCB/AKT3	3
chx05235	PD-L1 expression and PD-1 checkpoint pathway in cancer	3/21	88/8880	0.00109928061882417	0.00700282468287992	0.00274284442903498	RAF1/AKT3/BATF	3
chx04510	Focal adhesion	4/21	205/8880	0.00121258654731556	0.00732300909001878	0.00286825325435252	RAF1/PRKCB/ITGA4/AKT3	4
chx04630	JAK-STAT signaling pathway	4/21	206/8880	0.00123469339308456	0.00732300909001878	0.00286825325435252	RAF1/IL4R/AKT3/SOCS5	4
chx05169	Epstein-Barr virus infection	4/21	214/8880	0.00142189397398999	0.0081521921175426	0.00319302506439857	BTK/CASP8/AKT3/MAP3K7	4
chx05231	Choline metabolism in cancer	3/21	98/8880	0.00150063821453467	0.00832612170645043	0.00326114926078842	RAF1/PRKCB/AKT3	3
chx04660	T cell receptor signaling pathway	3/21	101/8880	0.00163675388739904	0.00879755214476984	0.00344579765768219	RAF1/AKT3/MAP3K7	3
chx04640	Hematopoietic cell lineage	3/21	104/8880	0.00178039968281897	0.00908617072202068	0.00355884287765804	ITGA4/CD36/IL4R	3
chx05417	Lipid and atherosclerosis	4/21	228/8880	0.00179610351481804	0.00908617072202068	0.00355884287765804	CASP8/CD36/AKT3/MAP3K7	4
chx04620	Toll-like receptor signaling pathway	3/21	109/8880	0.00203695284413949	0.0100101682626283	0.00392075133909556	CASP8/AKT3/MAP3K7	3
chx05145	Toxoplasmosis	3/21	112/8880	0.00220140971455118	0.0104967164801813	0.00411132102038924	CASP8/AKT3/MAP3K7	3
chx04931	Insulin resistance	3/21	113/8880	0.0022580145916669	0.0104967164801813	0.00411132102038924	PRKCB/CD36/AKT3	3
chx04668	TNF signaling pathway	3/21	119/8880	0.00261675481648125	0.0115405597034558	0.00452017026328744	CASP8/AKT3/MAP3K7	3
chx04935	Growth hormone synthesis, secretion and action	3/21	119/8880	0.00261675481648125	0.0115405597034558	0.00452017026328744	RAF1/PRKCB/AKT3	3
chx04380	Osteoclast differentiation	3/21	121/8880	0.00274373510856128	0.011782565410432	0.00461495830029161	BTK/AKT3/MAP3K7	3
chx04919	Thyroid hormone signaling pathway	3/21	122/8880	0.0028086347780681	0.011782565410432	0.00461495830029161	RAF1/PRKCB/AKT3	3
chx04371	Apelin signaling pathway	3/21	139/8880	0.00406040157407312	0.0162416062962925	0.00636146146244013	RAF1/AKT3/SPHK2	3
chx04910	Insulin signaling pathway	3/21	139/8880	0.00406040157407312	0.0162416062962925	0.00636146146244013	RAF1/AKT3/FASN	3
chx05162	Measles	3/21	143/8880	0.0043970350727941	0.0163814073230491	0.00641621829054554	CASP8/AKT3/MAP3K7	3
chx05135	Yersinia infection	3/21	144/8880	0.00448377507718025	0.0163814073230491	0.00641621829054554	ITGA4/AKT3/MAP3K7	3
chx05418	Fluid shear stress and atherosclerosis	3/21	144/8880	0.00448377507718025	0.0163814073230491	0.00641621829054554	PECAM1/AKT3/MAP3K7	3
chx04010	MAPK signaling pathway	4/21	294/8880	0.00451163037656385	0.0163814073230491	0.00641621829054554	RAF1/PRKCB/AKT3/MAP3K7	4
chx04140	Autophagy - animal	3/21	145/8880	0.0045715555320137	0.0163814073230491	0.00641621829054554	RAF1/AKT3/MAP3K7	3
chx04072	Phospholipase D signaling pathway	3/21	147/8880	0.00475025307967391	0.0166743577490594	0.00653096019547004	RAF1/AKT3/SPHK2	3
chx04210	Apoptosis	3/21	150/8880	0.00502619731218086	0.0172901187539021	0.0067721395364121	RAF1/CASP8/AKT3	3
chx04973	Carbohydrate digestion and absorption	2/21	47/8880	0.0054007436868218	0.0182142728261441	0.00713410930766966	PRKCB/AKT3	2
chx04150	mTOR signaling pathway	3/21	159/8880	0.00591180526774041	0.0195224249488647	0.00764648223211347	RAF1/PRKCB/AKT3	3
chx05160	Hepatitis C	3/21	160/8880	0.00601563094354552	0.0195224249488647	0.00764648223211347	RAF1/CASP8/AKT3	3
chx05144	Malaria	2/21	52/8880	0.00657786775031623	0.0209517269084147	0.0082063067450339	PECAM1/CD36	2
chx05225	Hepatocellular carcinoma	3/21	175/8880	0.00770642866490691	0.0241001041884362	0.00943945329290033	RAF1/PRKCB/AKT3	3
chx04621	NOD-like receptor signaling pathway	3/21	178/8880	0.00807511390544532	0.0245338997114809	0.00960936096410514	CASP8/MAP3K7/NAIP	3
chx05213	Endometrial cancer	2/21	58/8880	0.00813042025322333	0.0245338997114809	0.00960936096410514	RAF1/AKT3	2
chx05134	Legionellosis	2/21	59/8880	0.00840375640751451	0.0249214845188361	0.009761168966986	CASP8/NAIP	2
chx04730	Long-term depression	2/21	60/8880	0.00868120635058568	0.0253079235983176	0.00991252821476331	RAF1/PRKCB	2
chx05165	Human papillomavirus infection	4/21	356/8880	0.00884490755215687	0.0253554016495164	0.00993112426908842	RAF1/CASP8/ITGA4/AKT3	4
chx04151	PI3K-Akt signaling pathway	4/21	368/8880	0.00991898256270823	0.0279682787014068	0.0109545277655449	RAF1/ITGA4/IL4R/AKT3	4
chx04720	Long-term potentiation	2/21	66/8880	0.010431232449177	0.0289382577622329	0.0113344461247424	RAF1/PRKCB	2
chx05221	Acute myeloid leukemia	2/21	68/8880	0.0110466277302246	0.0296878120249786	0.0116280291897101	RAF1/AKT3	2
chx05230	Central carbon metabolism in cancer	2/21	68/8880	0.0110466277302246	0.0296878120249786	0.0116280291897101	RAF1/AKT3	2
chx05211	Renal cell carcinoma	2/21	69/8880	0.0113602512572069	0.030060972557532	0.0117741875378338	RAF1/AKT3	2
chx04920	Adipocytokine signaling pathway	2/21	71/8880	0.011999257448969	0.031217671466587	0.0122272397421148	CD36/AKT3	2
chx05218	Melanoma	2/21	72/8880	0.0123246032345941	0.031217671466587	0.0122272397421148	RAF1/AKT3	2
chx05167	Kaposi sarcoma-associated herpesvirus infection	3/21	208/8880	0.0123418701146972	0.031217671466587	0.0122272397421148	RAF1/CASP8/AKT3	3
chx05205	Proteoglycans in cancer	3/21	210/8880	0.0126646151340167	0.0315197710207043	0.0123455651488683	RAF1/PRKCB/AKT3	3
chx04015	Rap1 signaling pathway	3/21	211/8880	0.012827813787496	0.0315197710207043	0.0123455651488683	RAF1/PRKCB/AKT3	3
chx05415	Diabetic cardiomyopathy	3/21	219/8880	0.0141774395351901	0.0329261274957241	0.0128964024463057	PRKCB/CD36/AKT3	3
chx04810	Regulation of actin cytoskeleton	3/21	220/8880	0.0143516698114974	0.0329261274957241	0.0128964024463057	CXCL12/RAF1/ITGA4	3
chx05207	Chemical carcinogenesis - receptor activation	3/21	220/8880	0.0143516698114974	0.0329261274957241	0.0128964024463057	RAF1/PRKCB/AKT3	3
chx05212	Pancreatic cancer	2/21	78/8880	0.0143573230359262	0.0329261274957241	0.0128964024463057	RAF1/AKT3	2
chx05220	Chronic myeloid leukemia	2/21	78/8880	0.0143573230359262	0.0329261274957241	0.0128964024463057	RAF1/AKT3	2
chx01524	Platinum drug resistance	2/21	80/8880	0.0150651829670431	0.0340948877675185	0.0133541788073512	CASP8/AKT3	2
chx04014	Ras signaling pathway	3/21	238/8880	0.0176998565939955	0.0395373420021718	0.0154858622285128	RAF1/PRKCB/AKT3	3
chx04540	Gap junction	2/21	88/8880	0.0180442385906224	0.0397898594562442	0.015584767473682	RAF1/PRKCB	2
chx05210	Colorectal cancer	2/21	89/8880	0.0184329360383716	0.0401324683367079	0.0157189594464462	RAF1/AKT3	2
chx04912	GnRH signaling pathway	2/21	91/8880	0.0192210157331979	0.0413251838263755	0.0161861185121667	RAF1/PRKCB	2
chx04914	Progesterone-mediated oocyte maturation	2/21	92/8880	0.0196203633683151	0.0416629938191381	0.0163184308716331	RAF1/AKT3	2
chx04657	IL-17 signaling pathway	2/21	93/8880	0.0200232265457942	0.0419999386082513	0.0164504043508451	CASP8/MAP3K7	2
chx05323	Rheumatoid arthritis	2/21	94/8880	0.0204295880972373	0.0423360138882507	0.0165820372634519	CXCL12/TNFSF13B	2
chx01522	Endocrine resistance	2/21	96/8880	0.0212527379221424	0.0428408350197776	0.0167797640224343	RAF1/AKT3	2
chx04512	ECM-receptor interaction	2/21	96/8880	0.0212527379221424	0.0428408350197776	0.0167797640224343	ITGA4/CD36	2
chx04070	Phosphatidylinositol signaling system	2/21	97/8880	0.0216694921320968	0.0428408350197776	0.0167797640224343	INPP5D/PRKCB	2
chx05215	Prostate cancer	2/21	97/8880	0.0216694921320968	0.0428408350197776	0.0167797640224343	RAF1/AKT3	2
chx04916	Melanogenesis	2/21	100/8880	0.0229402687121046	0.0448377979372953	0.0175619282006542	RAF1/PRKCB	2
chx04622	RIG-I-like receptor signaling pathway	2/21	106/8880	0.0255726249211036	0.0488721276269981	0.0191420818122881	CASP8/MAP3K7	2
chx04928	Parathyroid hormone synthesis, secretion and action	2/21	106/8880	0.0255726249211036	0.0488721276269981	0.0191420818122881	RAF1/PRKCB	2
chx04933	AGE-RAGE signaling pathway in diabetic complications	2/21	107/8880	0.0260229277359955	0.04918619308342	0.0192650939861621	PRKCB/AKT3	2
chx04725	Cholinergic synapse	2/21	111/8880	0.0278566126659479	0.0520797541145983	0.0203984349041266	PRKCB/AKT3	2
chx04066	HIF-1 signaling pathway	2/21	112/8880	0.0283230709014279	0.0523824537101677	0.0205169953332358	PRKCB/AKT3	2
chx05142	Chagas disease	2/21	113/8880	0.0287927115556578	0.0526845360380122	0.0206353139928567	CASP8/AKT3	2
chx04722	Neurotrophin signaling pathway	2/21	121/8880	0.0326624827512068	0.0591362845600796	0.0231623146379749	RAF1/AKT3	2
chx04726	Serotonergic synapse	2/21	123/8880	0.0336606347582147	0.0603086372751346	0.0236214980759401	RAF1/PRKCB	2
chx04068	FoxO signaling pathway	2/21	129/8880	0.0367267912594978	0.0644592662921798	0.0252472034436934	RAF1/AKT3	2
chx04611	Platelet activation	2/21	129/8880	0.0367267912594978	0.0644592662921798	0.0252472034436934	BTK/AKT3	2
chx04728	Dopaminergic synapse	2/21	133/8880	0.038829415177987	0.0672433922677886	0.026337681181998	PRKCB/AKT3	2
chx04926	Relaxin signaling pathway	2/21	134/8880	0.0393622465621218	0.0672433922677886	0.026337681181998	RAF1/AKT3	2
chx00061	Fatty acid biosynthesis	1/21	17/8880	0.0394859454595735	0.0672433922677886	0.026337681181998	FASN	1
chx04915	Estrogen signaling pathway	2/21	136/8880	0.0404364143821383	0.0681868948404684	0.0267072293132802	RAF1/AKT3	2
chx04550	Signaling pathways regulating pluripotency of stem cells	2/21	142/8880	0.0437258852691055	0.0723457876230158	0.0283361714068116	RAF1/AKT3	2
chx04060	Cytokine-cytokine receptor interaction	3/21	338/8880	0.0437439646092654	0.0723457876230158	0.0283361714068116	CXCL12/TNFSF13B/IL4R	3
chx05017	Spinocerebellar ataxia	2/21	144/8880	0.0448443042048092	0.0734592411735922	0.0287722854045894	PRKCB/AKT3	2
chx04270	Vascular smooth muscle contraction	2/21	145/8880	0.0454075594310022	0.0736801907748337	0.0288588262520768	RAF1/PRKCB	2
chx05224	Breast cancer	2/21	150/8880	0.048263714416934	0.0775827932683425	0.0303873853682615	RAF1/AKT3	2
chx05226	Gastric cancer	2/21	152/8880	0.0494245186874717	0.0787131223541215	0.0308301091227893	RAF1/AKT3	2
chx04921	Oxytocin signaling pathway	2/21	153/8880	0.0500087943378174	0.0789129598725193	0.0309083808558215	RAF1/PRKCB	2
chx04650	Natural killer cell mediated cytotoxicity	2/21	156/8880	0.0517769459797517	0.0809603155319753	0.0317102827053024	RAF1/PRKCB	2
chx04932	Non-alcoholic fatty liver disease	2/21	157/8880	0.0523713913156221	0.0811520658224055	0.0317853868582249	CASP8/AKT3	2
chx04145	Phagosome	2/21	165/8880	0.0572160611594984	0.0872561692437273	0.0341762229595994	CLEC7A/CD36	2
chx04218	Cellular senescence	2/21	166/8880	0.0578325772894472	0.0872561692437273	0.0341762229595994	RAF1/AKT3	2
chx04514	Cell adhesion molecules	2/21	166/8880	0.0578325772894472	0.0872561692437273	0.0341762229595994	PECAM1/ITGA4	2
chx04022	cGMP-PKG signaling pathway	2/21	168/8880	0.0590727482552364	0.0883522843469623	0.0346055458886511	RAF1/AKT3	2
chx04310	Wnt signaling pathway	2/21	171/8880	0.0609506498940212	0.089747414470383	0.0351519860838709	PRKCB/MAP3K7	2
chx05010	Alzheimer disease	3/21	387/8880	0.0610491133315977	0.089747414470383	0.0351519860838709	RAF1/CASP8/AKT3	3
chx04360	Axon guidance	2/21	180/8880	0.0667080558841426	0.0972354712887502	0.0380848847153	CXCL12/RAF1	2
chx04215	Apoptosis - multiple species	1/21	35/8880	0.0796741992641007	0.115159346835507	0.0451052521265143	CASP8	1
chx05340	Primary immunodeficiency	1/21	36/8880	0.0818592576943385	0.117331602695219	0.0459560744950673	BTK	1
chx05168	Herpes simplex virus 1 infection	3/21	440/8880	0.0829178130244495	0.117866643307482	0.0461656375255744	CASP8/AKT3/MAP3K7	3
chx04960	Aldosterone-regulated sodium reabsorption	1/21	38/8880	0.0862145611660957	0.121548397709578	0.0476076955533229	PRKCB	1
chx05143	African trypanosomiasis	1/21	39/8880	0.0883848274198294	0.122598309001699	0.0480189215184133	PRKCB	1
chx05219	Bladder cancer	1/21	39/8880	0.0883848274198294	0.122598309001699	0.0480189215184133	RAF1	1
chx05022	Pathways of neurodegeneration - multiple diseases	3/21	476/8880	0.0995027875572227	0.136915835678738	0.0536267655045242	RAF1/PRKCB/CASP8	3
chx04024	cAMP signaling pathway	2/21	237/8880	0.10693936495398	0.144716005465036	0.0566819115652527	RAF1/AKT3	2
chx05208	Chemical carcinogenesis - reactive oxygen species	2/21	237/8880	0.10693936495398	0.144716005465036	0.0566819115652527	RAF1/AKT3	2
chx04020	Calcium signaling pathway	2/21	238/8880	0.10769563197398	0.144716005465036	0.0566819115652527	PRKCB/SPHK2	2
chx04979	Cholesterol metabolism	1/21	51/8880	0.114048080239146	0.152064106985528	0.0595599929441481	CD36	1
chx04961	Endocrine and other factor-regulated calcium reabsorption	1/21	52/8880	0.116155339307554	0.153682448929995	0.0601938600460201	PRKCB	1
chx05206	MicroRNAs in cancer	2/21	259/8880	0.123912693907637	0.162694529405447	0.0637236834880576	RAF1/PRKCB	2
chx00600	Sphingolipid metabolism	1/21	57/8880	0.126620229330758	0.163749469510453	0.0641368791228214	SPHK2	1
chx04975	Fat digestion and absorption	1/21	57/8880	0.126620229330758	0.163749469510453	0.0641368791228214	CD36	1
chx04923	Regulation of lipolysis in adipocytes	1/21	60/8880	0.132842407145641	0.170514134545152	0.0667864419271096	AKT3	1
chx01212	Fatty acid metabolism	1/21	61/8880	0.134907068081009	0.17188159785136	0.0673220456700554	FASN	1
chx04213	Longevity regulating pathway - multiple species	1/21	62/8880	0.136967046714675	0.173223029668559	0.0678474534809535	AKT3	1
chx05321	Inflammatory bowel disease	1/21	63/8880	0.139022353135518	0.174539012695687	0.0683628935894978	IL4R	1
chx05416	Viral myocarditis	1/21	67/8880	0.147197057748187	0.183462999512233	0.0718582127832492	CASP8	1
chx05031	Amphetamine addiction	1/21	70/8880	0.153279519272901	0.189669620970784	0.0742892028282139	PRKCB	1
chx04520	Adherens junction	1/21	71/8880	0.155297808727529	0.190794450722392	0.0747297726207656	MAP3K7	1
chx00562	Inositol phosphate metabolism	1/21	72/8880	0.157311515847147	0.191369374851678	0.0749549571022485	INPP5D	1
chx05171	Coronavirus disease - COVID-19	2/21	301/8880	0.157990995517083	0.191369374851678	0.0749549571022485	PRKCB/MAP3K7	2
chx04918	Thyroid hormone synthesis	1/21	76/8880	0.165320718366564	0.198847297615728	0.0778838864590365	PRKCB	1
chx05412	Arrhythmogenic right ventricular cardiomyopathy	1/21	78/8880	0.169298081660413	0.202217153094383	0.0792037808937606	ITGA4	1
chx04971	Gastric acid secretion	1/21	79/8880	0.17127998807772	0.203173503099088	0.0795783610669623	PRKCB	1
chx04115	p53 signaling pathway	1/21	85/8880	0.183077185991342	0.215679972537746	0.0844768558287376	CASP8	1
chx04911	Insulin secretion	1/21	87/8880	0.186973916189015	0.21739540189633	0.0851487498247561	PRKCB	1
chx03320	PPAR signaling pathway	1/21	88/8880	0.188915636621181	0.21739540189633	0.0851487498247561	CD36	1
chx04658	Th1 and Th2 cell differentiation	1/21	88/8880	0.188915636621181	0.21739540189633	0.0851487498247561	IL4R	1
chx04211	Longevity regulating pathway	1/21	89/8880	0.190852940036895	0.21739540189633	0.0851487498247561	AKT3	1
chx04727	GABAergic synapse	1/21	89/8880	0.190852940036895	0.21739540189633	0.0851487498247561	PRKCB	1
chx05032	Morphine addiction	1/21	91/8880	0.194714333985432	0.218894545395387	0.0857359296530281	PRKCB	1
chx05410	Hypertrophic cardiomyopathy	1/21	91/8880	0.194714333985432	0.218894545395387	0.0857359296530281	ITGA4	1
chx04970	Salivary secretion	1/21	93/8880	0.198558174172293	0.221766272452171	0.0868607187083168	PRKCB	1
chx04925	Aldosterone synthesis and secretion	1/21	95/8880	0.202384536423564	0.223141924774699	0.087399529899515	PRKCB	1
chx05414	Dilated cardiomyopathy	1/21	95/8880	0.202384536423564	0.223141924774699	0.087399529899515	ITGA4	1
chx05222	Small cell lung cancer	1/21	96/8880	0.204291186934106	0.223809453201696	0.0876609853421574	AKT3	1
chx04713	Circadian entrainment	1/21	98/8880	0.208091473777292	0.226529958795534	0.088726544448679	PRKCB	1
chx04061	Viral protein interaction with cytokine and cytokine receptor	1/21	100/8880	0.211874470894847	0.229197540842224	0.0897713746260855	CXCL12	1
chx04659	Th17 cell differentiation	1/21	105/8880	0.221256810900063	0.2349146387334	0.0920106296140611	IL4R	1
chx04922	Glucagon signaling pathway	1/21	105/8880	0.221256810900063	0.2349146387334	0.0920106296140611	AKT3	1
chx04972	Pancreatic secretion	1/21	105/8880	0.221256810900063	0.2349146387334	0.0920106296140611	PRKCB	1
chx04724	Glutamatergic synapse	1/21	111/8880	0.232375226012128	0.245205759963718	0.0960414237311992	PRKCB	1
chx04750	Inflammatory mediator regulation of TRP channels	1/21	113/8880	0.236047648199401	0.247562167623762	0.0969643740998824	PRKCB	1
chx05146	Amoebiasis	1/21	118/8880	0.245155639729776	0.255556182021343	0.100095444610563	PRKCB	1
chx04723	Retrograde endocannabinoid signaling	1/21	145/8880	0.292578816364046	0.303153954304916	0.118738390915022	PRKCB	1
chx04261	Adrenergic signaling in cardiomyocytes	1/21	151/8880	0.302724926354869	0.311788546904416	0.122120361088633	AKT3	1
chx04217	Necroptosis	1/21	170/8880	0.333947895812453	0.34189903618894	0.133913943182939	CASP8	1
chx05034	Alcoholism	1/21	203/8880	0.385037532485248	0.39187251826901	0.153487400056405	RAF1	1
chx05203	Viral carcinogenesis	1/21	221/8880	0.411308570974794	0.416147495339203	0.162995347011683	CASP8	1
chx05166	Human T-cell leukemia virus 1 infection	1/21	235/8880	0.430998978243639	0.433519440104713	0.169799535903927	AKT3	1
chx05016	Huntington disease	1/21	307/8880	0.522747015563998	0.522747015563998	0.204747913072802	CASP8	1

## Sheet: Genes
ID	CAT
BTK	hub
INPP5D	hub
CXCL12	hub
RAF1	hub
PECAM1	hub
PRKCB	hub
CASP8	hub
CLEC7A	gene
ITGA4	gene
CD36	gene
DOCK2	gene
TNFSF13B	gene
LGALS3	gene
IL4R	gene
AKT3	gene
MAP3K7	gene
NAIP	gene
SPHK2	gene
FASN	gene
SOCS5	gene
BATF	gene
CEBPG	gene

## Sheet: ceRNA network
mir_pro_vars	mir_circ_vars	mir_circ_rows	mir_circ_corvalues	mir_circ_pvalues	mir_circ_padjvalues	mir_pro_corvalues	mir_pro_pvalues	mir_pro_padjvalues	circ_pro_corvalues	circ_pro_pvalues	circ_pro_padjvalues	gene_id.x	score.x	energy.x	start1.x	end1.x	start2.x	end2.x	length.x	rate1.x	rate2.x	score.y	energy.y	start1.y	end1.y	start2.y	end2.y	length.y	rate1.y	rate2.y	gene_id.y
NM_001285629.1	NC_030815.1:25000462|25002136	chi-miR-206	-0.974226564629883	8.82484788119557e-06	0.00538163600985501	-0.889100925880607	0.00133969553020306	0.0493363312414008	0.891567276212621	0.00124137638452997	0.038192959178132	FASN	140	-13.87	2	9	707	729	7	100.00%	100.00%	134	-12.22	3	21	7107	7128	18	66.67%	77.78%	FASN
XM_005680852.3	NC_030812.1:66349177|66353522	chi-miR-30d-3p	-0.92431468318731	0.000364485544131408	0.0229048323601414	-0.913649048057182	0.000572053792729095	0.0341749962467345	0.923726015654932	0.000374284303901668	0.0238275603572521	CLEC7A	129	-11.56	2	18	1280	1300	16	68.75%	81.25%	121	-10.77	2	14	509	529	12	75.00%	83.33%	CLEC7A
XM_005680852.3	NC_030826.1:55072908|55078126	chi-miR-30d-3p	-0.930591736930275	0.00027089417213389	0.0205516058141597	-0.913649048057182	0.000572053792729095	0.0341749962467345	0.951011106719436	8.16602155875974e-05	0.0132432452109742	CLEC7A	153	-12	2	18	693	713	16	68.75%	81.25%	121	-10.77	2	14	509	529	12	75.00%	83.33%	CLEC7A
XM_005686099.3	NC_030810.1:84946448|84965332	chi-miR-30b-5p	-0.959312845909126	4.29864769625241e-05	0.00939115107287554	-0.947197623404402	0.00010575865651342	0.016865428081029	0.960840819027151	3.7653328008918e-05	0.00990178931343142	BATF	136	-13.42	2	14	4079	4101	13	76.92%	92.31%	121	-12.74	4	19	1015	1038	17	70.59%	82.35%	BATF
XM_005686099.3	NC_030815.1:71328046|71344116	chi-miR-30b-5p	-0.969435987225927	1.5951337334751e-05	0.00664983051692846	-0.947197623404402	0.00010575865651342	0.016865428081029	0.962156922766713	3.34504365438399e-05	0.00950429242464998	BATF	136	-14.62	3	21	9343	9364	18	66.67%	72.22%	121	-12.74	4	19	1015	1038	17	70.59%	82.35%	BATF
XM_005686099.3	NC_030816.1:19670043|19696979	chi-miR-30b-5p	-0.886926922826099	0.00143073587737512	0.0427954500503355	-0.947197623404402	0.00010575865651342	0.016865428081029	0.933494521478666	0.0002339471183088	0.0198703413171699	BATF	160	-19.42	2	21	9369	9390	19	78.95%	84.21%	121	-12.74	4	19	1015	1038	17	70.59%	82.35%	BATF
XM_005686099.3	NC_030816.1:26231856|26242268	chi-miR-30b-5p	-0.887699349479091	0.00139791251593894	0.0420953647537243	-0.947197623404402	0.00010575865651342	0.016865428081029	0.950410041197984	8.51703816504837e-05	0.0134693073752299	BATF	139	-10.78	2	21	3254	3279	23	65.22%	69.57%	121	-12.74	4	19	1015	1038	17	70.59%	82.35%	BATF
XM_005686099.3	NC_030820.1:37909806|37923941	chi-miR-30b-5p	-0.914158400861761	0.000560616797043813	0.0278143257788496	-0.947197623404402	0.00010575865651342	0.016865428081029	0.927854944746758	0.00030931285932791	0.0221334240351898	BATF	155	-16.91	2	19	8648	8667	17	76.47%	82.35%	121	-12.74	4	19	1015	1038	17	70.59%	82.35%	BATF
XM_005686099.3	NC_030821.1:56966260|56986994	chi-miR-30b-5p	-0.93921184422358	0.000171772398289433	0.0166064939662086	-0.947197623404402	0.00010575865651342	0.016865428081029	0.981127931664941	2.98476304341064e-06	0.00402492463252755	BATF	143	-18.59	2	17	8428	8450	16	75.00%	87.50%	121	-12.74	4	19	1015	1038	17	70.59%	82.35%	BATF
XM_005686099.3	NC_030830.1:45179958|45184616	chi-miR-30b-5p	-0.924429099881219	0.00036260211085653	0.0229048323601414	-0.947197623404402	0.00010575865651342	0.016865428081029	0.937782625582841	0.000186063349837723	0.0182161737586255	BATF	144	-14.07	3	18	2060	2083	17	82.35%	82.35%	121	-12.74	4	19	1015	1038	17	70.59%	82.35%	BATF
XM_005686099.3	NC_030831.1:54852737|54883065	chi-miR-30b-5p	-0.908700938315069	0.000691793185933004	0.0311242037498564	-0.947197623404402	0.00010575865651342	0.016865428081029	0.975857124097941	7.03170000057916e-06	0.00543232516023579	BATF	144	-19.86	2	13	25519	25540	11	90.91%	100.00%	121	-12.74	4	19	1015	1038	17	70.59%	82.35%	BATF
XM_005694007.3	NC_030810.1:84946448|84965332	chi-miR-30b-5p	-0.959312845909126	4.29864769625241e-05	0.00939115107287554	-0.907186571195095	0.000731679489270489	0.0379737927372929	0.915630745277007	0.000528457084141308	0.0272629263424049	PECAM1	136	-13.42	2	14	4079	4101	13	76.92%	92.31%	131	-14.83	2	18	1008	1028	16	81.25%	81.25%	PECAM1
XM_005694007.3	NC_030815.1:71328046|71344116	chi-miR-30b-5p	-0.969435987225927	1.5951337334751e-05	0.00664983051692846	-0.907186571195095	0.000731679489270489	0.0379737927372929	0.967169155476331	2.04446589109966e-05	0.00795923805468118	PECAM1	136	-14.62	3	21	9343	9364	18	66.67%	72.22%	131	-14.83	2	18	1008	1028	16	81.25%	81.25%	PECAM1
XM_005694007.3	NC_030816.1:19670043|19696979	chi-miR-30b-5p	-0.886926922826099	0.00143073587737512	0.0427954500503355	-0.907186571195095	0.000731679489270489	0.0379737927372929	0.973586995313297	9.60934704828723e-06	0.00611654755018674	PECAM1	160	-19.42	2	21	9369	9390	19	78.95%	84.21%	131	-14.83	2	18	1008	1028	16	81.25%	81.25%	PECAM1
XM_005694007.3	NC_030816.1:26231856|26242268	chi-miR-30b-5p	-0.887699349479091	0.00139791251593894	0.0420953647537243	-0.907186571195095	0.000731679489270489	0.0379737927372929	0.960114062802119	4.01276575510903e-05	0.0101544223567337	PECAM1	139	-10.78	2	21	3254	3279	23	65.22%	69.57%	131	-14.83	2	18	1008	1028	16	81.25%	81.25%	PECAM1
XM_005694007.3	NC_030820.1:37909806|37923941	chi-miR-30b-5p	-0.914158400861761	0.000560616797043813	0.0278143257788496	-0.907186571195095	0.000731679489270489	0.0379737927372929	0.962196794184343	3.3328556888586e-05	0.00949428926474282	PECAM1	155	-16.91	2	19	8648	8667	17	76.47%	82.35%	131	-14.83	2	18	1008	1028	16	81.25%	81.25%	PECAM1
XM_005694007.3	NC_030821.1:56966260|56986994	chi-miR-30b-5p	-0.93921184422358	0.000171772398289433	0.0166064939662086	-0.907186571195095	0.000731679489270489	0.0379737927372929	0.937939137654599	0.000184459005689328	0.0181448055978822	PECAM1	143	-18.59	2	17	8428	8450	16	75.00%	87.50%	131	-14.83	2	18	1008	1028	16	81.25%	81.25%	PECAM1
XM_005694007.3	NC_030830.1:45179958|45184616	chi-miR-30b-5p	-0.924429099881219	0.00036260211085653	0.0229048323601414	-0.907186571195095	0.000731679489270489	0.0379737927372929	0.951649667237753	7.80443303899396e-05	0.0129877372066616	PECAM1	144	-14.07	3	18	2060	2083	17	82.35%	82.35%	131	-14.83	2	18	1008	1028	16	81.25%	81.25%	PECAM1
XM_005694007.3	NC_030831.1:54852737|54883065	chi-miR-30b-5p	-0.908700938315069	0.000691793185933004	0.0311242037498564	-0.907186571195095	0.000731679489270489	0.0379737927372929	0.914240055605535	0.000558798321763635	0.0278206847563897	PECAM1	144	-19.86	2	13	25519	25540	11	90.91%	100.00%	131	-14.83	2	18	1008	1028	16	81.25%	81.25%	PECAM1
XM_005694594.3	NC_030810.1:84946448|84965332	chi-miR-30b-5p	-0.959312845909126	4.29864769625241e-05	0.00939115107287554	-0.899035079382741	0.000974349095950427	0.042975183775174	0.964219798352374	2.75474639387996e-05	0.00889206647360395	NAIP	136	-13.42	2	14	4079	4101	13	76.92%	92.31%	144	-16.4	3	17	708	729	14	85.71%	85.71%	NAIP
XM_005694594.3	NC_030815.1:71328046|71344116	chi-miR-30b-5p	-0.969435987225927	1.5951337334751e-05	0.00664983051692846	-0.899035079382741	0.000974349095950427	0.042975183775174	0.957344986404456	5.06154470556688e-05	0.0110847365115645	NAIP	136	-14.62	3	21	9343	9364	18	66.67%	72.22%	144	-16.4	3	17	708	729	14	85.71%	85.71%	NAIP
XM_005694594.3	NC_030816.1:19670043|19696979	chi-miR-30b-5p	-0.886926922826099	0.00143073587737512	0.0427954500503355	-0.899035079382741	0.000974349095950427	0.042975183775174	0.90953394149063	0.000670513532012705	0.029880124881216	NAIP	160	-19.42	2	21	9369	9390	19	78.95%	84.21%	144	-16.4	3	17	708	729	14	85.71%	85.71%	NAIP
XM_005694594.3	NC_030816.1:26231856|26242268	chi-miR-30b-5p	-0.887699349479091	0.00139791251593894	0.0420953647537243	-0.899035079382741	0.000974349095950427	0.042975183775174	0.966472864604003	2.1987847543629e-05	0.00818188791382878	NAIP	139	-10.78	2	21	3254	3279	23	65.22%	69.57%	144	-16.4	3	17	708	729	14	85.71%	85.71%	NAIP
XM_005694594.3	NC_030820.1:37909806|37923941	chi-miR-30b-5p	-0.914158400861761	0.000560616797043813	0.0278143257788496	-0.899035079382741	0.000974349095950427	0.042975183775174	0.890087569706014	0.00129973828544398	0.0389365631663493	NAIP	155	-16.91	2	19	8648	8667	17	76.47%	82.35%	144	-16.4	3	17	708	729	14	85.71%	85.71%	NAIP
XM_005694594.3	NC_030821.1:56966260|56986994	chi-miR-30b-5p	-0.93921184422358	0.000171772398289433	0.0166064939662086	-0.899035079382741	0.000974349095950427	0.042975183775174	0.983687422095157	1.79662837593297e-06	0.00336743830281493	NAIP	143	-18.59	2	17	8428	8450	16	75.00%	87.50%	144	-16.4	3	17	708	729	14	85.71%	85.71%	NAIP
XM_005694594.3	NC_030830.1:45179958|45184616	chi-miR-30b-5p	-0.924429099881219	0.00036260211085653	0.0229048323601414	-0.899035079382741	0.000974349095950427	0.042975183775174	0.952234234198412	7.48346914520321e-05	0.0127881374691979	NAIP	144	-14.07	3	18	2060	2083	17	82.35%	82.35%	144	-16.4	3	17	708	729	14	85.71%	85.71%	NAIP
XM_005694594.3	NC_030831.1:54852737|54883065	chi-miR-30b-5p	-0.908700938315069	0.000691793185933004	0.0311242037498564	-0.899035079382741	0.000974349095950427	0.042975183775174	0.943950836088712	0.000129904035041106	0.0157996586666349	NAIP	144	-19.86	2	13	25519	25540	11	90.91%	100.00%	144	-16.4	3	17	708	729	14	85.71%	85.71%	NAIP
XM_005700145.2	NC_030810.1:84946448|84965332	chi-miR-30b-5p	-0.959312845909126	4.29864769625241e-05	0.00939115107287554	-0.906643171017288	0.000746374870069806	0.0383331288479206	0.947361644372386	0.000104630298498974	0.0145713325327146	BTK	136	-13.42	2	14	4079	4101	13	76.92%	92.31%	134	-10.34	2	17	1130	1150	15	73.33%	80.00%	BTK
XM_005700145.2	NC_030815.1:71328046|71344116	chi-miR-30b-5p	-0.969435987225927	1.5951337334751e-05	0.00664983051692846	-0.906643171017288	0.000746374870069806	0.0383331288479206	0.954285909650125	6.43058781969654e-05	0.0120338441268518	BTK	136	-14.62	3	21	9343	9364	18	66.67%	72.22%	134	-10.34	2	17	1130	1150	15	73.33%	80.00%	BTK
XM_005700145.2	NC_030816.1:19670043|19696979	chi-miR-30b-5p	-0.886926922826099	0.00143073587737512	0.0427954500503355	-0.906643171017288	0.000746374870069806	0.0383331288479206	0.943064078405298	0.000137119984968475	0.0161571447622141	BTK	160	-19.42	2	21	9369	9390	19	78.95%	84.21%	134	-10.34	2	17	1130	1150	15	73.33%	80.00%	BTK
XM_005700145.2	NC_030816.1:26231856|26242268	chi-miR-30b-5p	-0.887699349479091	0.00139791251593894	0.0420953647537243	-0.906643171017288	0.000746374870069806	0.0383331288479206	0.975149377979776	7.77459494790907e-06	0.00566018078638621	BTK	139	-10.78	2	21	3254	3279	23	65.22%	69.57%	134	-10.34	2	17	1130	1150	15	73.33%	80.00%	BTK
XM_005700145.2	NC_030820.1:37909806|37923941	chi-miR-30b-5p	-0.914158400861761	0.000560616797043813	0.0278143257788496	-0.906643171017288	0.000746374870069806	0.0383331288479206	0.917058385010723	0.000498528577055048	0.0266293148221873	BTK	155	-16.91	2	19	8648	8667	17	76.47%	82.35%	134	-10.34	2	17	1130	1150	15	73.33%	80.00%	BTK
XM_005700145.2	NC_030821.1:56966260|56986994	chi-miR-30b-5p	-0.93921184422358	0.000171772398289433	0.0166064939662086	-0.906643171017288	0.000746374870069806	0.0383331288479206	0.980402068438631	3.40383756489941e-06	0.00421384508656106	BTK	143	-18.59	2	17	8428	8450	16	75.00%	87.50%	134	-10.34	2	17	1130	1150	15	73.33%	80.00%	BTK
XM_005700145.2	NC_030830.1:45179958|45184616	chi-miR-30b-5p	-0.924429099881219	0.00036260211085653	0.0229048323601414	-0.906643171017288	0.000746374870069806	0.0383331288479206	0.943642965475871	0.00013237819659454	0.0159200803200943	BTK	144	-14.07	3	18	2060	2083	17	82.35%	82.35%	134	-10.34	2	17	1130	1150	15	73.33%	80.00%	BTK
XM_005700145.2	NC_030831.1:54852737|54883065	chi-miR-30b-5p	-0.908700938315069	0.000691793185933004	0.0311242037498564	-0.906643171017288	0.000746374870069806	0.0383331288479206	0.963102223147415	3.06446371970388e-05	0.00926071986183225	BTK	144	-19.86	2	13	25519	25540	11	90.91%	100.00%	134	-10.34	2	17	1130	1150	15	73.33%	80.00%	BTK
XM_013966480.2	NC_030808.1:142388405|142433828	chi-miR-29c-3p	-0.882775338510217	0.00161636938190915	0.0456722754652571	-0.896197924066005	0.00107052186742115	0.0447020087666987	0.965313116641121	2.4738757945502e-05	0.00856298091801922	MAP3K7	164	-18.08	2	17	11337	11357	15	80.00%	93.33%	141	-16.08	3	19	4084	4107	19	68.42%	84.21%	MAP3K7
XM_013966480.2	NC_030812.1:12090221|12092129	chi-miR-29c-3p	-0.875999888843096	0.00195416816130912	0.0499406243426565	-0.896197924066005	0.00107052186742115	0.0447020087666987	0.938166618486235	0.000182144583325506	0.0180385066951147	MAP3K7	151	-16.49	2	20	344	364	18	66.67%	72.22%	141	-16.08	3	19	4084	4107	19	68.42%	84.21%	MAP3K7
XM_013966480.2	NC_030814.1:56550226|56581054	chi-miR-29c-3p	-0.876030829749483	0.00195252351001821	0.0499312333462554	-0.896197924066005	0.00107052186742115	0.0447020087666987	0.929746379841109	0.000282380657866862	0.0213391731806823	MAP3K7	151	-16.35	2	20	2092	2112	18	61.11%	77.78%	141	-16.08	3	19	4084	4107	19	68.42%	84.21%	MAP3K7
XM_013966480.2	NC_030814.1:75848324|75868791	chi-miR-29c-3p	-0.897338502813383	0.00103110052149948	0.036166441500084	-0.896197924066005	0.00107052186742115	0.0447020087666987	0.982328701755998	2.37405922530327e-06	0.00372731269319944	MAP3K7	137	-15.19	2	18	8774	8794	16	75.00%	87.50%	141	-16.08	3	19	4084	4107	19	68.42%	84.21%	MAP3K7
XM_013966480.2	NC_030818.1:14168276|14188222	chi-miR-29c-3p	-0.881720845580178	0.00166605036121428	0.0461338194710375	-0.896197924066005	0.00107052186742115	0.0447020087666987	0.96162195833427	3.51164064587774e-05	0.00967423677130875	MAP3K7	154	-16.49	2	20	14671	14693	20	60.00%	85.00%	141	-16.08	3	19	4084	4107	19	68.42%	84.21%	MAP3K7
XM_013966480.2	NC_030820.1:21649635|21657632	chi-miR-29c-3p	-0.886212569309908	0.00146156419852612	0.0432041034356548	-0.896197924066005	0.00107052186742115	0.0447020087666987	0.950487961131525	8.47094395678878e-05	0.0134426359795533	MAP3K7	153	-16.69	2	15	5681	5702	14	85.71%	85.71%	141	-16.08	3	19	4084	4107	19	68.42%	84.21%	MAP3K7
XM_013966480.2	NC_030821.1:33340957|33374397	chi-miR-29c-3p	-0.901971296002023	0.000881332260594149	0.0337514267406431	-0.896197924066005	0.00107052186742115	0.0447020087666987	0.96079039509752	3.78214178973658e-05	0.0099154666423142	MAP3K7	150	-15.41	2	20	10969	10992	21	66.67%	71.43%	141	-16.08	3	19	4084	4107	19	68.42%	84.21%	MAP3K7
XM_013966480.2	NC_030821.1:33340957|33381291	chi-miR-29c-3p	-0.879963640742479	0.00175117414397129	0.0470609696130061	-0.896197924066005	0.00107052186742115	0.0447020087666987	0.896501296515758	0.00105993591148005	0.0358252280690196	MAP3K7	150	-13.56	2	19	344	364	17	70.59%	70.59%	141	-16.08	3	19	4084	4107	19	68.42%	84.21%	MAP3K7
XM_013966480.2	NC_030825.1:51617825|51680294	chi-miR-29c-3p	-0.928407816870701	0.000301261890847457	0.0214157909363301	-0.896197924066005	0.00107052186742115	0.0447020087666987	0.939287331718146	0.000171039805658712	0.0176361640531473	MAP3K7	152	-11.08	2	18	9395	9417	18	72.22%	77.78%	141	-16.08	3	19	4084	4107	19	68.42%	84.21%	MAP3K7
XM_013966480.2	NC_030831.1:49153220|49174738	chi-miR-29c-3p	-0.888450448541354	0.00136650044514544	0.0416650202036086	-0.896197924066005	0.00107052186742115	0.0447020087666987	0.876266643677796	0.00194002037237121	0.0458102381379384	MAP3K7	151	-14.05	2	20	90	110	18	61.11%	77.78%	141	-16.08	3	19	4084	4107	19	68.42%	84.21%	MAP3K7
XM_013968519.2	NC_030810.1:84946448|84965332	chi-miR-30b-5p	-0.959312845909126	4.29864769625241e-05	0.00939115107287554	-0.932991331000937	0.000240080856497533	0.0237131289848923	0.986766837092196	8.66481130838719e-07	0.00270292896224917	ITGA4	136	-13.42	2	14	4079	4101	13	76.92%	92.31%	135	-16.57	2	12	771	792	10	80.00%	100.00%	ITGA4
XM_013968519.2	NC_030815.1:71328046|71344116	chi-miR-30b-5p	-0.969435987225927	1.5951337334751e-05	0.00664983051692846	-0.932991331000937	0.000240080856497533	0.0237131289848923	0.968778597624911	1.71736869610188e-05	0.00746667021678167	ITGA4	136	-14.62	3	21	9343	9364	18	66.67%	72.22%	135	-16.57	2	12	771	792	10	80.00%	100.00%	ITGA4
XM_013968519.2	NC_030816.1:19670043|19696979	chi-miR-30b-5p	-0.886926922826099	0.00143073587737512	0.0427954500503355	-0.932991331000937	0.000240080856497533	0.0237131289848923	0.891888736064035	0.00122894285595593	0.0380262177340871	ITGA4	160	-19.42	2	21	9369	9390	19	78.95%	84.21%	135	-16.57	2	12	771	792	10	80.00%	100.00%	ITGA4
XM_013968519.2	NC_030816.1:26231856|26242268	chi-miR-30b-5p	-0.887699349479091	0.00139791251593894	0.0420953647537243	-0.932991331000937	0.000240080856497533	0.0237131289848923	0.954816804602289	6.17621701832535e-05	0.0118562435010582	ITGA4	139	-10.78	2	21	3254	3279	23	65.22%	69.57%	135	-16.57	2	12	771	792	10	80.00%	100.00%	ITGA4
XM_013968519.2	NC_030820.1:37909806|37923941	chi-miR-30b-5p	-0.914158400861761	0.000560616797043813	0.0278143257788496	-0.932991331000937	0.000240080856497533	0.0237131289848923	0.875997744500841	0.0019542821784586	0.0459387788344299	ITGA4	155	-16.91	2	19	8648	8667	17	76.47%	82.35%	135	-16.57	2	12	771	792	10	80.00%	100.00%	ITGA4
XM_013968519.2	NC_030821.1:56966260|56986994	chi-miR-30b-5p	-0.93921184422358	0.000171772398289433	0.0166064939662086	-0.932991331000937	0.000240080856497533	0.0237131289848923	0.987376510377311	7.35060220049799e-07	0.00259981103287723	ITGA4	143	-18.59	2	17	8428	8450	16	75.00%	87.50%	135	-16.57	2	12	771	792	10	80.00%	100.00%	ITGA4
XM_013968519.2	NC_030830.1:45179958|45184616	chi-miR-30b-5p	-0.924429099881219	0.00036260211085653	0.0229048323601414	-0.932991331000937	0.000240080856497533	0.0237131289848923	0.961134535935973	3.66847060298281e-05	0.009821039999221	ITGA4	144	-14.07	3	18	2060	2083	17	82.35%	82.35%	135	-16.57	2	12	771	792	10	80.00%	100.00%	ITGA4
XM_013968519.2	NC_030831.1:54852737|54883065	chi-miR-30b-5p	-0.908700938315069	0.000691793185933004	0.0311242037498564	-0.932991331000937	0.000240080856497533	0.0237131289848923	0.927294478967198	0.000317627364201904	0.0223478299407352	ITGA4	144	-19.86	2	13	25519	25540	11	90.91%	100.00%	135	-16.57	2	12	771	792	10	80.00%	100.00%	ITGA4
XM_013972408.2	NC_030810.1:84946448|84965332	chi-miR-30b-5p	-0.959312845909126	4.29864769625241e-05	0.00939115107287554	-0.909014998829554	0.000683715724055142	0.036858891500412	0.914510165612968	0.000552812290111289	0.0277050013990468	PECAM1	136	-13.42	2	14	4079	4101	13	76.92%	92.31%	131	-14.83	2	18	1054	1074	16	81.25%	81.25%	PECAM1
XM_013972408.2	NC_030815.1:71328046|71344116	chi-miR-30b-5p	-0.969435987225927	1.5951337334751e-05	0.00664983051692846	-0.909014998829554	0.000683715724055142	0.036858891500412	0.968143098652339	1.84170931322972e-05	0.00767099073011862	PECAM1	136	-14.62	3	21	9343	9364	18	66.67%	72.22%	131	-14.83	2	18	1054	1074	16	81.25%	81.25%	PECAM1
XM_013972408.2	NC_030816.1:19670043|19696979	chi-miR-30b-5p	-0.886926922826099	0.00143073587737512	0.0427954500503355	-0.909014998829554	0.000683715724055142	0.036858891500412	0.923250554939408	0.000382332354900587	0.0240124490120812	PECAM1	160	-19.42	2	21	9369	9390	19	78.95%	84.21%	131	-14.83	2	18	1054	1074	16	81.25%	81.25%	PECAM1
XM_013972408.2	NC_030816.1:26231856|26242268	chi-miR-30b-5p	-0.887699349479091	0.00139791251593894	0.0420953647537243	-0.909014998829554	0.000683715724055142	0.036858891500412	0.887695028670068	0.00139809465477721	0.0400778873760195	PECAM1	139	-10.78	2	21	3254	3279	23	65.22%	69.57%	131	-14.83	2	18	1054	1074	16	81.25%	81.25%	PECAM1
XM_013972408.2	NC_030820.1:37909806|37923941	chi-miR-30b-5p	-0.914158400861761	0.000560616797043813	0.0278143257788496	-0.909014998829554	0.000683715724055142	0.036858891500412	0.956444963235369	5.44046666012898e-05	0.0113712980850727	PECAM1	155	-16.91	2	19	8648	8667	17	76.47%	82.35%	131	-14.83	2	18	1054	1074	16	81.25%	81.25%	PECAM1
XM_013972408.2	NC_030821.1:56966260|56986994	chi-miR-30b-5p	-0.93921184422358	0.000171772398289433	0.0166064939662086	-0.909014998829554	0.000683715724055142	0.036858891500412	0.903497501934882	0.000835517992379199	0.0325301474240778	PECAM1	143	-18.59	2	17	8428	8450	16	75.00%	87.50%	131	-14.83	2	18	1054	1074	16	81.25%	81.25%	PECAM1
XM_013972408.2	NC_030830.1:45179958|45184616	chi-miR-30b-5p	-0.924429099881219	0.00036260211085653	0.0229048323601414	-0.909014998829554	0.000683715724055142	0.036858891500412	0.933032228386215	0.00023957815750151	0.0200484360228843	PECAM1	144	-14.07	3	18	2060	2083	17	82.35%	82.35%	131	-14.83	2	18	1054	1074	16	81.25%	81.25%	PECAM1
XM_013974872.2	NC_030810.1:84946448|84965332	chi-miR-30b-5p	-0.959312845909126	4.29864769625241e-05	0.00939115107287554	-0.926914396395839	0.00032335434235744	0.0268582985507167	0.971907426754767	1.19038026612288e-05	0.0065883665963025	PRKCB	136	-13.42	2	14	4079	4101	13	76.92%	92.31%	127	-11.8	2	16	3308	3329	14	71.43%	85.71%	PRKCB
XM_013974872.2	NC_030815.1:71328046|71344116	chi-miR-30b-5p	-0.969435987225927	1.5951337334751e-05	0.00664983051692846	-0.926914396395839	0.00032335434235744	0.0268582985507167	0.970476497016796	1.41446598946002e-05	0.00695672008514846	PRKCB	136	-14.62	3	21	9343	9364	18	66.67%	72.22%	127	-11.8	2	16	3308	3329	14	71.43%	85.71%	PRKCB
XM_013974872.2	NC_030816.1:19670043|19696979	chi-miR-30b-5p	-0.886926922826099	0.00143073587737512	0.0427954500503355	-0.926914396395839	0.00032335434235744	0.0268582985507167	0.92164864755106	0.000410340871559203	0.0246798746248998	PRKCB	160	-19.42	2	21	9369	9390	19	78.95%	84.21%	127	-11.8	2	16	3308	3329	14	71.43%	85.71%	PRKCB
XM_013974872.2	NC_030816.1:26231856|26242268	chi-miR-30b-5p	-0.887699349479091	0.00139791251593894	0.0420953647537243	-0.926914396395839	0.00032335434235744	0.0268582985507167	0.969280482950739	1.62347180821338e-05	0.00732753150286943	PRKCB	139	-10.78	2	21	3254	3279	23	65.22%	69.57%	127	-11.8	2	16	3308	3329	14	71.43%	85.71%	PRKCB
XM_013974872.2	NC_030820.1:37909806|37923941	chi-miR-30b-5p	-0.914158400861761	0.000560616797043813	0.0278143257788496	-0.926914396395839	0.00032335434235744	0.0268582985507167	0.903579138080473	0.000833115269151606	0.032496292895613	PRKCB	155	-16.91	2	19	8648	8667	17	76.47%	82.35%	127	-11.8	2	16	3308	3329	14	71.43%	85.71%	PRKCB
XM_013974872.2	NC_030821.1:56966260|56986994	chi-miR-30b-5p	-0.93921184422358	0.000171772398289433	0.0166064939662086	-0.926914396395839	0.00032335434235744	0.0268582985507167	0.985448909968514	1.2064557478109e-06	0.00296338004489961	PRKCB	143	-18.59	2	17	8428	8450	16	75.00%	87.50%	127	-11.8	2	16	3308	3329	14	71.43%	85.71%	PRKCB
XM_013974872.2	NC_030830.1:45179958|45184616	chi-miR-30b-5p	-0.924429099881219	0.00036260211085653	0.0229048323601414	-0.926914396395839	0.00032335434235744	0.0268582985507167	0.960346339335443	3.93247070482191e-05	0.0100665734549319	PRKCB	144	-14.07	3	18	2060	2083	17	82.35%	82.35%	127	-11.8	2	16	3308	3329	14	71.43%	85.71%	PRKCB
XM_013974872.2	NC_030831.1:54852737|54883065	chi-miR-30b-5p	-0.908700938315069	0.000691793185933004	0.0311242037498564	-0.926914396395839	0.00032335434235744	0.0268582985507167	0.94244999724411	0.00014227956555573	0.0163640044423865	PRKCB	144	-19.86	2	13	25519	25540	11	90.91%	100.00%	127	-11.8	2	16	3308	3329	14	71.43%	85.71%	PRKCB
XM_018040645.1	NC_030812.1:66349177|66353522	chi-miR-106a-5p	-0.877195902064037	0.00189128917022832	0.0490588696852315	-0.889834262162141	0.00130991664974663	0.0488450821291166	0.869750098529997	0.00230643570510862	0.0492171671482092	IL4R	145	-13.07	2	18	2158	2181	16	68.75%	87.50%	133	-15.9	2	23	1622	1644	22	77.27%	77.27%	IL4R
XM_018040645.1	NC_030812.1:66349177|66353522	chi-miR-423-3p	-0.952523758075409	7.32800742265635e-05	0.0116118249776629	-0.891122794366656	0.00125871186559691	0.0480060836644181	0.869750098529997	0.00230643570510862	0.0492171671482092	IL4R	132	-18.83	2	22	2238	2261	21	71.43%	71.43%	147	-28.45	2	22	2685	2710	23	69.57%	78.26%	IL4R
XM_018040645.1	NC_030815.1:76944795|76962878	chi-miR-423-3p	-0.885349	0.00149946	0.0437079	-0.891123	0.00125871	0.0480061	0.923914	0.000371131	0.0237505	IL4R	143	-29.23	2	22	15197	15221	22	0.6818	0.7727	147	-28.45	2	22	2685	2710	23	0.6957	0.7826	IL4R
XM_018040645.1	NC_030816.1:83819802|83825048	chi-miR-423-3p	-0.888298	0.00137285	0.0417471	-0.891123	0.00125871	0.0480061	0.94645	0.000111011	0.0149006	IL4R	143	-17.39	2	21	1425	1449	21	0.6667	0.7619	147	-28.45	2	22	2685	2710	23	0.6957	0.7826	IL4R
XM_018040645.1	NC_030820.1:32826780|32843754	chi-miR-200c	-0.897301	0.00103238	0.0361937	-0.897578	0.00102294	0.043876	0.898542	0.000990618	0.0348026	IL4R	151	-17.6	2	12	10706	10728	10	0.9	1	124	-27.32	3	22	862	885	20	0.65	0.9	IL4R
XM_018040645.1	NC_030820.1:32826780|32843754	chi-miR-423-3p	-0.917538	0.000488741	0.0261132	-0.891123	0.00125871	0.0480061	0.898542	0.000990618	0.0348026	IL4R	134	-22.49	2	20	3661	3684	19	0.5789	0.7895	147	-28.45	2	22	2685	2710	23	0.6957	0.7826	IL4R
XM_018040645.1	NC_030833.1:24466220|24488947	chi-miR-106a-5p	-0.875659	0.00197236	0.0499945	-0.889834	0.00130992	0.0488451	0.991468	1.87358e-07	0.00165796	IL4R	161	-15.01	2	22	22653	22676	20	0.7	0.75	133	-15.9	2	23	1622	1644	22	0.7727	0.7727	IL4R
XM_018040645.1	NC_030833.1:24466220|24488947	chi-miR-200c	-0.892438	0.00120789	0.0390017	-0.897578	0.00102294	0.043876	0.991468	1.87358e-07	0.00165796	IL4R	153	-15.96	2	22	9258	9280	20	0.6	0.75	124	-27.32	3	22	862	885	20	0.65	0.9	IL4R
XM_018040645.1	NW_017189516.1:21137781|21153119	chi-miR-423-3p	-0.884742	0.00152645	0.0441903	-0.891123	0.00125871	0.0480061	0.943648	0.000132334	0.015917	IL4R	137	-19.83	2	21	14443	14465	20	0.7	0.75	147	-28.45	2	22	2685	2710	23	0.6957	0.7826	IL4R
XM_018041075.1	NC_030810.1:84946448|84965332	chi-miR-30b-5p	-0.959313	4.29865e-05	0.00939115	-0.955766	5.73912e-05	0.0130779	0.968955	1.68401e-05	0.0074088	INPP5D	136	-13.42	2	14	4079	4101	13	0.7692	0.9231	144	-15.74	2	20	362	390	25	0.68	0.68	INPP5D
XM_018041075.1	NC_030815.1:71328046|71344116	chi-miR-30b-5p	-0.969436	1.59513e-05	0.00664983	-0.955766	5.73912e-05	0.0130779	0.975708	7.1837e-06	0.00546947	INPP5D	136	-14.62	3	21	9343	9364	18	0.6667	0.7222	144	-15.74	2	20	362	390	25	0.68	0.68	INPP5D
XM_018041075.1	NC_030816.1:19670043|19696979	chi-miR-30b-5p	-0.886927	0.00143074	0.0427955	-0.955766	5.73912e-05	0.0130779	0.920742	0.000426822	0.0250702	INPP5D	160	-19.42	2	21	9369	9390	19	0.7895	0.8421	144	-15.74	2	20	362	390	25	0.68	0.68	INPP5D
XM_018041075.1	NC_030816.1:26231856|26242268	chi-miR-30b-5p	-0.887699	0.00139791	0.0420954	-0.955766	5.73912e-05	0.0130779	0.919266	0.000454613	0.0257146	INPP5D	139	-10.78	2	21	3254	3279	23	0.6522	0.6957	144	-15.74	2	20	362	390	25	0.68	0.68	INPP5D
XM_018041075.1	NC_030820.1:37909806|37923941	chi-miR-30b-5p	-0.914158	0.000560617	0.0278143	-0.955766	5.73912e-05	0.0130779	0.944437	0.000126063	0.0156001	INPP5D	155	-16.91	2	19	8648	8667	17	0.7647	0.8235	144	-15.74	2	20	362	390	25	0.68	0.68	INPP5D
XM_018041075.1	NC_030821.1:56966260|56986994	chi-miR-30b-5p	-0.939212	0.000171772	0.0166065	-0.955766	5.73912e-05	0.0130779	0.971591	1.23766e-05	0.00664844	INPP5D	143	-18.59	2	17	8428	8450	16	0.75	0.875	144	-15.74	2	20	362	390	25	0.68	0.68	INPP5D
XM_018041075.1	NC_030830.1:45179958|45184616	chi-miR-30b-5p	-0.924429	0.000362602	0.0229048	-0.955766	5.73912e-05	0.0130779	0.938934	0.000174484	0.0177605	INPP5D	144	-14.07	3	18	2060	2083	17	0.8235	0.8235	144	-15.74	2	20	362	390	25	0.68	0.68	INPP5D
XM_018041075.1	NC_030831.1:54852737|54883065	chi-miR-30b-5p	-0.908701	0.000691793	0.0311242	-0.955766	5.73912e-05	0.0130779	0.956723	5.32148e-05	0.0112781	INPP5D	144	-19.86	2	13	25519	25540	11	0.9091	1	144	-15.74	2	20	362	390	25	0.68	0.68	INPP5D
XM_018042300.1	NC_030821.1:16648181|16649027	chi-miR-660	-0.900613	0.000923565	0.0344077	-0.896135	0.00107272	0.0447403	0.94857	9.6577e-05	0.0141355	CXCL12	129	-11.87	2	20	788	809	18	0.7222	0.7778	148	-24.78	2	22	3309	3332	21	0.6667	0.8095	CXCL12
XM_018046614.1	NC_030808.1:135270876|135279008	chi-miR-130b-5p	-0.947085	0.000106539	0.0136725	-0.971509	1.24998e-05	0.00722981	0.891608	0.00123981	0.038167	CD36	152	-11.19	2	18	5449	5471	17	0.7059	0.8235	148	-11.02	2	21	3348	3369	19	0.6316	0.6842	CD36
XM_018046614.1	NC_030808.1:40225918|40234775	chi-miR-130b-5p	-0.980294	3.46983e-06	0.00384031	-0.971509	1.24998e-05	0.00722981	0.950144	8.67599e-05	0.0135698	CD36	152	-11.19	2	18	6429	6451	17	0.7059	0.8235	148	-11.02	2	21	3348	3369	19	0.6316	0.6842	CD36
XM_018046614.1	NC_030809.1:106427830|106442766	chi-miR-130b-5p	-0.939686	0.000167212	0.0164334	-0.971509	1.24998e-05	0.00722981	0.91576	0.000525701	0.0272184	CD36	144	-17.22	2	20	1087	1108	19	0.7368	0.8421	148	-11.02	2	21	3348	3369	19	0.6316	0.6842	CD36
XM_018046614.1	NC_030812.1:112121725|112127445	chi-miR-130b-5p	-0.926989	0.000322222	0.0218892	-0.971509	1.24998e-05	0.00722981	0.947795	0.000101691	0.0144262	CD36	153	-14.71	2	20	4595	4615	18	0.7222	0.7778	148	-11.02	2	21	3348	3369	19	0.6316	0.6842	CD36
XM_018046614.1	NC_030812.1:113584493|113589629	chi-miR-130b-5p	-0.914223	0.000559181	0.0277814	-0.971509	1.24998e-05	0.00722981	0.915728	0.000526386	0.0272312	CD36	135	-18.98	2	13	2112	2134	12	0.8333	0.9167	148	-11.02	2	21	3348	3369	19	0.6316	0.6842	CD36
XM_018046614.1	NC_030812.1:60382442|60452886	chi-miR-130b-5p	-0.935166	0.000214367	0.0182624	-0.971509	1.24998e-05	0.00722981	0.928509	0.000299804	0.0218618	CD36	153	-15.21	2	15	42703	42725	14	0.8571	0.8571	148	-11.02	2	21	3348	3369	19	0.6316	0.6842	CD36
XM_018046614.1	NC_030813.1:22759655|22769390	chi-miR-130b-5p	-0.9413	0.000152309	0.0159222	-0.971509	1.24998e-05	0.00722981	0.939498	0.000169006	0.0175422	CD36	154	-16.32	2	20	1550	1574	21	0.7143	0.7143	148	-11.02	2	21	3348	3369	19	0.6316	0.6842	CD36
XM_018046614.1	NC_030813.1:86007928|86008419	chi-miR-130b-5p	-0.943408	0.000134293	0.0148631	-0.971509	1.24998e-05	0.00722981	0.897114	0.00103878	0.0355103	CD36	138	-12.78	2	20	153	175	19	0.6842	0.7368	148	-11.02	2	21	3348	3369	19	0.6316	0.6842	CD36
XM_018046614.1	NC_030813.1:86088433|86094836	chi-miR-130b-5p	-0.931064	0.000264621	0.0202951	-0.971509	1.24998e-05	0.00722981	0.956755	5.30779e-05	0.0112682	CD36	144	-19.85	2	21	1532	1553	19	0.6842	0.7368	148	-11.02	2	21	3348	3369	19	0.6316	0.6842	CD36
XM_018046614.1	NC_030813.1:96683680|96685762	chi-miR-130b-5p	-0.937638	0.000187559	0.0170302	-0.971509	1.24998e-05	0.00722981	0.936319	0.00020155	0.0187676	CD36	123	-15.15	3	21	1134	1152	18	0.7222	0.8333	148	-11.02	2	21	3348	3369	19	0.6316	0.6842	CD36
XM_018046614.1	NC_030817.1:31386779|31408907	chi-miR-130b-5p	-0.91273	0.0005931	0.0285905	-0.971509	1.24998e-05	0.00722981	0.970745	1.37024e-05	0.00688298	CD36	153	-13.95	2	20	165	185	18	0.7222	0.7778	148	-11.02	2	21	3348	3369	19	0.6316	0.6842	CD36
XM_018046614.1	NC_030822.1:25679460|25682267	chi-miR-130b-5p	-0.933903	0.000229053	0.0188675	-0.971509	1.24998e-05	0.00722981	0.93735	0.000190553	0.018373	CD36	148	-14.06	2	21	1703	1724	19	0.6842	0.7895	148	-11.02	2	21	3348	3369	19	0.6316	0.6842	CD36
XM_018046614.1	NC_030822.1:44392366|44403408	chi-miR-130b-5p	-0.894415	0.00113421	0.0380576	-0.971509	1.24998e-05	0.00722981	0.877846	0.00185771	0.0450127	CD36	149	-14.42	2	20	4786	4806	18	0.7222	0.7222	148	-11.02	2	21	3348	3369	19	0.6316	0.6842	CD36
XM_018046614.1	NC_030823.1:62034804|62048867	chi-miR-130b-5p	-0.886271	0.00145902	0.0432041	-0.971509	1.24998e-05	0.00722981	0.955328	5.93787e-05	0.0116782	CD36	155	-15.38	2	20	3979	4000	18	0.7222	0.7222	148	-11.02	2	21	3348	3369	19	0.6316	0.6842	CD36
XM_018046614.1	NC_030828.1:56001709|56003680	chi-miR-130b-5p	-0.895502	0.00109509	0.0373545	-0.971509	1.24998e-05	0.00722981	0.936988	0.000194364	0.0184889	CD36	152	-17.97	2	21	1730	1754	23	0.6957	0.7826	148	-11.02	2	21	3348	3369	19	0.6316	0.6842	CD36
XM_018046614.1	NC_030830.1:15875090|15881571	chi-miR-130b-5p	-0.893282	0.00117605	0.0384919	-0.971509	1.24998e-05	0.00722981	0.891519	0.00124326	0.0382175	CD36	139	-16	2	17	293	315	16	0.75	0.8125	148	-11.02	2	21	3348	3369	19	0.6316	0.6842	CD36
XM_018046614.1	NC_030830.1:9544369|9546439	chi-miR-130b-5p	-0.964817	2.59863e-05	0.00782197	-0.971509	1.24998e-05	0.00722981	0.916681	0.000506325	0.0268054	CD36	127	-15.52	2	20	114	135	18	0.7222	0.8333	148	-11.02	2	21	3348	3369	19	0.6316	0.6842	CD36
XM_018046614.1	NW_017189516.1:53306830|53322201	chi-miR-130b-5p	-0.909865	0.000662176	0.0304137	-0.971509	1.24998e-05	0.00722981	0.971277	1.28567e-05	0.00672779	CD36	151	-21.71	2	20	9249	9270	18	0.7222	0.8333	148	-11.02	2	21	3348	3369	19	0.6316	0.6842	CD36
XM_018046615.1	NC_030815.1:25000462|25002136	chi-miR-10a-5p	-0.93347	0.000234239	0.0191056	-0.901243	0.000903812	0.0416202	0.944408	0.000126292	0.0156097	CD36	123	-10.88	2	21	235	257	20	0.65	0.7	120	-13.7	2	8	3191	3212	6	1	1	CD36
XM_018046615.1	NC_030815.1:25000462|25002136	chi-miR-125a-3p	-0.957598	4.95864e-05	0.00966636	-0.913876	0.000566937	0.0340491	0.944408	0.000126292	0.0156097	CD36	135	-16.99	2	12	694	714	10	0.8	1	133	-18.39	2	19	2126	2147	18	0.6111	0.7778	CD36
XM_018046615.1	NC_030815.1:25000462|25002136	chi-miR-125a-5p	-0.884239	0.00154914	0.0445067	-0.894467	0.00113232	0.0458178	0.944408	0.000126292	0.0156097	CD36	140	-16.44	2	9	1231	1252	7	1	1	126	-17.58	2	21	3763	3789	24	0.6667	0.7083	CD36
XM_018046615.1	NC_030815.1:25000462|25002136	chi-miR-147-5p	-0.95962	4.18745e-05	0.00932352	-0.896259	0.00106839	0.044668	0.944408	0.000126292	0.0156097	CD36	148	-19.39	2	19	739	759	17	0.7647	0.8824	124	-10.39	4	21	1767	1788	17	0.6471	0.8235	CD36
XM_018046615.1	NC_030815.1:25000462|25002136	chi-miR-199a-3p	-0.958949	4.43318e-05	0.00939115	-0.901197	0.000905232	0.0416497	0.944408	0.000126292	0.0156097	CD36	133	-15.16	2	20	128	147	18	0.7222	0.8333	132	-10.62	3	19	3828	3847	16	0.6875	0.8125	CD36
XM_018046615.1	NC_030815.1:25000462|25002136	chi-miR-199b-3p	-0.958955	4.43096e-05	0.00939115	-0.901204	0.000905015	0.0416455	0.944408	0.000126292	0.0156097	CD36	133	-15.16	2	20	128	147	18	0.7222	0.8333	132	-10.62	3	19	3828	3847	16	0.6875	0.8125	CD36
XM_018046615.1	NC_030815.1:25000462|25002136	chi-miR-199b-5p	-0.903472	0.000836258	0.033037	-0.939012	0.00017372	0.0207448	0.944408	0.000126292	0.0156097	CD36	136	-14.54	2	22	1075	1099	22	0.5909	0.7273	139	-13.89	2	22	1570	1595	23	0.6522	0.7391	CD36
XM_018046615.1	NC_030815.1:25000462|25002136	chi-miR-199c-3p	-0.958955	4.43096e-05	0.00939115	-0.901204	0.000905015	0.0416455	0.944408	0.000126292	0.0156097	CD36	133	-15.16	2	20	128	147	18	0.7222	0.8333	132	-10.62	3	19	3828	3847	16	0.6875	0.8125	CD36
XM_018046615.1	NC_030815.1:25000462|25002136	chi-miR-199c-5p	-0.903472	0.000836258	0.033037	-0.939012	0.00017372	0.0207448	0.944408	0.000126292	0.0156097	CD36	136	-14.54	2	22	1075	1099	22	0.5909	0.7273	139	-13.89	2	22	1570	1595	23	0.6522	0.7391	CD36
XM_018046615.1	NC_030815.1:25000462|25002136	chi-miR-206	-0.974227	8.82485e-06	0.00538164	-0.924975	0.000353713	0.0278739	0.944408	0.000126292	0.0156097	CD36	140	-13.87	2	9	707	729	7	1	1	142	-16.78	2	11	9	31	9	0.8889	0.8889	CD36
XM_018046615.1	NC_030815.1:25000462|25002136	chi-miR-214-3p	-0.957127	5.15156e-05	0.00990086	-0.937191	0.00019222	0.0216146	0.944408	0.000126292	0.0156097	CD36	124	-10.95	2	17	747	766	15	0.7333	0.7333	137	-20.16	2	19	2774	2794	18	0.7778	0.8333	CD36
XM_018046615.1	NC_030815.1:25000462|25002136	chi-miR-23b-5p	-0.907526	0.000722592	0.031457	-0.926671	0.000327064	0.0269996	0.944408	0.000126292	0.0156097	CD36	142	-18.5	2	20	1400	1422	19	0.6316	0.8421	140	-16.31	2	21	1262	1283	19	0.6316	0.7368	CD36
XM_018046615.1	NC_030815.1:25000462|25002136	chi-miR-455-3p	-0.889893	0.00130757	0.0407391	-0.91964	0.00044746	0.0308335	0.944408	0.000126292	0.0156097	CD36	141	-21	2	19	866	888	18	0.6667	0.8333	128	-16.52	2	21	2479	2501	20	0.7	0.75	CD36
XM_018046616.1	NC_030814.1:56550226|56581054	chi-miR-29c-3p	-0.876031	0.00195252	0.0499312	-0.893615	0.00116365	0.0464083	0.906958	0.000737824	0.0310009	CD36	151	-16.35	2	20	2092	2112	18	0.6111	0.7778	143	-13.12	2	20	298	315	18	0.6667	0.7222	CD36
XM_018046616.1	NC_030820.1:21649635|21657632	chi-miR-29c-3p	-0.886213	0.00146156	0.0432041	-0.893615	0.00116365	0.0464083	0.88286	0.00161241	0.0424958	CD36	153	-16.69	2	15	5681	5702	14	0.8571	0.8571	143	-13.12	2	20	298	315	18	0.6667	0.7222	CD36
XM_018046616.1	NC_030821.1:33340957|33374397	chi-miR-29c-3p	-0.901971	0.000881332	0.0337514	-0.893615	0.00116365	0.0464083	0.897465	0.0010268	0.0353423	CD36	150	-15.41	2	20	10969	10992	21	0.6667	0.7143	143	-13.12	2	20	298	315	18	0.6667	0.7222	CD36
XM_018046616.1	NC_030821.1:33340957|33381291	chi-miR-29c-3p	-0.879964	0.00175117	0.047061	-0.893615	0.00116365	0.0464083	0.897877	0.00101286	0.035146	CD36	150	-13.56	2	19	344	364	17	0.7059	0.7059	143	-13.12	2	20	298	315	18	0.6667	0.7222	CD36
XM_018046616.1	NC_030825.1:51617825|51680294	chi-miR-29c-3p	-0.928408	0.000301262	0.0214158	-0.893615	0.00116365	0.0464083	0.929522	0.000285481	0.0214237	CD36	152	-11.08	2	18	9395	9417	18	0.7222	0.7778	143	-13.12	2	20	298	315	18	0.6667	0.7222	CD36
XM_018046616.1	NC_030831.1:49153220|49174738	chi-miR-29c-3p	-0.88845	0.0013665	0.041665	-0.893615	0.00116365	0.0464083	0.934747	0.000219155	0.019397	CD36	151	-14.05	2	20	90	110	18	0.6111	0.7778	143	-13.12	2	20	298	315	18	0.6667	0.7222	CD36
XM_018054119.1	NC_030812.1:66349177|66353522	chi-miR-106a-5p	-0.877196	0.00189129	0.0490589	-0.925042	0.000352622	0.0278364	0.869685	0.00231032	0.0492558	LGALS3	145	-13.07	2	18	2158	2181	16	0.6875	0.875	127	-11.86	2	22	823	845	20	0.65	0.75	LGALS3
XM_018054119.1	NC_030812.1:66349177|66353522	chi-miR-30d-3p	-0.924315	0.000364486	0.0229048	-0.918143	0.000476596	0.0316681	0.869685	0.00231032	0.0492558	LGALS3	129	-11.56	2	18	1280	1300	16	0.6875	0.8125	127	-14.31	2	18	732	751	16	0.625	0.9375	LGALS3
XM_018054119.1	NC_030826.1:55072908|55078126	chi-miR-30d-3p	-0.930592	0.000270894	0.0205516	-0.918143	0.000476596	0.0316681	0.963695	2.8972e-05	0.00905957	LGALS3	153	-12	2	18	693	713	16	0.6875	0.8125	127	-14.31	2	18	732	751	16	0.625	0.9375	LGALS3
XM_018054119.1	NC_030833.1:24466220|24488947	chi-miR-106a-5p	-0.875659	0.00197236	0.0499945	-0.925042	0.000352622	0.0278364	0.936623	0.000198256	0.0186438	LGALS3	161	-15.01	2	22	22653	22676	20	0.7	0.75	127	-11.86	2	22	823	845	20	0.65	0.75	LGALS3
XM_018055196.1	NC_030810.1:84946448|84965332	chi-miR-30b-5p	-0.959313	4.29865e-05	0.00939115	-0.932114	0.000251046	0.0241759	0.916422	0.000511727	0.0269179	SOCS5	136	-13.42	2	14	4079	4101	13	0.7692	0.9231	145	-17.32	2	15	2516	2538	14	0.8571	0.9286	SOCS5
XM_018055196.1	NC_030815.1:71328046|71344116	chi-miR-30b-5p	-0.969436	1.59513e-05	0.00664983	-0.932114	0.000251046	0.0241759	0.935427	0.00021141	0.0191175	SOCS5	136	-14.62	3	21	9343	9364	18	0.6667	0.7222	145	-17.32	2	15	2516	2538	14	0.8571	0.9286	SOCS5
XM_018055196.1	NC_030816.1:19670043|19696979	chi-miR-30b-5p	-0.886927	0.00143074	0.0427955	-0.932114	0.000251046	0.0241759	0.93925	0.000171397	0.017653	SOCS5	160	-19.42	2	21	9369	9390	19	0.7895	0.8421	145	-17.32	2	15	2516	2538	14	0.8571	0.9286	SOCS5
XM_018055196.1	NC_030816.1:26231856|26242268	chi-miR-30b-5p	-0.887699	0.00139791	0.0420954	-0.932114	0.000251046	0.0241759	0.881699	0.00166709	0.0430538	SOCS5	139	-10.78	2	21	3254	3279	23	0.6522	0.6957	145	-17.32	2	15	2516	2538	14	0.8571	0.9286	SOCS5
XM_018055196.1	NC_030820.1:37909806|37923941	chi-miR-30b-5p	-0.914158	0.000560617	0.0278143	-0.932114	0.000251046	0.0241759	0.940387	0.000160618	0.017209	SOCS5	155	-16.91	2	19	8648	8667	17	0.7647	0.8235	145	-17.32	2	15	2516	2538	14	0.8571	0.9286	SOCS5
XM_018055196.1	NC_030821.1:56966260|56986994	chi-miR-30b-5p	-0.939212	0.000171772	0.0166065	-0.932114	0.000251046	0.0241759	0.928897	0.000294268	0.021686	SOCS5	143	-18.59	2	17	8428	8450	16	0.75	0.875	145	-17.32	2	15	2516	2538	14	0.8571	0.9286	SOCS5
XM_018055196.1	NC_030830.1:45179958|45184616	chi-miR-30b-5p	-0.924429	0.000362602	0.0229048	-0.932114	0.000251046	0.0241759	0.890387	0.00128778	0.038795	SOCS5	144	-14.07	3	18	2060	2083	17	0.8235	0.8235	145	-17.32	2	15	2516	2538	14	0.8571	0.9286	SOCS5
XM_018055196.1	NC_030831.1:54852737|54883065	chi-miR-30b-5p	-0.908701	0.000691793	0.0311242	-0.932114	0.000251046	0.0241759	0.912395	0.000600906	0.0286241	SOCS5	144	-19.86	2	13	25519	25540	11	0.9091	1	145	-17.32	2	15	2516	2538	14	0.8571	0.9286	SOCS5
XM_018056283.1	NC_030810.1:84946448|84965332	chi-miR-30b-5p	-0.959313	4.29865e-05	0.00939115	-0.909438	0.000672949	0.0365949	0.934523	0.000221749	0.0194878	TNFSF13B	136	-13.42	2	14	4079	4101	13	0.7692	0.9231	125	-20.11	2	21	2038	2057	19	0.7368	0.8421	TNFSF13B
XM_018056283.1	NC_030815.1:71328046|71344116	chi-miR-30b-5p	-0.969436	1.59513e-05	0.00664983	-0.909438	0.000672949	0.0365949	0.953196	6.97594e-05	0.0124437	TNFSF13B	136	-14.62	3	21	9343	9364	18	0.6667	0.7222	125	-20.11	2	21	2038	2057	19	0.7368	0.8421	TNFSF13B
XM_018056283.1	NC_030816.1:19670043|19696979	chi-miR-30b-5p	-0.886927	0.00143074	0.0427955	-0.909438	0.000672949	0.0365949	0.953562	6.78925e-05	0.0123237	TNFSF13B	160	-19.42	2	21	9369	9390	19	0.7895	0.8421	125	-20.11	2	21	2038	2057	19	0.7368	0.8421	TNFSF13B
XM_018056283.1	NC_030816.1:26231856|26242268	chi-miR-30b-5p	-0.887699	0.00139791	0.0420954	-0.909438	0.000672949	0.0365949	0.961851	3.43953e-05	0.00960081	TNFSF13B	139	-10.78	2	21	3254	3279	23	0.6522	0.6957	125	-20.11	2	21	2038	2057	19	0.7368	0.8421	TNFSF13B
XM_018056283.1	NC_030820.1:37909806|37923941	chi-miR-30b-5p	-0.914158	0.000560617	0.0278143	-0.909438	0.000672949	0.0365949	0.935617	0.000209288	0.0190376	TNFSF13B	155	-16.91	2	19	8648	8667	17	0.7647	0.8235	125	-20.11	2	21	2038	2057	19	0.7368	0.8421	TNFSF13B
XM_018056283.1	NC_030821.1:56966260|56986994	chi-miR-30b-5p	-0.939212	0.000171772	0.0166065	-0.909438	0.000672949	0.0365949	0.962856	3.13584e-05	0.00932186	TNFSF13B	143	-18.59	2	17	8428	8450	16	0.75	0.875	125	-20.11	2	21	2038	2057	19	0.7368	0.8421	TNFSF13B
XM_018056283.1	NC_030830.1:45179958|45184616	chi-miR-30b-5p	-0.924429	0.000362602	0.0229048	-0.909438	0.000672949	0.0365949	0.944236	0.000127643	0.0156689	TNFSF13B	144	-14.07	3	18	2060	2083	17	0.8235	0.8235	125	-20.11	2	21	2038	2057	19	0.7368	0.8421	TNFSF13B
XM_018056283.1	NC_030831.1:54852737|54883065	chi-miR-30b-5p	-0.908701	0.000691793	0.0311242	-0.909438	0.000672949	0.0365949	0.957787	4.88249e-05	0.010929	TNFSF13B	144	-19.86	2	13	25519	25540	11	0.9091	1	125	-20.11	2	21	2038	2057	19	0.7368	0.8421	TNFSF13B
XM_018060259.1	NC_030812.1:66349177|66353522	chi-miR-30d-3p	-0.924315	0.000364486	0.0229048	-0.912604	0.000596038	0.0347635	0.907784	0.000715745	0.0306206	AKT3	129	-11.56	2	18	1280	1300	16	0.6875	0.8125	146	-13.49	2	13	45	64	11	0.9091	0.9091	AKT3
XM_018060259.1	NC_030826.1:55072908|55078126	chi-miR-30d-3p	-0.930592	0.000270894	0.0205516	-0.912604	0.000596038	0.0347635	0.980325	3.4504e-06	0.00422853	AKT3	153	-12	2	18	693	713	16	0.6875	0.8125	146	-13.49	2	13	45	64	11	0.9091	0.9091	AKT3
XM_018060934.1	NC_030808.1:142388405|142433828	chi-miR-29c-3p	-0.882775	0.00161637	0.0456723	-0.905122	0.000788614	0.0392484	0.949659	8.97057e-05	0.0137504	CASP8	164	-18.08	2	17	11337	11357	15	0.8	0.9333	137	-12.4	2	19	2026	2048	19	0.7895	0.7895	CASP8
XM_018060934.1	NC_030812.1:12090221|12092129	chi-miR-29c-3p	-0.876	0.00195417	0.0499406	-0.905122	0.000788614	0.0392484	0.940054	0.000163726	0.0173168	CASP8	151	-16.49	2	20	344	364	18	0.6667	0.7222	137	-12.4	2	19	2026	2048	19	0.7895	0.7895	CASP8
XM_018060934.1	NC_030814.1:56550226|56581054	chi-miR-29c-3p	-0.876031	0.00195252	0.0499312	-0.905122	0.000788614	0.0392484	0.902455	0.000866629	0.0329972	CASP8	151	-16.35	2	20	2092	2112	18	0.6111	0.7778	137	-12.4	2	19	2026	2048	19	0.7895	0.7895	CASP8
XM_018060934.1	NC_030814.1:75848324|75868791	chi-miR-29c-3p	-0.897339	0.0010311	0.0361664	-0.905122	0.000788614	0.0392484	0.972251	1.14061e-05	0.00650979	CASP8	137	-15.19	2	18	8774	8794	16	0.75	0.875	137	-12.4	2	19	2026	2048	19	0.7895	0.7895	CASP8
XM_018060934.1	NC_030818.1:14168276|14188222	chi-miR-29c-3p	-0.881721	0.00166605	0.0461338	-0.905122	0.000788614	0.0392484	0.961052	3.69564e-05	0.00984121	CASP8	154	-16.49	2	20	14671	14693	20	0.6	0.85	137	-12.4	2	19	2026	2048	19	0.7895	0.7895	CASP8
XM_018060934.1	NC_030820.1:21649635|21657632	chi-miR-29c-3p	-0.886213	0.00146156	0.0432041	-0.905122	0.000788614	0.0392484	0.942667	0.000140437	0.0162853	CASP8	153	-16.69	2	15	5681	5702	14	0.8571	0.8571	137	-12.4	2	19	2026	2048	19	0.7895	0.7895	CASP8
XM_018060934.1	NC_030821.1:33340957|33374397	chi-miR-29c-3p	-0.901971	0.000881332	0.0337514	-0.905122	0.000788614	0.0392484	0.95602	5.62603e-05	0.0114882	CASP8	150	-15.41	2	20	10969	10992	21	0.6667	0.7143	137	-12.4	2	19	2026	2048	19	0.7895	0.7895	CASP8
XM_018060934.1	NC_030825.1:51617825|51680294	chi-miR-29c-3p	-0.928408	0.000301262	0.0214158	-0.905122	0.000788614	0.0392484	0.912816	0.000591118	0.0284403	CASP8	152	-11.08	2	18	9395	9417	18	0.7222	0.7778	137	-12.4	2	19	2026	2048	19	0.7895	0.7895	CASP8
XM_018060934.1	NC_030831.1:49153220|49174738	chi-miR-29c-3p	-0.88845	0.0013665	0.041665	-0.905122	0.000788614	0.0392484	0.871219	0.00221999	0.0484694	CASP8	151	-14.05	2	20	90	110	18	0.6111	0.7778	137	-12.4	2	19	2026	2048	19	0.7895	0.7895	CASP8
XM_018062279.1	NC_030808.1:135270876|135279008	chi-miR-130b-5p	-0.947085	0.000106539	0.0136725	-0.92302	0.000386286	0.0289253	0.965535	2.41935e-05	0.00850871	CEBPG	152	-11.19	2	18	5449	5471	17	0.7059	0.8235	139	-17.17	2	21	2485	2503	19	0.7368	0.7895	CEBPG
XM_018062279.1	NC_030808.1:40225918|40234775	chi-miR-130b-5p	-0.980294	3.46983e-06	0.00384031	-0.92302	0.000386286	0.0289253	0.936856	0.000195765	0.0185408	CEBPG	152	-11.19	2	18	6429	6451	17	0.7059	0.8235	139	-17.17	2	21	2485	2503	19	0.7368	0.7895	CEBPG
XM_018062279.1	NC_030813.1:86007928|86008419	chi-miR-130b-5p	-0.943408	0.000134293	0.0148631	-0.92302	0.000386286	0.0289253	0.905057	0.000790438	0.0318757	CEBPG	138	-12.78	2	20	153	175	19	0.6842	0.7368	139	-17.17	2	21	2485	2503	19	0.7368	0.7895	CEBPG
XM_018062279.1	NC_030828.1:55984331|55993496	chi-miR-130b-5p	-0.892109	0.00122049	0.0392149	-0.92302	0.000386286	0.0289253	0.963006	3.09232e-05	0.00927981	CEBPG	151	-13.67	2	21	3534	3559	23	0.6522	0.6957	139	-17.17	2	21	2485	2503	19	0.7368	0.7895	CEBPG
XM_018062279.1	NC_030830.1:9544369|9546439	chi-miR-130b-5p	-0.964817	2.59863e-05	0.00782197	-0.92302	0.000386286	0.0289253	0.949285	9.20227e-05	0.0138838	CEBPG	127	-15.52	2	20	114	135	18	0.7222	0.8333	139	-17.17	2	21	2485	2503	19	0.7368	0.7895	CEBPG
XM_018062712.1	NC_030808.1:142388405|142433828	chi-miR-29c-3p	-0.882775	0.00161637	0.0456723	-0.916652	0.000506916	0.0325034	0.936066	0.000204306	0.0188625	SPHK2	164	-18.08	2	17	11337	11357	15	0.8	0.9333	120	-12.48	2	8	1054	1074	6	1	1	SPHK2
XM_018062712.1	NC_030812.1:12090221|12092129	chi-miR-29c-3p	-0.876	0.00195417	0.0499406	-0.916652	0.000506916	0.0325034	0.938161	0.0001822	0.0180409	SPHK2	151	-16.49	2	20	344	364	18	0.6667	0.7222	120	-12.48	2	8	1054	1074	6	1	1	SPHK2
XM_018062712.1	NC_030814.1:56550226|56581054	chi-miR-29c-3p	-0.876031	0.00195252	0.0499312	-0.916652	0.000506916	0.0325034	0.908884	0.000687071	0.0301569	SPHK2	151	-16.35	2	20	2092	2112	18	0.6111	0.7778	120	-12.48	2	8	1054	1074	6	1	1	SPHK2
XM_018062712.1	NC_030814.1:75848324|75868791	chi-miR-29c-3p	-0.897339	0.0010311	0.0361664	-0.916652	0.000506916	0.0325034	0.920543	0.000430498	0.0251655	SPHK2	137	-15.19	2	18	8774	8794	16	0.75	0.875	120	-12.48	2	8	1054	1074	6	1	1	SPHK2
XM_018062712.1	NC_030818.1:14168276|14188222	chi-miR-29c-3p	-0.881721	0.00166605	0.0461338	-0.916652	0.000506916	0.0325034	0.915467	0.000531977	0.0273256	SPHK2	154	-16.49	2	20	14671	14693	20	0.6	0.85	120	-12.48	2	8	1054	1074	6	1	1	SPHK2
XM_018062712.1	NC_030820.1:21649635|21657632	chi-miR-29c-3p	-0.886213	0.00146156	0.0432041	-0.916652	0.000506916	0.0325034	0.924881	0.000355225	0.0233646	SPHK2	153	-16.69	2	15	5681	5702	14	0.8571	0.8571	120	-12.48	2	8	1054	1074	6	1	1	SPHK2
XM_018062712.1	NC_030821.1:33340957|33374397	chi-miR-29c-3p	-0.901971	0.000881332	0.0337514	-0.916652	0.000506916	0.0325034	0.949612	8.99941e-05	0.0137681	SPHK2	150	-15.41	2	20	10969	10992	21	0.6667	0.7143	120	-12.48	2	8	1054	1074	6	1	1	SPHK2
XM_018062712.1	NC_030821.1:33340957|33381291	chi-miR-29c-3p	-0.879964	0.00175117	0.047061	-0.916652	0.000506916	0.0325034	0.964271	2.74121e-05	0.00888108	SPHK2	150	-13.56	2	19	344	364	17	0.7059	0.7059	120	-12.48	2	8	1054	1074	6	1	1	SPHK2
XM_018062712.1	NC_030825.1:51617825|51680294	chi-miR-29c-3p	-0.928408	0.000301262	0.0214158	-0.916652	0.000506916	0.0325034	0.980269	3.4852e-06	0.00423378	SPHK2	152	-11.08	2	18	9395	9417	18	0.7222	0.7778	120	-12.48	2	8	1054	1074	6	1	1	SPHK2
XM_018062712.1	NC_030831.1:49153220|49174738	chi-miR-29c-3p	-0.88845	0.0013665	0.041665	-0.916652	0.000506916	0.0325034	0.938032	0.000183513	0.018102	SPHK2	151	-14.05	2	20	90	110	18	0.6111	0.7778	120	-12.48	2	8	1054	1074	6	1	1	SPHK2
XM_018062717.1	NC_030808.1:142388405|142433828	chi-miR-29c-3p	-0.882775	0.00161637	0.0456723	-0.907739	0.000716938	0.0376317	0.925321	0.000348158	0.0231926	SPHK2	164	-18.08	2	17	11337	11357	15	0.8	0.9333	120	-12.48	2	8	1032	1052	6	1	1	SPHK2
XM_018062717.1	NC_030812.1:12090221|12092129	chi-miR-29c-3p	-0.876	0.00195417	0.0499406	-0.907739	0.000716938	0.0376317	0.885571	0.00148965	0.0411311	SPHK2	151	-16.49	2	20	344	364	18	0.6667	0.7222	120	-12.48	2	8	1032	1052	6	1	1	SPHK2
XM_018062717.1	NC_030814.1:75848324|75868791	chi-miR-29c-3p	-0.897339	0.0010311	0.0361664	-0.907739	0.000716938	0.0376317	0.899813	0.000949079	0.0342205	SPHK2	137	-15.19	2	18	8774	8794	16	0.75	0.875	120	-12.48	2	8	1032	1052	6	1	1	SPHK2
XM_018062717.1	NC_030821.1:33340957|33374397	chi-miR-29c-3p	-0.901971	0.000881332	0.0337514	-0.907739	0.000716938	0.0376317	0.89683	0.00104856	0.0356547	SPHK2	150	-15.41	2	20	10969	10992	21	0.6667	0.7143	120	-12.48	2	8	1032	1052	6	1	1	SPHK2
XM_018062717.1	NC_030821.1:33340957|33381291	chi-miR-29c-3p	-0.879964	0.00175117	0.047061	-0.907739	0.000716938	0.0376317	0.967414	1.99206e-05	0.00789573	SPHK2	150	-13.56	2	19	344	364	17	0.7059	0.7059	120	-12.48	2	8	1032	1052	6	1	1	SPHK2
XM_018062717.1	NC_030825.1:51617825|51680294	chi-miR-29c-3p	-0.928408	0.000301262	0.0214158	-0.907739	0.000716938	0.0376317	0.959079	4.38465e-05	0.0104885	SPHK2	152	-11.08	2	18	9395	9417	18	0.7222	0.7778	120	-12.48	2	8	1032	1052	6	1	1	SPHK2
XM_018062717.1	NC_030831.1:49153220|49174738	chi-miR-29c-3p	-0.88845	0.0013665	0.041665	-0.907739	0.000716938	0.0376317	0.9157	0.000526972	0.0272402	SPHK2	151	-14.05	2	20	90	110	18	0.6111	0.7778	120	-12.48	2	8	1032	1052	6	1	1	SPHK2
XM_018065716.1	NC_030810.1:84946448|84965332	chi-miR-30b-5p	-0.959313	4.29865e-05	0.00939115	-0.916638	0.000507211	0.0325121	0.980308	3.46111e-06	0.00422853	DOCK2	136	-13.42	2	14	4079	4101	13	0.7692	0.9231	123	-13.91	4	21	4883	4905	18	0.7222	0.7778	DOCK2
XM_018065716.1	NC_030815.1:71328046|71344116	chi-miR-30b-5p	-0.969436	1.59513e-05	0.00664983	-0.916638	0.000507211	0.0325121	0.949435	9.10905e-05	0.0138299	DOCK2	136	-14.62	3	21	9343	9364	18	0.6667	0.7222	123	-13.91	4	21	4883	4905	18	0.7222	0.7778	DOCK2
XM_018065716.1	NC_030816.1:19670043|19696979	chi-miR-30b-5p	-0.886927	0.00143074	0.0427955	-0.916638	0.000507211	0.0325121	0.871429	0.0022078	0.0483506	DOCK2	160	-19.42	2	21	9369	9390	19	0.7895	0.8421	123	-13.91	4	21	4883	4905	18	0.7222	0.7778	DOCK2
XM_018065716.1	NC_030816.1:26231856|26242268	chi-miR-30b-5p	-0.887699	0.00139791	0.0420954	-0.916638	0.000507211	0.0325121	0.942859	0.000138826	0.0162104	DOCK2	139	-10.78	2	21	3254	3279	23	0.6522	0.6957	123	-13.91	4	21	4883	4905	18	0.7222	0.7778	DOCK2
XM_018065716.1	NC_030821.1:56966260|56986994	chi-miR-30b-5p	-0.939212	0.000171772	0.0166065	-0.916638	0.000507211	0.0325121	0.987827	6.47614e-07	0.00254925	DOCK2	143	-18.59	2	17	8428	8450	16	0.75	0.875	123	-13.91	4	21	4883	4905	18	0.7222	0.7778	DOCK2
XM_018065716.1	NC_030830.1:45179958|45184616	chi-miR-30b-5p	-0.924429	0.000362602	0.0229048	-0.916638	0.000507211	0.0325121	0.937246	0.000191639	0.0183948	DOCK2	144	-14.07	3	18	2060	2083	17	0.8235	0.8235	123	-13.91	4	21	4883	4905	18	0.7222	0.7778	DOCK2
XM_018065716.1	NC_030831.1:54852737|54883065	chi-miR-30b-5p	-0.908701	0.000691793	0.0311242	-0.916638	0.000507211	0.0325121	0.933963	0.00022834	0.0197086	DOCK2	144	-19.86	2	13	25519	25540	11	0.9091	1	123	-13.91	4	21	4883	4905	18	0.7222	0.7778	DOCK2
XM_018066959.1	NC_030810.1:84946448|84965332	chi-miR-30b-5p	-0.959313	4.29865e-05	0.00939115	-0.940036	0.000163896	0.0202282	0.877507	0.00187516	0.0451835	RAF1	136	-13.42	2	14	4079	4101	13	0.7692	0.9231	131	-13.98	2	13	1792	1814	12	0.75	0.9167	RAF1
XM_018066959.1	NC_030815.1:71328046|71344116	chi-miR-30b-5p	-0.969436	1.59513e-05	0.00664983	-0.940036	0.000163896	0.0202282	0.934282	0.000224575	0.0195778	RAF1	136	-14.62	3	21	9343	9364	18	0.6667	0.7222	131	-13.98	2	13	1792	1814	12	0.75	0.9167	RAF1
XM_018066959.1	NC_030816.1:19670043|19696979	chi-miR-30b-5p	-0.886927	0.00143074	0.0427955	-0.940036	0.000163896	0.0202282	0.954755	6.20532e-05	0.0118737	RAF1	160	-19.42	2	21	9369	9390	19	0.7895	0.8421	131	-13.98	2	13	1792	1814	12	0.75	0.9167	RAF1
XM_018066959.1	NC_030820.1:37909806|37923941	chi-miR-30b-5p	-0.914158	0.000560617	0.0278143	-0.940036	0.000163896	0.0202282	0.971308	1.28091e-05	0.0067229	RAF1	155	-16.91	2	19	8648	8667	17	0.7647	0.8235	131	-13.98	2	13	1792	1814	12	0.75	0.9167	RAF1
XM_018066959.1	NC_030821.1:56966260|56986994	chi-miR-30b-5p	-0.939212	0.000171772	0.0166065	-0.940036	0.000163896	0.0202282	0.878755	0.00181142	0.0445446	RAF1	143	-18.59	2	17	8428	8450	16	0.75	0.875	131	-13.98	2	13	1792	1814	12	0.75	0.9167	RAF1
XM_018066959.1	NC_030830.1:45179958|45184616	chi-miR-30b-5p	-0.924429	0.000362602	0.0229048	-0.940036	0.000163896	0.0202282	0.886804	0.00143601	0.0405058	RAF1	144	-14.07	3	18	2060	2083	17	0.8235	0.8235	131	-13.98	2	13	1792	1814	12	0.75	0.9167	RAF1
XM_018066959.1	NC_030831.1:54852737|54883065	chi-miR-30b-5p	-0.908701	0.000691793	0.0311242	-0.940036	0.000163896	0.0202282	0.873186	0.0021078	0.0474357	RAF1	144	-19.86	2	13	25519	25540	11	0.9091	1	131	-13.98	2	13	1792	1814	12	0.75	0.9167	RAF1
