# Supplementary material for: Identification and Characterization of circRNAs in Non-Lactating Dairy Goat Mammary Glands Reveal Their Regulatory Role in Mammary Cell Involution and Remodeling
Source: Biomolecules. 2023 May 18;13(5):860. doi: 10.3390/biom13050860 (PMC10216389; doi:10.3390/biom13050860)
Supplement: Supplementary file 1 [file biomolecules-13-00860-s001.zip › Supplementary materials/Table S11.xlsx]

## Sheet: GO
ONTOLOGY	ID	Description	GeneRatio	BgRatio	pvalue	p.adjust	qvalue	geneID	Count
BP	GO:0071887	leukocyte apoptotic process	12/27	109/18800	1.25035942976699e-20	1.56920108435757e-17	8.26553391467018e-18	IL2RA/BTK/IL7R/CD74/IRS2/JAK3/BCL6/MERTK/ADAM17/AXL/FOXP1/TRAF3IP2	12
BP	GO:2000106	regulation of leukocyte apoptotic process	10/27	85/18800	1.63666888205473e-17	1.02700972348934e-14	5.40962135752825e-15	BTK/IL7R/CD74/IRS2/JAK3/BCL6/MERTK/ADAM17/AXL/FOXP1	10
BP	GO:0070227	lymphocyte apoptotic process	9/27	75/18800	6.89086352588219e-16	2.88267790832738e-13	1.51840782254527e-13	IL2RA/BTK/IL7R/CD74/IRS2/JAK3/BCL6/FOXP1/TRAF3IP2	9
BP	GO:2000107	negative regulation of leukocyte apoptotic process	8/27	50/18800	2.96985740372502e-15	9.31792760418724e-13	4.90808013036661e-13	IL7R/CD74/IRS2/JAK3/BCL6/MERTK/AXL/FOXP1	8
BP	GO:0048872	homeostasis of number of cells	11/27	282/18800	7.50335404434135e-14	1.88334186512968e-11	9.92022387336077e-12	IL2RA/IL7R/CD74/JAK3/AKT3/BCL6/MERTK/PMAIP1/ADAM17/AXL/TRAF3IP2	11
BP	GO:0001776	leukocyte homeostasis	8/27	89/18800	3.77186716966727e-13	7.88948882988738e-11	4.15567119745798e-11	IL2RA/CD74/JAK3/MERTK/PMAIP1/ADAM17/AXL/TRAF3IP2	8
BP	GO:0001783	B cell apoptotic process	6/27	26/18800	1.09112680103799e-12	1.95623447900383e-10	1.03041749030355e-10	BTK/CD74/IRS2/BCL6/FOXP1/TRAF3IP2	6
BP	GO:0070228	regulation of lymphocyte apoptotic process	7/27	57/18800	1.36216701512572e-12	2.13689950497847e-10	1.12558011249862e-10	BTK/IL7R/CD74/IRS2/JAK3/BCL6/FOXP1	7
BP	GO:0030098	lymphocyte differentiation	11/27	382/18800	2.05817450917866e-12	2.87001001002135e-10	1.51173519504584e-10	IL2RA/BTK/IL7R/CD74/JAK3/BCL6/MERTK/ADAM17/AXL/FOXP1/TRAF3IP2	11
BP	GO:0070229	negative regulation of lymphocyte apoptotic process	6/27	33/18800	5.21397457735802e-12	6.54353809458431e-10	3.44671161534825e-10	IL7R/CD74/IRS2/JAK3/BCL6/FOXP1	6
BP	GO:1903131	mononuclear cell differentiation	11/27	433/18800	7.98081500670212e-12	9.10538439401015e-10	4.79612614756836e-10	IL2RA/BTK/IL7R/CD74/JAK3/BCL6/MERTK/ADAM17/AXL/FOXP1/TRAF3IP2	11
BP	GO:0002460	adaptive immune response based on somatic recombination of immune receptors built from immunoglobulin superfamily domains	10/27	370/18800	4.8387390179839e-11	5.06051455630816e-09	2.66555096780165e-09	BTK/IL7R/CSF2RB/CD74/JAK3/BCL6/ADAM17/CTSH/TRAF3IP2/CTSC	10
BP	GO:0002902	regulation of B cell apoptotic process	5/27	21/18800	8.26834928900816e-11	7.9821371982348e-09	4.20447235100982e-09	BTK/CD74/IRS2/BCL6/FOXP1	5
BP	GO:0002443	leukocyte mediated immunity	10/27	457/18800	3.8060163929503e-10	3.41182183796616e-08	1.79712653742315e-08	BTK/IL7R/CSF2RB/CD74/JAK3/BCL6/ADAM17/CTSH/TRAF3IP2/CTSC	10
BP	GO:0019221	cytokine-mediated signaling pathway	10/27	486/18800	6.91340742531719e-10	5.78421754584871e-08	3.04675078112224e-08	TNFRSF1A/IL2RA/IL7R/CSF2RB/CD74/JAK3/IL3RA/ADAM17/AXL/TRAF3IP2	10
BP	GO:0051250	negative regulation of lymphocyte activation	7/27	161/18800	2.27877014176332e-09	1.71740195675483e-07	9.04616002383755e-08	IL2RA/BTK/CD74/JAK3/BCL6/MERTK/AXL	7
BP	GO:0030217	T cell differentiation	8/27	263/18800	2.32636121632128e-09	1.71740195675483e-07	9.04616002383755e-08	IL2RA/IL7R/CD74/JAK3/BCL6/ADAM17/FOXP1/TRAF3IP2	8
BP	GO:0002903	negative regulation of B cell apoptotic process	4/27	14/18800	3.34330548848094e-09	2.33102688224644e-07	1.22783382851815e-07	CD74/IRS2/BCL6/FOXP1	4
BP	GO:1902105	regulation of leukocyte differentiation	8/27	283/18800	4.13776625911206e-09	2.67587215508858e-07	1.40947596007182e-07	IL2RA/BTK/IL7R/CD74/JAK3/BCL6/AXL/FOXP1	8
BP	GO:0002696	positive regulation of leukocyte activation	9/27	421/18800	4.26433809575869e-09	2.67587215508858e-07	1.40947596007182e-07	IL2RA/BTK/IL7R/CD74/IRS2/JAK3/BCL6/AXL/CTSC	9
BP	GO:0045619	regulation of lymphocyte differentiation	7/27	181/18800	5.15178479438348e-09	3.07880472235775e-07	1.62171471221696e-07	IL2RA/BTK/IL7R/CD74/JAK3/BCL6/AXL	7
BP	GO:0050867	positive regulation of cell activation	9/27	436/18800	5.78460055530106e-09	3.29985168041038e-07	1.73814791805219e-07	IL2RA/BTK/IL7R/CD74/IRS2/JAK3/BCL6/AXL/CTSC	9
BP	GO:0045621	positive regulation of lymphocyte differentiation	6/27	107/18800	7.92445083482786e-09	4.20596286134671e-07	2.21542854009288e-07	IL2RA/BTK/IL7R/CD74/BCL6/AXL	6
BP	GO:0002695	negative regulation of leukocyte activation	7/27	193/18800	8.04327559142e-09	4.20596286134671e-07	2.21542854009288e-07	IL2RA/BTK/CD74/JAK3/BCL6/MERTK/AXL	7
BP	GO:0070661	leukocyte proliferation	8/27	330/18800	1.37484809401593e-08	6.90173743195996e-07	3.63538780228212e-07	IL2RA/BTK/IL7R/CSF2RB/CD74/IRS2/JAK3/BCL6	8
BP	GO:0042113	B cell activation	8/27	336/18800	1.58181136676216e-08	7.6352817895635e-07	4.0217714102293e-07	BTK/IL7R/CD74/IRS2/JAK3/BCL6/ADAM17/TRAF3IP2	8
BP	GO:0050866	negative regulation of cell activation	7/27	216/18800	1.75179881565338e-08	8.14262042090738e-07	4.28900450772056e-07	IL2RA/BTK/CD74/JAK3/BCL6/MERTK/AXL	7
BP	GO:0002449	lymphocyte mediated immunity	8/27	365/18800	3.00769994172488e-08	1.34809408102311e-06	7.10088557670384e-07	BTK/IL7R/CSF2RB/CD74/BCL6/CTSH/TRAF3IP2/CTSC	8
BP	GO:0002260	lymphocyte homeostasis	5/27	65/18800	3.21505905247174e-08	1.3814568836787e-06	7.27661919018851e-07	IL2RA/CD74/JAK3/PMAIP1/TRAF3IP2	5
BP	GO:0051251	positive regulation of lymphocyte activation	8/27	371/18800	3.41236361705496e-08	1.3814568836787e-06	7.27661919018851e-07	IL2RA/BTK/IL7R/CD74/IRS2/JAK3/BCL6/AXL	8
BP	GO:1903706	regulation of hemopoiesis	8/27	371/18800	3.41236361705496e-08	1.3814568836787e-06	7.27661919018851e-07	IL2RA/BTK/IL7R/CD74/JAK3/BCL6/AXL/FOXP1	8
BP	GO:0070663	regulation of leukocyte proliferation	7/27	254/18800	5.33448670004621e-08	2.09211900267437e-06	1.10199264724639e-06	IL2RA/BTK/CSF2RB/CD74/IRS2/JAK3/BCL6	7
BP	GO:1902107	positive regulation of leukocyte differentiation	6/27	157/18800	7.8914197289231e-08	2.91286228229368e-06	1.53430699373489e-06	IL2RA/BTK/IL7R/CD74/BCL6/AXL	6
BP	GO:1903708	positive regulation of hemopoiesis	6/27	157/18800	7.8914197289231e-08	2.91286228229368e-06	1.53430699373489e-06	IL2RA/BTK/IL7R/CD74/BCL6/AXL	6
BP	GO:0070665	positive regulation of leukocyte proliferation	6/27	158/18800	8.19503561475977e-08	2.93850562757815e-06	1.54781424543433e-06	IL2RA/CSF2RB/CD74/IRS2/JAK3/BCL6	6
BP	GO:0002262	myeloid cell homeostasis	6/27	160/18800	8.83120923186466e-08	3.07865766277504e-06	1.62163725076345e-06	JAK3/BCL6/MERTK/ADAM17/AXL/TRAF3IP2	6
BP	GO:0002683	negative regulation of immune system process	8/27	425/18800	9.72760731321708e-08	3.29949923732093e-06	1.73796227388345e-06	IL2RA/BTK/IL7R/CD74/JAK3/BCL6/MERTK/AXL	8
BP	GO:0046651	lymphocyte proliferation	7/27	296/18800	1.51473125611939e-07	5.0025992800785e-06	2.6350449552437e-06	IL2RA/BTK/IL7R/CD74/IRS2/JAK3/BCL6	7
BP	GO:0032943	mononuclear cell proliferation	7/27	300/18800	1.65930304425971e-07	5.33955210396392e-06	2.81252985639702e-06	IL2RA/BTK/IL7R/CD74/IRS2/JAK3/BCL6	7
BP	GO:0042100	B cell proliferation	5/27	100/18800	2.83193797763387e-07	8.88520540482628e-06	4.68015013145808e-06	BTK/IL7R/CD74/IRS2/BCL6	5
BP	GO:0018108	peptidyl-tyrosine phosphorylation	7/27	373/18800	7.21469740618863e-07	2.2084012792114e-05	1.16324261131873e-05	TNFRSF1A/BTK/CD74/JAK3/MERTK/ADAM17/AXL	7
BP	GO:0050670	regulation of lymphocyte proliferation	6/27	230/18800	7.49947749482488e-07	2.22185501122281e-05	1.17032916506431e-05	IL2RA/BTK/CD74/IRS2/JAK3/BCL6	6
BP	GO:0018212	peptidyl-tyrosine modification	7/27	376/18800	7.61273031733711e-07	2.22185501122281e-05	1.17032916506431e-05	TNFRSF1A/BTK/CD74/JAK3/MERTK/ADAM17/AXL	7
BP	GO:0032944	regulation of mononuclear cell proliferation	6/27	233/18800	8.0893626547184e-07	2.30730684810718e-05	1.21533965243138e-05	IL2RA/BTK/CD74/IRS2/JAK3/BCL6	6
BP	GO:0050671	positive regulation of lymphocyte proliferation	5/27	141/18800	1.56217420610545e-06	4.3567302859163e-05	2.29484304429058e-05	IL2RA/CD74/IRS2/JAK3/BCL6	5
BP	GO:0030183	B cell differentiation	5/27	142/18800	1.61760476272597e-06	4.41324777656759e-05	2.32461279403183e-05	BTK/JAK3/BCL6/ADAM17/TRAF3IP2	5
BP	GO:0032946	positive regulation of mononuclear cell proliferation	5/27	143/18800	1.67457474846142e-06	4.47147087089166e-05	2.35528094520441e-05	IL2RA/CD74/IRS2/JAK3/BCL6	5
BP	GO:0030888	regulation of B cell proliferation	4/27	64/18800	2.02070437172322e-06	5.28329997190134e-05	2.78289988035566e-05	BTK/CD74/IRS2/BCL6	4
BP	GO:0045580	regulation of T cell differentiation	5/27	151/18800	2.18953977958175e-06	5.60790290484715e-05	2.95387965967205e-05	IL2RA/IL7R/CD74/JAK3/BCL6	5
BP	GO:0007249	I-kappaB kinase/NF-kappaB signaling	6/27	288/18800	2.77019852364024e-06	6.953198294337e-05	3.66249404809699e-05	TNFRSF1A/IKBKG/BTK/MAP3K14/CD74/TRAF3IP2	6
BP	GO:0097193	intrinsic apoptotic signaling pathway	6/27	295/18800	3.1819771915061e-06	7.83015955949051e-05	4.1244203844496e-05	TNFRSF1A/MAP3K5/CD74/CASP2/ERN1/PMAIP1	6
BP	GO:0071496	cellular response to external stimulus	6/27	309/18800	4.15583183460604e-06	0.000100299402931357	5.28312225128056e-05	TNFRSF1A/MAP3K5/MAP3K14/CASP2/PMAIP1/AXL	6
BP	GO:0043123	positive regulation of I-kappaB kinase/NF-kappaB signaling	5/27	188/18800	6.40170397153058e-06	0.000151587518571149	7.98464765465979e-05	TNFRSF1A/IKBKG/MAP3K14/CD74/TRAF3IP2	5
BP	GO:0045582	positive regulation of T cell differentiation	4/27	94/18800	9.41753705144839e-06	0.000218870537029032	0.000115286808349115	IL2RA/IL7R/CD74/BCL6	4
BP	GO:0019886	antigen processing and presentation of exogenous peptide antigen via MHC class II	3/27	30/18800	1.04512422525026e-05	0.000238478345943469	0.000125614930805199	CD74/CTSS/CTSV	3
BP	GO:0002718	regulation of cytokine production involved in immune response	4/27	98/18800	1.11118944257884e-05	0.000249025491149365	0.000131170483071337	BTK/CD74/JAK3/BCL6	4
BP	GO:0002367	cytokine production involved in immune response	4/27	100/18800	1.20386427943959e-05	0.000265061345736262	0.000139617131576743	BTK/CD74/JAK3/BCL6	4
BP	GO:0016064	immunoglobulin mediated immune response	5/27	216/18800	1.25576481849277e-05	0.000271721525380763	0.000143125282398087	BTK/CSF2RB/CD74/BCL6/TRAF3IP2	5
BP	GO:0019724	B cell mediated immunity	5/27	219/18800	1.34234260500036e-05	0.00028553219818228	0.000150399849409496	BTK/CSF2RB/CD74/BCL6/TRAF3IP2	5
BP	GO:0050870	positive regulation of T cell activation	5/27	223/18800	1.46496161244303e-05	0.000306421137269334	0.000161402788177934	IL2RA/IL7R/CD74/JAK3/BCL6	5
BP	GO:0002495	antigen processing and presentation of peptide antigen via MHC class II	3/27	34/18800	1.5345116025762e-05	0.000315706895284121	0.000166293923454332	CD74/CTSS/CTSV	3
BP	GO:0019882	antigen processing and presentation	4/27	107/18800	1.57354260543098e-05	0.000318515479002561	0.000167773303261571	CD74/CTSH/CTSS/CTSV	4
BP	GO:0050727	regulation of inflammatory response	6/27	394/18800	1.66262302089323e-05	0.000331205062098571	0.000174457352902414	TNFRSF1A/IL2RA/BTK/BCL6/FOXP1/CTSC	6
BP	GO:0002274	myeloid leukocyte activation	5/27	232/18800	1.77287753332471e-05	0.000347650203800391	0.00018311958732367	BTK/CD74/FOXP1/TRAF3IP2/CTSC	5
BP	GO:0002504	antigen processing and presentation of peptide or polysaccharide antigen via MHC class II	3/27	36/18800	1.82744878224522e-05	0.000352838187956578	0.000185852281012146	CD74/CTSS/CTSV	3
BP	GO:0042092	type 2 immune response	3/27	37/18800	1.98679125569468e-05	0.000377791367560126	0.000198995998178032	CD74/BCL6/TRAF3IP2	3
BP	GO:0002478	antigen processing and presentation of exogenous peptide antigen	3/27	38/18800	2.15502354959966e-05	0.000399402573296194	0.000210379380188727	CD74/CTSS/CTSV	3
BP	GO:0002286	T cell activation involved in immune response	4/27	116/18800	2.16409362423436e-05	0.000399402573296194	0.000210379380188727	CD74/JAK3/BCL6/FOXP1	4
BP	GO:1903039	positive regulation of leukocyte cell-cell adhesion	5/27	245/18800	2.30432563518935e-05	0.000418161504753627	0.000220260369037767	IL2RA/IL7R/CD74/JAK3/BCL6	5
BP	GO:0043029	T cell homeostasis	3/27	39/18800	2.33237492691266e-05	0.000418161504753627	0.000220260369037767	IL2RA/JAK3/PMAIP1	3
BP	GO:0043122	regulation of I-kappaB kinase/NF-kappaB signaling	5/27	254/18800	2.73960350476064e-05	0.000484253858940085	0.000255073536099286	TNFRSF1A/IKBKG/MAP3K14/CD74/TRAF3IP2	5
BP	GO:0043280	positive regulation of cysteine-type endopeptidase activity involved in apoptotic process	4/27	125/18800	2.90338207409248e-05	0.000495457433544549	0.00026097485281273	MAP3K5/CASP2/PMAIP1/CTSH	4
BP	GO:0050868	negative regulation of T cell activation	4/27	125/18800	2.90338207409248e-05	0.000495457433544549	0.00026097485281273	IL2RA/CD74/JAK3/BCL6	4
BP	GO:0030890	positive regulation of B cell proliferation	3/27	42/18800	2.92142231731447e-05	0.000495457433544549	0.00026097485281273	CD74/IRS2/BCL6	3
BP	GO:2001235	positive regulation of apoptotic signaling pathway	4/27	134/18800	3.81311395933697e-05	0.000635464820700756	0.000334721666932333	CASP2/PMAIP1/CTSH/CTSC	4
BP	GO:0045581	negative regulation of T cell differentiation	3/27	46/18800	3.84823317715199e-05	0.000635464820700756	0.000334721666932333	CD74/JAK3/BCL6	3
BP	GO:0019884	antigen processing and presentation of exogenous antigen	3/27	47/18800	4.10668008863269e-05	0.000669335520939484	0.000352562555797858	CD74/CTSS/CTSV	3
BP	GO:0002366	leukocyte activation involved in immune response	5/27	285/18800	4.74709335174619e-05	0.000757552707918224	0.000399029650302072	BTK/CD74/JAK3/BCL6/FOXP1	5
BP	GO:0033674	positive regulation of kinase activity	6/27	476/18800	4.80653722739286e-05	0.000757552707918224	0.000399029650302072	MAP3K5/CD74/ERN1/MERTK/ADAM17/AXL	6
BP	GO:2001056	positive regulation of cysteine-type endopeptidase activity	4/27	143/18800	4.91609378506678e-05	0.000757552707918224	0.000399029650302072	MAP3K5/CASP2/PMAIP1/CTSH	4
BP	GO:0001913	T cell mediated cytotoxicity	3/27	50/18800	4.94974677683621e-05	0.000757552707918224	0.000399029650302072	IL7R/CTSH/CTSC	3
BP	GO:0070231	T cell apoptotic process	3/27	50/18800	4.94974677683621e-05	0.000757552707918224	0.000399029650302072	IL2RA/IL7R/JAK3	3
BP	GO:1903038	negative regulation of leukocyte cell-cell adhesion	4/27	144/18800	5.05160185021987e-05	0.000757821700521126	0.000399171338165038	IL2RA/CD74/JAK3/BCL6	4
BP	GO:0002263	cell activation involved in immune response	5/27	289/18800	5.07227273655574e-05	0.000757821700521126	0.000399171338165038	BTK/CD74/JAK3/BCL6/FOXP1	5
BP	GO:0022409	positive regulation of cell-cell adhesion	5/27	291/18800	5.24120367352864e-05	0.000773848307091582	0.000407613115414983	IL2RA/IL7R/CD74/JAK3/BCL6	5
BP	GO:0034614	cellular response to reactive oxygen species	4/27	147/18800	5.47453581804727e-05	0.000798900285075503	0.000420808873162018	MAP3K5/BTK/ERN1/AXL	4
BP	GO:0050871	positive regulation of B cell activation	4/27	152/18800	6.23615857026348e-05	0.000889912153923191	0.00046874802488049	BTK/CD74/IRS2/BCL6	4
BP	GO:0002823	negative regulation of adaptive immune response based on somatic recombination of immune receptors built from immunoglobulin superfamily domains	3/27	54/18800	6.24002147770843e-05	0.000889912153923191	0.00046874802488049	IL7R/JAK3/BCL6	3
BP	GO:0045620	negative regulation of lymphocyte differentiation	3/27	55/18800	6.59370960995658e-05	0.000929787141628708	0.000489751583093167	CD74/JAK3/BCL6	3
BP	GO:0002440	production of molecular mediator of immune response	5/27	312/18800	7.29138052354751e-05	0.00101226496116317	0.00053319555094189	BTK/CD74/JAK3/BCL6/TRAF3IP2	5
BP	GO:0001961	positive regulation of cytokine-mediated signaling pathway	3/27	57/18800	7.33992920046599e-05	0.00101226496116317	0.00053319555094189	CD74/ADAM17/AXL	3
BP	GO:0002820	negative regulation of adaptive immune response	3/27	59/18800	8.13935513620665e-05	0.00111031420608036	0.00058484153610272	IL7R/JAK3/BCL6	3
BP	GO:0001959	regulation of cytokine-mediated signaling pathway	4/27	166/18800	8.77981594945138e-05	0.00118480312006037	0.000624077466469209	TNFRSF1A/CD74/ADAM17/AXL	4
BP	GO:0060068	vagina development	2/27	10/18800	8.87515608063265e-05	0.00118492775331851	0.000624143115188948	MERTK/AXL	2
BP	GO:0002700	regulation of production of molecular mediator of immune response	4/27	167/18800	8.98646243549674e-05	0.00118715898489983	0.000625318383323208	BTK/CD74/JAK3/BCL6	4
BP	GO:0048002	antigen processing and presentation of peptide antigen	3/27	63/18800	9.90455576127001e-05	0.00128146571962823	0.000674993056763708	CD74/CTSS/CTSV	3
BP	GO:0070059	intrinsic apoptotic signaling pathway in response to endoplasmic reticulum stress	3/27	63/18800	9.90455576127001e-05	0.00128146571962823	0.000674993056763708	MAP3K5/ERN1/PMAIP1	3
BP	GO:0002822	regulation of adaptive immune response based on somatic recombination of immune receptors built from immunoglobulin superfamily domains	4/27	173/18800	0.000103015574957728	0.00129604849759852	0.000682674318718283	BTK/IL7R/JAK3/BCL6	4
BP	GO:0007259	JAK-STAT cascade	4/27	173/18800	0.000103015574957728	0.00129604849759852	0.000682674318718283	TNFRSF1A/IL7R/CSF2RB/JAK3	4
BP	GO:0060760	positive regulation of response to cytokine stimulus	3/27	64/18800	0.000103817271706519	0.00129604849759852	0.000682674318718283	CD74/ADAM17/AXL	3
BP	GO:0010634	positive regulation of epithelial cell migration	4/27	174/18800	0.000105336212553824	0.00129604849759852	0.000682674318718283	AKT3/ADAM17/FOXP1/CTSH	4
BP	GO:0010950	positive regulation of endopeptidase activity	4/27	174/18800	0.000105336212553824	0.00129604849759852	0.000682674318718283	MAP3K5/CASP2/PMAIP1/CTSH	4
BP	GO:0042093	T-helper cell differentiation	3/27	65/18800	0.000108736602530657	0.0013248974386017	0.000697870070406263	JAK3/BCL6/FOXP1	3
BP	GO:0050863	regulation of T cell activation	5/27	342/18800	0.000112361560421578	0.00135590152239501	0.000714201011586549	IL2RA/IL7R/CD74/JAK3/BCL6	5
BP	GO:0060759	regulation of response to cytokine stimulus	4/27	178/18800	0.000115000491290301	0.001367223315169	0.000720164597966979	TNFRSF1A/CD74/ADAM17/AXL	4
BP	GO:1903037	regulation of leukocyte cell-cell adhesion	5/27	344/18800	0.000115478622635788	0.001367223315169	0.000720164597966979	IL2RA/IL7R/CD74/JAK3/BCL6	5
BP	GO:0002294	CD4-positive, alpha-beta T cell differentiation involved in immune response	3/27	67/18800	0.00011902630836285	0.00138312978699423	0.000728543096022125	JAK3/BCL6/FOXP1	3
BP	GO:0002704	negative regulation of leukocyte mediated immunity	3/27	67/18800	0.00011902630836285	0.00138312978699423	0.000728543096022125	IL7R/JAK3/BCL6	3
BP	GO:0002287	alpha-beta T cell activation involved in immune response	3/27	68/18800	0.000124400758765178	0.0014192995659118	0.000747594990473988	JAK3/BCL6/FOXP1	3
BP	GO:0002293	alpha-beta T cell differentiation involved in immune response	3/27	68/18800	0.000124400758765178	0.0014192995659118	0.000747594990473988	JAK3/BCL6/FOXP1	3
BP	GO:0002697	regulation of immune effector process	5/27	353/18800	0.000130338220957547	0.00146435763850743	0.000771328661759416	BTK/IL7R/CD74/JAK3/BCL6	5
BP	GO:0097696	STAT cascade	4/27	184/18800	0.000130683709571977	0.00146435763850743	0.000771328661759416	TNFRSF1A/IL7R/CSF2RB/JAK3	4
BP	GO:0071260	cellular response to mechanical stimulus	3/27	70/18800	0.000135618978450732	0.00150621077836875	0.000793374182273497	TNFRSF1A/MAP3K14/CASP2	3
BP	GO:0002819	regulation of adaptive immune response	4/27	188/18800	0.000141966086480531	0.00156287226783392	0.000823219781253682	BTK/IL7R/JAK3/BCL6	4
BP	GO:0030330	DNA damage response, signal transduction by p53 class mediator	3/27	72/18800	0.000147476355141787	0.00160692765615334	0.000846425303471836	CD74/CASP2/PMAIP1	3
BP	GO:0001818	negative regulation of cytokine production	5/27	363/18800	0.000148528771405408	0.00160692765615334	0.000846425303471836	BTK/JAK3/BCL6/MERTK/AXL	5
BP	GO:0002381	immunoglobulin production involved in immunoglobulin mediated immune response	3/27	73/18800	0.000153649719773328	0.00163723152952222	0.000862387419198956	BTK/BCL6/TRAF3IP2	3
BP	GO:0010952	positive regulation of peptidase activity	4/27	192/18800	0.000153938900783763	0.00163723152952222	0.000862387419198956	MAP3K5/CASP2/PMAIP1/CTSH	4
BP	GO:0045862	positive regulation of proteolysis	5/27	369/18800	0.000160342108030526	0.00169100290401942	0.000890710692995759	MAP3K5/CASP2/PMAIP1/CTSH/CTSC	5
BP	GO:2001233	regulation of apoptotic signaling pathway	5/27	370/18800	0.000162379095662236	0.00169821470880089	0.000894509404174423	CD74/CASP2/PMAIP1/CTSH/CTSC	5
BP	GO:0002292	T cell differentiation involved in immune response	3/27	76/18800	0.000173172278332586	0.00177929784730635	0.000937218744481766	JAK3/BCL6/FOXP1	3
BP	GO:0022408	negative regulation of cell-cell adhesion	4/27	199/18800	0.000176628285260241	0.00177929784730635	0.000937218744481766	IL2RA/CD74/JAK3/BCL6	4
BP	GO:0002467	germinal center formation	2/27	14/18800	0.000178840148721136	0.00177929784730635	0.000937218744481766	BCL6/ADAM17	2
BP	GO:0098760	response to interleukin-7	2/27	14/18800	0.000178840148721136	0.00177929784730635	0.000937218744481766	BTK/IL7R	2
BP	GO:0098761	cellular response to interleukin-7	2/27	14/18800	0.000178840148721136	0.00177929784730635	0.000937218744481766	BTK/IL7R	2
BP	GO:0006919	activation of cysteine-type endopeptidase activity involved in apoptotic process	3/27	77/18800	0.000180020503240159	0.00177929784730635	0.000937218744481766	CASP2/PMAIP1/CTSH	3
BP	GO:0050864	regulation of B cell activation	4/27	200/18800	0.000180056435544148	0.00177929784730635	0.000937218744481766	BTK/CD74/IRS2/BCL6	4
BP	GO:0002285	lymphocyte activation involved in immune response	4/27	201/18800	0.000183532487496778	0.00179947868600356	0.000947848701874806	CD74/JAK3/BCL6/FOXP1	4
BP	GO:0007159	leukocyte cell-cell adhesion	5/27	381/18800	0.00018612210395415	0.00180567792653956	0.000951114059858961	IL2RA/IL7R/CD74/JAK3/BCL6	5
BP	GO:0033077	T cell differentiation in thymus	3/27	78/18800	0.000187042335020034	0.00180567792653956	0.000951114059858961	IL7R/CD74/ADAM17	3
BP	GO:0000302	response to reactive oxygen species	4/27	203/18800	0.000190629905640894	0.00182626359984215	0.000961957257874499	MAP3K5/BTK/ERN1/AXL	4
BP	GO:0043281	regulation of cysteine-type endopeptidase activity involved in apoptotic process	4/27	204/18800	0.00019425207871903	0.00184686635448775	0.000972809453234059	MAP3K5/CASP2/PMAIP1/CTSH	4
BP	GO:0043367	CD4-positive, alpha-beta T cell differentiation	3/27	82/18800	0.000216904403644482	0.00204672952311147	0.0010780844122575	JAK3/BCL6/FOXP1	3
BP	GO:0001780	neutrophil homeostasis	2/27	16/18800	0.000235415532310583	0.00220482457499837	0.00116135863543634	MERTK/AXL	2
BP	GO:0045623	negative regulation of T-helper cell differentiation	2/27	17/18800	0.000266567952264914	0.00245987338303285	0.00129570181131862	JAK3/BCL6	2
BP	GO:0097067	cellular response to thyroid hormone stimulus	2/27	17/18800	0.000266567952264914	0.00245987338303285	0.00129570181131862	CTSH/CTSS	2
BP	GO:0070301	cellular response to hydrogen peroxide	3/27	90/18800	0.00028554344489193	0.00261574469590783	0.00137780471296298	MAP3K5/ERN1/AXL	3
BP	GO:0090398	cellular senescence	3/27	91/18800	0.000294995672811496	0.00263171944658589	0.00138621917589091	MAP3K5/AKT3/BCL6	3
BP	GO:0030540	female genitalia development	2/27	18/18800	0.000299623343408358	0.00263171944658589	0.00138621917589091	MERTK/AXL	2
BP	GO:0048535	lymph node development	2/27	18/18800	0.000299623343408358	0.00263171944658589	0.00138621917589091	IL7R/TRAF3IP2	2
BP	GO:0072567	chemokine (C-X-C motif) ligand 2 production	2/27	18/18800	0.000299623343408358	0.00263171944658589	0.00138621917589091	CD74/FOXP1	2
BP	GO:2000341	regulation of chemokine (C-X-C motif) ligand 2 production	2/27	18/18800	0.000299623343408358	0.00263171944658589	0.00138621917589091	CD74/FOXP1	2
BP	GO:0071356	cellular response to tumor necrosis factor	4/27	229/18800	0.000301966215385154	0.00263171944658589	0.00138621917589091	TNFRSF1A/MAP3K5/ADAM17/TRAF3IP2	4
BP	GO:2000116	regulation of cysteine-type endopeptidase activity	4/27	229/18800	0.000301966215385154	0.00263171944658589	0.00138621917589091	MAP3K5/CASP2/PMAIP1/CTSH	4
BP	GO:0048661	positive regulation of smooth muscle cell proliferation	3/27	95/18800	0.000334822908565237	0.00289795000171981	0.00152645217117219	MAP3K5/ERN1/FOXP1	3
BP	GO:0002703	regulation of leukocyte mediated immunity	4/27	236/18800	0.00033855297180327	0.00291016424392537	0.00153288584205085	BTK/IL7R/JAK3/BCL6	4
BP	GO:0032642	regulation of chemokine production	3/27	97/18800	0.000355972868876604	0.00303908809823223	0.00160079456967066	CD74/ADAM17/FOXP1	3
BP	GO:0032602	chemokine production	3/27	98/18800	0.000366863215438209	0.00308698879117682	0.00162602554905351	CD74/ADAM17/FOXP1	3
BP	GO:0032103	positive regulation of response to external stimulus	5/27	442/18800	0.000369698335195012	0.00308698879117682	0.00162602554905351	TNFRSF1A/BTK/CD74/ADAM17/CTSC	5
BP	GO:0045655	regulation of monocyte differentiation	2/27	20/18800	0.000371422555751156	0.00308698879117682	0.00162602554905351	CD74/FOXP1	2
BP	GO:0070233	negative regulation of T cell apoptotic process	2/27	20/18800	0.000371422555751156	0.00308698879117682	0.00162602554905351	IL7R/JAK3	2
BP	GO:0016485	protein processing	4/27	243/18800	0.000378221457733495	0.00312281532536537	0.00164489664443653	CASP2/ADAM17/CTSH/CTSS	4
BP	GO:0045785	positive regulation of cell adhesion	5/27	446/18800	0.000385293826355777	0.00316041668023857	0.00166470260028502	IL2RA/IL7R/CD74/JAK3/BCL6	5
BP	GO:0008630	intrinsic apoptotic signaling pathway in response to DNA damage	3/27	101/18800	0.00040081701541187	0.0032534928744674	0.00171372910477293	TNFRSF1A/CD74/CASP2	3
BP	GO:0043371	negative regulation of CD4-positive, alpha-beta T cell differentiation	2/27	21/18800	0.000410156159821807	0.0032534928744674	0.00171372910477293	JAK3/BCL6	2
BP	GO:1903902	positive regulation of viral life cycle	2/27	21/18800	0.000410156159821807	0.0032534928744674	0.00171372910477293	CD74/AXL	2
BP	GO:2000773	negative regulation of cellular senescence	2/27	21/18800	0.000410156159821807	0.0032534928744674	0.00171372910477293	AKT3/BCL6	2
BP	GO:0035710	CD4-positive, alpha-beta T cell activation	3/27	102/18800	0.0004125684043787	0.0032534928744674	0.00171372910477293	JAK3/BCL6/FOXP1	3
BP	GO:1902106	negative regulation of leukocyte differentiation	3/27	102/18800	0.0004125684043787	0.0032534928744674	0.00171372910477293	CD74/JAK3/BCL6	3
BP	GO:0034612	response to tumor necrosis factor	4/27	249/18800	0.000414787936187078	0.0032534928744674	0.00171372910477293	TNFRSF1A/MAP3K5/ADAM17/TRAF3IP2	4
BP	GO:0022407	regulation of cell-cell adhesion	5/27	456/18800	0.000426470258918891	0.00332434891269074	0.00175105147172974	IL2RA/IL7R/CD74/JAK3/BCL6	5
BP	GO:0002444	myeloid leukocyte mediated immunity	3/27	104/18800	0.00043673184679502	0.00338332387486265	0.00178211565813692	BTK/ADAM17/TRAF3IP2	3
BP	GO:0042116	macrophage activation	3/27	106/18800	0.000461787715903335	0.00353380233816272	0.00186137795627275	CD74/FOXP1/CTSC	3
BP	GO:1903707	negative regulation of hemopoiesis	3/27	106/18800	0.000461787715903335	0.00353380233816272	0.00186137795627275	CD74/JAK3/BCL6	3
BP	GO:0033209	tumor necrosis factor-mediated signaling pathway	3/27	107/18800	0.000474654608879748	0.00361025172208536	0.00190164653509717	TNFRSF1A/ADAM17/TRAF3IP2	3
BP	GO:0046632	alpha-beta T cell differentiation	3/27	111/18800	0.000528421613265433	0.0039949947267959	0.0021043042050139	JAK3/BCL6/FOXP1	3
BP	GO:0001779	natural killer cell differentiation	2/27	24/18800	0.000537631867184255	0.00402822811270951	0.00212180939801348	MERTK/AXL	2
BP	GO:0002456	T cell mediated immunity	3/27	112/18800	0.00054244665422144	0.00402822811270951	0.00212180939801348	IL7R/CTSH/CTSC	3
BP	GO:0002698	negative regulation of immune effector process	3/27	112/18800	0.00054244665422144	0.00402822811270951	0.00212180939801348	IL7R/JAK3/BCL6	3
BP	GO:0002764	immune response-regulating signaling pathway	5/27	482/18800	0.000549182599768091	0.00405425978064091	0.00213552119290626	IKBKG/BTK/FOXP1/CTSH/CTSS	5
BP	GO:0046639	negative regulation of alpha-beta T cell differentiation	2/27	25/18800	0.000583865153949455	0.0042601788849219	0.00224398602619497	JAK3/BCL6	2
BP	GO:1905564	positive regulation of vascular endothelial cell proliferation	2/27	25/18800	0.000583865153949455	0.0042601788849219	0.00224398602619497	AKT3/ADAM17	2
BP	GO:0050857	positive regulation of antigen receptor-mediated signaling pathway	2/27	26/18800	0.000631960700268116	0.00458445479096235	0.00241479354894054	IKBKG/FOXP1	2
BP	GO:0034599	cellular response to oxidative stress	4/27	284/18800	0.000680314238670228	0.00489029367893363	0.00257588964593862	MAP3K5/BTK/ERN1/AXL	4
BP	GO:0002719	negative regulation of cytokine production involved in immune response	2/27	27/18800	0.000681913461205885	0.00489029367893363	0.00257588964593862	JAK3/BCL6	2
BP	GO:0046660	female sex differentiation	3/27	124/18800	0.000729675904431919	0.0051866880484812	0.00273201098297018	CASP2/MERTK/AXL	3
BP	GO:0042104	positive regulation of activated T cell proliferation	2/27	28/18800	0.000733718401557321	0.0051866880484812	0.00273201098297018	IL2RA/JAK3	2
BP	GO:0010632	regulation of epithelial cell migration	4/27	290/18800	0.000735641810860282	0.0051866880484812	0.00273201098297018	AKT3/ADAM17/FOXP1/CTSH	4
BP	GO:0061082	myeloid leukocyte cytokine production	2/27	29/18800	0.000787370495829946	0.00548972206814768	0.00289162965720004	CD74/BCL6	2
BP	GO:0097066	response to thyroid hormone	2/27	29/18800	0.000787370495829946	0.00548972206814768	0.00289162965720004	CTSH/CTSS	2
BP	GO:0042542	response to hydrogen peroxide	3/27	128/18800	0.000800143617094576	0.00554795712405355	0.00292230410895838	MAP3K5/ERN1/AXL	3
BP	GO:0001909	leukocyte mediated cytotoxicity	3/27	131/18800	0.000855743132668797	0.00586862093715486	0.00309120901533508	IL7R/CTSH/CTSC	3
BP	GO:0010595	positive regulation of endothelial cell migration	3/27	131/18800	0.000855743132668797	0.00586862093715486	0.00309120901533508	AKT3/ADAM17/FOXP1	3
BP	GO:0007162	negative regulation of cell adhesion	4/27	305/18800	0.000887843216279877	0.00604142297465759	0.00318222992500312	IL2RA/CD74/JAK3/BCL6	4
BP	GO:0034101	erythrocyte homeostasis	3/27	133/18800	0.000894141432451768	0.00604142297465759	0.00318222992500312	JAK3/BCL6/AXL	3
BP	GO:0001782	B cell homeostasis	2/27	31/18800	0.000900196092638223	0.00604142297465759	0.00318222992500312	CD74/TRAF3IP2	2
BP	GO:2000515	negative regulation of CD4-positive, alpha-beta T cell activation	2/27	31/18800	0.000900196092638223	0.00604142297465759	0.00318222992500312	JAK3/BCL6	2
BP	GO:0002828	regulation of type 2 immune response	2/27	32/18800	0.000959359592610637	0.00640423557833165	0.00337333608152004	CD74/BCL6	2
BP	GO:1901214	regulation of neuron death	4/27	313/18800	0.000977530070579418	0.00649100655331836	0.00341904140531258	IKBKG/MAP3K5/CASP2/AXL	4
BP	GO:0051604	protein maturation	4/27	314/18800	0.000989173698642949	0.00653375258840474	0.00344155724514001	CASP2/ADAM17/CTSH/CTSS	4
BP	GO:0048536	spleen development	2/27	34/18800	0.00108316306167857	0.00708005022086774	0.00372931141849859	ADAM17/TRAF3IP2	2
BP	GO:0070232	regulation of T cell apoptotic process	2/27	34/18800	0.00108316306167857	0.00708005022086774	0.00372931141849859	IL7R/JAK3	2
BP	GO:0050729	positive regulation of inflammatory response	3/27	145/18800	0.0011476209428575	0.00738707857951514	0.00389103405152905	TNFRSF1A/BTK/CTSC	3
BP	GO:0050869	negative regulation of B cell activation	2/27	35/18800	0.00114779308606012	0.00738707857951514	0.00389103405152905	BTK/BCL6	2
BP	GO:1905898	positive regulation of response to endoplasmic reticulum stress	2/27	35/18800	0.00114779308606012	0.00738707857951514	0.00389103405152905	ERN1/PMAIP1	2
BP	GO:0062013	positive regulation of small molecule metabolic process	3/27	146/18800	0.00117057855931118	0.00749528618334452	0.0039480308015436	CD74/IRS2/PMAIP1	3
BP	GO:0030224	monocyte differentiation	2/27	36/18800	0.00121423535654469	0.00766815499528369	0.00403908688365541	CD74/FOXP1	2
BP	GO:0043516	regulation of DNA damage response, signal transduction by p53 class mediator	2/27	36/18800	0.00121423535654469	0.00766815499528369	0.00403908688365541	CD74/PMAIP1	2
BP	GO:0062197	NA	4/27	332/18800	0.00121590664865455	0.00766815499528369	0.00403908688365541	MAP3K5/BTK/ERN1/AXL	4
BP	GO:0032496	response to lipopolysaccharide	4/27	333/18800	0.00122948450194766	0.00771501524972155	0.00406376982749015	CSF2RB/ADAM17/AXL/FOXP1	4
BP	GO:0002701	negative regulation of production of molecular mediator of immune response	2/27	38/18800	0.00135253685195459	0.00840313737229214	0.00442622794699053	JAK3/BCL6	2
BP	GO:0045622	regulation of T-helper cell differentiation	2/27	38/18800	0.00135253685195459	0.00840313737229214	0.00442622794699053	JAK3/BCL6	2
BP	GO:0045923	positive regulation of fatty acid metabolic process	2/27	39/18800	0.00142438620885651	0.00880593444391587	0.00463839532881457	CD74/IRS2	2
BP	GO:0046631	alpha-beta T cell activation	3/27	158/18800	0.00146900319727507	0.00903725006166769	0.00476023739880672	JAK3/BCL6/FOXP1	3
BP	GO:0070997	neuron death	4/27	353/18800	0.0015239870173947	0.00932977417966021	0.00491432013824836	IKBKG/MAP3K5/CASP2/AXL	4
BP	GO:0002237	response to molecule of bacterial origin	4/27	354/18800	0.00153989457366823	0.00938139655317294	0.00494151145765788	CSF2RB/ADAM17/AXL/FOXP1	4
BP	GO:0010631	epithelial cell migration	4/27	358/18800	0.00160468893037382	0.00972891114791856	0.00512455961492376	AKT3/ADAM17/FOXP1/CTSH	4
BP	GO:0010907	positive regulation of glucose metabolic process	2/27	42/18800	0.00165066970853267	0.00988772538453483	0.00520821265798941	IRS2/PMAIP1	2
BP	GO:0046636	negative regulation of alpha-beta T cell activation	2/27	42/18800	0.00165066970853267	0.00988772538453483	0.00520821265798941	JAK3/BCL6	2
BP	GO:0090132	epithelium migration	4/27	361/18800	0.00165451978546001	0.00988772538453483	0.00520821265798941	AKT3/ADAM17/FOXP1/CTSH	4
BP	GO:0042742	defense response to bacterium	4/27	364/18800	0.00170542293565928	0.010143629309253	0.00534300625389885	TNFRSF1A/IL7R/ADAM17/FOXP1	4
BP	GO:0043507	positive regulation of JUN kinase activity	2/27	43/18800	0.00172965968252032	0.0102392589696368	0.0053933777588022	MAP3K5/ERN1	2
BP	GO:0090130	tissue migration	4/27	366/18800	0.00173996014866631	0.0102518778712499	0.00540002457802048	AKT3/ADAM17/FOXP1/CTSH	4
BP	GO:0048660	regulation of smooth muscle cell proliferation	3/27	170/18800	0.0018113901456713	0.0105734634084534	0.00556941498889388	MAP3K5/ERN1/FOXP1	3
BP	GO:0072331	signal transduction by p53 class mediator	3/27	170/18800	0.0018113901456713	0.0105734634084534	0.00556941498889388	CD74/CASP2/PMAIP1	3
BP	GO:0046006	regulation of activated T cell proliferation	2/27	45/18800	0.00189295353723237	0.0109984105982714	0.005793249616871	IL2RA/JAK3	2
BP	GO:0048659	smooth muscle cell proliferation	3/27	173/18800	0.0019041204292284	0.0110123093948463	0.00580057060177268	MAP3K5/ERN1/FOXP1	3
BP	GO:0042770	signal transduction in response to DNA damage	3/27	174/18800	0.0019356780470648	0.0111434676562676	0.00586965627019167	CD74/CASP2/PMAIP1	3
BP	GO:0002706	regulation of lymphocyte mediated immunity	3/27	175/18800	0.00196756147845751	0.011228261728885	0.00591432028998936	BTK/IL7R/BCL6	3
BP	GO:0048806	genitalia development	2/27	46/18800	0.00197724768293514	0.011228261728885	0.00591432028998936	MERTK/AXL	2
BP	GO:1904707	positive regulation of vascular smooth muscle cell proliferation	2/27	46/18800	0.00197724768293514	0.011228261728885	0.00591432028998936	MAP3K5/ERN1	2
BP	GO:0101023	vascular endothelial cell proliferation	2/27	47/18800	0.00206330016658175	0.0116118462289691	0.00611636773478093	AKT3/ADAM17	2
BP	GO:1905562	regulation of vascular endothelial cell proliferation	2/27	47/18800	0.00206330016658175	0.0116118462289691	0.00611636773478093	AKT3/ADAM17	2
BP	GO:0050777	negative regulation of immune response	3/27	179/18800	0.00209837766973855	0.0117565356050084	0.00619258071708557	IL7R/JAK3/BCL6	3
BP	GO:0050798	activated T cell proliferation	2/27	48/18800	0.00215110614422879	0.0119983920489206	0.00631997501088039	IL2RA/JAK3	2
BP	GO:0007219	Notch signaling pathway	3/27	182/18800	0.00219997005737516	0.0122166478849816	0.0064349380346139	IL2RA/BCL6/ADAM17	3
BP	GO:0030099	myeloid cell differentiation	4/27	391/18800	0.00221382421632904	0.0122394246321275	0.00644693534827099	CD74/JAK3/BCL6/FOXP1	4
BP	GO:0009615	response to virus	4/27	392/18800	0.00223445704982262	0.0122796038452906	0.00646809915273015	IKBKG/MAP3K14/PMAIP1/TRAF3IP2	4
BP	GO:2000772	regulation of cellular senescence	2/27	49/18800	0.00224066078133192	0.0122796038452906	0.00646809915273015	AKT3/BCL6	2
BP	GO:0001906	cell killing	3/27	185/18800	0.00230458104100946	0.0125068754793874	0.00658781111432609	IL7R/CTSH/CTSC	3
BP	GO:0002269	leukocyte activation involved in inflammatory response	2/27	50/18800	0.0023319592527304	0.0125068754793874	0.00658781111432609	TRAF3IP2/CTSC	2
BP	GO:0006692	prostanoid metabolic process	2/27	50/18800	0.0023319592527304	0.0125068754793874	0.00658781111432609	TNFRSF1A/CD74	2
BP	GO:0006693	prostaglandin metabolic process	2/27	50/18800	0.0023319592527304	0.0125068754793874	0.00658781111432609	TNFRSF1A/CD74	2
BP	GO:0043370	regulation of CD4-positive, alpha-beta T cell differentiation	2/27	50/18800	0.0023319592527304	0.0125068754793874	0.00658781111432609	JAK3/BCL6	2
BP	GO:0043277	apoptotic cell clearance	2/27	51/18800	0.00242499674263171	0.0129505145191608	0.00682149139696624	MERTK/AXL	2
BP	GO:0050731	positive regulation of peptidyl-tyrosine phosphorylation	3/27	190/18800	0.00248572577158767	0.0132185840819598	0.0069626930622527	TNFRSF1A/CD74/ADAM17	3
BP	GO:0001935	endothelial cell proliferation	3/27	194/18800	0.00263683719043874	0.0139629986244752	0.00735480237883867	ERN1/AKT3/ADAM17	3
BP	GO:0002707	negative regulation of lymphocyte mediated immunity	2/27	55/18800	0.00281444089843911	0.0148408543173995	0.00781719984175038	IL7R/BCL6	2
BP	GO:0009612	response to mechanical stimulus	3/27	201/18800	0.00291476130809481	0.0152487811305163	0.00803206923880413	TNFRSF1A/MAP3K14/CASP2	3
BP	GO:0010676	positive regulation of cellular carbohydrate metabolic process	2/27	56/18800	0.00291610157077602	0.0152487811305163	0.00803206923880413	IRS2/PMAIP1	2
BP	GO:0052548	regulation of endopeptidase activity	4/27	426/18800	0.00301810669232322	0.0156588349844125	0.00824805902303298	MAP3K5/CASP2/PMAIP1/CTSH	4
BP	GO:0010803	regulation of tumor necrosis factor-mediated signaling pathway	2/27	57/18800	0.00301947256273134	0.0156588349844125	0.00824805902303298	TNFRSF1A/ADAM17	2
BP	GO:0042060	wound healing	4/27	429/18800	0.00309522410054317	0.0159856224122703	0.00842018945263639	MAP3K5/MERTK/ADAM17/AXL	4
BP	GO:0033619	membrane protein proteolysis	2/27	58/18800	0.00312454912365973	0.0160709391401351	0.00846512877333181	ADAM17/CTSH	2
BP	GO:0006979	response to oxidative stress	4/27	433/18800	0.00320014202434808	0.0163770146318239	0.008626349497828	MAP3K5/BTK/ERN1/AXL	4
BP	GO:0071902	positive regulation of protein serine/threonine kinase activity	3/27	208/18800	0.00321015585611848	0.0163770146318239	0.008626349497828	MAP3K5/ERN1/ADAM17	3
BP	GO:0043506	regulation of JUN kinase activity	2/27	60/18800	0.00333979999606691	0.0169694291298137	0.00893839504594085	MAP3K5/ERN1	2
BP	GO:0048524	positive regulation of viral process	2/27	61/18800	0.00344996485242193	0.0174584914910868	0.00919600138930804	CD74/AXL	2
BP	GO:0002712	regulation of B cell mediated immunity	2/27	62/18800	0.0035618163674721	0.0177384108776884	0.00934344477348571	BTK/BCL6	2
BP	GO:0002889	regulation of immunoglobulin mediated immune response	2/27	62/18800	0.0035618163674721	0.0177384108776884	0.00934344477348571	BTK/BCL6	2
BP	GO:0022617	extracellular matrix disassembly	2/27	62/18800	0.0035618163674721	0.0177384108776884	0.00934344477348571	CTSS/CTSV	2
BP	GO:0043030	regulation of macrophage activation	2/27	62/18800	0.0035618163674721	0.0177384108776884	0.00934344477348571	CD74/CTSC	2
BP	GO:0002377	immunoglobulin production	3/27	218/18800	0.00366315419615963	0.018088486450953	0.0095278418881933	BTK/BCL6/TRAF3IP2	3
BP	GO:0032615	interleukin-12 production	2/27	63/18800	0.00367534983664781	0.018088486450953	0.0095278418881933	JAK3/FOXP1	2
BP	GO:0032655	regulation of interleukin-12 production	2/27	63/18800	0.00367534983664781	0.018088486450953	0.0095278418881933	JAK3/FOXP1	2
BP	GO:0097191	extrinsic apoptotic signaling pathway	3/27	221/18800	0.00380629554834114	0.018659769192063	0.00982875659686774	TNFRSF1A/CASP2/PMAIP1	3
BP	GO:0052547	regulation of peptidase activity	4/27	456/18800	0.00385121650256232	0.018806524166209	0.00990605760233109	MAP3K5/CASP2/PMAIP1/CTSH	4
BP	GO:0050854	regulation of antigen receptor-mediated signaling pathway	2/27	66/18800	0.00402599506068647	0.0195082000044846	0.0102756549405044	IKBKG/FOXP1	2
BP	GO:2000514	regulation of CD4-positive, alpha-beta T cell activation	2/27	66/18800	0.00402599506068647	0.0195082000044846	0.0102756549405044	JAK3/BCL6	2
BP	GO:0046637	regulation of alpha-beta T cell differentiation	2/27	67/18800	0.00414620948383489	0.02001343423928	0.0105417795783332	JAK3/BCL6	2
BP	GO:0010594	regulation of endothelial cell migration	3/27	230/18800	0.00425614926711491	0.0204653920698437	0.0107798416606096	AKT3/ADAM17/FOXP1	3
BP	GO:0033002	muscle cell proliferation	3/27	233/18800	0.00441299248305909	0.0211385708635083	0.011134428603299	MAP3K5/ERN1/FOXP1	3
BP	GO:0032722	positive regulation of chemokine production	2/27	70/18800	0.00451678557436965	0.0214718405145224	0.0113099734477836	CD74/ADAM17	2
BP	GO:0042698	ovulation cycle	2/27	70/18800	0.00451678557436965	0.0214718405145224	0.0113099734477836	CASP2/AXL	2
BP	GO:0001667	ameboidal-type cell migration	4/27	480/18800	0.0046214880112275	0.0218866696380774	0.0115284785344622	AKT3/ADAM17/FOXP1/CTSH	4
BP	GO:0050851	antigen receptor-mediated signaling pathway	3/27	244/18800	0.00501808361100021	0.0236611712267546	0.0124631709208655	IKBKG/BTK/FOXP1	3
BP	GO:0061515	myeloid cell development	2/27	74/18800	0.00503389061158842	0.0236611712267546	0.0124631709208655	BCL6/FOXP1	2
BP	GO:0031668	cellular response to extracellular stimulus	3/27	245/18800	0.0050754547878406	0.0237675214878356	0.0125191893431418	MAP3K5/PMAIP1/AXL	3
BP	GO:0002437	inflammatory response to antigenic stimulus	2/27	75/18800	0.0051672438965087	0.0240181151485867	0.0126511858362864	IL2RA/BTK	2
BP	GO:0043536	positive regulation of blood vessel endothelial cell migration	2/27	75/18800	0.0051672438965087	0.0240181151485867	0.0126511858362864	AKT3/ADAM17	2
BP	GO:0045913	positive regulation of carbohydrate metabolic process	2/27	77/18800	0.00543881075982453	0.025187112559335	0.0132669378798594	IRS2/PMAIP1	2
BP	GO:0072332	intrinsic apoptotic signaling pathway by p53 class mediator	2/27	79/18800	0.00571682754214648	0.0263772741374773	0.0138938378346284	CD74/PMAIP1	2
BP	GO:0034976	response to endoplasmic reticulum stress	3/27	257/18800	0.0057951296506275	0.0266406143279762	0.0140325483732179	MAP3K5/ERN1/PMAIP1	3
BP	GO:0050730	regulation of peptidyl-tyrosine phosphorylation	3/27	261/18800	0.00604796926273167	0.0277014650537527	0.0145913357548809	TNFRSF1A/CD74/ADAM17	3
BP	GO:1905897	regulation of response to endoplasmic reticulum stress	2/27	82/18800	0.00614586663687027	0.0280475004700807	0.0147736047768594	ERN1/PMAIP1	2
BP	GO:0050672	negative regulation of lymphocyte proliferation	2/27	84/18800	0.00643984909679879	0.0292826471611684	0.0154241999725005	IL2RA/BTK	2
BP	GO:0008625	extrinsic apoptotic signaling pathway via death domain receptors	2/27	85/18800	0.00658921370032386	0.0297462704816779	0.0156684066785437	TNFRSF1A/PMAIP1	2
BP	GO:0032945	negative regulation of mononuclear cell proliferation	2/27	85/18800	0.00658921370032386	0.0297462704816779	0.0156684066785437	IL2RA/BTK	2
BP	GO:1904705	regulation of vascular smooth muscle cell proliferation	2/27	86/18800	0.00674015455333845	0.0303186163599991	0.0159698813789721	MAP3K5/ERN1	2
BP	GO:0007260	tyrosine phosphorylation of STAT protein	2/27	87/18800	0.0068926671672174	0.0306748131023328	0.0161575027286768	TNFRSF1A/JAK3	2
BP	GO:1901216	positive regulation of neuron death	2/27	87/18800	0.0068926671672174	0.0306748131023328	0.0161575027286768	MAP3K5/CASP2	2
BP	GO:1990874	vascular smooth muscle cell proliferation	2/27	87/18800	0.0068926671672174	0.0306748131023328	0.0161575027286768	MAP3K5/ERN1	2
BP	GO:0043542	endothelial cell migration	3/27	279/18800	0.00726748790675811	0.0322286124486976	0.0169759434831471	AKT3/ADAM17/FOXP1	3
BP	GO:0007548	sex differentiation	3/27	281/18800	0.00741135514580947	0.0327508827746158	0.0172510416292378	CASP2/MERTK/AXL	3
BP	GO:0070664	negative regulation of leukocyte proliferation	2/27	91/18800	0.00751834576702139	0.0331071015354802	0.0174386745768769	IL2RA/BTK	2
BP	GO:0019217	regulation of fatty acid metabolic process	2/27	92/18800	0.0076786501637885	0.0336947760683726	0.0177482234186941	CD74/IRS2	2
BP	GO:0030101	natural killer cell activation	2/27	93/18800	0.00784049957423147	0.034285111378608	0.0180591737855029	MERTK/AXL	2
BP	GO:0031349	positive regulation of defense response	3/27	289/18800	0.00800379302870721	0.0347573751271398	0.0183079317088226	TNFRSF1A/BTK/CTSC	3
BP	GO:0002690	positive regulation of leukocyte chemotaxis	2/27	94/18800	0.00800388957111028	0.0347573751271398	0.0183079317088226	CD74/ADAM17	2
BP	GO:0051607	defense response to virus	3/27	290/18800	0.0080797667348171	0.0349658870765361	0.0184177622848099	MAP3K14/PMAIP1/TRAF3IP2	3
BP	GO:0140546	NA	3/27	291/18800	0.00815616884479384	0.0351752298976504	0.0185280305101484	MAP3K14/PMAIP1/TRAF3IP2	3
BP	GO:0002429	immune response-activating cell surface receptor signaling pathway	3/27	300/18800	0.00886315964366766	0.0379633629788495	0.0199966382476137	IKBKG/BTK/FOXP1	3
BP	GO:0002757	immune response-activating signal transduction	3/27	300/18800	0.00886315964366766	0.0379633629788495	0.0199966382476137	IKBKG/BTK/FOXP1	3
BP	GO:0030198	extracellular matrix organization	3/27	307/18800	0.00943732199843227	0.0402851670341242	0.0212196140888488	TNFRSF1A/CTSS/CTSV	3
BP	GO:0043062	extracellular structure organization	3/27	308/18800	0.00952109144754947	0.0403247968756661	0.0212404885199567	TNFRSF1A/CTSS/CTSV	3
BP	GO:0042102	positive regulation of T cell proliferation	2/27	103/18800	0.00954299973870346	0.0403247968756661	0.0212404885199567	IL2RA/JAK3	2
BP	GO:1901796	regulation of signal transduction by p53 class mediator	2/27	103/18800	0.00954299973870346	0.0403247968756661	0.0212404885199567	CD74/PMAIP1	2
BP	GO:0045229	external encapsulating structure organization	3/27	310/18800	0.00968994508415109	0.0408045159997416	0.0214931734517406	TNFRSF1A/CTSS/CTSV	3
BP	GO:0050830	defense response to Gram-positive bacterium	2/27	104/18800	0.00972155401109381	0.0408045159997416	0.0214931734517406	IL7R/ADAM17	2
BP	GO:0046425	regulation of JAK-STAT cascade	2/27	105/18800	0.00990160074205919	0.041284082828187	0.0217457781640608	IL7R/JAK3	2
BP	GO:0046634	regulation of alpha-beta T cell activation	2/27	105/18800	0.00990160074205919	0.041284082828187	0.0217457781640608	JAK3/BCL6	2
BP	GO:0034446	substrate adhesion-dependent cell spreading	2/27	109/18800	0.0106366259066218	0.0442018725589747	0.0232826806181892	MERTK/AXL	2
BP	GO:0071214	cellular response to abiotic stimulus	3/27	323/18800	0.0108304718969279	0.0447113231271199	0.0235510261470592	TNFRSF1A/MAP3K14/CASP2	3
BP	GO:0104004	cellular response to environmental stimulus	3/27	323/18800	0.0108304718969279	0.0447113231271199	0.0235510261470592	TNFRSF1A/MAP3K14/CASP2	3
BP	GO:0001938	positive regulation of endothelial cell proliferation	2/27	111/18800	0.0110129812303381	0.0453157096527026	0.0238693777830969	AKT3/ADAM17	2
BP	GO:0002768	immune response-regulating cell surface receptor signaling pathway	3/27	328/18800	0.0112891090293676	0.0463001040256744	0.0243878929151801	IKBKG/BTK/FOXP1	3
BP	GO:0033559	unsaturated fatty acid metabolic process	2/27	115/18800	0.0117832062855338	0.0481691331867911	0.025372376298012	TNFRSF1A/CD74	2
BP	GO:0043406	positive regulation of MAP kinase activity	2/27	116/18800	0.0119793865714121	0.0486541428709454	0.0256278479538299	MAP3K5/ERN1	2
BP	GO:1904892	regulation of STAT cascade	2/27	116/18800	0.0119793865714121	0.0486541428709454	0.0256278479538299	IL7R/JAK3	2
BP	GO:0002761	regulation of myeloid leukocyte differentiation	2/27	117/18800	0.0121770079925246	0.0492972420342527	0.0259665908974717	CD74/FOXP1	2
CC	GO:0009897	external side of plasma membrane	6/27	455/19594	2.96702233705796e-05	0.00296702233705796	0.00181144521630907	IL2RA/MAP3K5/IL7R/CSF2RB/CD74/IL3RA	6
CC	GO:0005775	vacuolar lumen	4/27	174/19594	8.98761271729209e-05	0.00449380635864604	0.00274358704001548	CD74/CTSS/CTSV/CTSC	4
CC	GO:0043202	lysosomal lumen	3/27	97/19594	0.000315573808500137	0.0105191269500046	0.00642220382210806	CD74/CTSS/CTSV	3
CC	GO:1902911	protein kinase complex	3/27	115/19594	0.000519811246926857	0.0129952811731714	0.00793396113730466	IKBKG/MAP3K5/ERN1	3
CC	GO:0031904	endosome lumen	2/27	35/19594	0.0010579043738781	0.0211580874775619	0.0129175691968273	CTSH/CTSS	2
CC	GO:1904724	tertiary granule lumen	2/27	55/19594	0.00259588489731801	0.0432647482886336	0.0264142673762184	CTSH/CTSS	2
CC	GO:0005771	multivesicular body	2/27	63/19594	0.00339090736264114	0.0484415337520163	0.02957483113281	CD74/CTSH	2
MF	GO:0140375	NA	6/27	148/18410	6.27878691364805e-08	8.16242298774247e-06	4.6264745679512e-06	IL2RA/IL7R/CSF2RB/CD74/IL3RA/CTSH	6
MF	GO:0004712	protein serine/threonine/tyrosine kinase activity	8/27	446/18410	1.65108288338522e-07	1.07320387420039e-05	6.08293693878765e-06	MAP3K5/BTK/MAP3K14/ERN1/JAK3/AKT3/MERTK/AXL	8
MF	GO:0004896	cytokine receptor activity	5/27	97/18410	2.69480685985021e-07	1.16774963926842e-05	6.61882386629875e-06	IL2RA/IL7R/CSF2RB/CD74/IL3RA	5
MF	GO:0004197	cysteine-type endopeptidase activity	5/27	120/18410	7.78809777070102e-07	2.53113177547783e-05	1.43464958933966e-05	CASP2/CTSH/CTSS/CTSV/CTSC	5
MF	GO:0008234	cysteine-type peptidase activity	5/27	178/18410	5.42630386835978e-06	0.000141083900577354	7.99665833231968e-05	CASP2/CTSH/CTSS/CTSV/CTSC	5
MF	GO:0004175	endopeptidase activity	6/27	432/18410	3.14079498145463e-05	0.000680505579315169	0.000385711664389165	CASP2/ADAM17/CTSH/CTSS/CTSV/CTSC	6
MF	GO:0004713	protein tyrosine kinase activity	4/27	135/18410	4.25749642010851e-05	0.00079067790659158	0.000448157517906159	BTK/JAK3/MERTK/AXL	4
MF	GO:0019955	cytokine binding	4/27	141/18410	5.04573064924987e-05	0.000819931230503104	0.000464738349273015	TNFRSF1A/IL2RA/CD74/IL3RA	4
MF	GO:0004252	serine-type endopeptidase activity	4/27	174/18410	0.000114146699916516	0.00164878566546079	0.00093453438528142	CTSH/CTSS/CTSV/CTSC	4
MF	GO:0008236	serine-type peptidase activity	4/27	191/18410	0.000163441677505627	0.00191723337281465	0.00108669098054272	CTSH/CTSS/CTSV/CTSC	4
MF	GO:0019902	phosphatase binding	4/27	193/18410	0.000170111078762601	0.00191723337281465	0.00108669098054272	MAP3K5/IRS2/JAK3/CTSC	4
MF	GO:0017171	serine hydrolase activity	4/27	195/18410	0.000176975388259814	0.00191723337281465	0.00108669098054272	CTSH/CTSS/CTSV/CTSC	4
MF	GO:0016505	peptidase activator activity involved in apoptotic process	2/27	20/18410	0.00038719531261293	0.0038719531261293	0.00219462930225952	CTSH/CTSC	2
MF	GO:0004709	MAP kinase kinase kinase activity	2/27	26/18410	0.000658723326529991	0.00611671660349277	0.00346696487647364	MAP3K5/MAP3K14	2
MF	GO:0043548	phosphatidylinositol 3-kinase binding	2/27	29/18410	0.000820668381453477	0.00711245930593013	0.00403135345275392	IRS2/AXL	2
MF	GO:0019903	protein phosphatase binding	3/27	148/18410	0.00129258396460552	0.0105022447124199	0.00595268931068333	MAP3K5/IRS2/JAK3	3
MF	GO:0106310	NA	4/27	360/18410	0.00176793595968695	0.0130168625345239	0.00737797876450748	MAP3K5/MAP3K14/ERN1/AKT3	4
MF	GO:0016504	peptidase activator activity	2/27	43/18410	0.00180233481247254	0.0130168625345239	0.00737797876450748	CTSH/CTSC	2
MF	GO:0004715	non-membrane spanning protein tyrosine kinase activity	2/27	45/18410	0.00197241606783113	0.0134954783588446	0.0076492589888188	BTK/JAK3	2
MF	GO:0004674	protein serine/threonine kinase activity	4/27	430/18410	0.00336436309323222	0.0215368168222272	0.0122071026522745	MAP3K5/MAP3K14/ERN1/AKT3	4
MF	GO:0004714	transmembrane receptor protein tyrosine kinase activity	2/27	60/18410	0.00347902425589825	0.0215368168222272	0.0122071026522745	MERTK/AXL	2
MF	GO:0043621	protein self-association	2/27	63/18410	0.00382834789973891	0.0226220557711845	0.0128222178460155	FOXP1/CTSC	2
MF	GO:0019199	transmembrane receptor protein kinase activity	2/27	79/18410	0.00595303564175683	0.033647592757756	0.0190715100651249	MERTK/AXL	2

## Sheet: KEGG
ID	Description	GeneRatio	BgRatio	pvalue	p.adjust	qvalue	geneID	Count
chx04210	Apoptosis	15/26	150/8880	8.41900192849142e-21	1.33020230470165e-18	7.35554905331356e-19	TNFRSF1A/IKBKG/MAP3K5/CSF2RB/MAP3K14/CASP2/ERN1/AKT3/IL3RA/ITPR3/PMAIP1/CTSH/CTSS/CTSV/CTSC	15
chx05340	Primary immunodeficiency	4/26	36/8880	3.19196050821318e-06	0.000252164880148841	0.00013943827483247	IKBKG/BTK/IL7R/JAK3	4
chx05010	Alzheimer disease	8/26	387/8880	9.46976609516407e-06	0.000498741014345308	0.000275786170490743	TNFRSF1A/IKBKG/MAP3K5/IRS2/ERN1/AKT3/ITPR3/ADAM17	8
chx04668	TNF signaling pathway	5/26	119/8880	2.0861865066079e-05	0.000596081856389629	0.000329612219056224	TNFRSF1A/IKBKG/MAP3K5/MAP3K14/AKT3	5
chx04380	Osteoclast differentiation	5/26	121/8880	2.26173651118152e-05	0.000596081856389629	0.000329612219056224	TNFRSF1A/IKBKG/BTK/MAP3K14/AKT3	5
chx04630	JAK-STAT signaling pathway	6/26	206/8880	2.26360198628973e-05	0.000596081856389629	0.000329612219056224	IL2RA/IL7R/CSF2RB/JAK3/AKT3/IL3RA	6
chx05166	Human T-cell leukemia virus 1 infection	6/26	235/8880	4.75691045787066e-05	0.000917906263202996	0.000507569752470678	TNFRSF1A/IL2RA/IKBKG/MAP3K14/JAK3/AKT3	6
chx04920	Adipocytokine signaling pathway	4/26	71/8880	4.91161187842379e-05	0.000917906263202996	0.000507569752470678	TNFRSF1A/IKBKG/IRS2/AKT3	4
chx05418	Fluid shear stress and atherosclerosis	5/26	144/8880	5.22857998027023e-05	0.000917906263202996	0.000507569752470678	TNFRSF1A/IKBKG/MAP3K5/AKT3/CTSV	5
chx04936	Alcoholic liver disease	5/26	151/8880	6.5591969832553e-05	0.00103635312335434	0.0005730666838002	TNFRSF1A/IKBKG/MAP3K5/MAP3K14/AKT3	5
chx04932	Non-alcoholic fatty liver disease	5/26	157/8880	7.89611178638099e-05	0.001134168783862	0.000627155290210165	TNFRSF1A/MAP3K5/IRS2/ERN1/AKT3	5
chx04625	C-type lectin receptor signaling pathway	4/26	102/8880	0.000201987817063245	0.00254904932464565	0.00140953427012384	IKBKG/MAP3K14/AKT3/ITPR3	4
chx04064	NF-kappa B signaling pathway	4/26	103/8880	0.000209731906458186	0.00254904932464565	0.00140953427012384	TNFRSF1A/IKBKG/BTK/MAP3K14	4
chx05169	Epstein-Barr virus infection	5/26	214/8880	0.000337512485616177	0.00380906948052542	0.00210628092527389	IKBKG/BTK/MAP3K14/JAK3/AKT3	5
chx05417	Lipid and atherosclerosis	5/26	228/8880	0.000451922038314451	0.00476024547024555	0.00263224766176136	TNFRSF1A/IKBKG/MAP3K5/ERN1/AKT3	5
chx04068	FoxO signaling pathway	4/26	129/8880	0.000495961572200665	0.00489762052548157	0.00270821121662205	IL7R/IRS2/AKT3/BCL6	4
chx04151	PI3K-Akt signaling pathway	6/26	368/8880	0.000552881331945977	0.00513854414396849	0.00284143347068211	IL2RA/IKBKG/IL7R/JAK3/AKT3/IL3RA	6
chx04142	Lysosome	4/26	138/8880	0.000640001622406662	0.00561779201890292	0.00310644062337736	CTSH/CTSS/CTSV/CTSC	4
chx05162	Measles	4/26	143/8880	0.000731755684910111	0.00580044828230754	0.00320744308748518	IL2RA/IKBKG/JAK3/AKT3	4
chx05017	Spinocerebellar ataxia	4/26	144/8880	0.000751169110198895	0.00580044828230754	0.00320744308748518	MAP3K5/ERN1/AKT3/ITPR3	4
chx04140	Autophagy - animal	4/26	145/8880	0.000770945657775053	0.00580044828230754	0.00320744308748518	IRS2/ERN1/AKT3/CTSV	4
chx04662	B cell receptor signaling pathway	3/26	68/8880	0.000984404167551546	0.00706981174877928	0.00390935626348222	IKBKG/BTK/AKT3	3
chx04010	MAPK signaling pathway	5/26	294/8880	0.00142679714684786	0.00980147605225924	0.00541987016880424	TNFRSF1A/IKBKG/MAP3K5/MAP3K14/AKT3	5
chx01524	Platinum drug resistance	3/26	80/8880	0.00157670823540806	0.0103799958831031	0.00573977120784514	MAP3K5/AKT3/PMAIP1	3
chx04612	Antigen processing and presentation	3/26	83/8880	0.00175303658262015	0.0110791912021594	0.00612640153084096	CD74/CTSS/CTSV	3
chx05152	Tuberculosis	4/26	186/8880	0.00194197954748102	0.011801260327	0.00652568026076617	TNFRSF1A/CD74/AKT3/CTSS	4
chx04658	Th1 and Th2 cell differentiation	3/26	88/8880	0.00207350840040381	0.0121338639727334	0.0067095983326907	IL2RA/IKBKG/JAK3	3
chx04060	Cytokine-cytokine receptor interaction	5/26	338/8880	0.00263650648744168	0.0148774294648495	0.00822669317509997	TNFRSF1A/IL2RA/IL7R/CSF2RB/IL3RA	5
chx05167	Kaposi sarcoma-associated herpesvirus infection	4/26	208/8880	0.00291717473893677	0.0158935727155866	0.00878858451294926	TNFRSF1A/IKBKG/AKT3/ITPR3	4
chx04660	T cell receptor signaling pathway	3/26	101/8880	0.0030706084710149	0.0161718712806785	0.00894247379278025	IKBKG/MAP3K14/AKT3	3
chx04640	Hematopoietic cell lineage	3/26	104/8880	0.00333591947910636	0.0169227470173348	0.00935768156188402	IL2RA/IL7R/IL3RA	3
chx04659	Th17 cell differentiation	3/26	105/8880	0.00342739180097921	0.0169227470173348	0.00935768156188402	IL2RA/IKBKG/JAK3	3
chx05145	Toxoplasmosis	3/26	112/8880	0.00411104501392838	0.0186606552589212	0.0103186834543002	TNFRSF1A/IKBKG/AKT3	3
chx04931	Insulin resistance	3/26	113/8880	0.00421499823898009	0.0186606552589212	0.0103186834543002	TNFRSF1A/IRS2/AKT3	3
chx05142	Chagas disease	3/26	113/8880	0.00421499823898009	0.0186606552589212	0.0103186834543002	TNFRSF1A/IKBKG/AKT3	3
chx05170	Human immunodeficiency virus 1 infection	4/26	231/8880	0.00425179486912127	0.0186606552589212	0.0103186834543002	TNFRSF1A/IKBKG/AKT3/ITPR3	4
chx04215	Apoptosis - multiple species	2/26	35/8880	0.00462232446875205	0.0193324135468124	0.0106901420678576	TNFRSF1A/PMAIP1	2
chx05208	Chemical carcinogenesis - reactive oxygen species	4/26	237/8880	0.00465832028999389	0.0193324135468124	0.0106901420678576	IKBKG/MAP3K5/MAP3K14/AKT3	4
chx04935	Growth hormone synthesis, secretion and action	3/26	119/8880	0.00487248072639487	0.0193324135468124	0.0106901420678576	IRS2/AKT3/ITPR3	3
chx04071	Sphingolipid signaling pathway	3/26	120/8880	0.00498775627393208	0.0193324135468124	0.0106901420678576	TNFRSF1A/MAP3K5/AKT3	3
chx05163	Human cytomegalovirus infection	4/26	242/8880	0.00501663895835006	0.0193324135468124	0.0106901420678576	TNFRSF1A/IKBKG/AKT3/ITPR3	4
chx04611	Platelet activation	3/26	129/8880	0.0061001113737685	0.0229480380251291	0.0126894547374132	BTK/AKT3/ITPR3	3
chx05160	Hepatitis C	3/26	160/8880	0.0110127108326032	0.0404653095709604	0.0223758873710174	TNFRSF1A/IKBKG/AKT3	3
chx04218	Cellular senescence	3/26	166/8880	0.0121653901323989	0.0427140364648674	0.0236193539412658	AKT3/ITPR3/TRAF3IP2	3
chx05161	Hepatitis B	3/26	166/8880	0.0121653901323989	0.0427140364648674	0.0236193539412658	IKBKG/JAK3/AKT3	3
chx04022	cGMP-PKG signaling pathway	3/26	168/8880	0.0125645736072114	0.0431565789117262	0.0238640642882963	IRS2/AKT3/ITPR3	3
chx04923	Regulation of lipolysis in adipocytes	2/26	60/8880	0.0131479976183292	0.0441996515680004	0.0244408466365359	IRS2/AKT3	2
chx05164	Influenza A	3/26	174/8880	0.0138073433371264	0.0451320928709716	0.0249564537527691	TNFRSF1A/IKBKG/AKT3	3
chx04213	Longevity regulating pathway - multiple species	2/26	62/8880	0.0139966617131494	0.0451320928709716	0.0249564537527691	IRS2/AKT3	2
chx04929	GnRH secretion	2/26	63/8880	0.0144297448287433	0.0455979936588289	0.0252140804375936	AKT3/ITPR3	2
chx04664	Fc epsilon RI signaling pathway	2/26	65/8880	0.0153132382247651	0.0474410125394683	0.0262332048019711	BTK/AKT3	2
chx05221	Acute myeloid leukemia	2/26	68/8880	0.0166812755450665	0.050600605892577	0.0279803483616515	IKBKG/AKT3	2
chx04062	Chemokine signaling pathway	3/26	188/8880	0.0169736209639657	0.050600605892577	0.0279803483616515	IKBKG/JAK3/AKT3	3
chx05223	Non-small cell lung cancer	2/26	72/8880	0.0185837702219255	0.0543747350937821	0.0300673085461953	JAK3/AKT3	2
chx05212	Pancreatic cancer	2/26	78/8880	0.0216012087452653	0.0605045193195482	0.0334568627816289	IKBKG/AKT3	2
chx05220	Chronic myeloid leukemia	2/26	78/8880	0.0216012087452653	0.0605045193195482	0.0334568627816289	IKBKG/AKT3	2
chx05014	Amyotrophic lateral sclerosis	4/26	372/8880	0.0218275797545206	0.0605045193195482	0.0334568627816289	TNFRSF1A/MAP3K5/ERN1/ITPR3	4
chx01521	EGFR tyrosine kinase inhibitor resistance	2/26	80/8880	0.0226496073824521	0.0608263963809206	0.0336348494311553	AKT3/AXL	2
chx05205	Proteoglycans in cancer	3/26	210/8880	0.0227136543447741	0.0608263963809206	0.0336348494311553	AKT3/ITPR3/CTSV	3
chx05203	Viral carcinogenesis	3/26	221/8880	0.0259372838360258	0.0683015141015347	0.037768325585792	IKBKG/JAK3/PMAIP1	3
chx05235	PD-L1 expression and PD-1 checkpoint pathway in cancer	2/26	88/8880	0.0270491637858445	0.0692735939504827	0.0383058514183216	IKBKG/AKT3	2
chx04211	Longevity regulating pathway	2/26	89/8880	0.0276217494865849	0.0692735939504827	0.0383058514183216	IRS2/AKT3	2
chx05210	Colorectal cancer	2/26	89/8880	0.0276217494865849	0.0692735939504827	0.0383058514183216	AKT3/PMAIP1	2
chx04657	IL-17 signaling pathway	2/26	93/8880	0.0299610364539797	0.0739663087457623	0.0409007570013209	IKBKG/TRAF3IP2	2
chx05222	Small cell lung cancer	2/26	96/8880	0.0317660226140556	0.0772158703541659	0.0426976498294189	IKBKG/AKT3	2
chx05215	Prostate cancer	2/26	97/8880	0.0323771434373942	0.0775089191380043	0.0428596954593894	IKBKG/AKT3	2
chx04061	Viral protein interaction with cytokine and cytokine receptor	2/26	100/8880	0.0342384558980466	0.0807414333118113	0.0446471616580969	TNFRSF1A/IL2RA	2
chx05168	Herpes simplex virus 1 infection	4/26	440/8880	0.0374249164209074	0.0857138675224336	0.0473967422009459	TNFRSF1A/IKBKG/CD74/AKT3	4
chx04922	Glucagon signaling pathway	2/26	105/8880	0.0374320054370121	0.0857138675224336	0.0473967422009459	AKT3/ITPR3	2
chx05132	Salmonella infection	3/26	260/8880	0.0392661537302118	0.0886293184196208	0.0490088836031214	TNFRSF1A/IKBKG/AKT3	3
chx04620	Toll-like receptor signaling pathway	2/26	109/8880	0.0400669345225734	0.089163037388262	0.0493040113472735	IKBKG/AKT3	2
chx04725	Cholinergic synapse	2/26	111/8880	0.0414104521931934	0.0908729367572856	0.0502495253221499	AKT3/ITPR3	2
chx05012	Parkinson disease	3/26	271/8880	0.0435560262836856	0.0942719472989359	0.0521290581333223	MAP3K5/ERN1/ITPR3	3
chx05022	Pathways of neurodegeneration - multiple diseases	4/26	476/8880	0.0477802531011262	0.101919304274455	0.0563577765141891	TNFRSF1A/MAP3K5/ERN1/ITPR3	4
chx04722	Neurotrophin signaling pathway	2/26	121/8880	0.0483794165859755	0.101919304274455	0.0563577765141891	MAP3K5/AKT3	2
chx04152	AMPK signaling pathway	2/26	125/8880	0.0512801272582608	0.106608685615858	0.0589508388148981	IRS2/AKT3	2
chx05171	Coronavirus disease - COVID-19	3/26	301/8880	0.0564116273172235	0.115753728780796	0.0640077247755236	TNFRSF1A/IKBKG/ADAM17	3
chx04728	Dopaminergic synapse	2/26	133/8880	0.0572658606223972	0.116000076645369	0.0641439464461399	AKT3/ITPR3	2
chx04915	Estrogen signaling pathway	2/26	136/8880	0.0595716729079312	0.119143345815862	0.0658820633092377	AKT3/ITPR3	2
chx04371	Apelin signaling pathway	2/26	139/8880	0.0619097501479555	0.120762228683666	0.0667772483727136	AKT3/ITPR3	2
chx04910	Insulin signaling pathway	2/26	139/8880	0.0619097501479555	0.120762228683666	0.0667772483727136	IRS2/AKT3	2
chx04550	Signaling pathways regulating pluripotency of stem cells	2/26	142/8880	0.0642794002479518	0.123855429746053	0.0684876793399229	JAK3/AKT3	2
chx05135	Yersinia infection	2/26	144/8880	0.0658763696762486	0.125403209745148	0.0693435470276301	IKBKG/AKT3	2
chx04150	mTOR signaling pathway	2/26	159/8880	0.0782712980619031	0.14722458444977	0.0814099967310521	TNFRSF1A/AKT3	2
chx04145	Phagosome	2/26	165/8880	0.0834240311917633	0.154612840595409	0.0854954415017916	CTSS/CTSV	2
chx05165	Human papillomavirus infection	3/26	356/8880	0.0841563562734502	0.154612840595409	0.0854954415017916	TNFRSF1A/IKBKG/AKT3	3
chx04217	Necroptosis	2/26	170/8880	0.0877974325790044	0.15922182333921	0.0880440462168848	TNFRSF1A/JAK3	2
chx04141	Protein processing in endoplasmic reticulum	2/26	171/8880	0.0886805092015852	0.15922182333921	0.0880440462168848	MAP3K5/ERN1	2
chx04621	NOD-like receptor signaling pathway	2/26	178/8880	0.0949377207477188	0.168541122226287	0.0931972894389198	IKBKG/ITPR3	2
chx01523	Antifolate resistance	1/26	44/8880	0.121317504914381	0.212979619738581	0.117770209449049	IKBKG	1
chx04672	Intestinal immune network for IgA production	1/26	45/8880	0.123903035117214	0.215128346687031	0.118958379580437	MAP3K14	1
chx04930	Type II diabetes mellitus	1/26	46/8880	0.126481249162143	0.217217797474116	0.120113772087619	IRS2	1
chx04973	Carbohydrate digestion and absorption	1/26	47/8880	0.129052166925533	0.219249918002518	0.121237462986069	AKT3	1
chx05207	Chemical carcinogenesis - receptor activation	2/26	220/8880	0.13490389049856	0.226753347859282	0.125386594752301	AKT3/BCL6	2
chx04370	VEGF signaling pathway	1/26	56/8880	0.151865348209469	0.251927995409355	0.139307285935886	AKT3	1
chx04014	Ras signaling pathway	2/26	238/8880	0.153070174425937	0.251927995409355	0.139307285935886	IKBKG/AKT3	2
chx04330	Notch signaling pathway	1/26	58/8880	0.156856340830893	0.252890835217154	0.139839702351924	ADAM17	1
chx05213	Endometrial cancer	1/26	58/8880	0.156856340830893	0.252890835217154	0.139839702351924	AKT3	1
chx04730	Long-term depression	1/26	60/8880	0.161819086340242	0.258256723654124	0.142806849189156	ITPR3	1
chx04623	Cytosolic DNA-sensing pathway	1/26	64/8880	0.171660449254726	0.270807967595662	0.149747243906995	IKBKG	1
chx04927	Cortisol synthesis and secretion	1/26	65/8880	0.174103374427069	0.270807967595662	0.149747243906995	ITPR3	1
chx05206	MicroRNAs in cancer	2/26	259/8880	0.174857503978851	0.270807967595662	0.149747243906995	IRS2/FOXP1	2
chx04720	Long-term potentiation	1/26	66/8880	0.176539371280716	0.270807967595662	0.149747243906995	ITPR3	1
chx05230	Central carbon metabolism in cancer	1/26	68/8880	0.181390655444292	0.275574265001904	0.15238283807567	AKT3	1
chx05211	Renal cell carcinoma	1/26	69/8880	0.183805980337443	0.2765842370792	0.152941316972509	AKT3	1
chx05218	Melanoma	1/26	72/8880	0.191010910732912	0.284714376375472	0.157436996929808	AKT3	1
chx04924	Renin secretion	1/26	73/8880	0.193398934838378	0.285579735555735	0.15791551000084	ITPR3	1
chx05214	Glioma	1/26	74/8880	0.195780180176654	0.286419152480661	0.158379677920685	AKT3	1
chx04918	Thyroid hormone synthesis	1/26	76/8880	0.200522408403181	0.290665509428465	0.160727763374834	ITPR3	1
chx04917	Prolactin signaling pathway	1/26	79/8880	0.20758537029691	0.295481878440647	0.163391045373576	AKT3	1
chx04971	Gastric acid secretion	1/26	79/8880	0.20758537029691	0.295481878440647	0.163391045373576	ITPR3	1
chx04742	Taste transduction	1/26	84/8880	0.219223842059928	0.307035204387919	0.169779626676864	ITPR3	1
chx04012	ErbB signaling pathway	1/26	85/8880	0.221531729748245	0.307035204387919	0.169779626676864	AKT3	1
chx04115	p53 signaling pathway	1/26	85/8880	0.221531729748245	0.307035204387919	0.169779626676864	PMAIP1	1
chx04911	Insulin secretion	1/26	87/8880	0.226127842349067	0.308280504083236	0.170468233437099	ITPR3	1
chx05016	Huntington disease	2/26	307/8880	0.226332521985161	0.308280504083236	0.170468233437099	MAP3K5/ERN1	2
chx04540	Gap junction	1/26	88/8880	0.228416103022207	0.308459352799219	0.170567130461927	ITPR3	1
chx04912	GnRH signaling pathway	1/26	91/8880	0.235241916115375	0.312197747912985	0.17263433095788	ITPR3	1
chx04914	Progesterone-mediated oocyte maturation	1/26	92/8880	0.2375042565615	0.312197747912985	0.17263433095788	AKT3	1
chx04970	Salivary secretion	1/26	93/8880	0.239760161127886	0.312197747912985	0.17263433095788	ITPR3	1
chx05323	Rheumatoid arthritis	1/26	94/8880	0.2420096473929	0.312197747912985	0.17263433095788	CTSV	1
chx04925	Aldosterone synthesis and secretion	1/26	95/8880	0.244252732888892	0.312197747912985	0.17263433095788	ITPR3	1
chx01522	Endocrine resistance	1/26	96/8880	0.246489435102311	0.312197747912985	0.17263433095788	AKT3	1
chx04070	Phosphatidylinositol signaling system	1/26	97/8880	0.248719771473821	0.312197747912985	0.17263433095788	ITPR3	1
chx04666	Fc gamma R-mediated phagocytosis	1/26	97/8880	0.248719771473821	0.312197747912985	0.17263433095788	AKT3	1
chx04713	Circadian entrainment	1/26	98/8880	0.250943759398412	0.312197747912985	0.17263433095788	ITPR3	1
chx05231	Choline metabolism in cancer	1/26	98/8880	0.250943759398412	0.312197747912985	0.17263433095788	AKT3	1
chx04972	Pancreatic secretion	1/26	105/8880	0.266335369997723	0.326341939981058	0.180455569743023	ITPR3	1
chx04622	RIG-I-like receptor signaling pathway	1/26	106/8880	0.268509191123655	0.326341939981058	0.180455569743023	IKBKG	1
chx04928	Parathyroid hormone synthesis, secretion and action	1/26	106/8880	0.268509191123655	0.326341939981058	0.180455569743023	ITPR3	1
chx04933	AGE-RAGE signaling pathway in diabetic complications	1/26	107/8880	0.270676818321146	0.326465170188864	0.180523711696707	AKT3	1
chx04724	Glutamatergic synapse	1/26	111/8880	0.279285726051357	0.334296550879655	0.184854188694279	ITPR3	1
chx04066	HIF-1 signaling pathway	1/26	112/8880	0.28142263688756	0.334321628783718	0.184868055889731	AKT3	1
chx04750	Inflammatory mediator regulation of TRP channels	1/26	113/8880	0.283553454798249	0.334339148194951	0.184877743505536	ITPR3	1
chx04919	Thyroid hormone signaling pathway	1/26	122/8880	0.302459372091984	0.351209978166314	0.194206716774178	AKT3	1
chx04114	Oocyte meiosis	1/26	123/8880	0.304530170941677	0.351209978166314	0.194206716774178	ITPR3	1
chx04726	Serotonergic synapse	1/26	123/8880	0.304530170941677	0.351209978166314	0.194206716774178	ITPR3	1
chx04926	Relaxin signaling pathway	1/26	134/8880	0.326922320876383	0.374302367380207	0.206975992621966	AKT3	1
chx04270	Vascular smooth muscle contraction	1/26	145/8880	0.348620374740419	0.393442994349901	0.217560083484622	ITPR3	1
chx04723	Retrograde endocannabinoid signaling	1/26	145/8880	0.348620374740419	0.393442994349901	0.217560083484622	ITPR3	1
chx04072	Phospholipase D signaling pathway	1/26	147/8880	0.352492528566336	0.394991627755185	0.218416423075819	AKT3	1
chx05224	Breast cancer	1/26	150/8880	0.358259288687523	0.396609037071198	0.219310793317185	AKT3	1
chx04261	Adrenergic signaling in cardiomyocytes	1/26	151/8880	0.360170543956036	0.396609037071198	0.219310793317185	AKT3	1
chx05226	Gastric cancer	1/26	152/8880	0.362076325357931	0.396609037071198	0.219310793317185	AKT3	1
chx04921	Oxytocin signaling pathway	1/26	153/8880	0.363976647945087	0.396609037071198	0.219310793317185	ITPR3	1
chx04934	Cushing syndrome	1/26	155/8880	0.367760976684449	0.397987906274952	0.220073259299274	ITPR3	1
chx05225	Hepatocellular carcinoma	1/26	175/8880	0.40443263319208	0.43469629962142	0.240371704654083	AKT3	1
chx04530	Tight junction	1/26	179/8880	0.41151737077295	0.439322598527879	0.242929884595696	MAP3K5	1
chx05202	Transcriptional misregulation in cancer	1/26	198/8880	0.444077806832927	0.470901298520822	0.260391790654419	BCL6	1
chx04510	Focal adhesion	1/26	205/8880	0.455631334243629	0.476753316625784	0.263627750032912	AKT3	1
chx04613	Neutrophil extracellular trap formation	1/26	205/8880	0.455631334243629	0.476753316625784	0.263627750032912	AKT3	1
chx04015	Rap1 signaling pathway	1/26	211/8880	0.465350281568568	0.483719371630485	0.267479732480548	AKT3	1
chx05415	Diabetic cardiomyopathy	1/26	219/8880	0.478049640934032	0.493672178219458	0.272983283092705	AKT3	1
chx04024	cAMP signaling pathway	1/26	237/8880	0.505571463530117	0.513559564725392	0.283980305610976	AKT3	1
chx04714	Thermogenesis	1/26	237/8880	0.505571463530117	0.513559564725392	0.283980305610976	MAP3K5	1
chx04020	Calcium signaling pathway	1/26	238/8880	0.507058810741527	0.513559564725392	0.283980305610976	ITPR3	1
chx04144	Endocytosis	1/26	255/8880	0.531695059652189	0.535081652388827	0.295881260148385	IL2RA	1
chx05020	Prion disease	1/26	271/8880	0.553797529059066	0.553797529059066	0.306230479093288	ITPR3	1

## Sheet: Genes
ID	CAT
TNFRSF1A	hub
IL2RA	hub
IKBKG	hub
MAP3K5	hub
BTK	hub
IL7R	hub
CSF2RB	hub
MAP3K14	gene
CD74	gene
IRS2	gene
CASP2	gene
ERN1	gene
JAK3	gene
AKT3	gene
BCL6	gene
IL3RA	gene
MERTK	gene
ITPR3	gene
PMAIP1	gene
ADAM17	gene
AXL	gene
FOXP1	gene
CTSH	gene
CTSS	gene
TRAF3IP2	gene
CTSV	gene
CTSC	gene

## Sheet: ceRNA network
mir_pro_vars	mir_circ_vars	mir_circ_rows	mir_circ_corvalues	mir_circ_pvalues	mir_circ_padjvalues	mir_pro_corvalues	mir_pro_pvalues	mir_pro_padjvalues	circ_pro_corvalues	circ_pro_pvalues	circ_pro_padjvalues	gene_id.x	score.x	energy.x	start1.x	end1.x	start2.x	end2.x	length.x	rate1.x	rate2.x	score.y	energy.y	start1.y	end1.y	start2.y	end2.y	length.y	rate1.y	rate2.y	gene_id.y
NM_001314163.1	NC_030812.1:66349177|66353522	chi-miR-423-3p	-0.952524	7.32801e-05	0.0116118	-0.892903	0.00119027	0.0468783	0.960252	3.96481e-05	0.0101043	CTSH	132	-18.83	2	22	2238	2261	21	0.7143	0.7143	138	-26.61	2	22	930	956	24	0.6667	0.75	CTSH
NM_001314163.1	NC_030815.1:76944795|76962878	chi-miR-423-3p	-0.885349	0.00149946	0.0437079	-0.892903	0.00119027	0.0468783	0.903658	0.00083079	0.0324573	CTSH	143	-29.23	2	22	15197	15221	22	0.6818	0.7727	138	-26.61	2	22	930	956	24	0.6667	0.75	CTSH
NM_001314163.1	NC_030816.1:83819802|83825048	chi-miR-148a-5p	-0.984932	1.36259e-06	0.00291968	-0.943231	0.000135742	0.0187289	0.915741	0.000526095	0.0272247	CTSH	139	-18.16	2	21	3578	3600	20	0.7	0.85	158	-19.28	2	20	512	534	19	0.7368	0.7895	CTSH
NM_001314163.1	NC_030816.1:83819802|83825048	chi-miR-423-3p	-0.888298	0.00137285	0.0417471	-0.892903	0.00119027	0.0468783	0.915741	0.000526095	0.0272247	CTSH	143	-17.39	2	21	1425	1449	21	0.6667	0.7619	138	-26.61	2	22	930	956	24	0.6667	0.75	CTSH
NM_001314163.1	NC_030820.1:32826780|32843754	chi-miR-148a-5p	-0.917552	0.000488458	0.0261132	-0.943231	0.000135742	0.0187289	0.923939	0.000370713	0.0237381	CTSH	158	-15.57	2	17	13778	13798	15	0.8667	0.8667	158	-19.28	2	20	512	534	19	0.7368	0.7895	CTSH
NM_001314163.1	NC_030820.1:32826780|32843754	chi-miR-423-3p	-0.917538	0.000488741	0.0261132	-0.892903	0.00119027	0.0468783	0.923939	0.000370713	0.0237381	CTSH	134	-22.49	2	20	3661	3684	19	0.5789	0.7895	138	-26.61	2	22	930	956	24	0.6667	0.75	CTSH
NM_001314163.1	NC_030820.1:52393179|52407237	chi-miR-148a-5p	-0.963883	2.84567e-05	0.00795795	-0.943231	0.000135742	0.0187289	0.940877	0.000156119	0.0170184	CTSH	155	-15.88	2	12	500	521	10	1	1	158	-19.28	2	20	512	534	19	0.7368	0.7895	CTSH
NM_001314163.1	NC_030823.1:31887707|32048869	chi-miR-148a-5p	-0.953628	6.75618e-05	0.0111988	-0.943231	0.000135742	0.0187289	0.914304	0.000557368	0.0277944	CTSH	162	-16.73	2	15	88617	88638	13	0.8462	1	158	-19.28	2	20	512	534	19	0.7368	0.7895	CTSH
NM_001314163.1	NW_017189516.1:21137781|21153119	chi-miR-423-3p	-0.884742	0.00152645	0.0441903	-0.892903	0.00119027	0.0468783	0.966265	2.24633e-05	0.0082548	CTSH	137	-19.83	2	21	14443	14465	20	0.7	0.75	138	-26.61	2	22	930	956	24	0.6667	0.75	CTSH
XM_005675136.3	NC_030812.1:66349177|66353522	chi-miR-363-3p	-0.906724	0.000744181	0.031804	-0.916918	0.00050141	0.0323598	0.892105	0.00122063	0.037912	BCL6	165	-21.45	2	21	3403	3424	20	0.8	0.85	127	-23.37	2	21	2988	3011	21	0.619	0.7619	BCL6
XM_005675136.3	NC_030812.1:66349177|66353522	chi-miR-500-3p	-0.962199	3.33227e-05	0.00834326	-0.904141	0.000816714	0.0398499	0.892105	0.00122063	0.037912	BCL6	121	-20.23	2	18	4084	4104	16	0.75	0.8125	147	-17.11	2	12	2164	2184	10	0.9	0.9	BCL6
XM_005675136.3	NC_030814.1:51848669|51853253	chi-miR-500-3p	-0.93186	0.000254277	0.0199465	-0.904141	0.000816714	0.0398499	0.946347	0.000111745	0.0149385	BCL6	134	-25.74	4	19	3782	3802	15	0.8	0.9333	147	-17.11	2	12	2164	2184	10	0.9	0.9	BCL6
XM_005675136.3	NC_030815.1:26849340|26973971	chi-miR-500-3p	-0.958687	4.53172e-05	0.00939115	-0.904141	0.000816714	0.0398499	0.877836	0.00185824	0.0450152	BCL6	152	-21.26	2	18	2220	2244	20	0.7	0.75	147	-17.11	2	12	2164	2184	10	0.9	0.9	BCL6
XM_005675136.3	NC_030815.1:76944795|76962878	chi-miR-20b	-0.912981	0.000587294	0.0284703	-0.906621	0.000746985	0.0383531	0.990364	2.86497e-07	0.00197113	BCL6	155	-16.77	2	22	5551	5572	20	0.7	0.9	136	-17.96	3	22	2822	2848	23	0.6087	0.7391	BCL6
XM_005675136.3	NC_030815.1:76944795|76962878	chi-miR-363-3p	-0.8907	0.00127536	0.0400864	-0.916918	0.00050141	0.0323598	0.990364	2.86497e-07	0.00197113	BCL6	136	-15.21	3	21	121	142	18	0.6111	0.7778	127	-23.37	2	21	2988	3011	21	0.619	0.7619	BCL6
XM_005675136.3	NC_030816.1:19670043|19696979	chi-miR-20b	-0.881235	0.00168929	0.0464378	-0.906621	0.000746985	0.0383531	0.982274	2.39955e-06	0.00374052	BCL6	149	-18.62	2	19	3055	3078	18	0.7222	0.8889	136	-17.96	3	22	2822	2848	23	0.6087	0.7391	BCL6
XM_005675136.3	NC_030816.1:83819802|83825048	chi-miR-20b	-0.916427	0.000511614	0.0264407	-0.906621	0.000746985	0.0383531	0.986514	9.25658e-07	0.00274585	BCL6	161	-20.23	2	16	3254	3275	14	0.9286	0.9286	136	-17.96	3	22	2822	2848	23	0.6087	0.7391	BCL6
XM_005675136.3	NC_030816.1:83819802|83825048	chi-miR-363-3p	-0.885608	0.00148802	0.0435594	-0.916918	0.00050141	0.0323598	0.986514	9.25658e-07	0.00274585	BCL6	150	-25.58	2	21	4021	4046	23	0.6957	0.8261	127	-23.37	2	21	2988	3011	21	0.619	0.7619	BCL6
XM_005675136.3	NC_030816.1:83819802|83825048	chi-miR-500-3p	-0.90964	0.000667826	0.0305541	-0.904141	0.000816714	0.0398499	0.986514	9.25658e-07	0.00274585	BCL6	138	-18.56	3	20	886	907	18	0.7222	0.7778	147	-17.11	2	12	2164	2184	10	0.9	0.9	BCL6
XM_005675136.3	NC_030820.1:20998062|21033087	chi-miR-20b	-0.889876	0.00130824	0.0407422	-0.906621	0.000746985	0.0383531	0.977815	5.24031e-06	0.00484253	BCL6	152	-16	2	21	29084	29105	20	0.7	0.8	136	-17.96	3	22	2822	2848	23	0.6087	0.7391	BCL6
XM_005675136.3	NC_030820.1:20998062|21033087	chi-miR-363-3p	-0.922406	0.000396918	0.0238101	-0.916918	0.00050141	0.0323598	0.977815	5.24031e-06	0.00484253	BCL6	160	-21.11	2	13	17039	17060	11	1	1	127	-23.37	2	21	2988	3011	21	0.619	0.7619	BCL6
XM_005675136.3	NC_030820.1:32826780|32843754	chi-miR-363-3p	-0.891462	0.00124546	0.0396452	-0.916918	0.00050141	0.0323598	0.899296	0.000965827	0.0344698	BCL6	148	-17.59	3	21	10420	10441	18	0.7222	0.8333	127	-23.37	2	21	2988	3011	21	0.619	0.7619	BCL6
XM_005675136.3	NC_030820.1:32826780|32843754	chi-miR-500-3p	-0.886068	0.00146788	0.0432783	-0.904141	0.000816714	0.0398499	0.899296	0.000965827	0.0344698	BCL6	134	-16.53	3	18	5275	5293	15	0.7333	0.8667	147	-17.11	2	12	2164	2184	10	0.9	0.9	BCL6
XM_005675136.3	NC_030820.1:52393179|52407237	chi-miR-20b	-0.92236	0.000397733	0.0238101	-0.906621	0.000746985	0.0383531	0.932529	0.000245809	0.0202774	BCL6	151	-27.05	2	22	2712	2736	22	0.8182	0.8636	136	-17.96	3	22	2822	2848	23	0.6087	0.7391	BCL6
XM_005675136.3	NC_030823.1:31887707|32048869	chi-miR-500-3p	-0.901611	0.000892393	0.0339337	-0.904141	0.000816714	0.0398499	0.950706	8.34263e-05	0.013357	BCL6	161	-18.67	2	20	84862	84881	18	0.7778	0.8333	147	-17.11	2	12	2164	2184	10	0.9	0.9	BCL6
XM_005675136.3	NC_030827.1:32683050|32684958	chi-miR-500-3p	-0.926282	0.00033304	0.0221227	-0.904141	0.000816714	0.0398499	0.93897	0.00017413	0.0177488	BCL6	120	-15.84	2	8	73	93	6	1	1	147	-17.11	2	12	2164	2184	10	0.9	0.9	BCL6
XM_005675136.3	NC_030833.1:24466220|24488947	chi-miR-20b	-0.916805	0.000503755	0.0262609	-0.906621	0.000746985	0.0383531	0.905124	0.000788555	0.0318534	BCL6	165	-21.45	2	22	22654	22676	20	0.75	0.75	136	-17.96	3	22	2822	2848	23	0.6087	0.7391	BCL6
XM_005675136.3	NC_030833.1:4557286|4558270	chi-miR-500-3p	-0.937076	0.000193428	0.017259	-0.904141	0.000816714	0.0398499	0.959288	4.30756e-05	0.0104327	BCL6	159	-19.91	2	20	953	973	18	0.7222	0.7778	147	-17.11	2	12	2164	2184	10	0.9	0.9	BCL6
XM_005675136.3	NW_017189516.1:21137781|21153119	chi-miR-20b	-0.910191	0.000654059	0.0302009	-0.906621	0.000746985	0.0383531	0.975892	6.99676e-06	0.00542613	BCL6	136	-19.06	2	22	4344	4367	21	0.6667	0.8095	136	-17.96	3	22	2822	2848	23	0.6087	0.7391	BCL6
XM_005675136.3	NW_017189516.1:21137781|21153119	chi-miR-500-3p	-0.900682	0.000921368	0.0343614	-0.904141	0.000816714	0.0398499	0.975892	6.99676e-06	0.00542613	BCL6	141	-22.81	2	20	1163	1182	18	0.7222	0.7778	147	-17.11	2	12	2164	2184	10	0.9	0.9	BCL6
XM_005677657.3	NC_030815.1:76944795|76962878	chi-miR-148a-3p	-0.912829	0.000590817	0.0285641	-0.911526	0.000621487	0.0353832	0.878177	0.00184079	0.0448482	CTSS	163	-20.44	2	21	8878	8902	22	0.7273	0.7727	124	-16.44	2	15	605	625	13	0.8462	0.8462	CTSS
XM_005677657.3	NC_030816.1:83819802|83825048	chi-miR-148a-3p	-0.933274	0.000236617	0.019171	-0.911526	0.000621487	0.0353832	0.876816	0.00191112	0.0455299	CTSS	152	-15.76	2	19	2817	2837	17	0.7059	0.8235	124	-16.44	2	15	605	625	13	0.8462	0.8462	CTSS
XM_005677657.3	NC_030823.1:31887707|32048869	chi-miR-148a-3p	-0.946921	0.000107684	0.0137355	-0.911526	0.000621487	0.0353832	0.968701	1.73214e-05	0.00747615	CTSS	158	-27.13	2	21	152775	152795	19	0.7895	0.8947	124	-16.44	2	15	605	625	13	0.8462	0.8462	CTSS
XM_005677657.3	NC_030829.1:30515090|30520814	chi-miR-148a-3p	-0.939115	0.000172716	0.0166065	-0.911526	0.000621487	0.0353832	0.984718	1.43105e-06	0.00314473	CTSS	150	-15.11	2	21	3215	3235	19	0.6842	0.7368	124	-16.44	2	15	605	625	13	0.8462	0.8462	CTSS
XM_005677657.3	NC_030833.1:4557286|4558270	chi-miR-148a-3p	-0.904503	0.000806259	0.0325515	-0.911526	0.000621487	0.0353832	0.92132	0.000416267	0.0248278	CTSS	137	-19.89	3	21	260	281	19	0.7368	0.7895	124	-16.44	2	15	605	625	13	0.8462	0.8462	CTSS
XM_005677657.3	NW_017189516.1:21137781|21153119	chi-miR-148a-3p	-0.96296	3.10568e-05	0.00812445	-0.911526	0.000621487	0.0353832	0.889172	0.00133677	0.0393798	CTSS	137	-18.21	2	20	1257	1282	22	0.6818	0.7273	124	-16.44	2	15	605	625	13	0.8462	0.8462	CTSS
XM_005679555.3	NC_030817.1:1347457|1348187	chi-miR-103-3p	-0.896245	0.00106889	0.0370048	-0.922515	0.000395026	0.0292235	0.90422	0.000814422	0.0322163	CASP2	138	-22.88	2	20	412	437	21	0.6667	0.7143	131	-21.8	3	22	2788	2809	19	0.6842	0.8421	CASP2
XM_005679555.3	NC_030817.1:1347457|1348187	chi-miR-107-3p	-0.886208	0.00146176	0.0432041	-0.929638	0.00028388	0.0254228	0.90422	0.000814422	0.0322163	CASP2	138	-22.88	2	20	414	437	21	0.6667	0.7143	129	-19.73	3	20	2790	2809	17	0.7059	0.8824	CASP2
XM_005680669.3	NC_030816.1:27069660|27079364	chi-miR-3432-5p	-0.900947	0.000913033	0.0342637	-0.891409	0.00124754	0.0478221	0.923459	0.000378783	0.0239234	CSF2RB	142	-22.31	2	19	3543	3564	17	0.5294	0.9412	135	-21.71	2	20	2178	2196	18	0.6111	0.8333	CSF2RB
XM_005684565.3	NC_030815.1:76944795|76962878	chi-miR-20b	-0.912981	0.000587294	0.0284703	-0.926637	0.000327578	0.0270132	0.907877	0.000713313	0.0305782	TRAF3IP2	155	-16.77	2	22	5551	5572	20	0.7	0.9	133	-16.59	2	22	2366	2387	21	0.7619	0.7619	TRAF3IP2
XM_005684565.3	NC_030816.1:83819802|83825048	chi-miR-20b	-0.916427	0.000511614	0.0264407	-0.926637	0.000327578	0.0270132	0.924518	0.000361142	0.0234964	TRAF3IP2	161	-20.23	2	16	3254	3275	14	0.9286	0.9286	133	-16.59	2	22	2366	2387	21	0.7619	0.7619	TRAF3IP2
XM_005684565.3	NC_030820.1:52393179|52407237	chi-miR-20b	-0.92236	0.000397733	0.0238101	-0.926637	0.000327578	0.0270132	0.909582	0.000669305	0.0298598	TRAF3IP2	151	-27.05	2	22	2712	2736	22	0.8182	0.8636	133	-16.59	2	22	2366	2387	21	0.7619	0.7619	TRAF3IP2
XM_005684565.3	NC_030833.1:24466220|24488947	chi-miR-20b	-0.916805	0.000503755	0.0262609	-0.926637	0.000327578	0.0270132	0.893542	0.00116635	0.0372084	TRAF3IP2	165	-21.45	2	22	22654	22676	20	0.75	0.75	133	-16.59	2	22	2366	2387	21	0.7619	0.7619	TRAF3IP2
XM_005684565.3	NW_017189516.1:21137781|21153119	chi-miR-20b	-0.910191	0.000654059	0.0302009	-0.926637	0.000327578	0.0270132	0.919297	0.000454013	0.0257042	TRAF3IP2	136	-19.06	2	22	4344	4367	21	0.6667	0.8095	133	-16.59	2	22	2366	2387	21	0.7619	0.7619	TRAF3IP2
XM_005684842.3	NC_030816.1:19670043|19696979	chi-miR-30b-5p	-0.886927	0.00143074	0.0427955	-0.914489	0.000553277	0.0337014	0.906889	0.000739694	0.0310332	MAP3K5	160	-19.42	2	21	9369	9390	19	0.7895	0.8421	143	-17.24	3	18	3102	3122	15	0.8	0.9333	MAP3K5
XM_005684842.3	NC_030820.1:37909806|37923941	chi-miR-30b-5p	-0.914158	0.000560617	0.0278143	-0.914489	0.000553277	0.0337014	0.921703	0.000409363	0.0246529	MAP3K5	155	-16.91	2	19	8648	8667	17	0.7647	0.8235	143	-17.24	3	18	3102	3122	15	0.8	0.9333	MAP3K5
XM_005684842.3	NC_030821.1:56966260|56986994	chi-miR-30b-5p	-0.939212	0.000171772	0.0166065	-0.914489	0.000553277	0.0337014	0.929812	0.000281478	0.0213133	MAP3K5	143	-18.59	2	17	8428	8450	16	0.75	0.875	143	-17.24	3	18	3102	3122	15	0.8	0.9333	MAP3K5
XM_005687094.3	NC_030815.1:76944795|76962878	chi-miR-148a-3p	-0.912829	0.000590817	0.0285641	-0.982573	2.26181e-06	0.00397133	0.882635	0.00162291	0.042609	ADAM17	163	-20.44	2	21	8878	8902	22	0.7273	0.7727	130	-17.49	2	19	1735	1756	17	0.7059	0.7647	ADAM17
XM_005687094.3	NC_030816.1:83819802|83825048	chi-miR-148a-3p	-0.933274	0.000236617	0.019171	-0.982573	2.26181e-06	0.00397133	0.902395	0.000868439	0.0330247	ADAM17	152	-15.76	2	19	2817	2837	17	0.7059	0.8235	130	-17.49	2	19	1735	1756	17	0.7059	0.7647	ADAM17
XM_005687094.3	NC_030823.1:31887707|32048869	chi-miR-148a-3p	-0.946921	0.000107684	0.0137355	-0.982573	2.26181e-06	0.00397133	0.937953	0.00018432	0.0181433	ADAM17	158	-27.13	2	21	152775	152795	19	0.7895	0.8947	130	-17.49	2	19	1735	1756	17	0.7059	0.7647	ADAM17
XM_005687094.3	NC_030829.1:30515090|30520814	chi-miR-148a-3p	-0.939115	0.000172716	0.0166065	-0.982573	2.26181e-06	0.00397133	0.942301	0.000143552	0.0164243	ADAM17	150	-15.11	2	21	3215	3235	19	0.6842	0.7368	130	-17.49	2	19	1735	1756	17	0.7059	0.7647	ADAM17
XM_005687094.3	NC_030833.1:4557286|4558270	chi-miR-148a-3p	-0.904503	0.000806259	0.0325515	-0.982573	2.26181e-06	0.00397133	0.879263	0.00178594	0.0442796	ADAM17	137	-19.89	3	21	260	281	19	0.7368	0.7895	130	-17.49	2	19	1735	1756	17	0.7059	0.7647	ADAM17
XM_005687094.3	NW_017189516.1:21137781|21153119	chi-miR-148a-3p	-0.96296	3.10568e-05	0.00812445	-0.982573	2.26181e-06	0.00397133	0.924966	0.00035385	0.0233295	ADAM17	137	-18.21	2	20	1257	1282	22	0.6818	0.7273	130	-17.49	2	19	1735	1756	17	0.7059	0.7647	ADAM17
XM_005694804.3	NC_030814.1:51848669|51853253	chi-miR-500-3p	-0.93186	0.000254277	0.0199465	-0.902048	0.000879004	0.0411635	0.983265	1.96406e-06	0.00346663	IL7R	134	-25.74	4	19	3782	3802	15	0.8	0.9333	142	-23.19	2	20	1358	1380	20	0.8	0.8	IL7R
XM_005694804.3	NC_030815.1:26849340|26973971	chi-miR-500-3p	-0.958687	4.53172e-05	0.00939115	-0.902048	0.000879004	0.0411635	0.90066	0.00092208	0.0338271	IL7R	152	-21.26	2	18	2220	2244	20	0.7	0.75	142	-23.19	2	20	1358	1380	20	0.8	0.8	IL7R
XM_005694804.3	NC_030816.1:83819802|83825048	chi-miR-500-3p	-0.90964	0.000667826	0.0305541	-0.902048	0.000879004	0.0411635	0.869916	0.00229658	0.0491335	IL7R	138	-18.56	3	20	886	907	18	0.7222	0.7778	142	-23.19	2	20	1358	1380	20	0.8	0.8	IL7R
XM_005694804.3	NC_030823.1:31887707|32048869	chi-miR-500-3p	-0.901611	0.000892393	0.0339337	-0.902048	0.000879004	0.0411635	0.917025	0.000499217	0.0266438	IL7R	161	-18.67	2	20	84862	84881	18	0.7778	0.8333	142	-23.19	2	20	1358	1380	20	0.8	0.8	IL7R
XM_005694804.3	NC_030827.1:32683050|32684958	chi-miR-500-3p	-0.926282	0.00033304	0.0221227	-0.902048	0.000879004	0.0411635	0.86894	0.00235512	0.0496385	IL7R	120	-15.84	2	8	73	93	6	1	1	142	-23.19	2	20	1358	1380	20	0.8	0.8	IL7R
XM_005694804.3	NC_030833.1:4557286|4558270	chi-miR-500-3p	-0.937076	0.000193428	0.017259	-0.902048	0.000879004	0.0411635	0.972773	1.06785e-05	0.00634633	IL7R	159	-19.91	2	20	953	973	18	0.7222	0.7778	142	-23.19	2	20	1358	1380	20	0.8	0.8	IL7R
XM_005694804.3	NW_017189516.1:21137781|21153119	chi-miR-500-3p	-0.900682	0.000921368	0.0343614	-0.902048	0.000879004	0.0411635	0.878227	0.00183822	0.0448195	IL7R	141	-22.81	2	20	1163	1182	18	0.7222	0.7778	142	-23.19	2	20	1358	1380	20	0.8	0.8	IL7R
XM_005700145.2	NC_030816.1:83819802|83825048	chi-miR-148a-5p	-0.984932	1.36259e-06	0.00291968	-0.901496	0.00089595	0.041485	0.924899	0.000354942	0.0233595	BTK	139	-18.16	2	21	3578	3600	20	0.7	0.85	154	-17.3	2	19	2500	2521	17	0.7059	0.7647	BTK
XM_005700145.2	NC_030821.1:45082123|45091503	chi-miR-148a-5p	-0.937674	0.000187182	0.0170302	-0.901496	0.00089595	0.041485	0.929896	0.000280329	0.0212894	BTK	136	-15.2	3	19	1057	1082	20	0.75	0.75	154	-17.3	2	19	2500	2521	17	0.7059	0.7647	BTK
XM_005700145.2	NC_030823.1:31887707|32048869	chi-miR-148a-5p	-0.953628	6.75618e-05	0.0111988	-0.901496	0.00089595	0.041485	0.952857	7.15205e-05	0.0125699	BTK	162	-16.73	2	15	88617	88638	13	0.8462	1	154	-17.3	2	19	2500	2521	17	0.7059	0.7647	BTK
XM_005700145.2	NC_030832.1:9541118|9542996	chi-miR-148a-5p	-0.88104	0.0016987	0.0465186	-0.901496	0.00089595	0.041485	0.937159	0.000192557	0.0184226	BTK	122	-15	3	20	849	873	20	0.65	0.75	154	-17.3	2	19	2500	2521	17	0.7059	0.7647	BTK
XM_005701339.3	NC_030817.1:1347457|1348187	chi-miR-103-3p	-0.896245	0.00106889	0.0370048	-0.920159	0.000437654	0.0305259	0.912754	0.000592535	0.0284591	IKBKG	138	-22.88	2	20	412	437	21	0.6667	0.7143	141	-15.01	2	10	334	356	8	0.875	1	IKBKG
XM_018038897.1	NC_030815.1:76944795|76962878	chi-miR-148a-3p	-0.912829	0.000590817	0.0285641	-0.925697	0.000342178	0.0275121	0.910761	0.000640007	0.029332	ITPR3	163	-20.44	2	21	8878	8902	22	0.7273	0.7727	144	-16.6	2	13	5059	5080	11	0.8182	0.8182	ITPR3
XM_018038897.1	NC_030816.1:83819802|83825048	chi-miR-148a-3p	-0.933274	0.000236617	0.019171	-0.925697	0.000342178	0.0275121	0.923395	0.000379869	0.0239608	ITPR3	152	-15.76	2	19	2817	2837	17	0.7059	0.8235	144	-16.6	2	13	5059	5080	11	0.8182	0.8182	ITPR3
XM_018038897.1	NC_030816.1:83819802|83825048	chi-miR-148a-5p	-0.984932	1.36259e-06	0.00291968	-0.906734	0.000743895	0.0382706	0.923395	0.000379869	0.0239608	ITPR3	139	-18.16	2	21	3578	3600	20	0.7	0.85	158	-18.18	2	15	4522	4543	13	0.8462	0.9231	ITPR3
XM_018038897.1	NC_030818.1:70611932|70614030	chi-miR-148a-3p	-0.883496	0.00158304	0.0450311	-0.925697	0.000342178	0.0275121	0.950221	8.62972e-05	0.0135326	ITPR3	158	-22.31	2	16	1361	1383	15	0.8667	0.8667	144	-16.6	2	13	5059	5080	11	0.8182	0.8182	ITPR3
XM_018038897.1	NC_030820.1:52393179|52407237	chi-miR-148a-5p	-0.963883	2.84567e-05	0.00795795	-0.906734	0.000743895	0.0382706	0.885671	0.00148524	0.0410729	ITPR3	155	-15.88	2	12	500	521	10	1	1	158	-18.18	2	15	4522	4543	13	0.8462	0.9231	ITPR3
XM_018038897.1	NC_030821.1:45082123|45091503	chi-miR-148a-5p	-0.937674	0.000187182	0.0170302	-0.906734	0.000743895	0.0382706	0.937841	0.000185466	0.0181936	ITPR3	136	-15.2	3	19	1057	1082	20	0.75	0.75	158	-18.18	2	15	4522	4543	13	0.8462	0.9231	ITPR3
XM_018038897.1	NC_030823.1:31887707|32048869	chi-miR-148a-3p	-0.946921	0.000107684	0.0137355	-0.925697	0.000342178	0.0275121	0.906949	0.000738075	0.0310023	ITPR3	158	-27.13	2	21	152775	152795	19	0.7895	0.8947	144	-16.6	2	13	5059	5080	11	0.8182	0.8182	ITPR3
XM_018038897.1	NC_030823.1:31887707|32048869	chi-miR-148a-5p	-0.953628	6.75618e-05	0.0111988	-0.906734	0.000743895	0.0382706	0.906949	0.000738075	0.0310023	ITPR3	162	-16.73	2	15	88617	88638	13	0.8462	1	158	-18.18	2	15	4522	4543	13	0.8462	0.9231	ITPR3
XM_018038897.1	NC_030829.1:30515090|30520814	chi-miR-148a-3p	-0.939115	0.000172716	0.0166065	-0.925697	0.000342178	0.0275121	0.894754	0.00112192	0.0366314	ITPR3	150	-15.11	2	21	3215	3235	19	0.6842	0.7368	144	-16.6	2	13	5059	5080	11	0.8182	0.8182	ITPR3
XM_018038897.1	NC_030832.1:9541118|9542996	chi-miR-148a-5p	-0.88104	0.0016987	0.0465186	-0.906734	0.000743895	0.0382706	0.881786	0.00166296	0.0430143	ITPR3	122	-15	3	20	849	873	20	0.65	0.75	158	-18.18	2	15	4522	4543	13	0.8462	0.9231	ITPR3
XM_018038897.1	NW_017189516.1:21137781|21153119	chi-miR-148a-3p	-0.96296	3.10568e-05	0.00812445	-0.925697	0.000342178	0.0275121	0.890867	0.00126878	0.0385564	ITPR3	137	-18.21	2	20	1257	1282	22	0.6818	0.7273	144	-16.6	2	13	5059	5080	11	0.8182	0.8182	ITPR3
XM_018039800.1	NC_030816.1:83819802|83825048	chi-miR-148a-5p	-0.984932	1.36259e-06	0.00291968	-0.952985	7.08522e-05	0.0142142	0.911487	0.000622415	0.0290417	PMAIP1	139	-18.16	2	21	3578	3600	20	0.7	0.85	137	-22.39	2	21	521	543	21	0.7619	0.8095	PMAIP1
XM_018039800.1	NC_030820.1:32826780|32843754	chi-miR-148a-5p	-0.917552	0.000488458	0.0261132	-0.952985	7.08522e-05	0.0142142	0.888333	0.00137137	0.0397937	PMAIP1	158	-15.57	2	17	13778	13798	15	0.8667	0.8667	137	-22.39	2	21	521	543	21	0.7619	0.8095	PMAIP1
XM_018039800.1	NC_030820.1:52393179|52407237	chi-miR-148a-5p	-0.963883	2.84567e-05	0.00795795	-0.952985	7.08522e-05	0.0142142	0.952756	7.20502e-05	0.0126065	PMAIP1	155	-15.88	2	12	500	521	10	1	1	137	-22.39	2	21	521	543	21	0.7619	0.8095	PMAIP1
XM_018039800.1	NC_030823.1:31887707|32048869	chi-miR-148a-5p	-0.953628	6.75618e-05	0.0111988	-0.952985	7.08522e-05	0.0142142	0.885817	0.00147883	0.0410033	PMAIP1	162	-16.73	2	15	88617	88638	13	0.8462	1	137	-22.39	2	21	521	543	21	0.7619	0.8095	PMAIP1
XM_018043267.1	NC_030812.1:66349177|66353522	chi-miR-148b-3p	-0.950007	8.75819e-05	0.0125361	-0.900221	0.000935986	0.0422273	0.869484	0.00232231	0.0493632	CTSC	123	-15.55	2	21	2926	2948	20	0.65	0.7	125	-17.29	4	21	258	277	17	0.7647	0.8235	CTSC
XM_018043267.1	NC_030815.1:76944795|76962878	chi-miR-148a-3p	-0.912829	0.000590817	0.0285641	-0.971139	1.30735e-05	0.00732677	0.888874	0.00134902	0.0395279	CTSC	163	-20.44	2	21	8878	8902	22	0.7273	0.7727	125	-16.93	4	21	258	277	17	0.7647	0.8235	CTSC
XM_018043267.1	NC_030815.1:76944795|76962878	chi-miR-148b-3p	-0.956542	5.3988e-05	0.0101948	-0.900221	0.000935986	0.0422273	0.888874	0.00134902	0.0395279	CTSC	151	-16.28	2	21	8878	8902	22	0.6364	0.7273	125	-17.29	4	21	258	277	17	0.7647	0.8235	CTSC
XM_018043267.1	NC_030816.1:83819802|83825048	chi-miR-148a-3p	-0.933274	0.000236617	0.019171	-0.971139	1.30735e-05	0.00732677	0.916697	0.000505986	0.0267972	CTSC	152	-15.76	2	19	2817	2837	17	0.7059	0.8235	125	-16.93	4	21	258	277	17	0.7647	0.8235	CTSC
XM_018043267.1	NC_030816.1:83819802|83825048	chi-miR-148a-5p	-0.984932	1.36259e-06	0.00291968	-0.938318	0.000180616	0.0210647	0.916697	0.000505986	0.0267972	CTSC	139	-18.16	2	21	3578	3600	20	0.7	0.85	133	-15	2	19	993	1015	18	0.6667	0.7222	CTSC
XM_018043267.1	NC_030816.1:83819802|83825048	chi-miR-148b-3p	-0.966536	2.18449e-05	0.0073229	-0.900221	0.000935986	0.0422273	0.916697	0.000505986	0.0267972	CTSC	156	-15.99	2	19	2817	2837	17	0.7647	0.8235	125	-17.29	4	21	258	277	17	0.7647	0.8235	CTSC
XM_018043267.1	NC_030818.1:70611932|70614030	chi-miR-148a-3p	-0.883496	0.00158304	0.0450311	-0.971139	1.30735e-05	0.00732677	0.873454	0.00209283	0.0472887	CTSC	158	-22.31	2	16	1361	1383	15	0.8667	0.8667	125	-16.93	4	21	258	277	17	0.7647	0.8235	CTSC
XM_018043267.1	NC_030820.1:20998062|21033087	chi-miR-148a-3p	-0.923571	0.000376891	0.0233134	-0.971139	1.30735e-05	0.00732677	0.891122	0.00125872	0.038424	CTSC	155	-22.28	2	21	16012	16039	25	0.64	0.72	125	-16.93	4	21	258	277	17	0.7647	0.8235	CTSC
XM_018043267.1	NC_030820.1:20998062|21033087	chi-miR-148b-3p	-0.933946	0.000228534	0.0188675	-0.900221	0.000935986	0.0422273	0.891122	0.00125872	0.038424	CTSC	155	-22.45	2	21	16012	16039	25	0.64	0.72	125	-17.29	4	21	258	277	17	0.7647	0.8235	CTSC
XM_018043267.1	NC_030820.1:32826780|32843754	chi-miR-148a-5p	-0.917552	0.000488458	0.0261132	-0.938318	0.000180616	0.0210647	0.881763	0.00166405	0.0430219	CTSC	158	-15.57	2	17	13778	13798	15	0.8667	0.8667	133	-15	2	19	993	1015	18	0.6667	0.7222	CTSC
XM_018043267.1	NC_030820.1:52393179|52407237	chi-miR-148a-5p	-0.963883	2.84567e-05	0.00795795	-0.938318	0.000180616	0.0210647	0.970034	1.4895e-05	0.00707832	CTSC	155	-15.88	2	12	500	521	10	1	1	133	-15	2	19	993	1015	18	0.6667	0.7222	CTSC
XM_018043267.1	NC_030820.1:52393179|52407237	chi-miR-148b-3p	-0.923997	0.000369758	0.0230506	-0.900221	0.000935986	0.0422273	0.970034	1.4895e-05	0.00707832	CTSC	132	-16.2	3	13	9370	9391	10	0.9	0.9	125	-17.29	4	21	258	277	17	0.7647	0.8235	CTSC
XM_018043267.1	NC_030821.1:45082123|45091503	chi-miR-148a-5p	-0.937674	0.000187182	0.0170302	-0.938318	0.000180616	0.0210647	0.891776	0.00123329	0.0380873	CTSC	136	-15.2	3	19	1057	1082	20	0.75	0.75	133	-15	2	19	993	1015	18	0.6667	0.7222	CTSC
XM_018043267.1	NC_030823.1:31887707|32048869	chi-miR-148a-3p	-0.946921	0.000107684	0.0137355	-0.971139	1.30735e-05	0.00732677	0.920678	0.000427986	0.0251024	CTSC	158	-27.13	2	21	152775	152795	19	0.7895	0.8947	125	-16.93	4	21	258	277	17	0.7647	0.8235	CTSC
XM_018043267.1	NC_030823.1:31887707|32048869	chi-miR-148a-5p	-0.953628	6.75618e-05	0.0111988	-0.938318	0.000180616	0.0210647	0.920678	0.000427986	0.0251024	CTSC	162	-16.73	2	15	88617	88638	13	0.8462	1	133	-15	2	19	993	1015	18	0.6667	0.7222	CTSC
XM_018043267.1	NC_030829.1:30515090|30520814	chi-miR-148a-3p	-0.939115	0.000172716	0.0166065	-0.971139	1.30735e-05	0.00732677	0.895592	0.00109187	0.0362372	CTSC	150	-15.11	2	21	3215	3235	19	0.6842	0.7368	125	-16.93	4	21	258	277	17	0.7647	0.8235	CTSC
XM_018043267.1	NC_030832.1:9541118|9542996	chi-miR-148a-5p	-0.88104	0.0016987	0.0465186	-0.938318	0.000180616	0.0210647	0.879859	0.00175634	0.0439967	CTSC	122	-15	3	20	849	873	20	0.65	0.75	133	-15	2	19	993	1015	18	0.6667	0.7222	CTSC
XM_018043267.1	NC_030833.1:4557286|4558270	chi-miR-148a-3p	-0.904503	0.000806259	0.0325515	-0.971139	1.30735e-05	0.00732677	0.876317	0.00193734	0.0457876	CTSC	137	-19.89	3	21	260	281	19	0.7368	0.7895	125	-16.93	4	21	258	277	17	0.7647	0.8235	CTSC
XM_018043267.1	NW_017189516.1:21137781|21153119	chi-miR-148a-3p	-0.96296	3.10568e-05	0.00812445	-0.971139	1.30735e-05	0.00732677	0.94889	9.45212e-05	0.0140193	CTSC	137	-18.21	2	20	1257	1282	22	0.6818	0.7273	125	-16.93	4	21	258	277	17	0.7647	0.8235	CTSC
XM_018043268.1	NC_030815.1:76944795|76962878	chi-miR-148a-3p	-0.912829	0.000590817	0.0285641	-0.89863	0.000987702	0.0432082	0.876294	0.0019386	0.0457974	CTSC	163	-20.44	2	21	8878	8902	22	0.7273	0.7727	151	-16.6	2	21	1627	1649	20	0.7	0.7	CTSC
XM_018043268.1	NC_030816.1:83819802|83825048	chi-miR-148a-3p	-0.933274	0.000236617	0.019171	-0.89863	0.000987702	0.0432082	0.905646	0.000773868	0.0316174	CTSC	152	-15.76	2	19	2817	2837	17	0.7059	0.8235	151	-16.6	2	21	1627	1649	20	0.7	0.7	CTSC
XM_018043268.1	NC_030818.1:70611932|70614030	chi-miR-148a-3p	-0.883496	0.00158304	0.0450311	-0.89863	0.000987702	0.0432082	0.975927	6.9609e-06	0.00541391	CTSC	158	-22.31	2	16	1361	1383	15	0.8667	0.8667	151	-16.6	2	21	1627	1649	20	0.7	0.7	CTSC
XM_018044558.1	NC_030820.1:32826780|32843754	chi-miR-200c	-0.897301	0.00103238	0.0361937	-0.912775	0.000592066	0.0346556	0.870772	0.00224605	0.0486914	IL3RA	151	-17.6	2	12	10706	10728	10	0.9	1	125	-24.55	3	22	593	615	19	0.5789	0.7895	IL3RA
XM_018044558.1	NC_030833.1:24466220|24488947	chi-miR-200c	-0.892438	0.00120789	0.0390017	-0.912775	0.000592066	0.0346556	0.963641	2.91236e-05	0.00908197	IL3RA	153	-15.96	2	22	9258	9280	20	0.6	0.75	125	-24.55	3	22	593	615	19	0.5789	0.7895	IL3RA
XM_018048606.1	NC_030818.1:70611932|70614030	chi-miR-148a-3p	-0.883496	0.00158304	0.0450311	-0.926133	0.000335361	0.0272727	0.937991	0.00018393	0.0181247	TNFRSF1A	158	-22.31	2	16	1361	1383	15	0.8667	0.8667	130	-16.59	2	21	1813	1836	21	0.7143	0.7619	TNFRSF1A
XM_018050158.1	NC_030815.1:76944795|76962878	chi-miR-148b-3p	-0.956542	5.3988e-05	0.0101948	-0.892986	0.00118714	0.04682	0.952992	7.08146e-05	0.0125155	CD74	151	-16.28	2	21	8878	8902	22	0.6364	0.7273	124	-18.4	2	13	565	587	12	0.9167	0.9167	CD74
XM_018050158.1	NC_030816.1:83819802|83825048	chi-miR-148b-3p	-0.966536	2.18449e-05	0.0073229	-0.892986	0.00118714	0.04682	0.939888	0.000165289	0.0173854	CD74	156	-15.99	2	19	2817	2837	17	0.7647	0.8235	124	-18.4	2	13	565	587	12	0.9167	0.9167	CD74
XM_018050158.1	NC_030820.1:20998062|21033087	chi-miR-148b-3p	-0.933946	0.000228534	0.0188675	-0.892986	0.00118714	0.04682	0.899912	0.00094589	0.0341671	CD74	155	-22.45	2	21	16012	16039	25	0.64	0.72	124	-18.4	2	13	565	587	12	0.9167	0.9167	CD74
XM_018050158.1	NC_030820.1:37909806|37923941	chi-miR-148b-3p	-0.892188	0.00121746	0.0391875	-0.892986	0.00118714	0.04682	0.894592	0.00112777	0.0367084	CD74	134	-20.73	3	15	10495	10516	12	0.9167	1	124	-18.4	2	13	565	587	12	0.9167	0.9167	CD74
XM_018050158.1	NC_030820.1:52393179|52407237	chi-miR-148b-3p	-0.923997	0.000369758	0.0230506	-0.892986	0.00118714	0.04682	0.876089	0.00194943	0.0459024	CD74	132	-16.2	3	13	9370	9391	10	0.9	0.9	124	-18.4	2	13	565	587	12	0.9167	0.9167	CD74
XM_018050158.1	NC_030821.1:16648181|16649027	chi-miR-148b-3p	-0.958905	4.44973e-05	0.00939115	-0.892986	0.00118714	0.04682	0.921291	0.000416777	0.0248404	CD74	134	-16.06	2	21	173	193	19	0.7368	0.7895	124	-18.4	2	13	565	587	12	0.9167	0.9167	CD74
XM_018050158.1	NC_030827.1:32683050|32684958	chi-miR-148b-3p	-0.912306	0.000602997	0.02868	-0.892986	0.00118714	0.04682	0.894693	0.00112411	0.0366646	CD74	126	-16.27	2	12	1409	1432	12	0.75	0.8333	124	-18.4	2	13	565	587	12	0.9167	0.9167	CD74
XM_018050159.1	NC_030814.1:51848669|51853253	chi-miR-500-3p	-0.93186	0.000254277	0.0199465	-0.890792	0.00127172	0.0482255	0.978301	4.85118e-06	0.00474013	CD74	134	-25.74	4	19	3782	3802	15	0.8	0.9333	151	-17.69	2	20	1164	1184	18	0.6667	0.7222	CD74
XM_018050159.1	NC_030815.1:76944795|76962878	chi-miR-148b-3p	-0.956542	5.3988e-05	0.0101948	-0.888491	0.00136482	0.04977	0.936021	0.000204806	0.0188802	CD74	151	-16.28	2	21	8878	8902	22	0.6364	0.7273	124	-18.4	2	13	565	587	12	0.9167	0.9167	CD74
XM_018050159.1	NC_030816.1:83819802|83825048	chi-miR-148b-3p	-0.966536	2.18449e-05	0.0073229	-0.888491	0.00136482	0.04977	0.916665	0.000506656	0.0268091	CD74	156	-15.99	2	19	2817	2837	17	0.7647	0.8235	124	-18.4	2	13	565	587	12	0.9167	0.9167	CD74
XM_018050159.1	NC_030816.1:83819802|83825048	chi-miR-500-3p	-0.90964	0.000667826	0.0305541	-0.890792	0.00127172	0.0482255	0.916665	0.000506656	0.0268091	CD74	138	-18.56	3	20	886	907	18	0.7222	0.7778	151	-17.69	2	20	1164	1184	18	0.6667	0.7222	CD74
XM_018050159.1	NC_030820.1:20998062|21033087	chi-miR-148b-3p	-0.933946	0.000228534	0.0188675	-0.888491	0.00136482	0.04977	0.899621	0.000955265	0.03431	CD74	155	-22.45	2	21	16012	16039	25	0.64	0.72	124	-18.4	2	13	565	587	12	0.9167	0.9167	CD74
XM_018050159.1	NC_030821.1:16648181|16649027	chi-miR-148b-3p	-0.958905	4.44973e-05	0.00939115	-0.888491	0.00136482	0.04977	0.945654	0.000116804	0.0151982	CD74	134	-16.06	2	21	173	193	19	0.7368	0.7895	124	-18.4	2	13	565	587	12	0.9167	0.9167	CD74
XM_018050159.1	NC_030823.1:31887707|32048869	chi-miR-500-3p	-0.901611	0.000892393	0.0339337	-0.890792	0.00127172	0.0482255	0.980481	3.35645e-06	0.00419666	CD74	161	-18.67	2	20	84862	84881	18	0.7778	0.8333	151	-17.69	2	20	1164	1184	18	0.6667	0.7222	CD74
XM_018050159.1	NC_030827.1:32683050|32684958	chi-miR-148b-3p	-0.912306	0.000602997	0.02868	-0.888491	0.00136482	0.04977	0.883391	0.00158785	0.042231	CD74	126	-16.27	2	12	1409	1432	12	0.75	0.8333	124	-18.4	2	13	565	587	12	0.9167	0.9167	CD74
XM_018050159.1	NC_030827.1:32683050|32684958	chi-miR-500-3p	-0.926282	0.00033304	0.0221227	-0.890792	0.00127172	0.0482255	0.883391	0.00158785	0.042231	CD74	120	-15.84	2	8	73	93	6	1	1	151	-17.69	2	20	1164	1184	18	0.6667	0.7222	CD74
XM_018050159.1	NC_030833.1:4557286|4558270	chi-miR-500-3p	-0.937076	0.000193428	0.017259	-0.890792	0.00127172	0.0482255	0.977199	5.76369e-06	0.00505002	CD74	159	-19.91	2	20	953	973	18	0.7222	0.7778	151	-17.69	2	20	1164	1184	18	0.6667	0.7222	CD74
XM_018050159.1	NW_017189516.1:21137781|21153119	chi-miR-500-3p	-0.900682	0.000921368	0.0343614	-0.890792	0.00127172	0.0482255	0.925713	0.000341934	0.0230397	CD74	141	-22.81	2	20	1163	1182	18	0.7222	0.7778	151	-17.69	2	20	1164	1184	18	0.6667	0.7222	CD74
XM_018051403.1	NC_030821.1:56966260|56986994	chi-miR-30b-5p	-0.939212	0.000171772	0.0166065	-0.919046	0.000458861	0.0311531	0.972192	1.14898e-05	0.00652537	JAK3	143	-18.59	2	17	8428	8450	16	0.75	0.875	153	-18.33	2	18	1	20	16	0.8125	0.875	JAK3
XM_018051403.1	NC_030831.1:54852737|54883065	chi-miR-30b-5p	-0.908701	0.000691793	0.0311242	-0.919046	0.000458861	0.0311531	0.891671	0.00123737	0.0381404	JAK3	144	-19.86	2	13	25519	25540	11	0.9091	1	153	-18.33	2	18	1	20	16	0.8125	0.875	JAK3
XM_018051781.1	NC_030815.1:76944795|76962878	chi-miR-148a-3p	-0.912829	0.000590817	0.0285641	-0.934266	0.000224761	0.0230733	0.920482	0.000431629	0.0251962	CTSV	163	-20.44	2	21	8878	8902	22	0.7273	0.7727	121	-15.19	2	14	534	556	13	0.8462	0.8462	CTSV
XM_018051781.1	NC_030816.1:83819802|83825048	chi-miR-148a-3p	-0.933274	0.000236617	0.019171	-0.934266	0.000224761	0.0230733	0.930051	0.000278206	0.0212288	CTSV	152	-15.76	2	19	2817	2837	17	0.7059	0.8235	121	-15.19	2	14	534	556	13	0.8462	0.8462	CTSV
XM_018051781.1	NC_030818.1:70611932|70614030	chi-miR-148a-3p	-0.883496	0.00158304	0.0450311	-0.934266	0.000224761	0.0230733	0.970245	1.45328e-05	0.00701603	CTSV	158	-22.31	2	16	1361	1383	15	0.8667	0.8667	121	-15.19	2	14	534	556	13	0.8462	0.8462	CTSV
XM_018051781.1	NC_030823.1:31887707|32048869	chi-miR-148a-3p	-0.946921	0.000107684	0.0137355	-0.934266	0.000224761	0.0230733	0.891787	0.00123287	0.0380847	CTSV	158	-27.13	2	21	152775	152795	19	0.7895	0.8947	121	-15.19	2	14	534	556	13	0.8462	0.8462	CTSV
XM_018051781.1	NW_017189516.1:21137781|21153119	chi-miR-148a-3p	-0.96296	3.10568e-05	0.00812445	-0.934266	0.000224761	0.0230733	0.902973	0.000851071	0.0327773	CTSV	137	-18.21	2	20	1257	1282	22	0.6818	0.7273	121	-15.19	2	14	534	556	13	0.8462	0.8462	CTSV
XM_018051783.1	NC_030812.1:66349177|66353522	chi-miR-148b-3p	-0.950007	8.75819e-05	0.0125361	-0.960766	3.79026e-05	0.0111121	0.928136	0.000305199	0.0219983	CTSV	123	-15.55	2	21	2926	2948	20	0.65	0.7	138	-19.85	3	21	346	366	18	0.6667	0.8333	CTSV
XM_018051783.1	NC_030812.1:66349177|66353522	chi-miR-363-3p	-0.906724	0.000744181	0.031804	-0.908806	0.000689089	0.0369942	0.928136	0.000305199	0.0219983	CTSV	165	-21.45	2	21	3403	3424	20	0.8	0.85	123	-20.55	2	21	341	365	22	0.5909	0.7273	CTSV
XM_018051783.1	NC_030812.1:66349177|66353522	chi-miR-500-3p	-0.962199	3.33227e-05	0.00834326	-0.913833	0.000567916	0.0340736	0.928136	0.000305199	0.0219983	CTSV	121	-20.23	2	18	4084	4104	16	0.75	0.8125	132	-16.7	2	13	343	363	11	0.7273	0.9091	CTSV
XM_018051783.1	NC_030814.1:51848669|51853253	chi-miR-500-3p	-0.93186	0.000254277	0.0199465	-0.913833	0.000567916	0.0340736	0.931888	0.000253928	0.0205272	CTSV	134	-25.74	4	19	3782	3802	15	0.8	0.9333	132	-16.7	2	13	343	363	11	0.7273	0.9091	CTSV
XM_018051783.1	NC_030815.1:76944795|76962878	chi-miR-148a-3p	-0.912829	0.000590817	0.0285641	-0.959412	4.26239e-05	0.0116071	0.963056	3.07772e-05	0.00927092	CTSV	163	-20.44	2	21	8878	8902	22	0.7273	0.7727	138	-19.13	3	21	346	366	18	0.6667	0.8333	CTSV
XM_018051783.1	NC_030815.1:76944795|76962878	chi-miR-148b-3p	-0.956542	5.3988e-05	0.0101948	-0.960766	3.79026e-05	0.0111121	0.963056	3.07772e-05	0.00927092	CTSV	151	-16.28	2	21	8878	8902	22	0.6364	0.7273	138	-19.85	3	21	346	366	18	0.6667	0.8333	CTSV
XM_018051783.1	NC_030815.1:76944795|76962878	chi-miR-20b	-0.912981	0.000587294	0.0284703	-0.933091	0.000238859	0.0236589	0.963056	3.07772e-05	0.00927092	CTSV	155	-16.77	2	22	5551	5572	20	0.7	0.9	137	-15.27	3	18	345	367	15	0.7333	0.8	CTSV
XM_018051783.1	NC_030815.1:76944795|76962878	chi-miR-363-3p	-0.8907	0.00127536	0.0400864	-0.908806	0.000689089	0.0369942	0.963056	3.07772e-05	0.00927092	CTSV	136	-15.21	3	21	121	142	18	0.6111	0.7778	123	-20.55	2	21	341	365	22	0.5909	0.7273	CTSV
XM_018051783.1	NC_030816.1:19670043|19696979	chi-miR-20b	-0.881235	0.00168929	0.0464378	-0.933091	0.000238859	0.0236589	0.922149	0.000401447	0.0244662	CTSV	149	-18.62	2	19	3055	3078	18	0.7222	0.8889	137	-15.27	3	18	345	367	15	0.7333	0.8	CTSV
XM_018051783.1	NC_030816.1:83819802|83825048	chi-miR-148a-3p	-0.933274	0.000236617	0.019171	-0.959412	4.26239e-05	0.0116071	0.974335	8.69669e-06	0.00593854	CTSV	152	-15.76	2	19	2817	2837	17	0.7059	0.8235	138	-19.13	3	21	346	366	18	0.6667	0.8333	CTSV
XM_018051783.1	NC_030816.1:83819802|83825048	chi-miR-148b-3p	-0.966536	2.18449e-05	0.0073229	-0.960766	3.79026e-05	0.0111121	0.974335	8.69669e-06	0.00593854	CTSV	156	-15.99	2	19	2817	2837	17	0.7647	0.8235	138	-19.85	3	21	346	366	18	0.6667	0.8333	CTSV
XM_018051783.1	NC_030816.1:83819802|83825048	chi-miR-20b	-0.916427	0.000511614	0.0264407	-0.933091	0.000238859	0.0236589	0.974335	8.69669e-06	0.00593854	CTSV	161	-20.23	2	16	3254	3275	14	0.9286	0.9286	137	-15.27	3	18	345	367	15	0.7333	0.8	CTSV
XM_018051783.1	NC_030816.1:83819802|83825048	chi-miR-363-3p	-0.885608	0.00148802	0.0435594	-0.908806	0.000689089	0.0369942	0.974335	8.69669e-06	0.00593854	CTSV	150	-25.58	2	21	4021	4046	23	0.6957	0.8261	123	-20.55	2	21	341	365	22	0.5909	0.7273	CTSV
XM_018051783.1	NC_030816.1:83819802|83825048	chi-miR-500-3p	-0.90964	0.000667826	0.0305541	-0.913833	0.000567916	0.0340736	0.974335	8.69669e-06	0.00593854	CTSV	138	-18.56	3	20	886	907	18	0.7222	0.7778	132	-16.7	2	13	343	363	11	0.7273	0.9091	CTSV
XM_018051783.1	NC_030817.1:90657471|90661453	chi-miR-148b-3p	-0.886492	0.00144944	0.0430878	-0.960766	3.79026e-05	0.0111121	0.87281	0.00212891	0.0476286	CTSV	130	-17.42	2	21	2967	2987	19	0.7368	0.7368	138	-19.85	3	21	346	366	18	0.6667	0.8333	CTSV
XM_018051783.1	NC_030818.1:70611932|70614030	chi-miR-148a-3p	-0.883496	0.00158304	0.0450311	-0.959412	4.26239e-05	0.0116071	0.900706	0.000920614	0.0338025	CTSV	158	-22.31	2	16	1361	1383	15	0.8667	0.8667	138	-19.13	3	21	346	366	18	0.6667	0.8333	CTSV
XM_018051783.1	NC_030820.1:20998062|21033087	chi-miR-148a-3p	-0.923571	0.000376891	0.0233134	-0.959412	4.26239e-05	0.0116071	0.967386	1.99808e-05	0.00790157	CTSV	155	-22.28	2	21	16012	16039	25	0.64	0.72	138	-19.13	3	21	346	366	18	0.6667	0.8333	CTSV
XM_018051783.1	NC_030820.1:20998062|21033087	chi-miR-148b-3p	-0.933946	0.000228534	0.0188675	-0.960766	3.79026e-05	0.0111121	0.967386	1.99808e-05	0.00790157	CTSV	155	-22.45	2	21	16012	16039	25	0.64	0.72	138	-19.85	3	21	346	366	18	0.6667	0.8333	CTSV
XM_018051783.1	NC_030820.1:20998062|21033087	chi-miR-20b	-0.889876	0.00130824	0.0407422	-0.933091	0.000238859	0.0236589	0.967386	1.99808e-05	0.00790157	CTSV	152	-16	2	21	29084	29105	20	0.7	0.8	137	-15.27	3	18	345	367	15	0.7333	0.8	CTSV
XM_018051783.1	NC_030820.1:20998062|21033087	chi-miR-363-3p	-0.922406	0.000396918	0.0238101	-0.908806	0.000689089	0.0369942	0.967386	1.99808e-05	0.00790157	CTSV	160	-21.11	2	13	17039	17060	11	1	1	123	-20.55	2	21	341	365	22	0.5909	0.7273	CTSV
XM_018051783.1	NC_030820.1:32826780|32843754	chi-miR-363-3p	-0.891462	0.00124546	0.0396452	-0.908806	0.000689089	0.0369942	0.920017	0.000440321	0.0253974	CTSV	148	-17.59	3	21	10420	10441	18	0.7222	0.8333	123	-20.55	2	21	341	365	22	0.5909	0.7273	CTSV
XM_018051783.1	NC_030820.1:32826780|32843754	chi-miR-500-3p	-0.886068	0.00146788	0.0432783	-0.913833	0.000567916	0.0340736	0.920017	0.000440321	0.0253974	CTSV	134	-16.53	3	18	5275	5293	15	0.7333	0.8667	132	-16.7	2	13	343	363	11	0.7273	0.9091	CTSV
XM_018051783.1	NC_030820.1:37909806|37923941	chi-miR-148b-3p	-0.892188	0.00121746	0.0391875	-0.960766	3.79026e-05	0.0111121	0.898476	0.000992805	0.0348371	CTSV	134	-20.73	3	15	10495	10516	12	0.9167	1	138	-19.85	3	21	346	366	18	0.6667	0.8333	CTSV
XM_018051783.1	NC_030820.1:52393179|52407237	chi-miR-148b-3p	-0.923997	0.000369758	0.0230506	-0.960766	3.79026e-05	0.0111121	0.979075	4.2759e-06	0.00453144	CTSV	132	-16.2	3	13	9370	9391	10	0.9	0.9	138	-19.85	3	21	346	366	18	0.6667	0.8333	CTSV
XM_018051783.1	NC_030820.1:52393179|52407237	chi-miR-20b	-0.92236	0.000397733	0.0238101	-0.933091	0.000238859	0.0236589	0.979075	4.2759e-06	0.00453144	CTSV	151	-27.05	2	22	2712	2736	22	0.8182	0.8636	137	-15.27	3	18	345	367	15	0.7333	0.8	CTSV
XM_018051783.1	NC_030821.1:16648181|16649027	chi-miR-148b-3p	-0.958905	4.44973e-05	0.00939115	-0.960766	3.79026e-05	0.0111121	0.93087	0.000267188	0.0209111	CTSV	134	-16.06	2	21	173	193	19	0.7368	0.7895	138	-19.85	3	21	346	366	18	0.6667	0.8333	CTSV
XM_018051783.1	NC_030823.1:31887707|32048869	chi-miR-148a-3p	-0.946921	0.000107684	0.0137355	-0.959412	4.26239e-05	0.0116071	0.959939	4.07395e-05	0.0102207	CTSV	158	-27.13	2	21	152775	152795	19	0.7895	0.8947	138	-19.13	3	21	346	366	18	0.6667	0.8333	CTSV
XM_018051783.1	NC_030823.1:31887707|32048869	chi-miR-500-3p	-0.901611	0.000892393	0.0339337	-0.913833	0.000567916	0.0340736	0.959939	4.07395e-05	0.0102207	CTSV	161	-18.67	2	20	84862	84881	18	0.7778	0.8333	132	-16.7	2	13	343	363	11	0.7273	0.9091	CTSV
XM_018051783.1	NC_030827.1:32683050|32684958	chi-miR-148b-3p	-0.912306	0.000602997	0.02868	-0.960766	3.79026e-05	0.0111121	0.915795	0.000524946	0.0272097	CTSV	126	-16.27	2	12	1409	1432	12	0.75	0.8333	138	-19.85	3	21	346	366	18	0.6667	0.8333	CTSV
XM_018051783.1	NC_030827.1:32683050|32684958	chi-miR-500-3p	-0.926282	0.00033304	0.0221227	-0.913833	0.000567916	0.0340736	0.915795	0.000524946	0.0272097	CTSV	120	-15.84	2	8	73	93	6	1	1	132	-16.7	2	13	343	363	11	0.7273	0.9091	CTSV
XM_018051783.1	NC_030829.1:30515090|30520814	chi-miR-148a-3p	-0.939115	0.000172716	0.0166065	-0.959412	4.26239e-05	0.0116071	0.926502	0.000329649	0.0226913	CTSV	150	-15.11	2	21	3215	3235	19	0.6842	0.7368	138	-19.13	3	21	346	366	18	0.6667	0.8333	CTSV
XM_018051783.1	NC_030833.1:24466220|24488947	chi-miR-20b	-0.916805	0.000503755	0.0262609	-0.933091	0.000238859	0.0236589	0.958095	4.76052e-05	0.0108226	CTSV	165	-21.45	2	22	22654	22676	20	0.75	0.75	137	-15.27	3	18	345	367	15	0.7333	0.8	CTSV
XM_018051783.1	NC_030833.1:4557286|4558270	chi-miR-148a-3p	-0.904503	0.000806259	0.0325515	-0.959412	4.26239e-05	0.0116071	0.94987	8.8414e-05	0.0136638	CTSV	137	-19.89	3	21	260	281	19	0.7368	0.7895	138	-19.13	3	21	346	366	18	0.6667	0.8333	CTSV
XM_018051783.1	NC_030833.1:4557286|4558270	chi-miR-500-3p	-0.937076	0.000193428	0.017259	-0.913833	0.000567916	0.0340736	0.94987	8.8414e-05	0.0136638	CTSV	159	-19.91	2	20	953	973	18	0.7222	0.7778	132	-16.7	2	13	343	363	11	0.7273	0.9091	CTSV
XM_018051783.1	NC_030834.1:36843312|36844429	chi-miR-148b-3p	-0.954571	6.29301e-05	0.0107026	-0.960766	3.79026e-05	0.0111121	0.895551	0.00109332	0.0362587	CTSV	121	-16.54	2	14	105	127	13	0.8462	0.8462	138	-19.85	3	21	346	366	18	0.6667	0.8333	CTSV
XM_018051783.1	NW_017189516.1:21137781|21153119	chi-miR-148a-3p	-0.96296	3.10568e-05	0.00812445	-0.959412	4.26239e-05	0.0116071	0.9911	2.17128e-07	0.00176077	CTSV	137	-18.21	2	20	1257	1282	22	0.6818	0.7273	138	-19.13	3	21	346	366	18	0.6667	0.8333	CTSV
XM_018051783.1	NW_017189516.1:21137781|21153119	chi-miR-20b	-0.910191	0.000654059	0.0302009	-0.933091	0.000238859	0.0236589	0.9911	2.17128e-07	0.00176077	CTSV	136	-19.06	2	22	4344	4367	21	0.6667	0.8095	137	-15.27	3	18	345	367	15	0.7333	0.8	CTSV
XM_018051783.1	NW_017189516.1:21137781|21153119	chi-miR-500-3p	-0.900682	0.000921368	0.0343614	-0.913833	0.000567916	0.0340736	0.9911	2.17128e-07	0.00176077	CTSV	141	-22.81	2	20	1163	1182	18	0.7222	0.7778	132	-16.7	2	13	343	363	11	0.7273	0.9091	CTSV
XM_018054803.1	NC_030823.1:31887707|32048869	chi-miR-148a-3p	-0.946921	0.000107684	0.0137355	-0.89271	0.00119756	0.0470002	0.93059	0.000270915	0.0210134	MERTK	158	-27.13	2	21	152775	152795	19	0.7895	0.8947	120	-19.97	2	8	2879	2900	6	1	1	MERTK
XM_018054803.1	NC_030829.1:30515090|30520814	chi-miR-148a-3p	-0.939115	0.000172716	0.0166065	-0.89271	0.00119756	0.0470002	0.899714	0.000952259	0.0342669	MERTK	150	-15.11	2	21	3215	3235	19	0.6842	0.7368	120	-19.97	2	8	2879	2900	6	1	1	MERTK
XM_018056365.1	NC_030812.1:66349177|66353522	chi-miR-363-3p	-0.906724	0.000744181	0.031804	-0.92835	0.00030209	0.0261291	0.948412	9.7606e-05	0.0142056	IRS2	165	-21.45	2	21	3403	3424	20	0.8	0.85	134	-16.23	2	17	3605	3625	15	0.6667	0.8667	IRS2
XM_018056365.1	NC_030812.1:66349177|66353522	chi-miR-423-3p	-0.952524	7.32801e-05	0.0116118	-0.906089	0.000761579	0.0386698	0.948412	9.7606e-05	0.0142056	IRS2	132	-18.83	2	22	2238	2261	21	0.7143	0.7143	139	-19.86	3	16	1724	1746	13	0.7692	0.9231	IRS2
XM_018056365.1	NC_030812.1:66349177|66353522	chi-miR-500-3p	-0.962199	3.33227e-05	0.00834326	-0.922162	0.000401213	0.0294071	0.948412	9.7606e-05	0.0142056	IRS2	121	-20.23	2	18	4084	4104	16	0.75	0.8125	124	-16.97	2	19	3604	3623	17	0.6471	0.8235	IRS2
XM_018056365.1	NC_030814.1:51848669|51853253	chi-miR-500-3p	-0.93186	0.000254277	0.0199465	-0.922162	0.000401213	0.0294071	0.951647	7.80581e-05	0.0129877	IRS2	134	-25.74	4	19	3782	3802	15	0.8	0.9333	124	-16.97	2	19	3604	3623	17	0.6471	0.8235	IRS2
XM_018056365.1	NC_030815.1:76944795|76962878	chi-miR-363-3p	-0.8907	0.00127536	0.0400864	-0.92835	0.00030209	0.0261291	0.972122	1.15915e-05	0.00653447	IRS2	136	-15.21	3	21	121	142	18	0.6111	0.7778	134	-16.23	2	17	3605	3625	15	0.6667	0.8667	IRS2
XM_018056365.1	NC_030815.1:76944795|76962878	chi-miR-423-3p	-0.885349	0.00149946	0.0437079	-0.906089	0.000761579	0.0386698	0.972122	1.15915e-05	0.00653447	IRS2	143	-29.23	2	22	15197	15221	22	0.6818	0.7727	139	-19.86	3	16	1724	1746	13	0.7692	0.9231	IRS2
XM_018056365.1	NC_030816.1:83819802|83825048	chi-miR-148a-5p	-0.984932	1.36259e-06	0.00291968	-0.988597	5.15625e-07	0.00267586	0.975	7.93809e-06	0.00568531	IRS2	139	-18.16	2	21	3578	3600	20	0.7	0.85	139	-20.05	2	21	884	906	20	0.75	0.8	IRS2
XM_018056365.1	NC_030816.1:83819802|83825048	chi-miR-363-3p	-0.885608	0.00148802	0.0435594	-0.92835	0.00030209	0.0261291	0.975	7.93809e-06	0.00568531	IRS2	150	-25.58	2	21	4021	4046	23	0.6957	0.8261	134	-16.23	2	17	3605	3625	15	0.6667	0.8667	IRS2
XM_018056365.1	NC_030816.1:83819802|83825048	chi-miR-423-3p	-0.888298	0.00137285	0.0417471	-0.906089	0.000761579	0.0386698	0.975	7.93809e-06	0.00568531	IRS2	143	-17.39	2	21	1425	1449	21	0.6667	0.7619	139	-19.86	3	16	1724	1746	13	0.7692	0.9231	IRS2
XM_018056365.1	NC_030816.1:83819802|83825048	chi-miR-500-3p	-0.90964	0.000667826	0.0305541	-0.922162	0.000401213	0.0294071	0.975	7.93809e-06	0.00568531	IRS2	138	-18.56	3	20	886	907	18	0.7222	0.7778	124	-16.97	2	19	3604	3623	17	0.6471	0.8235	IRS2
XM_018056365.1	NC_030820.1:20998062|21033087	chi-miR-363-3p	-0.922406	0.000396918	0.0238101	-0.92835	0.00030209	0.0261291	0.977878	5.18867e-06	0.00481919	IRS2	160	-21.11	2	13	17039	17060	11	1	1	134	-16.23	2	17	3605	3625	15	0.6667	0.8667	IRS2
XM_018056365.1	NC_030820.1:32826780|32843754	chi-miR-148a-5p	-0.917552	0.000488458	0.0261132	-0.988597	5.15625e-07	0.00267586	0.939456	0.000169406	0.0175644	IRS2	158	-15.57	2	17	13778	13798	15	0.8667	0.8667	139	-20.05	2	21	884	906	20	0.75	0.8	IRS2
XM_018056365.1	NC_030820.1:32826780|32843754	chi-miR-363-3p	-0.891462	0.00124546	0.0396452	-0.92835	0.00030209	0.0261291	0.939456	0.000169406	0.0175644	IRS2	148	-17.59	3	21	10420	10441	18	0.7222	0.8333	134	-16.23	2	17	3605	3625	15	0.6667	0.8667	IRS2
XM_018056365.1	NC_030820.1:32826780|32843754	chi-miR-423-3p	-0.917538	0.000488741	0.0261132	-0.906089	0.000761579	0.0386698	0.939456	0.000169406	0.0175644	IRS2	134	-22.49	2	20	3661	3684	19	0.5789	0.7895	139	-19.86	3	16	1724	1746	13	0.7692	0.9231	IRS2
XM_018056365.1	NC_030820.1:32826780|32843754	chi-miR-500-3p	-0.886068	0.00146788	0.0432783	-0.922162	0.000401213	0.0294071	0.939456	0.000169406	0.0175644	IRS2	134	-16.53	3	18	5275	5293	15	0.7333	0.8667	124	-16.97	2	19	3604	3623	17	0.6471	0.8235	IRS2
XM_018056365.1	NC_030820.1:52393179|52407237	chi-miR-148a-5p	-0.963883	2.84567e-05	0.00795795	-0.988597	5.15625e-07	0.00267586	0.960549	3.86328e-05	0.0100015	IRS2	155	-15.88	2	12	500	521	10	1	1	139	-20.05	2	21	884	906	20	0.75	0.8	IRS2
XM_018056365.1	NC_030821.1:45082123|45091503	chi-miR-148a-5p	-0.937674	0.000187182	0.0170302	-0.988597	5.15625e-07	0.00267586	0.899428	0.000961537	0.0344093	IRS2	136	-15.2	3	19	1057	1082	20	0.75	0.75	139	-20.05	2	21	884	906	20	0.75	0.8	IRS2
XM_018056365.1	NC_030823.1:31887707|32048869	chi-miR-148a-5p	-0.953628	6.75618e-05	0.0111988	-0.988597	5.15625e-07	0.00267586	0.942656	0.000140537	0.0162901	IRS2	162	-16.73	2	15	88617	88638	13	0.8462	1	139	-20.05	2	21	884	906	20	0.75	0.8	IRS2
XM_018056365.1	NC_030823.1:31887707|32048869	chi-miR-500-3p	-0.901611	0.000892393	0.0339337	-0.922162	0.000401213	0.0294071	0.942656	0.000140537	0.0162901	IRS2	161	-18.67	2	20	84862	84881	18	0.7778	0.8333	124	-16.97	2	19	3604	3623	17	0.6471	0.8235	IRS2
XM_018056365.1	NC_030827.1:32683050|32684958	chi-miR-500-3p	-0.926282	0.00033304	0.0221227	-0.922162	0.000401213	0.0294071	0.936755	0.000196845	0.018581	IRS2	120	-15.84	2	8	73	93	6	1	1	124	-16.97	2	19	3604	3623	17	0.6471	0.8235	IRS2
XM_018056365.1	NC_030832.1:9541118|9542996	chi-miR-148a-5p	-0.88104	0.0016987	0.0465186	-0.988597	5.15625e-07	0.00267586	0.869687	0.00231022	0.0492551	IRS2	122	-15	3	20	849	873	20	0.65	0.75	139	-20.05	2	21	884	906	20	0.75	0.8	IRS2
XM_018056365.1	NC_030833.1:4557286|4558270	chi-miR-500-3p	-0.937076	0.000193428	0.017259	-0.922162	0.000401213	0.0294071	0.965937	2.32309e-05	0.00835692	IRS2	159	-19.91	2	20	953	973	18	0.7222	0.7778	124	-16.97	2	19	3604	3623	17	0.6471	0.8235	IRS2
XM_018056365.1	NC_030834.1:36843312|36844429	chi-miR-148a-5p	-0.903596	0.000832609	0.0329976	-0.988597	5.15625e-07	0.00267586	0.908048	0.000708793	0.0305081	IRS2	130	-20.95	2	21	637	657	19	0.7368	0.8947	139	-20.05	2	21	884	906	20	0.75	0.8	IRS2
XM_018056365.1	NW_017189516.1:21137781|21153119	chi-miR-423-3p	-0.884742	0.00152645	0.0441903	-0.906089	0.000761579	0.0386698	0.991867	1.58459e-07	0.00159564	IRS2	137	-19.83	2	21	14443	14465	20	0.7	0.75	139	-19.86	3	16	1724	1746	13	0.7692	0.9231	IRS2
XM_018056365.1	NW_017189516.1:21137781|21153119	chi-miR-500-3p	-0.900682	0.000921368	0.0343614	-0.922162	0.000401213	0.0294071	0.991867	1.58459e-07	0.00159564	IRS2	141	-22.81	2	20	1163	1182	18	0.7222	0.7778	124	-16.97	2	19	3604	3623	17	0.6471	0.8235	IRS2
XM_018056950.1	NC_030815.1:76944795|76962878	chi-miR-20b	-0.912981	0.000587294	0.0284703	-0.895446	0.00109708	0.0451932	0.937722	0.000186687	0.0182424	IL2RA	155	-16.77	2	22	5551	5572	20	0.7	0.9	126	-22.04	2	21	1482	1507	22	0.6818	0.7273	IL2RA
XM_018056950.1	NC_030816.1:19670043|19696979	chi-miR-20b	-0.881235	0.00168929	0.0464378	-0.895446	0.00109708	0.0451932	0.894779	0.00112102	0.0366211	IL2RA	149	-18.62	2	19	3055	3078	18	0.7222	0.8889	126	-22.04	2	21	1482	1507	22	0.6818	0.7273	IL2RA
XM_018056950.1	NC_030816.1:83819802|83825048	chi-miR-148a-5p	-0.984932	1.36259e-06	0.00291968	-0.965006	2.5505e-05	0.00946273	0.959032	4.40226e-05	0.010511	IL2RA	139	-18.16	2	21	3578	3600	20	0.7	0.85	133	-15.22	3	19	1292	1315	18	0.7222	0.7222	IL2RA
XM_018056950.1	NC_030816.1:83819802|83825048	chi-miR-20b	-0.916427	0.000511614	0.0264407	-0.895446	0.00109708	0.0451932	0.959032	4.40226e-05	0.010511	IL2RA	161	-20.23	2	16	3254	3275	14	0.9286	0.9286	126	-22.04	2	21	1482	1507	22	0.6818	0.7273	IL2RA
XM_018056950.1	NC_030820.1:20998062|21033087	chi-miR-20b	-0.889876	0.00130824	0.0407422	-0.895446	0.00109708	0.0451932	0.903243	0.00084305	0.0326514	IL2RA	152	-16	2	21	29084	29105	20	0.7	0.8	126	-22.04	2	21	1482	1507	22	0.6818	0.7273	IL2RA
XM_018056950.1	NC_030820.1:32826780|32843754	chi-miR-148a-5p	-0.917552	0.000488458	0.0261132	-0.965006	2.5505e-05	0.00946273	0.906459	0.000751394	0.031219	IL2RA	158	-15.57	2	17	13778	13798	15	0.8667	0.8667	133	-15.22	3	19	1292	1315	18	0.7222	0.7222	IL2RA
XM_018056950.1	NC_030820.1:52393179|52407237	chi-miR-148a-5p	-0.963883	2.84567e-05	0.00795795	-0.965006	2.5505e-05	0.00946273	0.952099	7.5569e-05	0.0128248	IL2RA	155	-15.88	2	12	500	521	10	1	1	133	-15.22	3	19	1292	1315	18	0.7222	0.7222	IL2RA
XM_018056950.1	NC_030820.1:52393179|52407237	chi-miR-20b	-0.92236	0.000397733	0.0238101	-0.895446	0.00109708	0.0451932	0.952099	7.5569e-05	0.0128248	IL2RA	151	-27.05	2	22	2712	2736	22	0.8182	0.8636	126	-22.04	2	21	1482	1507	22	0.6818	0.7273	IL2RA
XM_018056950.1	NC_030821.1:45082123|45091503	chi-miR-148a-5p	-0.937674	0.000187182	0.0170302	-0.965006	2.5505e-05	0.00946273	0.931273	0.000261879	0.0207793	IL2RA	136	-15.2	3	19	1057	1082	20	0.75	0.75	133	-15.22	3	19	1292	1315	18	0.7222	0.7222	IL2RA
XM_018056950.1	NC_030823.1:31887707|32048869	chi-miR-148a-5p	-0.953628	6.75618e-05	0.0111988	-0.965006	2.5505e-05	0.00946273	0.944319	0.000126987	0.0156468	IL2RA	162	-16.73	2	15	88617	88638	13	0.8462	1	133	-15.22	3	19	1292	1315	18	0.7222	0.7222	IL2RA
XM_018056950.1	NC_030832.1:9541118|9542996	chi-miR-148a-5p	-0.88104	0.0016987	0.0465186	-0.965006	2.5505e-05	0.00946273	0.901471	0.000896715	0.0334757	IL2RA	122	-15	3	20	849	873	20	0.65	0.75	133	-15.22	3	19	1292	1315	18	0.7222	0.7222	IL2RA
XM_018056950.1	NC_030833.1:24466220|24488947	chi-miR-20b	-0.916805	0.000503755	0.0262609	-0.895446	0.00109708	0.0451932	0.925398	0.000346923	0.0231553	IL2RA	165	-21.45	2	22	22654	22676	20	0.75	0.75	126	-22.04	2	21	1482	1507	22	0.6818	0.7273	IL2RA
XM_018056950.1	NC_030834.1:36843312|36844429	chi-miR-148a-5p	-0.903596	0.000832609	0.0329976	-0.965006	2.5505e-05	0.00946273	0.896487	0.00106043	0.0358349	IL2RA	130	-20.95	2	21	637	657	19	0.7368	0.8947	133	-15.22	3	19	1292	1315	18	0.7222	0.7222	IL2RA
XM_018056950.1	NW_017189516.1:21137781|21153119	chi-miR-20b	-0.910191	0.000654059	0.0302009	-0.895446	0.00109708	0.0451932	0.968845	1.70468e-05	0.00744474	IL2RA	136	-19.06	2	22	4344	4367	21	0.6667	0.8095	126	-22.04	2	21	1482	1507	22	0.6818	0.7273	IL2RA
XM_018060259.1	NC_030812.1:66349177|66353522	chi-miR-148b-3p	-0.950007	8.75819e-05	0.0125361	-0.91387	0.000567074	0.0340517	0.907784	0.000715745	0.0306206	AKT3	123	-15.55	2	21	2926	2948	20	0.65	0.7	145	-15.82	2	19	3618	3640	18	0.7222	0.8333	AKT3
XM_018060259.1	NC_030816.1:83819802|83825048	chi-miR-148b-3p	-0.966536	2.18449e-05	0.0073229	-0.91387	0.000567074	0.0340517	0.89391	0.00115275	0.037036	AKT3	156	-15.99	2	19	2817	2837	17	0.7647	0.8235	145	-15.82	2	19	3618	3640	18	0.7222	0.8333	AKT3
XM_018060259.1	NC_030816.1:83819802|83825048	chi-miR-20b	-0.916427	0.000511614	0.0264407	-0.911232	0.000628551	0.035555	0.89391	0.00115275	0.037036	AKT3	161	-20.23	2	16	3254	3275	14	0.9286	0.9286	156	-20.13	2	22	2559	2582	21	0.7143	0.8571	AKT3
XM_018060259.1	NC_030820.1:20998062|21033087	chi-miR-148b-3p	-0.933946	0.000228534	0.0188675	-0.91387	0.000567074	0.0340517	0.909935	0.000660443	0.029705	AKT3	155	-22.45	2	21	16012	16039	25	0.64	0.72	145	-15.82	2	19	3618	3640	18	0.7222	0.8333	AKT3
XM_018060259.1	NC_030820.1:20998062|21033087	chi-miR-20b	-0.889876	0.00130824	0.0407422	-0.911232	0.000628551	0.035555	0.909935	0.000660443	0.029705	AKT3	152	-16	2	21	29084	29105	20	0.7	0.8	156	-20.13	2	22	2559	2582	21	0.7143	0.8571	AKT3
XM_018060259.1	NC_030820.1:52393179|52407237	chi-miR-148b-3p	-0.923997	0.000369758	0.0230506	-0.91387	0.000567074	0.0340517	0.974225	8.827e-06	0.005954	AKT3	132	-16.2	3	13	9370	9391	10	0.9	0.9	145	-15.82	2	19	3618	3640	18	0.7222	0.8333	AKT3
XM_018060259.1	NC_030820.1:52393179|52407237	chi-miR-20b	-0.92236	0.000397733	0.0238101	-0.911232	0.000628551	0.035555	0.974225	8.827e-06	0.005954	AKT3	151	-27.05	2	22	2712	2736	22	0.8182	0.8636	156	-20.13	2	22	2559	2582	21	0.7143	0.8571	AKT3
XM_018060259.1	NC_030833.1:24466220|24488947	chi-miR-20b	-0.916805	0.000503755	0.0262609	-0.911232	0.000628551	0.035555	0.959671	4.16913e-05	0.0103144	AKT3	165	-21.45	2	22	22654	22676	20	0.75	0.75	156	-20.13	2	22	2559	2582	21	0.7143	0.8571	AKT3
XM_018060259.1	NC_030834.1:36843312|36844429	chi-miR-148b-3p	-0.954571	6.29301e-05	0.0107026	-0.91387	0.000567074	0.0340517	0.880547	0.0017226	0.0436388	AKT3	121	-16.54	2	14	105	127	13	0.8462	0.8462	145	-15.82	2	19	3618	3640	18	0.7222	0.8333	AKT3
XM_018060259.1	NW_017189516.1:21137781|21153119	chi-miR-20b	-0.910191	0.000654059	0.0302009	-0.911232	0.000628551	0.035555	0.94049	0.000159666	0.0171709	AKT3	136	-19.06	2	22	4344	4367	21	0.6667	0.8095	156	-20.13	2	22	2559	2582	21	0.7143	0.8571	AKT3
XM_018062453.1	NC_030815.1:76944795|76962878	chi-miR-148a-3p	-0.912829	0.000590817	0.0285641	-0.970457	1.41779e-05	0.00754197	0.920282	0.000435347	0.0252833	AXL	163	-20.44	2	21	8878	8902	22	0.7273	0.7727	135	-15.28	2	20	1542	1561	18	0.7222	0.7778	AXL
XM_018062453.1	NC_030816.1:83819802|83825048	chi-miR-148a-3p	-0.933274	0.000236617	0.019171	-0.970457	1.41779e-05	0.00754197	0.92602	0.000337109	0.0228944	AXL	152	-15.76	2	19	2817	2837	17	0.7059	0.8235	135	-15.28	2	20	1542	1561	18	0.7222	0.7778	AXL
XM_018062453.1	NC_030816.1:83819802|83825048	chi-miR-148a-5p	-0.984932	1.36259e-06	0.00291968	-0.931732	0.000255921	0.02437	0.92602	0.000337109	0.0228944	AXL	139	-18.16	2	21	3578	3600	20	0.7	0.85	142	-18.96	2	21	3427	3447	19	0.7368	0.8947	AXL
XM_018062453.1	NC_030818.1:70611932|70614030	chi-miR-148a-3p	-0.883496	0.00158304	0.0450311	-0.970457	1.41779e-05	0.00754197	0.900498	0.000927202	0.0339148	AXL	158	-22.31	2	16	1361	1383	15	0.8667	0.8667	135	-15.28	2	20	1542	1561	18	0.7222	0.7778	AXL
XM_018062453.1	NC_030820.1:20998062|21033087	chi-miR-148a-3p	-0.923571	0.000376891	0.0233134	-0.970457	1.41779e-05	0.00754197	0.872052	0.00217196	0.0480308	AXL	155	-22.28	2	21	16012	16039	25	0.64	0.72	135	-15.28	2	20	1542	1561	18	0.7222	0.7778	AXL
XM_018062453.1	NC_030820.1:52393179|52407237	chi-miR-148a-5p	-0.963883	2.84567e-05	0.00795795	-0.931732	0.000255921	0.02437	0.905363	0.000781795	0.0317397	AXL	155	-15.88	2	12	500	521	10	1	1	142	-18.96	2	21	3427	3447	19	0.7368	0.8947	AXL
XM_018062453.1	NC_030821.1:45082123|45091503	chi-miR-148a-5p	-0.937674	0.000187182	0.0170302	-0.931732	0.000255921	0.02437	0.970567	1.39948e-05	0.00692808	AXL	136	-15.2	3	19	1057	1082	20	0.75	0.75	142	-18.96	2	21	3427	3447	19	0.7368	0.8947	AXL
XM_018062453.1	NC_030823.1:31887707|32048869	chi-miR-148a-3p	-0.946921	0.000107684	0.0137355	-0.970457	1.41779e-05	0.00754197	0.944234	0.000127657	0.0156689	AXL	158	-27.13	2	21	152775	152795	19	0.7895	0.8947	135	-15.28	2	20	1542	1561	18	0.7222	0.7778	AXL
XM_018062453.1	NC_030823.1:31887707|32048869	chi-miR-148a-5p	-0.953628	6.75618e-05	0.0111988	-0.931732	0.000255921	0.02437	0.944234	0.000127657	0.0156689	AXL	162	-16.73	2	15	88617	88638	13	0.8462	1	142	-18.96	2	21	3427	3447	19	0.7368	0.8947	AXL
XM_018062453.1	NC_030829.1:30515090|30520814	chi-miR-148a-3p	-0.939115	0.000172716	0.0166065	-0.970457	1.41779e-05	0.00754197	0.946914	0.000107728	0.014739	AXL	150	-15.11	2	21	3215	3235	19	0.6842	0.7368	135	-15.28	2	20	1542	1561	18	0.7222	0.7778	AXL
XM_018062453.1	NC_030832.1:9541118|9542996	chi-miR-148a-5p	-0.88104	0.0016987	0.0465186	-0.931732	0.000255921	0.02437	0.927809	0.000309986	0.0221496	AXL	122	-15	3	20	849	873	20	0.65	0.75	142	-18.96	2	21	3427	3447	19	0.7368	0.8947	AXL
XM_018062453.1	NC_030833.1:4557286|4558270	chi-miR-148a-3p	-0.904503	0.000806259	0.0325515	-0.970457	1.41779e-05	0.00754197	0.887497	0.00140645	0.0401723	AXL	137	-19.89	3	21	260	281	19	0.7368	0.7895	135	-15.28	2	20	1542	1561	18	0.7222	0.7778	AXL
XM_018062453.1	NW_017189516.1:21137781|21153119	chi-miR-148a-3p	-0.96296	3.10568e-05	0.00812445	-0.970457	1.41779e-05	0.00754197	0.928017	0.000306937	0.0220588	AXL	137	-18.21	2	20	1257	1282	22	0.6818	0.7273	135	-15.28	2	20	1542	1561	18	0.7222	0.7778	AXL
XM_018065266.1	NC_030815.1:76944795|76962878	chi-miR-148a-3p	-0.912829	0.000590817	0.0285641	-0.947496	0.000103714	0.0167183	0.923134	0.000384316	0.0240557	MAP3K14	163	-20.44	2	21	8878	8902	22	0.7273	0.7727	147	-18.13	3	20	2612	2633	17	0.7647	0.8235	MAP3K14
XM_018065266.1	NC_030816.1:83819802|83825048	chi-miR-148a-3p	-0.933274	0.000236617	0.019171	-0.947496	0.000103714	0.0167183	0.915171	0.000538358	0.0274437	MAP3K14	152	-15.76	2	19	2817	2837	17	0.7059	0.8235	147	-18.13	3	20	2612	2633	17	0.7647	0.8235	MAP3K14
XM_018065266.1	NC_030820.1:20998062|21033087	chi-miR-148a-3p	-0.923571	0.000376891	0.0233134	-0.947496	0.000103714	0.0167183	0.881785	0.00166302	0.043015	MAP3K14	155	-22.28	2	21	16012	16039	25	0.64	0.72	147	-18.13	3	20	2612	2633	17	0.7647	0.8235	MAP3K14
XM_018065266.1	NC_030823.1:31887707|32048869	chi-miR-148a-3p	-0.946921	0.000107684	0.0137355	-0.947496	0.000103714	0.0167183	0.983373	1.92028e-06	0.00345677	MAP3K14	158	-27.13	2	21	152775	152795	19	0.7895	0.8947	147	-18.13	3	20	2612	2633	17	0.7647	0.8235	MAP3K14
XM_018065266.1	NC_030829.1:30515090|30520814	chi-miR-148a-3p	-0.939115	0.000172716	0.0166065	-0.947496	0.000103714	0.0167183	0.962065	3.37323e-05	0.00953388	MAP3K14	150	-15.11	2	21	3215	3235	19	0.6842	0.7368	147	-18.13	3	20	2612	2633	17	0.7647	0.8235	MAP3K14
XM_018065266.1	NC_030833.1:4557286|4558270	chi-miR-148a-3p	-0.904503	0.000806259	0.0325515	-0.947496	0.000103714	0.0167183	0.941056	0.000154497	0.0169484	MAP3K14	137	-19.89	3	21	260	281	19	0.7368	0.7895	147	-18.13	3	20	2612	2633	17	0.7647	0.8235	MAP3K14
XM_018065266.1	NW_017189516.1:21137781|21153119	chi-miR-148a-3p	-0.96296	3.10568e-05	0.00812445	-0.947496	0.000103714	0.0167183	0.924428	0.00036262	0.0235445	MAP3K14	137	-18.21	2	20	1257	1282	22	0.6818	0.7273	147	-18.13	3	20	2612	2633	17	0.7647	0.8235	MAP3K14
XM_018065355.1	NC_030815.1:76944795|76962878	chi-miR-148a-3p	-0.912829	0.000590817	0.0285641	-0.921908	0.000405715	0.0295567	0.94666	0.000109515	0.0148343	ERN1	163	-20.44	2	21	8878	8902	22	0.7273	0.7727	136	-16.59	2	19	5120	5140	17	0.7647	0.8824	ERN1
XM_018065355.1	NC_030815.1:76944795|76962878	chi-miR-148b-3p	-0.956542	5.3988e-05	0.0101948	-0.921892	0.000405996	0.0295665	0.94666	0.000109515	0.0148343	ERN1	151	-16.28	2	21	8878	8902	22	0.6364	0.7273	136	-16.59	2	19	5120	5140	17	0.7647	0.8824	ERN1
XM_018065355.1	NC_030815.1:76944795|76962878	chi-miR-20b	-0.912981	0.000587294	0.0284703	-0.905067	0.000790158	0.0392787	0.94666	0.000109515	0.0148343	ERN1	155	-16.77	2	22	5551	5572	20	0.7	0.9	141	-20.77	3	22	3839	3861	19	0.5789	0.8421	ERN1
XM_018065355.1	NC_030816.1:19670043|19696979	chi-miR-20b	-0.881235	0.00168929	0.0464378	-0.905067	0.000790158	0.0392787	0.964776	2.60911e-05	0.00872784	ERN1	149	-18.62	2	19	3055	3078	18	0.7222	0.8889	141	-20.77	3	22	3839	3861	19	0.5789	0.8421	ERN1
XM_018065355.1	NC_030816.1:83819802|83825048	chi-miR-148a-3p	-0.933274	0.000236617	0.019171	-0.921908	0.000405715	0.0295567	0.95633	5.49009e-05	0.0114024	ERN1	152	-15.76	2	19	2817	2837	17	0.7059	0.8235	136	-16.59	2	19	5120	5140	17	0.7647	0.8824	ERN1
XM_018065355.1	NC_030816.1:83819802|83825048	chi-miR-148a-5p	-0.984932	1.36259e-06	0.00291968	-0.956127	5.57897e-05	0.0129356	0.95633	5.49009e-05	0.0114024	ERN1	139	-18.16	2	21	3578	3600	20	0.7	0.85	152	-19.75	2	20	2817	2836	18	0.7222	0.7778	ERN1
XM_018065355.1	NC_030816.1:83819802|83825048	chi-miR-148b-3p	-0.966536	2.18449e-05	0.0073229	-0.921892	0.000405996	0.0295665	0.95633	5.49009e-05	0.0114024	ERN1	156	-15.99	2	19	2817	2837	17	0.7647	0.8235	136	-16.59	2	19	5120	5140	17	0.7647	0.8824	ERN1
XM_018065355.1	NC_030816.1:83819802|83825048	chi-miR-20b	-0.916427	0.000511614	0.0264407	-0.905067	0.000790158	0.0392787	0.95633	5.49009e-05	0.0114024	ERN1	161	-20.23	2	16	3254	3275	14	0.9286	0.9286	141	-20.77	3	22	3839	3861	19	0.5789	0.8421	ERN1
XM_018065355.1	NC_030817.1:90657471|90661453	chi-miR-148b-3p	-0.886492	0.00144944	0.0430878	-0.921892	0.000405996	0.0295665	0.913516	0.000575071	0.0281345	ERN1	130	-17.42	2	21	2967	2987	19	0.7368	0.7368	136	-16.59	2	19	5120	5140	17	0.7647	0.8824	ERN1
XM_018065355.1	NC_030818.1:70611932|70614030	chi-miR-148a-3p	-0.883496	0.00158304	0.0450311	-0.921908	0.000405715	0.0295567	0.876886	0.00190743	0.0454947	ERN1	158	-22.31	2	16	1361	1383	15	0.8667	0.8667	136	-16.59	2	19	5120	5140	17	0.7647	0.8824	ERN1
XM_018065355.1	NC_030820.1:20998062|21033087	chi-miR-148a-3p	-0.923571	0.000376891	0.0233134	-0.921908	0.000405715	0.0295567	0.902163	0.00087549	0.0331266	ERN1	155	-22.28	2	21	16012	16039	25	0.64	0.72	136	-16.59	2	19	5120	5140	17	0.7647	0.8824	ERN1
XM_018065355.1	NC_030820.1:20998062|21033087	chi-miR-148b-3p	-0.933946	0.000228534	0.0188675	-0.921892	0.000405996	0.0295665	0.902163	0.00087549	0.0331266	ERN1	155	-22.45	2	21	16012	16039	25	0.64	0.72	136	-16.59	2	19	5120	5140	17	0.7647	0.8824	ERN1
XM_018065355.1	NC_030820.1:20998062|21033087	chi-miR-20b	-0.889876	0.00130824	0.0407422	-0.905067	0.000790158	0.0392787	0.902163	0.00087549	0.0331266	ERN1	152	-16	2	21	29084	29105	20	0.7	0.8	141	-20.77	3	22	3839	3861	19	0.5789	0.8421	ERN1
XM_018065355.1	NC_030820.1:32826780|32843754	chi-miR-148a-5p	-0.917552	0.000488458	0.0261132	-0.956127	5.57897e-05	0.0129356	0.904873	0.000795673	0.0319501	ERN1	158	-15.57	2	17	13778	13798	15	0.8667	0.8667	152	-19.75	2	20	2817	2836	18	0.7222	0.7778	ERN1
XM_018065355.1	NC_030820.1:37909806|37923941	chi-miR-148b-3p	-0.892188	0.00121746	0.0391875	-0.921892	0.000405996	0.0295665	0.937518	0.000188803	0.0183166	ERN1	134	-20.73	3	15	10495	10516	12	0.9167	1	136	-16.59	2	19	5120	5140	17	0.7647	0.8824	ERN1
XM_018065355.1	NC_030820.1:52393179|52407237	chi-miR-148a-5p	-0.963883	2.84567e-05	0.00795795	-0.956127	5.57897e-05	0.0129356	0.884314	0.00154572	0.0417606	ERN1	155	-15.88	2	12	500	521	10	1	1	152	-19.75	2	20	2817	2836	18	0.7222	0.7778	ERN1
XM_018065355.1	NC_030820.1:52393179|52407237	chi-miR-148b-3p	-0.923997	0.000369758	0.0230506	-0.921892	0.000405996	0.0295665	0.884314	0.00154572	0.0417606	ERN1	132	-16.2	3	13	9370	9391	10	0.9	0.9	136	-16.59	2	19	5120	5140	17	0.7647	0.8824	ERN1
XM_018065355.1	NC_030820.1:52393179|52407237	chi-miR-20b	-0.92236	0.000397733	0.0238101	-0.905067	0.000790158	0.0392787	0.884314	0.00154572	0.0417606	ERN1	151	-27.05	2	22	2712	2736	22	0.8182	0.8636	141	-20.77	3	22	3839	3861	19	0.5789	0.8421	ERN1
XM_018065355.1	NC_030821.1:16648181|16649027	chi-miR-148b-3p	-0.958905	4.44973e-05	0.00939115	-0.921892	0.000405996	0.0295665	0.883033	0.00160437	0.0424079	ERN1	134	-16.06	2	21	173	193	19	0.7368	0.7895	136	-16.59	2	19	5120	5140	17	0.7647	0.8824	ERN1
XM_018065355.1	NC_030821.1:45082123|45091503	chi-miR-148a-5p	-0.937674	0.000187182	0.0170302	-0.956127	5.57897e-05	0.0129356	0.915051	0.000540959	0.0274953	ERN1	136	-15.2	3	19	1057	1082	20	0.75	0.75	152	-19.75	2	20	2817	2836	18	0.7222	0.7778	ERN1
XM_018065355.1	NC_030823.1:31887707|32048869	chi-miR-148a-3p	-0.946921	0.000107684	0.0137355	-0.921908	0.000405715	0.0295567	0.924091	0.000368193	0.0236714	ERN1	158	-27.13	2	21	152775	152795	19	0.7895	0.8947	136	-16.59	2	19	5120	5140	17	0.7647	0.8824	ERN1
XM_018065355.1	NC_030823.1:31887707|32048869	chi-miR-148a-5p	-0.953628	6.75618e-05	0.0111988	-0.956127	5.57897e-05	0.0129356	0.924091	0.000368193	0.0236714	ERN1	162	-16.73	2	15	88617	88638	13	0.8462	1	152	-19.75	2	20	2817	2836	18	0.7222	0.7778	ERN1
XM_018065355.1	NC_030829.1:30515090|30520814	chi-miR-148a-3p	-0.939115	0.000172716	0.0166065	-0.921908	0.000405715	0.0295567	0.882965	0.00160755	0.0424449	ERN1	150	-15.11	2	21	3215	3235	19	0.6842	0.7368	136	-16.59	2	19	5120	5140	17	0.7647	0.8824	ERN1
XM_018065355.1	NC_030833.1:4557286|4558270	chi-miR-148a-3p	-0.904503	0.000806259	0.0325515	-0.921908	0.000405715	0.0295567	0.904357	0.000810463	0.0321658	ERN1	137	-19.89	3	21	260	281	19	0.7368	0.7895	136	-16.59	2	19	5120	5140	17	0.7647	0.8824	ERN1
XM_018065355.1	NC_030834.1:36843312|36844429	chi-miR-148a-5p	-0.903596	0.000832609	0.0329976	-0.956127	5.57897e-05	0.0129356	0.910221	0.000653306	0.0295741	ERN1	130	-20.95	2	21	637	657	19	0.7368	0.8947	152	-19.75	2	20	2817	2836	18	0.7222	0.7778	ERN1
XM_018065355.1	NC_030834.1:36843312|36844429	chi-miR-148b-3p	-0.954571	6.29301e-05	0.0107026	-0.921892	0.000405996	0.0295665	0.910221	0.000653306	0.0295741	ERN1	121	-16.54	2	14	105	127	13	0.8462	0.8462	136	-16.59	2	19	5120	5140	17	0.7647	0.8824	ERN1
XM_018065355.1	NW_017189516.1:21137781|21153119	chi-miR-148a-3p	-0.96296	3.10568e-05	0.00812445	-0.921908	0.000405715	0.0295567	0.932391	0.000247541	0.0203411	ERN1	137	-18.21	2	20	1257	1282	22	0.6818	0.7273	136	-16.59	2	19	5120	5140	17	0.7647	0.8824	ERN1
XM_018065355.1	NW_017189516.1:21137781|21153119	chi-miR-20b	-0.910191	0.000654059	0.0302009	-0.905067	0.000790158	0.0392787	0.932391	0.000247541	0.0203411	ERN1	136	-19.06	2	22	4344	4367	21	0.6667	0.8095	141	-20.77	3	22	3839	3861	19	0.5789	0.8421	ERN1
XM_018066804.1	NC_030815.1:76944795|76962878	chi-miR-148a-3p	-0.912829	0.000590817	0.0285641	-0.968765	1.72006e-05	0.00815347	0.869248	0.00233652	0.0494963	FOXP1	163	-20.44	2	21	8878	8902	22	0.7273	0.7727	139	-16.51	2	18	2805	2825	16	0.75	0.8125	FOXP1
XM_018066804.1	NC_030816.1:83819802|83825048	chi-miR-148a-3p	-0.933274	0.000236617	0.019171	-0.968765	1.72006e-05	0.00815347	0.882548	0.00162698	0.0426547	FOXP1	152	-15.76	2	19	2817	2837	17	0.7059	0.8235	139	-16.51	2	18	2805	2825	16	0.75	0.8125	FOXP1
XM_018066804.1	NC_030816.1:83819802|83825048	chi-miR-148a-5p	-0.984932	1.36259e-06	0.00291968	-0.91293	0.000588473	0.0345673	0.882548	0.00162698	0.0426547	FOXP1	139	-18.16	2	21	3578	3600	20	0.7	0.85	137	-16.15	2	21	4264	4288	22	0.6818	0.7727	FOXP1
XM_018066804.1	NC_030820.1:52393179|52407237	chi-miR-148a-5p	-0.963883	2.84567e-05	0.00795795	-0.91293	0.000588473	0.0345673	0.909198	0.000679045	0.0300364	FOXP1	155	-15.88	2	12	500	521	10	1	1	137	-16.15	2	21	4264	4288	22	0.6818	0.7727	FOXP1
XM_018066804.1	NC_030821.1:45082123|45091503	chi-miR-148a-5p	-0.937674	0.000187182	0.0170302	-0.91293	0.000588473	0.0345673	0.930399	0.000273485	0.0210814	FOXP1	136	-15.2	3	19	1057	1082	20	0.75	0.75	137	-16.15	2	21	4264	4288	22	0.6818	0.7727	FOXP1
XM_018066804.1	NC_030823.1:31887707|32048869	chi-miR-148a-3p	-0.946921	0.000107684	0.0137355	-0.968765	1.72006e-05	0.00815347	0.940512	0.000159462	0.0171629	FOXP1	158	-27.13	2	21	152775	152795	19	0.7895	0.8947	139	-16.51	2	18	2805	2825	16	0.75	0.8125	FOXP1
XM_018066804.1	NC_030823.1:31887707|32048869	chi-miR-148a-5p	-0.953628	6.75618e-05	0.0111988	-0.91293	0.000588473	0.0345673	0.940512	0.000159462	0.0171629	FOXP1	162	-16.73	2	15	88617	88638	13	0.8462	1	137	-16.15	2	21	4264	4288	22	0.6818	0.7727	FOXP1
XM_018066804.1	NC_030829.1:30515090|30520814	chi-miR-148a-3p	-0.939115	0.000172716	0.0166065	-0.968765	1.72006e-05	0.00815347	0.914428	0.00055463	0.0277396	FOXP1	150	-15.11	2	21	3215	3235	19	0.6842	0.7368	139	-16.51	2	18	2805	2825	16	0.75	0.8125	FOXP1
XM_018066804.1	NC_030832.1:9541118|9542996	chi-miR-148a-5p	-0.88104	0.0016987	0.0465186	-0.91293	0.000588473	0.0345673	0.921104	0.000420184	0.0249301	FOXP1	122	-15	3	20	849	873	20	0.65	0.75	137	-16.15	2	21	4264	4288	22	0.6818	0.7727	FOXP1
XM_018066804.1	NC_030833.1:4557286|4558270	chi-miR-148a-3p	-0.904503	0.000806259	0.0325515	-0.968765	1.72006e-05	0.00815347	0.880068	0.00174603	0.043896	FOXP1	137	-19.89	3	21	260	281	19	0.7368	0.7895	139	-16.51	2	18	2805	2825	16	0.75	0.8125	FOXP1
XM_018066804.1	NW_017189516.1:21137781|21153119	chi-miR-148a-3p	-0.96296	3.10568e-05	0.00812445	-0.968765	1.72006e-05	0.00815347	0.914983	0.00054245	0.0275209	FOXP1	137	-18.21	2	20	1257	1282	22	0.6818	0.7273	139	-16.51	2	18	2805	2825	16	0.75	0.8125	FOXP1
