# Supplementary material for: Identification and Characterization of circRNAs in Non-Lactating Dairy Goat Mammary Glands Reveal Their Regulatory Role in Mammary Cell Involution and Remodeling
Source: Biomolecules. 2023 May 18;13(5):860. doi: 10.3390/biom13050860 (PMC10216389; doi:10.3390/biom13050860)
Supplement: Supplementary file 1 [file biomolecules-13-00860-s001.zip › Supplementary materials/Table S2.xlsx]

## Sheet: Sheet1
circ_id	LL_1	LL_2	LL_3	DP_1	DP_2	DP_3	LG_1	LG_2	LG_3	strand	circ_type	gene_id	gene_type
NC_030808.1:105709966|105714258	0	2	4	4	0	3	3	0	0	-	exon	NMD3	protein_coding
NC_030808.1:105732102|105741139	0	1	1	12	1	3	8	3	0	-	exon	NMD3	protein_coding
NC_030808.1:105732619|105741139	59	64	45	94	88	86	144	80	146	-	exon	NMD3	protein_coding
NC_030808.1:106594590|106596619	2	0	0	13	5	4	6	14	0	-	exon	SMC4	protein_coding
NC_030808.1:106625314|106628069	1	12	24	14	14	14	9	9	9	+	exon	IFT80	protein_coding
NC_030808.1:106625314|106640879	0	0	3	5	0	1	3	1	0	+	exon	IFT80	protein_coding
NC_030808.1:106625314|106656660	0	2	1	4	1	3	6	3	0	+	exon	IFT80	protein_coding
NC_030808.1:106638989|106656660	2	1	9	6	14	7	9	6	9	+	exon	IFT80	protein_coding
NC_030808.1:106638989|106683713	1	0	2	4	1	1	0	1	3	+	exon	IFT80	protein_coding
NC_030808.1:106650479|106656660	6	0	0	0	1	0	0	5	1	+	exon	IFT80	protein_coding
NC_030808.1:108287190|108287380	0	0	0	0	7	0	0	0	0	-	intron	MFSD1	protein_coding
NC_030808.1:108448972|108456685	7	2	5	10	3	0	12	1	7	-	exon	GFM1	protein_coding
NC_030808.1:108454282|108456685	1	1	1	0	0	9	2	2	0	-	exon	GFM1	protein_coding
NC_030808.1:108960150|108960763	7	4	8	0	11	14	4	6	5	-	exon	RSRC1	protein_coding
NC_030808.1:109655920|109660247	3	3	2	4	0	0	2	7	4	+	intron	VEPH1,LOC102179325	protein_coding,pseudogene
NC_030808.1:109757633|109783289	1	4	3	0	0	0	0	2	0	+	exon	VEPH1	protein_coding
NC_030808.1:109782106|109783289	0	1	3	0	0	0	0	10	0	+	exon	VEPH1	protein_coding
NC_030808.1:109866957|109884468	6	0	0	0	0	0	0	0	0	+	exon	VEPH1	protein_coding
NC_030808.1:110490377|110492023	1	0	0	3	2	2	0	0	0	-	exon	TIPARP	protein_coding
NC_030808.1:110739088|110770897	0	0	0	0	0	0	1	6	12	+	antisense	KCNAB1	protein_coding
NC_030808.1:111289011|111329458	0	1	0	6	0	0	0	0	0	-	exon	GMPS	protein_coding
NC_030808.1:111316478|111329458	0	0	2	2	4	3	9	2	3	-	exon	GMPS	protein_coding
NC_030808.1:111325752|111329458	4	0	2	2	6	3	7	3	3	-	exon	GMPS	protein_coding
NC_030808.1:111396190|111404862	3	5	0	0	3	1	12	4	1	+	exon	SLC33A1	protein_coding
NC_030808.1:111401859|111404862	1	0	0	8	5	2	13	6	1	+	exon	SLC33A1	protein_coding
NC_030808.1:112114401|112127674	0	0	0	2	6	0	0	3	2	-	exon	MME	protein_coding
NC_030808.1:112127616|112150689	1	2	0	4	2	0	2	6	1	-	exon	MME	protein_coding
NC_030808.1:112141237|112150689	0	0	0	6	0	3	0	0	3	-	exon	MME	protein_coding
NC_030808.1:112141237|112205130	0	0	1	4	1	0	3	1	2	-	exon	MME	protein_coding
NC_030808.1:112994145|113001470	2	0	5	2	1	3	2	3	4	+	exon	DHX36	protein_coding
NC_030808.1:113058929|113077478	1	0	0	5	2	5	5	0	3	-	exon	ARHGEF26	protein_coding
NC_030808.1:113058929|113154407	1	4	2	0	1	0	2	7	1	-	exon	ARHGEF26	protein_coding
NC_030808.1:113077404|113154407	0	0	0	6	0	1	0	0	0	-	exon	ARHGEF26	protein_coding
NC_030808.1:114992027|115015993	0	1	0	0	3	3	0	0	0	-	exon	MBNL1	protein_coding
NC_030808.1:115004821|115015993	1	2	5	14	7	9	3	1	0	-	exon	MBNL1	protein_coding
NC_030808.1:115130451|115131437	0	2	0	0	1	6	0	1	2	-	exon	MBNL1	protein_coding
NC_030808.1:116484502|116486151	0	0	0	0	0	0	7	0	0	-	intron	MED12L	protein_coding
NC_030808.1:116510891|116551589	0	0	1	8	2	4	4	0	7	-	exon	MED12L	protein_coding
NC_030808.1:116542280|116551589	4	0	1	3	2	4	0	2	4	-	exon	MED12L	protein_coding
NC_030808.1:117148724|117153313	0	0	0	0	1	6	3	0	0	-	exon	EIF2A	protein_coding
NC_030808.1:117834975|117848254	0	0	0	5	7	2	0	0	0	-	exon	RNF13	protein_coding
NC_030808.1:117834975|117855782	11	1	2	4	22	13	15	11	18	-	exon	RNF13	protein_coding
NC_030808.1:117834975|117876384	5	2	1	9	16	8	12	2	7	-	exon	RNF13	protein_coding
NC_030808.1:117834975|117898289	3	2	0	3	13	8	10	4	8	-	exon	RNF13	protein_coding
NC_030808.1:117843726|117898289	0	0	0	4	8	3	5	3	6	-	exon	RNF13	protein_coding
NC_030808.1:117855685|117898289	0	2	1	0	14	7	5	0	2	-	intron	RNF13	protein_coding
NC_030808.1:117855695|117898289	3	3	1	6	4	3	5	2	5	-	exon	RNF13	protein_coding
NC_030808.1:117876259|117898289	0	0	1	9	9	9	0	2	9	-	exon	RNF13	protein_coding
NC_030808.1:118143366|118176800	1	0	0	3	3	1	0	0	2	+	exon	WWTR1	protein_coding
NC_030808.1:118597532|118612682	36	58	31	32	51	35	67	23	52	-	exon	HPS3	protein_coding
NC_030808.1:118598648|118612682	0	5	1	4	8	2	8	2	3	-	exon	HPS3	protein_coding
NC_030808.1:118604168|118612682	1	0	2	6	3	5	3	2	3	-	exon	HPS3	protein_coding
NC_030808.1:118620038|118623944	0	5	5	7	1	7	14	9	1	-	exon	HPS3	protein_coding
NC_030808.1:118620038|118625237	6	10	4	0	22	21	11	4	9	-	exon	HPS3	protein_coding
NC_030808.1:118623588|118625237	0	0	0	1	4	1	0	1	0	-	exon	HPS3	protein_coding
NC_030808.1:121558598|121563480	0	0	0	4	0	9	7	2	0	+	exon	LOC102175526	protein_coding
NC_030808.1:121558598|121566258	0	0	0	0	4	1	6	2	0	+	exon	LOC102175526	protein_coding
NC_030808.1:121561927|121571071	2	7	0	1	1	0	0	1	6	+	exon	LOC102175526	protein_coding
NC_030808.1:121847450|121854773	2	0	1	7	4	0	3	1	0	+	exon	PLSCR4	protein_coding
NC_030808.1:121976892|122002234	5	3	0	0	0	2	0	0	0	+	exon	PLOD2	protein_coding
NC_030808.1:122015792|122028778	0	2	0	0	0	0	6	0	0	+	exon	PLOD2	protein_coding
NC_030808.1:122031412|122039256	4	5	2	1	3	7	0	3	2	+	exon	PLOD2	protein_coding
NC_030808.1:125751919|125770550	0	0	0	4	0	2	0	0	0	+	exon	PCOLCE2	protein_coding
NC_030808.1:125794863|125837611	1	6	11	3	8	8	13	10	2	-	exon	TRPC1	protein_coding
NC_030808.1:125808094|125827340	0	3	0	2	2	7	5	0	6	-	exon	TRPC1	protein_coding
NC_030808.1:125808094|125837611	1	10	0	0	4	1	0	0	3	-	exon	TRPC1	protein_coding
NC_030808.1:125815983|125831274	0	0	0	7	0	0	0	0	0	-	exon	TRPC1	protein_coding
NC_030808.1:126020412|126030330	11	3	4	0	2	3	7	3	5	+	exon	ATR	protein_coding
NC_030808.1:126020412|126059273	0	0	1	0	3	0	2	3	1	+	exon	ATR	protein_coding
NC_030808.1:126028771|126068863	5	0	0	6	1	0	4	2	1	+	exon	ATR	protein_coding
NC_030808.1:126140691|126187600	0	2	0	1	2	2	5	2	3	+	exon	XRN1	protein_coding
NC_030808.1:126167183|126173506	1	0	0	3	0	5	4	0	0	+	exon	XRN1	protein_coding
NC_030808.1:126183803|126187600	0	0	0	0	2	5	2	2	0	+	exon	XRN1	protein_coding
NC_030808.1:126262235|126293329	0	0	3	5	5	1	0	3	1	+	exon	GK5	protein_coding
NC_030808.1:126288068|126306482	1	0	0	0	0	0	5	0	1	+	exon	GK5	protein_coding
NC_030808.1:126301945|126306482	0	0	0	5	0	1	0	0	1	+	exon	GK5	protein_coding
NC_030808.1:126301945|126317278	0	0	2	0	0	0	4	5	5	+	exon	GK5	protein_coding
NC_030808.1:126301945|126325763	2	5	1	0	0	0	1	0	2	+	exon	GK5	protein_coding
NC_030808.1:126398005|126418150	0	0	0	2	1	3	0	1	0	+	intron	TFDP2	protein_coding
NC_030808.1:126500527|126507726	0	0	0	3	6	0	7	6	2	+	exon	TFDP2	protein_coding
NC_030808.1:126507679|126521996	0	0	0	5	3	0	1	1	0	+	exon	TFDP2	protein_coding
NC_030808.1:126892868|126896969	0	0	2	4	9	7	4	0	4	-	exon	RASA2	protein_coding
NC_030808.1:126942777|126966802	0	0	12	0	0	0	0	12	10	-	exon	RASA2	protein_coding
NC_030808.1:129992955|130000401	0	12	6	8	6	7	3	0	5	+	exon	PIK3CB	protein_coding
NC_030808.1:129994683|130025842	0	0	0	3	0	4	0	2	0	+	exon	PIK3CB	protein_coding
NC_030808.1:129994683|130035547	0	2	0	0	1	0	16	0	3	+	exon	PIK3CB	protein_coding
NC_030808.1:130116103|130122846	56	14	7	27	148	14	9	31	124	+	exon	CEP70	protein_coding
NC_030808.1:130116103|130156638	0	3	0	9	5	6	1	0	0	+	exon	CEP70	protein_coding
NC_030808.1:130145007|130181589	0	1	4	0	7	5	3	2	19	+	exon	CEP70	protein_coding
NC_030808.1:130154785|130156638	2	0	0	2	4	1	0	6	0	+	exon	CEP70	protein_coding
NC_030808.1:130168178|130181589	0	0	0	0	0	1	3	1	4	+	exon	CEP70	protein_coding
NC_030808.1:130179562|130181589	0	0	1	4	1	2	4	2	5	+	exon	CEP70	protein_coding
NC_030808.1:130413274|130428600	0	0	0	1	2	6	0	0	2	-	exon	ARMC8	protein_coding
NC_030808.1:130464940|130466684	0	0	1	3	3	2	0	0	0	-	exon	ARMC8	protein_coding
NC_030808.1:130614319|130621939	1	2	8	7	9	7	2	4	2	+	exon	DZIP1L	protein_coding
NC_030808.1:131832282|131832525	3	2	5	6	1	3	3	1	2	-	exon	NCK1	protein_coding
NC_030808.1:132150740|132269488	0	0	7	0	1	0	0	0	0	+	exon	STAG1	protein_coding
NC_030808.1:132347907|132397145	0	1	0	3	4	0	3	1	0	+	exon	STAG1	protein_coding
NC_030808.1:132379822|132397145	4	17	9	8	12	13	0	8	3	+	exon	STAG1	protein_coding
NC_030808.1:132379822|132411038	3	9	6	3	17	9	12	5	16	+	exon	STAG1	protein_coding
NC_030808.1:132386774|132397145	5	0	1	0	1	0	3	4	0	+	exon	STAG1	protein_coding
NC_030808.1:132427850|132431052	6	0	5	0	2	1	7	2	0	+	exon	STAG1	protein_coding
NC_030808.1:132479371|132482203	5	5	1	1	1	0	4	0	3	+	exon	STAG1	protein_coding
NC_030808.1:132491229|132592720	6	0	0	0	0	0	0	0	0	-	intron	PCCB	protein_coding
NC_030808.1:132525637|132546726	9	0	10	40	3	20	62	44	32	-	exon	PCCB	protein_coding
NC_030808.1:132542503|132546726	0	0	4	0	0	0	10	9	0	-	exon	PCCB	protein_coding
NC_030808.1:132757978|132765282	11	6	25	19	11	13	11	10	9	-	exon	PPP2R3A	protein_coding
NC_030808.1:132765126|132808415	3	2	2	0	0	0	0	2	0	-	exon	PPP2R3A	protein_coding
NC_030808.1:132808313|132868885	0	0	0	3	3	0	0	0	0	-	exon	PPP2R3A	protein_coding
NC_030808.1:132852521|132868885	0	4	0	0	0	7	0	5	0	-	exon	PPP2R3A	protein_coding
NC_030808.1:1337221|1339814	2	0	0	0	2	0	1	1	4	+	exon	SYNJ1	protein_coding
NC_030808.1:134344866|134346465	2	0	0	0	6	6	6	3	1	-	exon	CEP63	protein_coding
NC_030808.1:134344866|134347876	0	0	0	1	1	0	2	1	5	-	exon	CEP63	protein_coding
NC_030808.1:134344866|134355357	0	0	1	3	0	0	0	0	7	-	exon	CEP63	protein_coding
NC_030808.1:134387560|134408570	6	0	5	0	6	4	5	6	0	-	exon	CEP63	protein_coding
NC_030808.1:134405843|134408570	23	12	15	24	27	8	12	11	13	-	exon	CEP63	protein_coding
NC_030808.1:1345783|1346955	6	3	0	6	0	15	6	0	2	+	exon	SYNJ1	protein_coding
NC_030808.1:134679232|134700145	3	3	0	5	3	3	8	4	4	+	exon	RYK	protein_coding
NC_030808.1:134690831|134700145	0	5	0	1	1	1	1	0	6	+	exon	RYK	protein_coding
NC_030808.1:134690831|134731778	0	0	6	2	2	2	0	2	1	+	exon	RYK	protein_coding
NC_030808.1:134707240|134713425	2	4	0	4	0	5	0	0	0	+	exon	RYK	protein_coding
NC_030808.1:134707240|134722926	4	4	8	17	4	11	8	21	10	+	exon	RYK	protein_coding
NC_030808.1:134707240|134731778	7	29	24	27	19	25	56	18	33	+	exon	RYK	protein_coding
NC_030808.1:134730322|134731778	1	3	0	5	1	9	3	3	8	+	exon	RYK	protein_coding
NC_030808.1:135104439|135113747	5	3	10	1	2	0	0	3	4	-	exon	SRPRB	protein_coding
NC_030808.1:135223138|135228355	15	6	15	0	11	8	4	8	4	-	exon	LOC102172488	protein_coding
NC_030808.1:135258244|135279008	0	8	0	0	0	0	0	0	0	+	intergenic	NA	NA
NC_030808.1:135270876|135271955	0	9	0	0	0	0	0	0	0	+	intergenic	NA	NA
NC_030808.1:135270876|135279008	3	5	5	0	0	0	0	1	0	+	intergenic	NA	NA
NC_030808.1:135308870|135323680	0	0	1	3	0	5	0	0	1	+	exon	TOPBP1	protein_coding
NC_030808.1:135322545|135330544	2	4	1	0	1	0	0	2	2	+	exon	TOPBP1	protein_coding
NC_030808.1:135340578|135348061	2	3	3	8	3	1	12	9	7	+	exon	TOPBP1	protein_coding
NC_030808.1:135344508|135348061	0	0	0	1	0	0	0	5	4	+	exon	TOPBP1	protein_coding
NC_030808.1:136523620|136526516	7	0	2	3	0	0	4	0	1	-	exon	UBA5	protein_coding
NC_030808.1:136523620|136535534	10	14	14	6	6	7	27	3	11	-	exon	UBA5	protein_coding
NC_030808.1:136556394|136558715	1	0	1	0	5	2	0	0	2	+	exon	ACAD11	protein_coding
NC_030808.1:136556394|136573685	4	4	3	17	1	0	3	3	4	+	exon	ACAD11	protein_coding
NC_030808.1:136693335|136698030	0	2	0	8	0	1	3	3	2	-	exon	DNAJC13	protein_coding
NC_030808.1:136723357|136734062	6	5	4	1	1	1	4	0	4	-	exon	DNAJC13	protein_coding
NC_030808.1:136777561|136784461	4	5	4	7	8	12	8	8	7	-	exon	DNAJC13	protein_coding
NC_030808.1:136780642|136784461	11	5	2	24	2	3	6	12	22	-	exon	DNAJC13	protein_coding
NC_030808.1:138327029|138351799	0	0	0	8	2	2	0	1	0	-	exon	NEK11	protein_coding
NC_030808.1:138464073|138464348	3	4	0	3	0	1	4	1	0	-	exon	NEK11	protein_coding
NC_030808.1:138500003|138507772	3	2	3	0	0	2	4	3	1	-	exon	ATP2C1	protein_coding
NC_030808.1:138500003|138534798	0	2	0	0	0	0	6	0	0	-	exon	ATP2C1	protein_coding
NC_030808.1:138516495|138527366	0	0	0	0	0	2	0	0	6	-	exon	ATP2C1	protein_coding
NC_030808.1:138525222|138534798	2	0	1	2	4	1	0	0	0	-	exon	ATP2C1	protein_coding
NC_030808.1:138563718|138575348	7	10	12	8	11	10	16	9	5	-	exon	ATP2C1	protein_coding
NC_030808.1:138563718|138576593	0	0	0	4	0	4	6	0	0	-	exon	ATP2C1	protein_coding
NC_030808.1:138573833|138576593	3	0	5	3	3	0	0	2	2	-	exon	ATP2C1	protein_coding
NC_030808.1:1388188|1396432	0	0	0	0	7	0	0	0	0	+	exon	C1H21orf59	protein_coding
NC_030808.1:138904359|138949083	1	2	0	1	0	0	3	2	1	-	exon	BRWD1	protein_coding
NC_030808.1:138909750|138949083	1	2	0	9	2	4	21	13	11	-	exon	BRWD1	protein_coding
NC_030808.1:138923112|138949083	0	3	2	4	0	2	4	3	4	-	exon	BRWD1	protein_coding
NC_030808.1:138927828|138949083	6	1	1	3	2	1	15	4	3	-	exon	BRWD1	protein_coding
NC_030808.1:138941246|138953353	0	3	4	0	1	0	0	0	1	-	exon	BRWD1	protein_coding
NC_030808.1:138948985|138972203	0	0	0	0	0	0	5	2	0	-	exon	BRWD1	protein_coding
NC_030808.1:138950619|138969434	3	0	10	18	1	3	21	2	12	-	exon	BRWD1	protein_coding
NC_030808.1:138960590|138972203	2	14	5	35	5	12	17	8	14	-	exon	BRWD1	protein_coding
NC_030808.1:138968000|138972203	1	9	2	0	0	0	0	2	6	-	exon	BRWD1	protein_coding
NC_030808.1:141004424|141023895	0	0	2	8	5	4	0	3	3	+	exon	BACE2	protein_coding
NC_030808.1:141305445|141319581	2	0	0	3	1	1	3	0	6	-	exon	TMPRSS2	protein_coding
NC_030808.1:141309266|141310149	6	5	5	5	8	5	7	4	1	-	exon	TMPRSS2	protein_coding
NC_030808.1:141742181|141742688	0	0	0	0	1	0	2	0	4	-	intron	C2CD2	protein_coding
NC_030808.1:141749468|141752671	0	0	3	6	3	0	6	2	1	-	exon	C2CD2	protein_coding
NC_030808.1:142388405|142433828	0	0	0	0	0	0	4	6	6	+	exon	SLC37A1	protein_coding
NC_030808.1:143673369|143691743	1	7	3	8	2	4	4	4	3	+	exon	TRAPPC10	protein_coding
NC_030808.1:143673369|143694414	1	0	0	6	0	3	4	0	1	+	exon	TRAPPC10	protein_coding
NC_030808.1:143745915|143747207	2	0	0	3	3	2	0	2	0	+	exon	PWP2	protein_coding
NC_030808.1:144951801|144964382	2	5	5	6	1	3	2	5	3	+	exon	ADARB1	protein_coding
NC_030808.1:145637696|145639350	0	0	1	0	0	6	0	0	0	+	exon	COL6A1	protein_coding
NC_030808.1:145638772|145639350	0	0	1	3	2	5	0	0	0	+	exon	COL6A1	protein_coding
NC_030808.1:145928206|145936404	2	0	0	0	0	4	8	0	2	-	exon	MCM3AP	protein_coding
NC_030808.1:145929682|145936404	1	5	1	1	1	0	3	2	0	-	exon	MCM3AP	protein_coding
NC_030808.1:146057757|146059583	0	0	0	1	2	1	5	1	2	+	exon	PCNT	protein_coding
NC_030808.1:146114083|146120558	0	1	2	6	2	2	2	2	1	+	exon	DIP2A	protein_coding
NC_030808.1:146288952|146294719	7	0	1	14	0	3	1	2	2	+	exon	PRMT2	protein_coding
NC_030808.1:146292678|146294719	3	8	4	0	5	10	7	1	10	+	intron	PRMT2	protein_coding
NC_030808.1:146293506|146294719	54	51	86	278	84	152	77	98	89	+	exon	PRMT2	protein_coding
NC_030808.1:1464648|1493601	0	4	2	0	0	1	0	0	0	-	exon	EVA1C	protein_coding
NC_030808.1:146914668|146941336	3	2	6	16	18	2	4	10	7	-	exon	RUNX1	protein_coding
NC_030808.1:148375045|148375957	3	0	0	1	4	2	0	5	0	+	exon	DOPEY2	protein_coding
NC_030808.1:148399339|148401496	0	0	0	2	0	0	4	3	1	+	exon	DOPEY2	protein_coding
NC_030808.1:148413760|148414031	0	1	0	0	5	4	0	2	0	+	exon	DOPEY2	protein_coding
NC_030808.1:148442701|148448521	3	0	0	1	2	1	5	1	0	+	exon	DOPEY2	protein_coding
NC_030808.1:148501615|148518254	0	0	0	1	7	0	0	1	1	+	exon	MORC3	protein_coding
NC_030808.1:148505984|148509910	3	1	3	10	4	0	0	3	2	+	intron	MORC3	protein_coding
NC_030808.1:148505996|148509910	2	9	8	9	16	9	6	16	6	+	intron	MORC3	protein_coding
NC_030808.1:148506003|148509910	11	17	8	37	18	30	16	30	11	+	exon	MORC3	protein_coding
NC_030808.1:148506008|148509910	131	194	141	339	245	291	167	143	117	+	exon	MORC3	protein_coding
NC_030808.1:148513322|148518254	7	8	6	22	25	27	31	6	3	+	exon	MORC3	protein_coding
NC_030808.1:148833808|148839871	2	3	2	0	2	7	0	0	0	-	intron	LOC106502478	lncRNA
NC_030808.1:148839337|148839871	3	2	0	0	0	9	0	0	0	-	exon	LOC106502478	lncRNA
NC_030808.1:148913091|148918857	2	3	0	1	2	0	0	12	1	-	exon	HLCS	protein_coding
NC_030808.1:1490157|1493601	3	3	0	8	0	2	3	0	0	-	exon	EVA1C	protein_coding
NC_030808.1:149038262|149096872	1	0	0	0	1	0	1	5	2	-	exon	HLCS	protein_coding
NC_030808.1:149068028|149079693	7	9	4	4	0	1	0	9	7	-	exon	HLCS	protein_coding
NC_030808.1:149077694|149079693	1	1	3	1	0	3	4	3	0	-	exon	HLCS	protein_coding
NC_030808.1:149181858|149184326	8	16	8	8	23	12	29	15	30	-	exon	PIGP	protein_coding
NC_030808.1:149196456|149220031	2	6	0	5	0	0	11	4	9	+	intron	TTC3	protein_coding
NC_030808.1:149206080|149210961	3	0	0	0	0	0	3	4	3	+	exon	TTC3	protein_coding
NC_030808.1:149206080|149214259	1	1	9	1	3	6	0	0	0	+	exon	TTC3	protein_coding
NC_030808.1:149206080|149214263	13	16	11	13	9	10	15	0	20	+	exon	TTC3	protein_coding
NC_030808.1:149206080|149217050	3	5	6	0	3	1	5	1	2	+	exon	TTC3	protein_coding
NC_030808.1:149206080|149228251	104	76	61	122	68	82	104	57	94	+	exon	TTC3	protein_coding
NC_030808.1:149228197|149241500	0	0	2	0	3	2	8	1	10	+	exon	TTC3	protein_coding
NC_030808.1:149236172|149257019	0	0	0	4	0	2	0	0	2	+	exon	TTC3	protein_coding
NC_030808.1:149253883|149257019	0	0	3	1	4	4	0	0	0	+	exon	TTC3	protein_coding
NC_030808.1:149279534|149287398	1	3	6	6	2	2	0	4	13	+	exon	TTC3	protein_coding
NC_030808.1:149282825|149287398	2	1	0	0	0	1	4	2	4	+	exon	TTC3	protein_coding
NC_030808.1:149492161|149544864	6	0	6	19	0	8	5	5	9	+	exon	DYRK1A	protein_coding
NC_030808.1:149544668|149555641	5	9	0	5	4	4	8	4	10	+	exon	DYRK1A	protein_coding
NC_030808.1:149544668|149564473	9	0	2	5	1	2	28	8	12	+	exon	DYRK1A	protein_coding
NC_030808.1:149559636|149575905	0	0	3	0	3	0	2	4	0	+	exon	DYRK1A	protein_coding
NC_030808.1:149571839|149575905	31	25	28	97	63	56	89	92	71	+	exon	DYRK1A	protein_coding
NC_030808.1:150611481|150634376	0	0	0	3	2	2	1	0	0	-	exon	ERG	protein_coding
NC_030808.1:151063400|151067327	0	0	0	7	1	2	3	0	0	+	exon	ETS2	protein_coding
NC_030808.1:151381238|151391360	0	0	0	10	0	0	0	0	0	+	intron	LOC102181077	pseudogene
NC_030808.1:151381238|151398951	0	0	0	0	0	0	5	2	0	+	intron	LOC102181077	pseudogene
NC_030808.1:152507723|152514549	0	0	0	4	2	5	6	2	7	+	exon	BTD	protein_coding
NC_030808.1:152562406|152566226	3	0	6	1	3	2	1	0	2	-	exon	ANKRD28	protein_coding
NC_030808.1:153129078|153129452	0	8	0	0	2	0	4	0	4	+	intron	OXNAD1	protein_coding
NC_030808.1:153129078|153137778	3	7	3	9	4	5	5	2	11	+	exon	OXNAD1	protein_coding
NC_030808.1:153756565|153757614	0	2	6	0	11	10	0	5	0	+	intron	PLCL2	protein_coding
NC_030808.1:153843271|153848987	0	7	7	0	2	0	0	0	1	+	exon	PLCL2	protein_coding
NC_030808.1:154166904|154185929	3	0	0	9	3	1	7	11	3	-	exon	TBC1D5	protein_coding
NC_030808.1:154166904|154210144	1	0	5	0	1	1	1	9	1	-	exon	TBC1D5	protein_coding
NC_030808.1:154207208|154210144	4	3	1	1	3	1	1	0	0	-	exon	TBC1D5	protein_coding
NC_030808.1:154207208|154227368	0	1	5	0	1	0	1	4	3	-	exon	TBC1D5	protein_coding
NC_030808.1:154207208|154292592	0	0	0	1	0	0	6	1	0	-	exon	TBC1D5,TRNAW-CCA_4	protein_coding,tRNA
NC_030808.1:154227305|154259039	2	0	5	0	0	0	5	3	3	-	intron	TBC1D5,TRNAW-CCA_4	protein_coding,tRNA
NC_030808.1:155269861|155341767	0	0	0	1	3	0	6	0	0	-	exon	SATB1	protein_coding
NC_030808.1:155298873|155341767	9	3	4	44	41	33	32	30	19	-	exon	SATB1	protein_coding
NC_030808.1:155314568|155341767	0	0	0	0	0	0	0	5	3	-	exon	SATB1	protein_coding
NC_030808.1:155317995|155341767	0	0	0	7	3	1	0	0	0	-	exon	SATB1	protein_coding
NC_030808.1:155335892|155341767	21	14	25	202	65	52	103	63	84	-	exon	SATB1	protein_coding
NC_030808.1:157111670|157128882	0	0	0	0	0	0	0	4	6	+	exon	KAT2B	protein_coding
NC_030808.1:157111670|157134775	4	8	5	6	4	1	13	10	10	+	exon	KAT2B	protein_coding
NC_030808.1:157111670|157147023	12	0	12	8	10	2	33	20	32	+	exon	KAT2B	protein_coding
NC_030808.1:157111732|157183614	0	0	0	0	0	0	0	2	4	+	exon	KAT2B	protein_coding
NC_030808.1:157128737|157134775	3	0	0	3	3	13	17	11	18	+	exon	KAT2B	protein_coding
NC_030808.1:157133204|157134775	18	16	17	37	16	8	0	64	58	+	exon	KAT2B	protein_coding
NC_030808.1:157133204|157153815	1	0	3	2	6	2	11	26	17	+	exon	KAT2B	protein_coding
NC_030808.1:157294268|157297777	0	0	4	6	2	2	0	3	0	-	exon	LOC102184668	protein_coding
NC_030808.1:1595660|1600817	2	1	4	0	3	1	3	3	1	+	exon	URB1	protein_coding
NC_030808.1:17741828|17745211	0	0	0	0	0	0	0	7	4	-	intergenic	NA	NA
NC_030808.1:17741832|17745215	0	0	0	5	0	5	0	0	0	-	intergenic	NA	NA
NC_030808.1:19044799|19047163	0	0	1	1	1	0	4	1	2	-	exon	LOC102176916	lncRNA
NC_030808.1:19220087|19314574	4	3	8	7	2	4	7	0	0	-	exon	LOC102176916	lncRNA
NC_030808.1:19779496|19786790	2	1	0	2	1	4	2	1	1	-	exon	USP25	protein_coding
NC_030808.1:19815790|19832629	0	2	0	1	0	0	0	7	0	-	exon	USP25	protein_coding
NC_030808.1:19824288|19826916	1	0	0	0	0	0	2	4	2	-	exon	USP25	protein_coding
NC_030808.1:19839369|19854693	0	0	0	2	2	4	0	0	0	-	exon	USP25	protein_coding
NC_030808.1:19839369|19873123	8	10	4	5	13	10	12	13	10	-	exon	USP25	protein_coding
NC_030808.1:19839369|19888444	13	17	8	23	10	20	24	19	16	-	exon	USP25	protein_coding
NC_030808.1:19851960|19873123	0	0	0	0	10	0	0	0	0	-	exon	USP25	protein_coding
NC_030808.1:19888321|19907621	0	0	0	0	1	0	6	0	0	-	exon	USP25	protein_coding
NC_030808.1:19898766|19907621	2	2	0	3	2	3	1	9	3	-	exon	USP25	protein_coding
NC_030808.1:20722547|20751874	27	24	4	35	19	24	37	20	13	+	intron	NRIP1,LOC108636217	protein_coding,protein_coding
NC_030808.1:20724717|20751874	8	5	1	5	3	2	1	2	4	+	intron	NRIP1,LOC108636217	protein_coding,protein_coding
NC_030808.1:21489624|21496228	0	0	6	0	3	1	0	0	0	-	exon	LOC102181811	protein_coding
NC_030808.1:216422|231743	0	2	0	1	0	0	1	0	8	-	exon	ITSN1	protein_coding
NC_030808.1:2258058|2260412	5	0	0	0	0	1	8	0	0	+	exon	SCAF4	protein_coding
NC_030808.1:23485662|23534326	0	0	0	6	0	0	0	0	0	+	exon	ROBO2	protein_coding
NC_030808.1:23579343|23581771	0	0	0	6	0	0	0	0	0	+	exon	ROBO2	protein_coding
NC_030808.1:23585644|23597118	0	0	0	4	0	4	0	0	1	+	exon	ROBO2	protein_coding
NC_030808.1:246827|263542	0	2	6	3	0	0	3	1	0	-	exon	ITSN1	protein_coding
NC_030808.1:260200|263542	14	3	5	1	4	3	20	0	12	-	exon	ITSN1	protein_coding
NC_030808.1:27901082|27923075	0	1	0	0	3	0	4	3	0	-	exon	GBE1	protein_coding
NC_030808.1:27969213|27978049	2	2	4	7	4	6	8	3	5	-	exon	GBE1	protein_coding
NC_030808.1:2843807|2845857	0	0	0	1	1	1	1	5	0	+	exon	TIAM1	protein_coding
NC_030808.1:36981740|36994430	0	0	0	5	0	2	0	0	0	-	exon	PROS1	protein_coding
NC_030808.1:36985708|37004698	0	0	0	11	4	0	0	0	0	-	exon	PROS1	protein_coding
NC_030808.1:36994058|37004698	0	0	6	0	0	0	0	1	0	-	exon	PROS1	protein_coding
NC_030808.1:37050748|37069707	0	0	0	0	0	1	6	0	0	+	intron	ARL13B	protein_coding
NC_030808.1:37059048|37069707	3	3	3	3	7	17	0	4	4	+	exon	ARL13B	protein_coding
NC_030808.1:37059048|37111079	2	0	3	0	5	5	0	6	0	+	exon	ARL13B	protein_coding
NC_030808.1:37099837|37111079	0	0	5	3	0	2	0	2	5	+	exon	ARL13B	protein_coding
NC_030808.1:388260|397127	0	2	0	9	0	1	1	2	2	-	exon	SON	protein_coding
NC_030808.1:396599|397127	0	0	1	0	2	0	4	2	0	-	exon	SON	protein_coding
NC_030808.1:396599|399201	0	3	0	6	1	0	0	1	0	-	exon	SON	protein_coding
NC_030808.1:39982153|39982816	5	3	5	0	0	0	0	0	0	+	exon	EPHA6	protein_coding
NC_030808.1:40203669|40234775	14	3	3	0	0	0	0	0	0	+	intron	EPHA6	protein_coding
NC_030808.1:40225918|40234775	39	53	39	0	0	0	2	0	2	+	intron	EPHA6	protein_coding
NC_030808.1:41966924|41976958	0	0	5	4	1	3	2	2	3	+	exon	CRYBG3	protein_coding
NC_030808.1:41988125|42000031	1	0	2	6	4	3	4	0	0	+	exon	CRYBG3	protein_coding
NC_030808.1:42823244|42857997	2	1	3	10	14	3	3	4	0	+	exon	ST3GAL6	protein_coding
NC_030808.1:42845617|42857997	0	0	0	8	2	0	0	1	2	+	exon	ST3GAL6	protein_coding
NC_030808.1:43908403|43911178	1	2	4	2	4	3	0	0	0	-	exon	FILIP1L	protein_coding
NC_030808.1:44373559|44377070	0	5	2	3	2	2	0	0	2	+	exon	TBC1D23	protein_coding
NC_030808.1:44375513|44387071	0	6	0	0	0	0	0	0	0	+	exon	TBC1D23	protein_coding
NC_030808.1:44456509|44475322	2	14	3	11	20	15	36	12	5	-	exon	TOMM70	protein_coding
NC_030808.1:44462218|44475322	1	0	1	11	0	1	40	10	10	-	exon	TOMM70	protein_coding
NC_030808.1:44469914|44472688	0	3	0	0	0	1	2	4	0	-	exon	TOMM70	protein_coding
NC_030808.1:44469914|44475322	4	4	3	11	3	5	7	0	3	-	exon	TOMM70	protein_coding
NC_030808.1:44775766|44779446	1	4	0	5	5	0	0	0	0	+	exon	LOC102180889	protein_coding
NC_030808.1:44775766|44792088	0	2	4	2	7	6	1	0	0	+	exon	LOC102180889	protein_coding
NC_030808.1:45092561|45094252	2	0	0	3	4	0	0	2	1	-	exon	ABI3BP	protein_coding
NC_030808.1:45513035|45552900	1	1	1	1	5	3	0	10	0	-	exon	IMPG2	protein_coding
NC_030808.1:45549954|45552900	0	2	0	12	0	6	3	2	0	-	exon	IMPG2	protein_coding
NC_030808.1:45597694|45601980	11	9	3	31	9	18	29	13	14	-	exon	SENP7	protein_coding
NC_030808.1:45597694|45604754	1	0	1	2	4	0	4	1	7	-	exon	SENP7	protein_coding
NC_030808.1:45626117|45688410	1	1	1	10	1	0	10	1	3	-	exon	SENP7	protein_coding
NC_030808.1:45646375|45688410	9	2	6	8	2	6	4	3	2	-	exon	SENP7	protein_coding
NC_030808.1:45654755|45688410	5	4	2	6	3	3	10	0	0	-	exon	SENP7	protein_coding
NC_030808.1:45671857|45688410	0	0	1	0	2	4	0	5	0	-	exon	SENP7	protein_coding
NC_030808.1:45785784|45787069	0	2	0	8	3	2	0	2	6	-	exon	ZBTB11	protein_coding
NC_030808.1:45822650|45823480	0	0	0	2	0	0	6	0	0	+	exon	CEP97	protein_coding
NC_030808.1:45826400|45827586	0	0	0	3	1	0	6	2	7	+	exon	CEP97	protein_coding
NC_030808.1:494074|497654	0	3	4	3	12	2	5	0	2	+	exon	TMEM50B	protein_coding
NC_030808.1:49999052|50003702	1	0	0	0	6	0	2	0	0	+	exon	ALCAM	protein_coding
NC_030808.1:50003483|50021155	0	0	4	5	3	4	4	1	4	+	exon	ALCAM	protein_coding
NC_030808.1:50003483|50023011	0	0	3	3	3	2	3	3	3	+	exon	ALCAM	protein_coding
NC_030808.1:50003483|50039739	1	0	0	0	7	4	3	5	2	+	exon	ALCAM	protein_coding
NC_030808.1:50172587|50186023	1	0	6	8	9	6	11	8	2	-	exon	CBLB	protein_coding
NC_030808.1:50200527|50212707	1	1	2	0	0	6	0	4	0	-	exon	CBLB	protein_coding
NC_030808.1:50210414|50212707	1	0	1	0	4	3	0	0	0	-	exon	CBLB	protein_coding
NC_030808.1:50232323|50250902	0	1	0	2	1	0	3	2	1	-	exon	CBLB	protein_coding
NC_030808.1:5180889|5187871	6	13	12	4	1	3	10	3	8	-	exon	BACH1	protein_coding
NC_030808.1:52230201|52236204	0	1	4	8	1	3	2	4	3	+	exon	BBX	protein_coding
NC_030808.1:52230201|52249937	0	0	0	1	0	2	0	2	5	+	exon	BBX	protein_coding
NC_030808.1:52615045|52622359	8	1	0	0	0	1	0	0	3	-	exon	CD47	protein_coding
NC_030808.1:53177707|53180971	4	1	0	3	14	22	5	16	17	-	exon	KIAA1524	protein_coding
NC_030808.1:53183601|53186385	1	0	0	1	0	0	1	5	2	-	exon	KIAA1524	protein_coding
NC_030808.1:53269765|53276078	2	0	0	5	1	0	2	3	9	+	exon	DZIP3	protein_coding
NC_030808.1:53269765|53285292	12	7	5	0	2	7	2	11	4	+	exon	DZIP3	protein_coding
NC_030808.1:53290607|53293628	18	19	4	14	16	10	13	3	11	+	exon	DZIP3	protein_coding
NC_030808.1:538040|539071	3	2	4	8	0	0	0	2	2	-	exon	IFNGR2	protein_coding
NC_030808.1:538040|543160	7	5	0	1	3	1	0	3	0	-	exon	IFNGR2	protein_coding
NC_030808.1:538040|548190	1	1	0	2	1	3	1	0	0	-	exon	IFNGR2	protein_coding
NC_030808.1:538040|555603	4	0	3	4	0	4	0	5	0	-	exon	IFNGR2	protein_coding
NC_030808.1:543015|555603	6	0	0	2	1	0	0	0	0	-	exon	IFNGR2	protein_coding
NC_030808.1:547982|555603	0	0	0	0	0	7	0	0	0	-	exon	IFNGR2	protein_coding
NC_030808.1:5501877|5516955	20	13	16	19	8	10	14	11	6	-	exon	USP16	protein_coding
NC_030808.1:5513881|5516955	7	1	2	3	7	4	4	2	4	-	exon	USP16	protein_coding
NC_030808.1:55719955|55742481	5	0	1	0	2	0	0	0	3	+	intron	NECTIN3	protein_coding
NC_030808.1:55742140|55742481	0	0	0	3	6	7	0	0	2	+	exon	NECTIN3	protein_coding
NC_030808.1:55742140|55754585	4	0	2	32	0	33	9	0	4	+	exon	NECTIN3	protein_coding
NC_030808.1:55742140|55758915	0	4	4	22	18	27	8	3	12	+	exon	NECTIN3	protein_coding
NC_030808.1:55742140|55778563	2	5	5	15	22	13	3	4	6	+	exon	NECTIN3	protein_coding
NC_030808.1:55742140|55780161	0	0	0	1	0	5	1	1	0	+	intron	NECTIN3	protein_coding
NC_030808.1:55742140|55821093	0	0	0	4	3	5	0	0	2	+	exon	NECTIN3	protein_coding
NC_030808.1:5596244|5602431	0	1	2	1	0	1	5	2	0	+	exon	LTN1	protein_coding
NC_030808.1:56429783|56430163	0	0	0	6	0	0	0	0	0	+	exon	PHLDB2	protein_coding
NC_030808.1:56429783|56441171	0	0	0	19	11	10	0	8	1	+	exon	PHLDB2	protein_coding
NC_030808.1:56439857|56441171	2	15	11	21	12	24	4	6	8	+	exon	PHLDB2	protein_coding
NC_030808.1:56471428|56480276	0	2	2	4	8	2	1	0	1	+	exon	PHLDB2	protein_coding
NC_030808.1:56512719|56513687	0	0	0	2	4	0	1	3	0	+	intron	LOC102179319	protein_coding
NC_030808.1:56513033|56513687	0	0	3	0	0	1	2	2	5	+	exon	LOC102179319	protein_coding
NC_030808.1:57057067|57068022	0	2	0	2	4	5	12	7	7	-	intron	ATG3	protein_coding
NC_030808.1:57122756|57140611	0	0	0	1	2	1	0	0	6	-	intron	CCDC80	protein_coding
NC_030808.1:57712031|57745614	0	0	0	0	3	1	4	1	6	+	exon	BOC	protein_coding
NC_030808.1:57744492|57745614	7	2	1	26	11	29	25	18	15	+	exon	BOC	protein_coding
NC_030808.1:57744495|57745614	4	0	2	3	1	2	12	3	4	+	exon	BOC	protein_coding
NC_030808.1:57925203|57951095	2	0	1	2	0	1	11	3	0	-	exon	SPICE1	protein_coding
NC_030808.1:57926566|57951095	0	4	9	2	3	2	18	5	12	-	exon	SPICE1	protein_coding
NC_030808.1:57957031|57965511	0	5	5	11	1	3	3	1	5	-	intron	SPICE1	protein_coding
NC_030808.1:57957031|57965546	109	139	132	267	144	66	212	152	249	-	intron	SPICE1	protein_coding
NC_030808.1:58024316|58033677	0	0	2	0	3	1	2	1	7	+	exon	SIDT1	protein_coding
NC_030808.1:58024316|58046359	1	0	0	4	2	1	0	0	0	+	exon	SIDT1	protein_coding
NC_030808.1:58176034|58177073	8	13	9	15	2	9	6	7	3	-	exon	NAA50	protein_coding
NC_030808.1:58240674|58252668	0	0	0	0	0	0	0	4	2	+	exon	ATP6V1A	protein_coding
NC_030808.1:58327575|58356702	3	0	0	0	1	3	4	1	1	+	exon	GRAMD1C	protein_coding
NC_030808.1:58425445|58442399	0	0	0	0	5	1	0	0	0	-	exon	CCDC191	protein_coding
NC_030808.1:635573|640070	1	6	0	15	3	2	3	0	6	-	exon	IFNAR1	protein_coding
NC_030808.1:63733037|63744155	2	0	0	0	0	0	8	0	0	-	exon	B4GALT4	protein_coding
NC_030808.1:63733037|63747883	1	2	0	10	3	3	3	3	10	-	exon	B4GALT4	protein_coding
NC_030808.1:63860185|63873277	5	7	4	7	13	7	6	3	2	+	exon	ARHGAP31	protein_coding
NC_030808.1:63877814|63892424	0	8	5	0	9	7	8	0	0	+	exon	ARHGAP31	protein_coding
NC_030808.1:63877814|63895667	1	0	0	1	1	5	0	2	1	+	exon	ARHGAP31	protein_coding
NC_030808.1:64170253|64201942	0	5	0	4	1	3	5	0	5	+	exon	MAATS1	protein_coding
NC_030808.1:64188826|64201942	0	0	0	0	0	7	0	1	0	+	exon	MAATS1	protein_coding
NC_030808.1:64355232|64368909	1	0	0	2	5	0	4	0	0	-	exon	GSK3B	protein_coding
NC_030808.1:64403979|64413475	2	0	4	3	3	4	8	1	6	-	exon	GSK3B	protein_coding
NC_030808.1:65121870|65122347	1	0	9	0	2	7	11	6	5	+	exon	GTF2E1	protein_coding
NC_030808.1:65881786|65894753	41	35	17	52	21	38	26	41	28	-	exon	GOLGB1	protein_coding
NC_030808.1:65940506|65959806	0	0	1	6	0	0	1	6	1	-	exon	IQCB1	protein_coding
NC_030808.1:65953897|65959806	0	0	0	4	0	2	0	0	0	-	exon	IQCB1	protein_coding
NC_030808.1:66049232|66065039	1	0	3	7	1	0	13	5	1	+	exon	LOC102184282	protein_coding
NC_030808.1:66101020|66130996	0	0	0	0	0	0	6	0	0	+	exon	LOC102184002	protein_coding
NC_030808.1:66551344|66556523	0	0	0	4	0	0	8	3	6	-	exon	KPNA1	protein_coding
NC_030808.1:66805380|66827464	0	0	0	2	0	1	2	9	0	+	exon	DIRC2	protein_coding
NC_030808.1:66805380|66843323	0	0	0	1	1	1	6	0	0	+	exon	DIRC2	protein_coding
NC_030808.1:66819424|66827464	1	6	0	0	2	0	0	0	1	+	exon	DIRC2	protein_coding
NC_030808.1:66819424|66843323	5	6	5	10	8	7	4	2	3	+	exon	DIRC2	protein_coding
NC_030808.1:66827356|66843323	0	0	2	5	3	3	2	0	2	+	exon	DIRC2	protein_coding
NC_030808.1:66861952|66863087	0	2	0	5	1	7	0	0	3	+	intron	DIRC2	protein_coding
NC_030808.1:67166655|67179901	2	0	0	0	0	6	0	0	0	+	exon	PDIA5	protein_coding
NC_030808.1:67334631|67347450	7	5	1	3	2	0	10	4	0	+	exon	SEC22A	protein_coding
NC_030808.1:67345976|67392005	6	22	14	19	10	19	0	17	8	+	exon	SEC22A	protein_coding
NC_030808.1:67436879|67445385	4	0	2	2	0	6	0	0	0	-	exon	ADCY5	protein_coding
NC_030808.1:67787302|67797685	1	0	0	0	0	0	0	3	7	-	exon	MYLK	protein_coding
NC_030808.1:67853629|67863771	0	0	0	2	4	6	0	0	0	-	exon	MYLK	protein_coding
NC_030808.1:68107046|68108031	0	2	2	5	2	6	0	0	0	-	exon	CCDC14	protein_coding
NC_030808.1:68591399|68605679	3	0	3	2	1	2	1	10	0	+	exon	LOC102173333	protein_coding
NC_030808.1:68632383|68635017	0	0	0	4	2	0	0	4	0	+	exon	LOC102173333	protein_coding
NC_030808.1:68825176|68826966	3	0	0	6	7	1	0	2	0	+	exon	LOC108635581	protein_coding
NC_030808.1:68929663|68935907	12	6	2	7	0	3	12	9	5	+	exon	UMPS	protein_coding
NC_030808.1:69004754|69047626	0	0	0	0	0	0	0	0	7	-	exon	ITGB5	protein_coding
NC_030808.1:69047458|69077695	4	0	1	9	12	7	0	2	14	-	exon	ITGB5	protein_coding
NC_030808.1:69059465|69077695	1	0	2	8	5	1	1	0	4	-	exon	ITGB5	protein_coding
NC_030808.1:69493384|69530360	1	12	18	22	14	12	11	13	14	-	exon	ZNF148	protein_coding
NC_030808.1:69493384|69539989	2	2	0	3	5	0	0	0	1	-	exon	ZNF148	protein_coding
NC_030808.1:69530012|69539989	11	14	8	26	13	5	12	9	27	-	exon	ZNF148	protein_coding
NC_030808.1:69530012|69548742	10	8	7	29	11	5	10	22	12	-	exon	ZNF148	protein_coding
NC_030808.1:69657512|69672120	0	0	6	1	6	1	1	1	0	-	exon	SNX4	protein_coding
NC_030808.1:69662294|69668432	0	0	1	4	4	1	0	0	1	-	exon	SNX4	protein_coding
NC_030808.1:69664118|69672120	1	2	0	5	16	6	8	7	1	-	exon	SNX4	protein_coding
NC_030808.1:69679281|69696696	2	0	0	4	3	6	0	3	0	-	exon	SNX4	protein_coding
NC_030808.1:69689998|69690873	0	4	2	7	8	7	2	0	1	-	exon	SNX4	protein_coding
NC_030808.1:69689998|69696696	0	2	1	5	3	0	0	0	1	-	exon	SNX4	protein_coding
NC_030808.1:69899378|69908816	0	0	0	0	0	0	0	6	0	-	exon	LMLN	protein_coding
NC_030808.1:69902905|69908816	4	0	0	6	1	2	1	2	0	-	exon	LMLN	protein_coding
NC_030808.1:69938838|69940794	0	0	0	0	0	10	0	0	0	-	exon	RPL35A	protein_coding
NC_030808.1:69947233|69966120	0	0	0	2	0	0	5	2	6	+	exon	IQCG	protein_coding
NC_030808.1:70000033|70015399	0	1	2	1	9	4	0	0	0	-	exon	LRCH3	protein_coding
NC_030808.1:70000033|70030025	0	0	0	3	1	1	1	3	3	-	exon	LRCH3	protein_coding
NC_030808.1:70012056|70015399	0	0	0	5	2	1	2	0	2	-	exon	LRCH3	protein_coding
NC_030808.1:70012056|70030025	12	17	11	17	31	29	17	15	28	-	exon	LRCH3	protein_coding
NC_030808.1:70015351|70043810	0	0	0	1	6	5	0	0	0	-	exon	LRCH3	protein_coding
NC_030808.1:70023258|70030025	0	0	0	0	0	0	10	3	0	-	exon	LRCH3	protein_coding
NC_030808.1:70029441|70045110	2	2	0	1	4	2	6	3	4	-	exon	LRCH3	protein_coding
NC_030808.1:70029441|70052993	5	11	6	16	14	11	19	15	16	-	exon	LRCH3	protein_coding
NC_030808.1:70029441|70058752	0	3	1	0	0	9	1	0	0	-	exon	LRCH3	protein_coding
NC_030808.1:70042056|70043810	0	0	0	0	0	6	0	4	1	-	exon	LRCH3	protein_coding
NC_030808.1:70042056|70045110	1	2	2	0	0	0	1	6	0	-	exon	LRCH3	protein_coding
NC_030808.1:70051532|70058752	1	2	3	4	3	7	5	3	7	-	exon	LRCH3	protein_coding
NC_030808.1:70193708|70197535	0	0	0	1	2	5	4	6	0	+	intron	RUBCN	protein_coding
NC_030808.1:70413802|70417755	1	0	3	0	3	3	8	2	1	-	exon	TFRC	protein_coding
NC_030808.1:70419424|70425826	5	0	1	6	1	3	7	0	6	-	exon	TFRC	protein_coding
NC_030808.1:70419424|70426572	2	0	0	1	1	2	0	7	5	-	exon	TFRC	protein_coding
NC_030808.1:71051202|71054851	0	0	0	0	7	9	2	0	1	+	exon	PAK2	protein_coding
NC_030808.1:71051202|71056422	6	1	3	1	0	0	0	2	2	+	exon	PAK2	protein_coding
NC_030808.1:71054208|71058761	0	0	5	9	4	0	9	0	4	+	exon	PAK2	protein_coding
NC_030808.1:71054208|71061183	1	0	0	9	0	0	0	1	1	+	exon	PAK2	protein_coding
NC_030808.1:71111108|71129802	1	2	0	1	3	3	0	2	4	+	exon	SENP5	protein_coding
NC_030808.1:71255868|71273737	0	0	3	1	1	1	3	3	2	-	exon	DLG1	protein_coding
NC_030808.1:71264560|71273737	0	0	1	4	0	3	7	1	1	-	exon	DLG1	protein_coding
NC_030808.1:71291945|71328596	1	0	3	2	3	1	1	0	0	-	exon	DLG1,LOC108635607	protein_coding,transcribed_pseudogene
NC_030808.1:71308110|71328596	0	1	4	13	7	2	18	3	3	-	exon	DLG1,LOC108635607	protein_coding,transcribed_pseudogene
NC_030808.1:71320929|71328596	9	1	4	20	16	7	1	13	3	-	exon	DLG1,LOC108635607	protein_coding,transcribed_pseudogene
NC_030808.1:71339030|71368349	1	11	2	4	3	0	2	0	6	-	exon	DLG1	protein_coding
NC_030808.1:71344983|71368349	5	4	6	0	0	1	6	3	0	-	exon	DLG1	protein_coding
NC_030808.1:71351468|71368349	0	4	0	1	2	2	2	4	2	-	exon	DLG1	protein_coding
NC_030808.1:71989036|72001238	0	0	0	2	0	0	6	0	0	+	exon	ACAP2	protein_coding
NC_030808.1:71989036|72008177	2	2	6	5	3	3	9	0	0	+	exon	ACAP2	protein_coding
NC_030808.1:71989036|72044591	0	7	0	0	0	0	0	0	0	+	exon	ACAP2	protein_coding
NC_030808.1:71992448|72008177	1	0	2	4	0	7	1	2	0	+	exon	ACAP2	protein_coding
NC_030808.1:72001143|72023311	23	19	19	55	21	16	60	36	43	+	exon	ACAP2	protein_coding
NC_030808.1:72001143|72033865	4	5	0	0	0	0	0	3	2	+	exon	ACAP2	protein_coding
NC_030808.1:72008103|72023311	0	2	0	5	3	3	0	0	3	+	exon	ACAP2	protein_coding
NC_030808.1:72013730|72023311	0	0	7	5	0	2	4	1	3	+	exon	ACAP2	protein_coding
NC_030808.1:72032974|72037644	0	3	0	3	7	1	6	3	0	+	exon	ACAP2	protein_coding
NC_030808.1:72662515|72665923	0	2	0	5	3	5	3	7	1	+	exon	TMEM44	protein_coding
NC_030808.1:72817588|72839554	2	1	4	3	0	0	3	2	7	+	exon	ATP13A3	protein_coding
NC_030808.1:72836515|72839554	1	1	7	10	3	2	0	4	8	+	exon	ATP13A3	protein_coding
NC_030808.1:72838567|72843874	1	3	7	3	0	0	0	2	0	+	exon	ATP13A3	protein_coding
NC_030808.1:73534687|73556572	0	1	0	2	2	1	6	1	4	-	exon	OPA1	protein_coding
NC_030808.1:73578288|73582542	0	4	1	0	1	0	0	2	7	-	exon	OPA1	protein_coding
NC_030808.1:74364012|74365781	0	1	2	6	0	0	0	0	0	+	exon	MB21D2	protein_coding
NC_030808.1:74364012|74368133	0	0	0	0	0	3	5	0	2	+	intron	MB21D2	protein_coding
NC_030808.1:75717839|75745838	0	0	0	1	0	7	2	0	0	-	exon	CCDC50,TRNAY-GUA_1	protein_coding,tRNA
NC_030808.1:75731776|75745838	4	10	8	22	13	12	3	12	11	-	exon	CCDC50	protein_coding
NC_030808.1:75741521|75745838	5	11	3	5	9	6	16	3	4	-	exon	CCDC50	protein_coding
NC_030808.1:76377089|76382652	0	1	3	2	6	3	5	0	2	-	exon	IL1RAP	protein_coding
NC_030808.1:77040536|77043092	0	1	0	4	0	5	1	0	3	+	exon	P3H2	protein_coding
NC_030808.1:770554|781474	6	9	10	112	52	28	34	14	5	-	exon	IFNAR2	protein_coding
NC_030808.1:77324106|77325147	0	0	0	4	0	2	0	0	0	-	exon	TP63	protein_coding
NC_030808.1:774457|781474	0	0	3	5	5	0	0	2	0	-	exon	IFNAR2	protein_coding
NC_030808.1:7833330|7845998	3	2	9	37	15	10	8	7	5	+	exon	ADAMTS5	protein_coding
NC_030808.1:78447034|78447723	0	0	2	0	4	4	0	2	3	-	exon	LPP	protein_coding
NC_030808.1:78659582|78667846	1	0	4	3	5	0	1	0	0	-	exon	LPP	protein_coding
NC_030808.1:78659582|78720029	0	0	2	4	1	3	6	4	3	-	exon	LPP	protein_coding
NC_030808.1:81334373|81341849	0	0	0	2	3	5	5	0	0	+	exon	LIPH	protein_coding
NC_030808.1:81424083|81424642	0	0	0	3	0	3	0	0	1	-	exon	MAP3K13	protein_coding
NC_030808.1:81869816|81883698	0	6	0	1	0	4	0	0	0	-	exon	VPS8	protein_coding
NC_030808.1:81940657|81969796	0	7	0	0	0	0	0	0	1	-	exon	VPS8	protein_coding
NC_030808.1:81949817|81969796	0	0	4	8	5	8	11	12	5	-	exon	VPS8	protein_coding
NC_030808.1:81949817|81986478	3	3	1	2	0	3	1	2	0	-	exon	VPS8	protein_coding
NC_030808.1:81967863|81969796	0	0	2	0	0	0	0	1	5	-	exon	VPS8	protein_coding
NC_030808.1:82027832|82032296	1	0	6	6	3	0	1	0	1	-	exon	VPS8	protein_coding
NC_030808.1:82027832|82057498	1	2	0	2	1	9	7	4	1	-	exon	VPS8	protein_coding
NC_030808.1:82082232|82083325	1	0	7	10	0	8	8	3	1	-	exon	VPS8	protein_coding
NC_030808.1:82654989|82658098	0	0	0	4	3	0	1	0	0	-	exon	AP2M1	protein_coding
NC_030808.1:82657033|82658098	1	0	0	5	1	7	0	0	0	-	exon	AP2M1	protein_coding
NC_030808.1:82688403|82692850	1	4	3	9	4	4	4	5	11	-	exon	EIF2B5	protein_coding
NC_030808.1:82937896|82941720	0	0	5	1	1	0	5	0	3	+	intron	PARL	protein_coding
NC_030808.1:82940936|82944672	0	1	1	9	4	1	1	2	4	+	exon	PARL	protein_coding
NC_030808.1:82964030|82967563	97	86	58	157	191	97	134	89	104	+	exon	PARL	protein_coding
NC_030808.1:83073653|83082442	4	6	4	4	11	3	8	5	4	-	exon	YEATS2	protein_coding
NC_030808.1:83142833|83148921	0	1	3	0	5	3	0	1	2	-	exon	KLHL24	protein_coding
NC_030808.1:83142833|83160481	0	2	5	0	0	0	0	0	0	-	exon	KLHL24	protein_coding
NC_030808.1:83159501|83162902	5	2	11	15	13	8	14	3	21	-	exon	KLHL24	protein_coding
NC_030808.1:83159501|83164420	4	10	8	5	4	3	11	5	16	-	exon	KLHL24	protein_coding
NC_030808.1:83430561|83433010	2	0	0	2	3	2	3	0	0	+	exon	MCF2L2	protein_coding
NC_030808.1:83445292|83446683	0	1	0	19	2	1	0	0	3	-	exon	LOC102189625	lncRNA
NC_030808.1:83584397|83585803	0	0	0	0	1	4	6	2	0	+	exon	MCF2L2	protein_coding
NC_030808.1:83679697|83682956	0	0	0	0	1	0	0	4	5	+	exon	MCCC1	protein_coding
NC_030808.1:83700193|83705097	3	2	2	4	4	7	6	0	10	+	exon	MCCC1	protein_coding
NC_030808.1:83700193|83712412	0	6	6	0	4	1	5	1	5	+	exon	MCCC1	protein_coding
NC_030808.1:83763637|83767496	0	2	0	5	0	5	8	7	2	+	exon	DCUN1D1	protein_coding
NC_030808.1:8377839|8389948	0	8	5	5	2	1	6	4	2	+	exon	CYYR1	protein_coding
NC_030808.1:85782312|85790785	5	0	3	0	2	0	2	0	0	-	exon	FXR1	protein_coding
NC_030808.1:85789827|85790785	3	0	0	0	0	1	0	0	6	-	exon	FXR1	protein_coding
NC_030808.1:86059320|86077538	0	0	9	3	0	0	0	0	0	+	exon	CCDC39	protein_coding
NC_030808.1:87033531|87036229	3	1	2	14	6	12	16	2	11	-	exon	USP13	protein_coding
NC_030808.1:8709613|8709780	0	0	0	0	7	2	2	0	0	+	exon	APP	protein_coding
NC_030808.1:87359464|87366048	0	6	0	4	8	5	2	0	6	+	exon	GNB4	protein_coding
NC_030808.1:87553970|87554921	0	0	0	2	1	8	3	4	1	-	exon	PIK3CA	protein_coding
NC_030808.1:87553970|87564102	7	2	4	23	12	10	8	9	7	-	exon	PIK3CA	protein_coding
NC_030808.1:87663367|87663693	2	0	2	2	0	0	0	5	2	+	exon	ZMAT3	protein_coding
NC_030808.1:8771678|8774369	19	20	26	80	93	81	74	55	55	+	exon	APP	protein_coding
NC_030808.1:8831857|8859456	1	2	2	20	12	6	21	0	22	+	exon	APP	protein_coding
NC_030808.1:8831857|8886583	3	1	3	5	7	12	7	4	1	+	exon	APP	protein_coding
NC_030808.1:8834660|8859456	0	0	0	6	2	15	0	3	4	+	exon	APP	protein_coding
NC_030808.1:8834660|8886583	0	0	0	0	6	0	0	0	2	+	exon	APP	protein_coding
NC_030808.1:8847975|8859456	9	0	0	14	3	25	17	14	14	+	exon	APP	protein_coding
NC_030808.1:8847975|8886583	0	6	0	14	8	15	39	23	25	+	exon	APP	protein_coding
NC_030808.1:8847975|8923125	0	3	0	3	0	0	3	0	3	+	exon	APP	protein_coding
NC_030808.1:8847975|8942504	0	0	0	0	4	0	3	5	4	+	exon	APP	protein_coding
NC_030808.1:89574848|89653132	0	0	0	0	5	1	0	0	0	+	exon	TBL1XR1	protein_coding
NC_030808.1:89631587|89639741	0	0	0	4	1	3	0	0	0	+	exon	TBL1XR1	protein_coding
NC_030808.1:89634072|89639741	1	0	2	12	14	4	5	4	6	+	exon	TBL1XR1	protein_coding
NC_030808.1:89634072|89653132	0	0	2	11	2	4	3	0	3	+	exon	TBL1XR1	protein_coding
NC_030808.1:90250368|90271163	0	0	0	7	0	0	0	0	0	+	intergenic	NA	NA
NC_030808.1:9073414|9094506	4	8	7	7	3	3	0	4	6	-	exon	GABPA	protein_coding
NC_030808.1:9083859|9094506	1	0	0	1	0	5	0	4	0	-	exon	GABPA	protein_coding
NC_030808.1:90958072|90990123	0	0	0	2	4	0	0	2	1	-	exon	NAALADL2	protein_coding
NC_030808.1:9129841|9135256	3	6	15	27	23	8	21	13	15	-	exon	JAM2	protein_coding
NC_030808.1:9129841|9140428	0	0	1	5	2	1	0	1	2	-	exon	JAM2	protein_coding
NC_030808.1:9129841|9141482	0	25	16	64	6	74	29	31	15	-	exon	JAM2	protein_coding
NC_030808.1:91347320|91356180	1	5	0	0	1	0	4	0	1	-	exon	NAALADL2	protein_coding
NC_030808.1:91347320|91387164	0	11	1	2	2	0	3	2	5	-	exon	NAALADL2	protein_coding
NC_030808.1:9140276|9149301	6	0	13	5	9	6	11	5	5	-	exon	JAM2	protein_coding
NC_030808.1:91549933|91648999	2	0	0	0	1	0	4	5	3	-	exon	NAALADL2	protein_coding
NC_030808.1:91786029|91786530	3	18	2	4	7	3	19	0	10	-	exon	NAALADL2	protein_coding
NC_030808.1:94727372|94750149	3	3	2	1	2	2	1	2	5	-	exon	FNDC3B	protein_coding
NC_030808.1:94734017|94740181	0	3	0	0	0	6	0	0	1	-	exon	FNDC3B	protein_coding
NC_030808.1:94830292|94852648	0	0	0	0	1	1	2	4	2	-	exon	FNDC3B	protein_coding
NC_030808.1:94939473|94964404	0	0	1	0	0	2	2	3	3	-	exon	FNDC3B	protein_coding
NC_030808.1:94939473|95020006	1	0	0	4	3	0	3	0	1	-	intron	FNDC3B	protein_coding
NC_030808.1:95361656|95376822	0	0	0	3	2	3	0	0	1	+	exon	PLD1	protein_coding
NC_030808.1:95398257|95418102	2	0	2	1	2	12	0	6	0	+	exon	PLD1	protein_coding
NC_030808.1:95398257|95437348	1	4	1	1	0	1	2	0	0	+	exon	PLD1	protein_coding
NC_030808.1:95398257|95447367	0	4	2	1	3	4	0	0	0	+	exon	PLD1	protein_coding
NC_030808.1:96760493|96769741	3	9	6	14	16	9	15	7	4	+	exon	PHC3	protein_coding
NC_030808.1:96762868|96769741	0	1	0	1	5	0	0	1	0	+	exon	PHC3	protein_coding
NC_030808.1:96782454|96791185	0	0	0	6	0	0	1	2	0	+	exon	PHC3	protein_coding
NC_030808.1:96920123|96930447	4	4	2	3	1	0	2	2	0	-	exon	SEC62	protein_coding
NC_030808.1:96920123|96937762	4	8	4	8	0	1	12	12	0	-	exon	SEC62	protein_coding
NC_030808.1:96929904|96937762	1	7	0	0	0	2	0	0	3	-	exon	SEC62	protein_coding
NC_030808.1:97051612|97053405	0	0	0	0	0	0	3	10	1	+	exon	LRRC31	protein_coding
NC_030808.1:97051612|97060455	0	0	0	0	0	2	4	7	4	+	exon	LRRC31	protein_coding
NC_030808.1:97097471|97102307	0	0	0	7	0	0	0	0	2	+	exon	LRRC34	protein_coding
NC_030808.1:98124575|98128446	1	0	0	6	3	0	0	2	0	-	intergenic	NA	NA
NC_030808.1:98626013|98627763	2	0	0	0	12	0	1	0	4	-	exon	LOC102190915	protein_coding
NC_030808.1:98626013|98632797	3	0	0	5	2	0	0	0	5	-	intron	LOC102190915	protein_coding
NC_030808.1:98898240|98911332	1	0	0	0	0	0	1	0	7	+	exon	GOLIM4	protein_coding
NC_030809.1:100084019|100088880	1	0	5	0	1	0	3	0	1	-	exon	RBMS1	protein_coding
NC_030809.1:100962433|100984947	8	14	12	40	18	18	18	7	12	+	exon	TANK	protein_coding
NC_030809.1:101137752|101141374	0	0	0	0	0	0	0	4	6	+	exon	PSMD14	protein_coding
NC_030809.1:101745643|101762449	4	0	2	0	1	0	0	0	0	-	exon	DPP4	protein_coding
NC_030809.1:101912461|101949426	0	1	0	0	3	3	1	0	0	-	exon	FAP	protein_coding
NC_030809.1:101928210|101932878	0	0	0	0	6	0	0	0	0	-	exon	FAP	protein_coding
NC_030809.1:101939641|101949426	2	3	2	25	19	7	6	0	1	-	exon	FAP	protein_coding
NC_030809.1:101939646|101949426	0	0	0	0	5	3	0	0	0	-	exon	FAP	protein_coding
NC_030809.1:104676099|104680799	0	2	0	3	2	2	10	8	11	-	exon	COBLL1	protein_coding
NC_030809.1:104706111|104706555	2	3	11	0	0	2	0	4	3	-	exon	COBLL1	protein_coding
NC_030809.1:104706111|104715418	13	16	19	7	5	2	17	16	17	-	exon	COBLL1	protein_coding
NC_030809.1:104706111|104729366	2	8	3	3	0	0	7	2	8	-	exon	COBLL1	protein_coding
NC_030809.1:104712050|104715418	1	1	1	0	1	4	3	1	5	-	exon	COBLL1	protein_coding
NC_030809.1:105732978|105742775	0	6	0	0	0	0	0	0	0	-	exon	GALNT3	protein_coding
NC_030809.1:105738204|105742775	6	2	3	19	3	1	3	7	7	-	exon	GALNT3	protein_coding
NC_030809.1:10587477|10602821	0	4	8	1	9	3	4	5	7	-	exon	EYA3	protein_coding
NC_030809.1:10593676|10602821	3	0	2	11	2	7	9	7	22	-	exon	EYA3	protein_coding
NC_030809.1:105942744|105950884	1	0	0	0	6	0	4	0	0	-	exon	TTC21B	protein_coding
NC_030809.1:10629556|10644661	7	3	4	14	8	5	10	7	5	-	exon	EYA3	protein_coding
NC_030809.1:10629556|10654574	4	1	6	0	1	0	5	1	2	-	exon	EYA3	protein_coding
NC_030809.1:106388266|106401080	3	0	9	0	0	0	0	0	0	-	exon	SCN7A	protein_coding
NC_030809.1:106388266|106406492	6	0	1	0	0	0	0	0	0	-	exon	SCN7A	protein_coding
NC_030809.1:106388266|106406530	8	4	8	0	0	0	7	0	0	-	exon	SCN7A	protein_coding
NC_030809.1:106398349|106442766	0	2	5	0	0	0	0	0	0	-	exon	SCN7A	protein_coding
NC_030809.1:106412481|106442766	1	5	5	0	0	0	0	0	0	-	exon	SCN7A	protein_coding
NC_030809.1:106427830|106442766	10	15	7	0	0	0	1	1	0	-	exon	SCN7A	protein_coding
NC_030809.1:106430725|106442766	8	0	5	0	0	0	0	0	0	-	exon	SCN7A	protein_coding
NC_030809.1:106436813|106454117	0	0	0	0	0	0	6	0	0	-	intron	SCN7A	protein_coding
NC_030809.1:1065887|1075209	2	0	0	3	3	0	0	0	0	+	exon	LOC108637086	protein_coding
NC_030809.1:107548050|107575268	36	0	0	0	0	2	1	0	0	+	intergenic	NA	NA
NC_030809.1:108218998|108229394	8	6	9	5	9	11	0	10	19	-	exon	STK39	protein_coding
NC_030809.1:108281691|108294044	15	20	26	27	6	11	25	10	19	-	exon	STK39	protein_coding
NC_030809.1:108321299|108326021	9	6	6	3	4	0	1	3	6	-	exon	STK39	protein_coding
NC_030809.1:108321299|108345144	0	1	6	2	2	0	1	1	1	-	exon	STK39	protein_coding
NC_030809.1:108846378|108872448	0	3	0	7	0	7	12	0	1	+	exon	CERS6	protein_coding
NC_030809.1:109262361|109315513	0	0	0	0	0	0	0	6	0	-	exon	LRP2	protein_coding
NC_030809.1:109285146|109291885	0	0	0	2	0	0	13	0	3	-	exon	LRP2	protein_coding
NC_030809.1:109287831|109291885	0	0	0	0	0	0	4	1	4	-	exon	LRP2	protein_coding
NC_030809.1:109394422|109399739	0	0	0	0	0	0	0	1	8	-	exon	LRP2	protein_coding
NC_030809.1:109577176|109578974	0	3	4	1	7	3	1	2	0	-	exon	FASTKD1	protein_coding
NC_030809.1:109577176|109584504	0	6	0	0	0	0	0	0	0	-	exon	FASTKD1	protein_coding
NC_030809.1:109583524|109588707	0	6	0	4	0	0	0	0	1	-	exon	FASTKD1	protein_coding
NC_030809.1:109586201|109595140	2	7	0	7	0	0	0	5	3	-	exon	FASTKD1	protein_coding
NC_030809.1:109622214|109631283	0	0	5	0	1	5	0	0	2	+	exon	PPIG	protein_coding
NC_030809.1:109623492|109631283	6	3	9	8	3	8	4	10	3	+	exon	PPIG	protein_coding
NC_030809.1:109818344|109821577	4	2	5	9	8	3	9	3	1	+	exon	UBR3	protein_coding
NC_030809.1:109818344|109827943	22	35	7	28	29	19	0	34	33	+	exon	UBR3	protein_coding
NC_030809.1:109818344|109840620	0	0	0	3	3	0	2	1	3	+	exon	UBR3	protein_coding
NC_030809.1:109818344|109855878	1	6	1	8	6	1	3	0	12	+	exon	UBR3	protein_coding
NC_030809.1:109840554|109847546	1	2	0	12	3	3	1	4	0	+	exon	UBR3	protein_coding
NC_030809.1:109862212|109875714	1	1	0	2	1	4	2	0	5	+	exon	UBR3	protein_coding
NC_030809.1:109875618|109887803	0	0	5	0	3	2	4	6	10	+	exon	UBR3	protein_coding
NC_030809.1:109882760|109890295	2	3	1	0	0	0	0	0	0	+	exon	UBR3	protein_coding
NC_030809.1:109911526|109937304	2	4	2	0	2	1	3	0	0	+	exon	UBR3	protein_coding
NC_030809.1:109911526|109953917	1	5	0	0	0	2	0	6	0	+	exon	UBR3	protein_coding
NC_030809.1:11034027|11036703	3	7	0	1	1	6	7	1	2	+	exon	PHACTR4	protein_coding
NC_030809.1:110859417|110866358	3	0	3	6	3	3	2	4	3	-	exon	TLK1	protein_coding
NC_030809.1:110859417|110878467	0	0	0	6	1	2	0	0	0	-	exon	TLK1	protein_coding
NC_030809.1:110895767|110899831	9	8	0	18	16	8	6	8	10	-	exon	TLK1	protein_coding
NC_030809.1:110895767|110907257	0	0	0	4	2	1	3	3	0	-	exon	TLK1	protein_coding
NC_030809.1:110895767|110909203	6	22	3	15	11	10	17	14	10	-	exon	TLK1	protein_coding
NC_030809.1:11091276|11092039	6	5	9	6	12	4	8	0	4	+	exon	TRNAU1AP	protein_coding
NC_030809.1:11091276|11094425	1	7	0	4	5	0	1	2	0	+	exon	TRNAU1AP	protein_coding
NC_030809.1:11106060|11106469	1	0	1	14	4	2	9	0	1	+	intron	TRNAU1AP	protein_coding
NC_030809.1:111271341|111277704	2	0	0	0	0	4	7	1	0	+	exon	DCAF17	protein_coding
NC_030809.1:111278941|111286427	2	7	0	1	7	1	3	0	1	+	exon	DCAF17	protein_coding
NC_030809.1:111362628|111362836	0	0	4	16	13	1	8	2	1	+	exon	LOC100861136	protein_coding
NC_030809.1:111491687|111514582	7	10	8	19	5	4	21	24	13	+	exon	DYNC1I2	protein_coding
NC_030809.1:111499839|111514582	0	1	0	0	0	0	3	1	2	+	exon	DYNC1I2	protein_coding
NC_030809.1:112157135|112176967	32	56	39	39	26	13	43	51	63	+	exon	ITGA6	protein_coding
NC_030809.1:112169304|112176967	4	19	4	6	12	3	23	16	18	+	exon	ITGA6	protein_coding
NC_030809.1:112176490|112176967	0	0	0	0	0	0	0	0	6	+	exon	ITGA6	protein_coding
NC_030809.1:112176490|112184380	3	4	1	0	0	0	5	0	0	+	exon	ITGA6	protein_coding
NC_030809.1:112179332|112182069	2	8	0	3	1	1	0	1	3	+	exon	ITGA6	protein_coding
NC_030809.1:112224203|112229484	1	0	0	6	0	0	0	0	0	+	exon	PDK1	protein_coding
NC_030809.1:11222455|11224041	0	0	2	0	0	0	3	3	1	+	exon	YTHDF2	protein_coding
NC_030809.1:112416843|112437656	4	2	0	3	3	0	0	2	0	+	exon	RAPGEF4	protein_coding
NC_030809.1:112592665|112629821	0	0	3	1	0	5	0	0	0	+	exon	RAPGEF4	protein_coding
NC_030809.1:113425919|113426607	1	2	0	6	1	7	7	3	2	-	intergenic	NA	NA
NC_030809.1:113463330|113471864	0	0	0	4	5	0	0	0	0	-	exon	SP3	protein_coding
NC_030809.1:113466271|113471864	0	0	6	0	0	2	0	0	5	-	exon	SP3	protein_coding
NC_030809.1:113507839|113509198	1	1	5	8	7	6	0	8	16	-	exon	SP3	protein_coding
NC_030809.1:113667714|113690626	6	6	12	5	9	1	4	3	8	-	exon	OLA1	protein_coding
NC_030809.1:113760224|113785841	4	0	0	6	1	4	10	0	7	-	exon	OLA1	protein_coding
NC_030809.1:11430172|11442205	2	0	0	0	2	2	5	1	0	+	exon	EPB41	protein_coding
NC_030809.1:11435306|11459564	0	0	0	2	0	0	6	0	1	+	intron	EPB41	protein_coding
NC_030809.1:11435306|11473154	0	0	0	0	6	0	6	0	0	+	intron	EPB41	protein_coding
NC_030809.1:11435418|11459564	4	0	0	3	3	2	2	6	3	+	exon	EPB41	protein_coding
NC_030809.1:11435418|11473154	0	0	1	7	0	3	2	1	5	+	exon	EPB41	protein_coding
NC_030809.1:11435418|11526105	0	0	0	0	0	0	7	0	0	+	exon	EPB41	protein_coding
NC_030809.1:114549931|114575076	2	0	5	2	0	1	4	1	2	-	exon	ATF2	protein_coding
NC_030809.1:11493021|11502746	1	3	3	4	3	0	11	1	2	+	exon	EPB41	protein_coding
NC_030809.1:115373656|115408087	0	0	0	4	3	0	3	0	0	-	exon	LNPK	protein_coding
NC_030809.1:115384281|115408087	1	5	0	1	0	8	0	3	3	-	exon	LNPK	protein_coding
NC_030809.1:115689557|115710952	0	2	0	1	0	0	2	0	4	+	intron	MTX2	protein_coding
NC_030809.1:115709646|115747136	0	1	2	8	0	2	5	0	1	+	exon	MTX2	protein_coding
NC_030809.1:11632438|11632916	4	0	2	9	0	9	17	4	10	-	intron	MECR	protein_coding
NC_030809.1:116425132|116482114	0	0	0	0	0	0	6	0	0	-	intergenic	NA	NA
NC_030809.1:116645728|116646377	1	0	0	0	4	7	0	1	1	+	exon	HNRNPA3	protein_coding
NC_030809.1:11685495|11685803	0	4	0	5	1	3	2	0	0	+	exon	PTPRU	protein_coding
NC_030809.1:116876434|116902609	0	2	2	7	0	2	0	0	0	+	exon	AGPS	protein_coding
NC_030809.1:116879271|116902609	7	1	1	0	0	3	0	0	1	+	exon	AGPS	protein_coding
NC_030809.1:116889257|116902609	3	3	7	7	9	2	3	1	0	+	exon	AGPS	protein_coding
NC_030809.1:116929725|116940771	2	1	0	10	7	8	6	7	3	+	exon	AGPS	protein_coding
NC_030809.1:11694212|11696543	0	0	0	2	2	3	0	0	0	+	exon	PTPRU	protein_coding
NC_030809.1:117550404|117559819	0	0	5	2	1	3	2	1	3	+	exon	RBM45	protein_coding
NC_030809.1:117805009|117828978	0	0	2	3	0	1	5	0	2	+	exon	OSBPL6	protein_coding
NC_030809.1:117815953|117828978	0	0	0	1	2	0	6	0	2	+	exon	OSBPL6	protein_coding
NC_030809.1:117868003|117876376	2	1	0	5	1	1	0	0	0	-	exon	PRKRA	protein_coding
NC_030809.1:117908865|117918584	2	1	3	3	0	2	6	3	2	+	exon	PLEKHA3	protein_coding
NC_030809.1:118460242|118464152	0	0	1	1	3	3	0	0	0	-	exon	CCDC141	protein_coding
NC_030809.1:118573216|118575673	1	7	2	6	6	1	3	0	2	-	exon	SESTD1	protein_coding
NC_030809.1:118602378|118605591	0	0	0	0	0	8	0	0	0	-	exon	SESTD1	protein_coding
NC_030809.1:118602378|118611741	0	0	1	4	3	8	11	4	9	-	exon	SESTD1	protein_coding
NC_030809.1:118602378|118633721	1	0	0	1	0	4	3	2	2	-	exon	SESTD1	protein_coding
NC_030809.1:118629711|118633721	1	0	0	3	3	3	2	8	0	-	exon	SESTD1	protein_coding
NC_030809.1:118629711|118649784	4	3	2	18	0	21	12	11	10	-	exon	SESTD1	protein_coding
NC_030809.1:118633631|118649784	4	0	2	0	1	2	0	0	0	-	exon	SESTD1	protein_coding
NC_030809.1:118646360|118649784	0	0	0	0	0	0	2	1	3	-	exon	SESTD1	protein_coding
NC_030809.1:119444776|119469958	0	2	0	7	0	0	0	0	0	-	exon	CWC22	protein_coding
NC_030809.1:119463730|119469958	3	9	1	8	3	4	1	4	4	-	exon	CWC22	protein_coding
NC_030809.1:119466474|119469958	9	10	6	10	18	3	3	5	16	-	exon	CWC22	protein_coding
NC_030809.1:121212428|121222430	3	2	8	26	11	7	3	3	8	+	exon	ITGA4	protein_coding
NC_030809.1:121212428|121228199	5	11	3	91	19	11	4	5	4	+	exon	ITGA4	protein_coding
NC_030809.1:121212428|121242081	3	2	2	26	9	8	14	3	7	+	exon	ITGA4	protein_coding
NC_030809.1:122727552|122750114	0	0	0	10	2	2	0	1	0	-	exon	NCKAP1	protein_coding
NC_030809.1:122749251|122750114	0	9	0	2	0	3	0	0	3	-	exon	NCKAP1	protein_coding
NC_030809.1:122749251|122771046	0	0	0	2	4	7	2	0	3	-	exon	NCKAP1	protein_coding
NC_030809.1:122749251|122775733	0	0	2	1	0	2	5	0	2	-	exon	NCKAP1	protein_coding
NC_030809.1:122753077|122754627	0	0	0	7	1	2	1	3	0	-	exon	NCKAP1	protein_coding
NC_030809.1:122760198|122771046	0	6	6	2	0	6	3	5	7	-	exon	NCKAP1	protein_coding
NC_030809.1:122769276|122775733	5	0	8	0	7	7	3	7	10	-	exon	NCKAP1	protein_coding
NC_030809.1:122905686|122908161	0	1	0	1	1	0	0	4	2	+	exon	NUP35	protein_coding
NC_030809.1:122905686|122911760	13	29	40	75	48	48	44	30	71	+	exon	NUP35	protein_coding
NC_030809.1:122905686|122932467	2	3	3	5	5	6	15	4	8	+	exon	NUP35	protein_coding
NC_030809.1:122925356|122932467	27	37	10	18	7	17	16	10	12	+	exon	NUP35	protein_coding
NC_030809.1:122928210|122932467	0	0	0	7	0	5	3	2	1	+	exon	NUP35	protein_coding
NC_030809.1:126784953|126793052	16	29	7	132	101	15	109	44	122	+	exon	ITGAV	protein_coding
NC_030809.1:126784953|126802924	17	38	15	73	33	27	41	25	59	+	exon	ITGAV	protein_coding
NC_030809.1:126784953|126802941	3	0	4	0	2	2	3	0	1	+	intron	ITGAV	protein_coding
NC_030809.1:126802393|126805490	0	4	0	2	1	5	0	0	0	+	exon	ITGAV	protein_coding
NC_030809.1:127450261|127457033	0	0	1	3	3	3	0	0	3	-	exon	CALCRL	protein_coding
NC_030809.1:128627979|128657750	0	5	0	2	12	4	3	2	0	+	exon	GULP1	protein_coding
NC_030809.1:128656864|128657750	0	0	7	0	0	0	0	0	0	+	exon	GULP1	protein_coding
NC_030809.1:129127505|129130916	0	0	0	0	0	0	0	0	9	+	exon	COL3A1	protein_coding
NC_030809.1:129131519|129134562	0	0	0	1	0	0	0	8	0	-	antisense	COL3A1	protein_coding
NC_030809.1:129135311|129141547	0	0	0	0	0	10	0	0	0	+	exon	COL3A1	protein_coding
NC_030809.1:129953155|129971710	3	4	1	0	2	5	6	2	4	+	exon	PMS1	protein_coding
NC_030809.1:129953155|130000969	1	4	0	0	3	2	3	7	1	+	exon	PMS1	protein_coding
NC_030809.1:130033433|130034669	0	0	0	0	2	1	8	0	0	+	exon	PMS1	protein_coding
NC_030809.1:130046115|130055571	15	11	2	2	11	0	7	10	2	+	exon	PMS1	protein_coding
NC_030809.1:130046115|130066907	3	0	2	4	0	1	3	1	6	+	intron	PMS1	protein_coding
NC_030809.1:130488138|130504255	0	0	0	5	2	1	0	0	0	-	exon	HIBCH	protein_coding
NC_030809.1:130498126|130504255	0	0	0	8	0	0	0	0	0	-	exon	HIBCH	protein_coding
NC_030809.1:130645291|130646899	18	4	2	5	0	3	1	0	4	+	exon	MFSD6	protein_coding
NC_030809.1:130861551|130862388	7	7	4	24	38	30	0	30	45	+	exon	NAB1	protein_coding
NC_030809.1:130861551|130879978	6	2	8	13	11	15	17	13	16	+	exon	NAB1	protein_coding
NC_030809.1:130877230|130879978	0	0	0	10	3	5	1	0	5	+	exon	NAB1	protein_coding
NC_030809.1:130877230|130896014	3	2	2	4	4	4	6	2	3	+	exon	NAB1	protein_coding
NC_030809.1:131318190|131320698	0	3	1	1	2	4	13	0	0	-	exon	MAP3K2	protein_coding
NC_030809.1:131318190|131322045	0	0	0	9	4	3	6	0	1	-	exon	MAP3K2	protein_coding
NC_030809.1:131330575|131341080	1	0	3	10	15	4	5	3	9	-	exon	MAP3K2	protein_coding
NC_030809.1:131790197|131796719	12	17	14	15	8	9	14	3	24	-	exon	WDR33	protein_coding
NC_030809.1:132015829|132016187	0	0	0	0	0	4	4	0	4	-	exon	SAP130	protein_coding
NC_030809.1:132125539|132133114	1	1	1	6	0	3	3	1	0	+	exon	UGGT1	protein_coding
NC_030809.1:132132984|132144454	4	1	1	2	0	6	0	5	3	+	exon	UGGT1	protein_coding
NC_030809.1:132132984|132162743	7	10	4	7	7	3	19	0	10	+	exon	UGGT1	protein_coding
NC_030809.1:132140433|132162743	6	0	1	2	2	2	5	3	4	+	exon	UGGT1	protein_coding
NC_030809.1:132174082|132195754	5	4	4	0	0	0	4	4	0	+	exon	UGGT1	protein_coding
NC_030809.1:132198858|132202747	11	13	24	19	16	0	25	25	19	+	exon	UGGT1	protein_coding
NC_030809.1:132198858|132213631	2	4	4	2	3	1	0	3	2	+	exon	UGGT1	protein_coding
NC_030809.1:13352062|13356115	5	4	9	10	6	7	8	1	5	-	exon	PUM1	protein_coding
NC_030809.1:13352062|13366172	2	2	0	2	2	5	0	3	0	-	exon	PUM1	protein_coding
NC_030809.1:13375735|13389300	0	0	0	0	0	4	1	10	3	-	exon	PUM1	protein_coding
NC_030809.1:13375735|13389303	6	8	7	10	10	20	19	19	17	-	exon	PUM1	protein_coding
NC_030809.1:13388048|13389303	3	8	1	0	5	10	13	6	6	-	exon	PUM1	protein_coding
NC_030809.1:135441855|135446943	4	0	0	5	8	3	2	4	0	+	exon	CYFIP1	protein_coding
NC_030809.1:135453229|135464548	0	0	2	9	0	0	3	2	1	+	exon	CYFIP1	protein_coding
NC_030809.1:135464461|135480092	5	0	0	1	0	2	1	0	7	+	exon	CYFIP1	protein_coding
NC_030809.1:135477860|135480092	2	6	5	9	16	6	12	4	6	+	exon	CYFIP1	protein_coding
NC_030809.1:135646716|135672847	3	6	0	1	1	1	2	1	1	+	exon	LOC102186637	protein_coding
NC_030809.1:135699687|135712163	1	0	0	2	0	0	6	0	0	+	exon	LOC102186637	protein_coding
NC_030809.1:135726881|135728759	0	0	0	0	3	1	5	2	0	+	exon	LOC102186637	protein_coding
NC_030809.1:135749087|135750004	20	4	4	20	13	14	17	11	26	+	exon	LOC102186637	protein_coding
NC_030809.1:135749087|135805467	0	0	0	0	0	2	2	4	0	+	exon	LOC102186637	protein_coding
NC_030809.1:135783190|135785680	14	18	17	5	5	18	11	12	8	+	exon	LOC102186637	protein_coding
NC_030809.1:135791741|135794756	0	0	0	0	0	0	2	5	1	+	exon	LOC102186637	protein_coding
NC_030809.1:135791741|135805467	5	3	1	0	0	0	8	3	0	+	exon	LOC102186637	protein_coding
NC_030809.1:13596258|13609329	0	0	0	1	0	0	0	0	6	-	exon	SNRNP40	protein_coding
NC_030809.1:13718062|13720482	2	6	9	2	2	3	0	0	3	+	exon	SERINC2	protein_coding
NC_030809.1:14649286|14651612	16	0	14	14	23	16	20	5	24	+	intron	ZBTB8A	protein_coding
NC_030809.1:14684276|14688455	1	0	3	2	3	3	6	2	2	+	exon	ZBTB8A	protein_coding
NC_030809.1:14865744|14866189	7	0	0	0	0	0	1	0	0	-	exon	YARS	protein_coding
NC_030809.1:15053121|15059638	1	0	2	0	0	4	4	3	0	-	exon	AK2	protein_coding
NC_030809.1:15312264|15317054	0	4	0	6	0	7	10	0	5	+	exon	ZNF362	protein_coding
NC_030809.1:15939774|15960259	0	0	0	5	1	1	0	10	9	-	exon	DIS3L2	protein_coding
NC_030809.1:15960012|15962133	0	0	2	3	0	4	1	0	0	-	exon	DIS3L2	protein_coding
NC_030809.1:16037241|16053063	0	2	3	8	0	0	1	4	6	-	exon	DIS3L2	protein_coding
NC_030809.1:16052241|16053063	3	0	2	3	4	3	5	0	0	-	exon	DIS3L2	protein_coding
NC_030809.1:16789938|16806966	5	0	2	4	1	3	2	0	0	-	exon	PSMD1	protein_coding
NC_030809.1:16840198|16848075	0	0	0	0	0	0	0	0	8	-	exon	PSMD1	protein_coding
NC_030809.1:17117268|17144616	1	5	0	1	4	0	4	1	0	-	exon	CAB39	protein_coding
NC_030809.1:17431781|17448711	1	5	0	8	2	1	0	3	1	-	exon	SP140	protein_coding
NC_030809.1:17456843|17466482	0	0	1	0	0	0	4	0	3	-	exon	SP140	protein_coding
NC_030809.1:17473616|17478667	5	5	0	0	0	2	0	0	0	-	exon	SP140,TRNAS-GGA_8	protein_coding,tRNA
NC_030809.1:17476145|17478667	3	0	4	5	0	0	1	0	3	-	exon	SP140	protein_coding
NC_030809.1:17538447|17539737	2	2	7	10	0	12	10	3	13	+	exon	SP110	protein_coding
NC_030809.1:17538447|17540659	1	0	0	12	15	2	19	2	24	+	exon	SP110	protein_coding
NC_030809.1:17811360|17828172	19	16	5	39	20	0	81	43	63	+	exon	TRIP12	protein_coding
NC_030809.1:17811360|17834818	0	7	0	0	0	0	0	0	0	+	intron	TRIP12	protein_coding
NC_030809.1:17811360|17846107	3	9	9	6	10	1	19	9	8	+	exon	TRIP12	protein_coding
NC_030809.1:17843218|17846107	2	3	3	0	4	6	2	10	5	+	exon	TRIP12	protein_coding
NC_030809.1:17845971|17852884	0	0	0	3	2	1	3	0	0	+	exon	TRIP12	protein_coding
NC_030809.1:17871179|17873059	1	1	0	5	3	4	12	6	3	+	exon	TRIP12	protein_coding
NC_030809.1:17871179|17888794	4	1	0	1	0	5	0	7	6	+	exon	TRIP12	protein_coding
NC_030809.1:17897293|17913128	0	0	4	8	2	0	3	0	0	+	exon	TRIP12	protein_coding
NC_030809.1:19592113|19595884	0	0	0	0	0	0	1	16	5	+	exon	SPHKAP	protein_coding
NC_030809.1:20033024|20047779	0	0	0	0	0	0	6	0	0	-	exon	AGFG1	protein_coding
NC_030809.1:20231325|20238913	0	0	0	4	2	0	0	0	3	-	exon	MFF	protein_coding
NC_030809.1:20622179|20636170	0	0	1	0	2	0	1	4	4	-	exon	RHBDD1	protein_coding
NC_030809.1:20622179|20672013	1	8	5	14	4	2	7	3	16	-	exon	RHBDD1	protein_coding
NC_030809.1:20632635|20672013	2	1	3	7	0	0	0	0	0	-	exon	RHBDD1	protein_coding
NC_030809.1:20636082|20672013	0	1	1	9	0	2	6	0	8	-	exon	RHBDD1	protein_coding
NC_030809.1:20669486|20672013	4	24	9	35	21	8	32	6	12	-	exon	RHBDD1	protein_coding
NC_030809.1:22796161|22799066	3	2	2	6	0	0	0	0	2	+	exon	DOCK10	protein_coding
NC_030809.1:22812323|22814858	2	0	0	4	5	2	5	6	0	+	exon	DOCK10	protein_coding
NC_030809.1:22812323|22849423	0	0	0	3	1	0	4	0	5	+	exon	DOCK10	protein_coding
NC_030809.1:22857637|22860630	0	0	0	13	1	6	3	2	1	+	exon	DOCK10	protein_coding
NC_030809.1:23089490|23114813	0	0	0	4	4	1	1	2	2	+	exon	CUL3	protein_coding
NC_030809.1:23649326|23652869	0	0	0	0	2	5	0	1	0	+	exon	SERPINE2	protein_coding
NC_030809.1:23649326|23658929	4	5	3	3	9	10	0	3	2	+	exon	SERPINE2	protein_coding
NC_030809.1:23846149|23857386	1	1	1	0	4	8	1	0	1	+	exon	AP1S3	protein_coding
NC_030809.1:24707920|24713478	5	9	21	8	5	9	15	5	1	-	exon	ACSL3	protein_coding
NC_030809.1:24707920|24715386	2	3	0	0	0	0	0	4	4	-	exon	ACSL3	protein_coding
NC_030809.1:24942904|24943855	0	0	0	0	0	0	5	0	1	-	exon	MOGAT1	protein_coding
NC_030809.1:24989468|24995414	2	4	0	0	0	1	5	2	1	+	exon	FARSB	protein_coding
NC_030809.1:25001397|25029805	1	0	1	6	0	0	4	3	3	+	exon	FARSB	protein_coding
NC_030809.1:26259784|26262374	0	3	1	4	1	3	1	0	2	+	exon	EPHA4	protein_coding
NC_030809.1:2693049|2731662	9	4	9	9	9	14	16	15	9	-	exon	CAPZB	protein_coding
NC_030809.1:29110899|29113476	0	0	0	0	1	0	1	3	3	-	exon	TTLL4	protein_coding
NC_030809.1:2918384|2921598	5	3	13	13	10	3	14	12	3	+	exon	MINOS1	protein_coding
NC_030809.1:29203874|29204888	0	0	0	5	3	2	0	2	0	-	exon	PLCD4	protein_coding
NC_030809.1:29273229|29284592	1	1	0	2	4	5	0	3	1	+	exon	USP37	protein_coding
NC_030809.1:29273229|29287698	0	1	3	0	3	10	0	1	2	+	exon	USP37	protein_coding
NC_030809.1:29273229|29300230	0	0	0	6	3	4	6	6	2	+	exon	USP37	protein_coding
NC_030809.1:29297484|29332134	1	0	2	1	1	0	1	2	3	+	exon	USP37	protein_coding
NC_030809.1:29325332|29332134	0	2	6	3	5	8	3	1	0	+	exon	USP37	protein_coding
NC_030809.1:29331879|29344867	0	0	0	2	0	1	9	1	0	+	exon	USP37	protein_coding
NC_030809.1:29788651|29798577	4	0	4	5	7	1	6	0	4	+	exon	TNS1	protein_coding
NC_030809.1:29788651|29813403	0	1	0	3	0	11	1	0	0	+	exon	TNS1	protein_coding
NC_030809.1:3050984|3074279	0	0	0	0	0	0	8	0	3	-	exon	TMCO4	protein_coding
NC_030809.1:3060144|3074279	0	0	0	0	0	0	8	0	7	-	exon	TMCO4	protein_coding
NC_030809.1:31619716|31657852	0	6	5	3	5	7	1	8	4	-	exon	XRCC5	protein_coding
NC_030809.1:31706492|31737638	1	3	2	3	9	4	4	3	9	+	exon	PECR	protein_coding
NC_030809.1:31717916|31737638	0	0	0	0	0	0	0	3	3	+	exon	PECR	protein_coding
NC_030809.1:3175622|3181084	11	6	1	22	10	12	12	2	11	+	exon	OTUD3	protein_coding
NC_030809.1:3175622|3192850	2	0	0	2	5	0	3	3	0	+	exon	OTUD3	protein_coding
NC_030809.1:3175622|3196188	13	11	4	0	7	2	14	12	0	+	exon	OTUD3	protein_coding
NC_030809.1:3180972|3192850	0	0	0	0	0	0	8	0	0	+	exon	OTUD3	protein_coding
NC_030809.1:31836989|31838359	0	1	0	4	3	0	0	0	0	+	exon	MREG	protein_coding
NC_030809.1:33008781|33040909	0	0	0	6	0	2	6	0	0	+	exon	BARD1	protein_coding
NC_030809.1:3397680|3426072	0	0	0	6	0	0	0	0	0	-	exon	LOC108633234,LOC102168673	protein_coding,protein_coding
NC_030809.1:34423519|34476641	0	1	0	4	1	1	0	0	0	-	exon	LOC102181821	protein_coding
NC_030809.1:36389045|36397689	1	0	0	4	0	2	0	0	0	+	exon	ERBB4	protein_coding
NC_030809.1:37627617|37656924	0	0	6	0	0	0	0	0	1	+	exon	LANCL1	protein_coding
NC_030809.1:37656076|37658655	12	3	1	15	12	16	2	4	0	+	exon	LANCL1	protein_coding
NC_030809.1:37862965|37864698	1	2	0	0	2	4	2	0	0	+	exon	ACADL	protein_coding
NC_030809.1:37918830|37923044	2	2	2	1	1	3	1	5	5	+	exon	KANSL1L	protein_coding
NC_030809.1:37921928|37923044	21	25	36	6	8	6	21	10	15	+	exon	KANSL1L	protein_coding
NC_030809.1:37921928|37929700	12	17	8	9	10	9	0	13	23	+	intron	KANSL1L	protein_coding
NC_030809.1:37921928|37965894	1	6	12	7	2	4	14	9	18	+	exon	KANSL1L	protein_coding
NC_030809.1:37921928|37986975	10	8	8	5	8	7	16	9	15	+	exon	KANSL1L	protein_coding
NC_030809.1:37929586|37986975	3	0	7	1	1	1	2	2	0	+	intron	KANSL1L	protein_coding
NC_030809.1:37955893|37965894	2	3	2	25	11	2	8	3	7	+	exon	KANSL1L	protein_coding
NC_030809.1:37955893|37986975	3	4	3	14	14	6	9	9	12	+	exon	KANSL1L	protein_coding
NC_030809.1:37963923|37986975	2	0	0	0	2	6	1	0	0	+	exon	KANSL1L	protein_coding
NC_030809.1:37986771|38012597	0	0	0	2	4	2	3	0	2	+	exon	KANSL1L	protein_coding
NC_030809.1:39307757|39314063	0	0	0	3	2	3	2	3	4	-	exon	PIKFYVE	protein_coding
NC_030809.1:39307757|39326268	0	1	0	4	0	2	0	0	3	-	exon	PIKFYVE	protein_coding
NC_030809.1:39312992|39326268	11	12	4	6	9	11	14	11	6	-	exon	PIKFYVE	protein_coding
NC_030809.1:39327863|39348698	10	4	1	0	1	0	2	5	4	-	exon	PIKFYVE	protein_coding
NC_030809.1:39361286|39372473	0	3	3	2	1	1	0	1	0	-	exon	PIKFYVE	protein_coding
NC_030809.1:39698690|39727783	0	0	0	3	0	0	4	1	1	+	exon	PLEKHM3	protein_coding
NC_030809.1:39898910|39921531	0	0	2	3	1	4	1	0	0	-	exon	CCNYL1	protein_coding
NC_030809.1:40500213|40500843	1	0	5	2	2	0	0	1	1	+	exon	KLF7	protein_coding
NC_030809.1:4074458|4093728	0	0	0	1	2	0	3	2	3	-	exon	HP1BP3	protein_coding
NC_030809.1:4080594|4093728	1	5	2	0	0	9	0	0	0	-	exon	HP1BP3	protein_coding
NC_030809.1:40849043|40851205	6	14	11	40	17	31	25	19	14	-	exon	FASTKD2	protein_coding
NC_030809.1:41445740|41455227	0	0	0	0	0	2	5	1	0	+	exon	NDUFS1	protein_coding
NC_030809.1:41516639|41529254	2	0	0	1	5	2	0	0	0	+	exon	INO80D	protein_coding
NC_030809.1:41795439|41798479	0	0	0	0	2	7	0	1	0	-	exon	NRP2	protein_coding
NC_030809.1:41795454|41798479	4	0	1	10	9	4	4	7	5	-	exon	NRP2	protein_coding
NC_030809.1:4199695|4352309	0	0	0	0	0	1	0	3	5	-	exon	EIF4G3	protein_coding
NC_030809.1:42147501|42300358	0	2	0	1	0	0	5	0	2	-	exon	PARD3B	protein_coding
NC_030809.1:42299185|42300358	14	11	7	0	9	21	42	39	28	-	exon	PARD3B	protein_coding
NC_030809.1:42407861|42423624	0	3	0	1	1	0	9	2	0	-	exon	PARD3B	protein_coding
NC_030809.1:42407861|42445850	0	0	1	0	1	2	5	5	1	-	exon	PARD3B	protein_coding
NC_030809.1:4245888|4254071	1	0	0	2	0	1	1	5	1	-	exon	EIF4G3	protein_coding
NC_030809.1:42479245|42497216	3	0	0	0	0	1	0	8	4	-	exon	PARD3B	protein_coding
NC_030809.1:4271866|4299644	3	0	0	1	1	1	2	5	5	-	exon	EIF4G3	protein_coding
NC_030809.1:42910678|42912048	0	0	0	0	0	0	0	7	2	-	intron	PARD3B	protein_coding
NC_030809.1:4352181|4389547	4	0	5	6	5	2	2	1	2	-	exon	EIF4G3	protein_coding
NC_030809.1:4389472|4396270	2	0	0	5	2	4	0	0	0	-	intron	EIF4G3	protein_coding
NC_030809.1:4389472|4407318	9	4	6	0	5	5	12	0	10	-	intron	EIF4G3	protein_coding
NC_030809.1:4389472|4413534	6	1	0	0	0	0	0	5	3	-	intron	EIF4G3	protein_coding
NC_030809.1:4406155|4407318	4	5	16	0	2	0	2	3	8	-	intron	EIF4G3	protein_coding
NC_030809.1:44207256|44212985	1	8	0	6	10	15	6	5	5	+	exon	RAPH1	protein_coding
NC_030809.1:44509122|44523851	0	0	0	0	0	0	5	0	2	-	exon	NBEAL1	protein_coding
NC_030809.1:44553817|44559513	0	3	0	5	0	8	1	0	0	-	exon	NBEAL1	protein_coding
NC_030809.1:44616893|44674983	1	0	0	0	1	1	4	1	1	-	intron	CARF	protein_coding
NC_030809.1:44631815|44677769	3	1	0	1	2	2	3	5	4	-	exon	CARF	protein_coding
NC_030809.1:44691748|44706741	0	0	0	0	0	1	2	2	2	+	exon	WDR12	protein_coding
NC_030809.1:44782993|44805980	0	8	0	0	0	0	0	0	0	-	exon	FAM117B	protein_coding
NC_030809.1:44788829|44813059	10	7	3	12	17	14	15	13	6	-	exon	FAM117B	protein_coding
NC_030809.1:44804788|44813059	1	4	2	1	5	2	6	3	3	-	exon	FAM117B	protein_coding
NC_030809.1:44960124|44961948	21	15	12	26	15	38	7	18	18	-	exon	BMPR2	protein_coding
NC_030809.1:45984976|46015173	2	0	0	0	0	0	5	0	3	+	exon	TRAK2	protein_coding
NC_030809.1:45995588|46015173	1	5	0	1	0	1	0	0	0	+	exon	TRAK2	protein_coding
NC_030809.1:46212922|46215742	11	10	9	24	12	17	12	3	15	-	exon	CFLAR	protein_coding
NC_030809.1:46215226|46215742	26	23	20	88	38	49	70	41	51	-	exon	CFLAR	protein_coding
NC_030809.1:46229157|46246714	0	2	4	5	2	6	0	2	2	-	exon	CFLAR	protein_coding
NC_030809.1:46322638|46353722	1	8	4	5	0	1	2	1	5	+	exon	FAM126B	protein_coding
NC_030809.1:46388798|46391215	0	11	11	20	9	8	8	8	0	+	exon	ORC2	protein_coding
NC_030809.1:46389516|46396685	1	3	5	1	7	0	5	2	2	+	exon	ORC2	protein_coding
NC_030809.1:46389516|46399678	3	0	1	3	0	0	7	3	5	+	exon	ORC2	protein_coding
NC_030809.1:46955030|46956733	3	6	2	14	12	10	18	4	6	-	exon	SPATS2L	protein_coding
NC_030809.1:46975759|46983424	0	0	4	6	2	1	0	3	0	-	exon	SPATS2L	protein_coding
NC_030809.1:46975759|47012584	0	0	1	2	3	1	1	1	0	-	exon	SPATS2L	protein_coding
NC_030809.1:46975759|47076553	1	1	0	1	1	0	5	1	8	-	exon	SPATS2L,TRNAC-GCA_20	protein_coding,tRNA
NC_030809.1:4898062|4903184	2	6	0	4	1	0	5	8	1	-	exon	USP48	protein_coding
NC_030809.1:49344036|49349371	3	0	4	2	0	0	6	6	2	-	exon	PLCL1	protein_coding
NC_030809.1:49996870|49997450	5	10	7	13	38	8	17	12	1	+	exon	SF3B1	protein_coding
NC_030809.1:49996870|50007717	0	0	0	0	0	0	5	0	1	+	exon	SF3B1	protein_coding
NC_030809.1:50003495|50007717	0	3	0	0	2	1	0	0	6	+	exon	SF3B1	protein_coding
NC_030809.1:50295567|50324935	0	3	2	9	2	3	8	2	4	+	exon	ANKRD44	protein_coding
NC_030809.1:50314931|50324935	1	1	0	6	6	3	19	2	3	+	exon	ANKRD44	protein_coding
NC_030809.1:50485561|50496255	1	2	2	6	1	3	2	1	2	+	exon	PGAP1	protein_coding
NC_030809.1:50584204|50588992	1	4	1	1	0	1	0	0	0	+	exon	GTF3C3	protein_coding
NC_030809.1:50584204|50592796	0	0	0	2	5	1	2	0	3	+	exon	GTF3C3	protein_coding
NC_030809.1:50702080|50720192	0	0	0	3	1	6	0	0	0	-	exon	CCDC150	protein_coding
NC_030809.1:51136420|51148507	1	0	0	0	2	1	4	6	1	+	exon	HECW2	protein_coding
NC_030809.1:51163786|51172395	0	1	3	2	2	4	1	2	5	+	exon	HECW2	protein_coding
NC_030809.1:51163786|51203156	2	0	3	7	3	5	5	0	11	+	exon	HECW2	protein_coding
NC_030809.1:512888|513741	0	0	0	11	3	0	1	2	0	+	exon	CROCC	protein_coding
NC_030809.1:51371879|51378088	0	0	0	0	0	1	7	2	0	+	exon	DNAH7	protein_coding
NC_030809.1:51510993|51514059	0	0	0	0	0	0	5	0	3	+	exon	DNAH7	protein_coding
NC_030809.1:5203415|5206341	0	0	0	3	4	0	1	0	0	+	exon	CDC42	protein_coding
NC_030809.1:5203415|5221806	10	0	0	19	7	11	8	0	0	+	exon	CDC42	protein_coding
NC_030809.1:5203415|5221979	0	0	0	10	5	6	4	0	0	+	exon	CDC42	protein_coding
NC_030809.1:5216659|5221806	0	0	0	8	0	0	0	0	0	+	exon	CDC42	protein_coding
NC_030809.1:56031629|56034534	0	6	0	0	0	0	3	3	0	-	exon	MYO1B	protein_coding
NC_030809.1:56052111|56053013	0	4	1	7	5	7	6	4	6	-	exon	MYO1B	protein_coding
NC_030809.1:56052111|56063422	0	4	0	0	7	0	0	0	0	-	exon	MYO1B	protein_coding
NC_030809.1:56058763|56063422	0	0	0	3	0	4	3	4	3	-	exon	MYO1B	protein_coding
NC_030809.1:56077124|56102103	0	0	1	3	1	4	5	1	0	-	exon	MYO1B	protein_coding
NC_030809.1:5618076|5632863	6	9	2	3	2	2	1	0	3	+	exon	ZBTB40	protein_coding
NC_030809.1:5631519|5632863	0	14	9	8	9	12	16	10	15	+	exon	ZBTB40	protein_coding
NC_030809.1:56439683|56444650	2	0	6	25	6	3	10	3	10	+	exon	STAT1	protein_coding
NC_030809.1:56439683|56452925	0	0	0	1	2	0	7	0	2	+	exon	STAT1	protein_coding
NC_030809.1:56512563|56544892	0	0	1	4	2	1	3	0	1	-	exon	GLS	protein_coding
NC_030809.1:56512563|56549834	0	5	0	5	0	1	1	0	5	-	exon	GLS	protein_coding
NC_030809.1:56534711|56544892	0	0	0	5	1	0	0	0	1	-	exon	GLS	protein_coding
NC_030809.1:56538801|56549834	1	0	3	8	5	0	0	2	0	-	exon	GLS	protein_coding
NC_030809.1:6131674|6158140	0	3	0	1	0	3	0	0	8	+	exon	KDM1A	protein_coding
NC_030809.1:6216076|6218350	0	0	2	4	2	0	3	0	2	-	exon	LUZP1	lncRNA
NC_030809.1:64247127|64272293	4	0	9	5	3	9	12	8	6	-	exon	EPB41L5	protein_coding
NC_030809.1:64316735|64328697	0	0	0	2	0	3	0	1	5	-	exon	EPB41L5	protein_coding
NC_030809.1:64333382|64335676	2	4	0	0	0	0	3	0	0	-	exon	EPB41L5	protein_coding
NC_030809.1:6442399|6444961	0	0	7	4	6	7	0	5	2	-	exon	HNRNPR	protein_coding
NC_030809.1:6442399|6447372	0	0	1	4	3	0	0	2	1	-	exon	HNRNPR	protein_coding
NC_030809.1:64494165|64511045	0	0	0	0	0	0	3	1	4	-	exon	PTPN4	protein_coding
NC_030809.1:64505922|64511045	0	0	8	0	0	0	0	0	0	-	exon	PTPN4	protein_coding
NC_030809.1:64978024|64979560	0	1	1	0	2	0	9	0	2	+	exon	C2H2orf76	protein_coding
NC_030809.1:64978024|65008976	2	8	5	4	3	0	18	7	25	+	exon	C2H2orf76	protein_coding
NC_030809.1:64978024|65016848	0	0	1	0	0	2	5	3	0	+	exon	C2H2orf76	protein_coding
NC_030809.1:64978024|65023710	6	9	5	4	1	7	20	4	12	+	exon	C2H2orf76	protein_coding
NC_030809.1:64979416|65023710	6	0	0	0	0	0	0	0	0	+	exon	C2H2orf76	protein_coding
NC_030809.1:66499526|66514733	1	0	0	5	1	0	0	0	0	+	exon	CCDC93	protein_coding
NC_030809.1:66507715|66514733	1	1	5	5	12	7	4	2	3	+	exon	CCDC93	protein_coding
NC_030809.1:6999807|7004952	1	0	0	0	0	0	3	0	3	-	exon	SRSF10	protein_coding
NC_030809.1:70797777|70799464	8	24	27	89	50	47	50	0	34	+	exon	LOC102176740	lncRNA
NC_030809.1:70898134|70908784	0	0	0	1	0	2	3	4	0	+	exon	SLC35F5	protein_coding
NC_030809.1:70917050|70920886	0	4	1	5	1	3	5	0	2	+	exon	SLC35F5	protein_coding
NC_030809.1:73387368|73417703	0	4	0	1	4	1	1	0	0	+	exon	MGAT5	protein_coding
NC_030809.1:74043712|74064768	0	0	0	3	5	1	10	0	3	+	exon	RAB3GAP1	protein_coding
NC_030809.1:74061583|74074057	2	1	7	5	0	1	1	6	0	+	exon	RAB3GAP1	protein_coding
NC_030809.1:74101227|74106601	34	24	18	46	28	27	23	27	35	+	exon	RAB3GAP1	protein_coding
NC_030809.1:74203075|74209570	1	0	2	1	1	7	4	1	2	-	exon	ZRANB3	protein_coding
NC_030809.1:74203075|74271677	0	0	0	0	3	1	4	2	1	-	exon	ZRANB3	protein_coding
NC_030809.1:74203075|74275558	0	2	0	3	1	0	7	8	5	-	exon	ZRANB3	protein_coding
NC_030809.1:74230685|74275558	2	5	0	8	3	6	13	1	4	-	exon	ZRANB3	protein_coding
NC_030809.1:74262348|74275558	0	1	0	1	0	0	0	3	4	-	exon	ZRANB3	protein_coding
NC_030809.1:74551505|74573531	3	1	4	5	8	0	0	0	4	+	exon	R3HDM1,MIR128	protein_coding,miRNA
NC_030809.1:74551508|74573531	0	1	0	5	3	2	1	4	3	+	exon	R3HDM1,MIR128	protein_coding,miRNA
NC_030809.1:74625833|74638463	10	1	0	16	5	3	11	4	12	+	exon	UBXN4	protein_coding
NC_030809.1:74797350|74805749	0	0	0	1	2	0	4	0	3	-	exon	DARS	protein_coding
NC_030809.1:82487559|82511665	0	2	0	15	3	8	4	0	1	+	exon	KYNU	protein_coding
NC_030809.1:83017911|83114429	1	0	4	12	1	0	1	2	0	+	exon	ARHGAP15	protein_coding
NC_030809.1:83017911|83152459	2	0	0	5	0	6	4	3	0	+	exon	ARHGAP15	protein_coding
NC_030809.1:83538545|83561827	0	0	1	2	1	5	2	0	0	-	exon	GTDC1	protein_coding
NC_030809.1:8356397|8365761	3	3	3	4	5	3	2	4	0	+	exon	TMEM57	protein_coding
NC_030809.1:8363876|8365761	5	2	0	5	0	3	2	1	3	+	exon	TMEM57	protein_coding
NC_030809.1:83772448|83776479	0	2	0	5	6	2	5	0	0	-	exon	GTDC1	protein_coding
NC_030809.1:83772448|83852788	0	0	0	2	2	3	0	0	0	-	exon	GTDC1	protein_coding
NC_030809.1:83772448|83885082	0	5	1	5	5	4	0	5	2	-	exon	GTDC1	protein_coding
NC_030809.1:84076778|84081975	0	0	0	0	3	4	1	0	0	-	exon	ZEB2	protein_coding
NC_030809.1:88002530|88009327	44	17	21	35	37	0	0	24	23	+	exon	ACVR2A	protein_coding
NC_030809.1:88002530|88032152	1	0	1	6	2	7	4	0	1	+	exon	ACVR2A	protein_coding
NC_030809.1:88047132|88075179	6	0	3	7	3	6	5	2	2	-	exon	ORC4	protein_coding
NC_030809.1:88053439|88075179	2	7	0	10	1	1	8	0	3	-	exon	ORC4	protein_coding
NC_030809.1:88069159|88084975	0	1	4	1	0	0	0	3	3	-	exon	ORC4	protein_coding
NC_030809.1:88069159|88091767	7	7	2	2	0	1	2	0	0	-	exon	ORC4	protein_coding
NC_030809.1:88521658|88530017	3	5	5	9	12	6	3	7	5	+	exon	MBD5	protein_coding
NC_030809.1:88521658|88540860	0	3	1	0	3	3	2	1	4	+	exon	MBD5	protein_coding
NC_030809.1:88521658|88550725	3	0	0	5	4	1	6	4	4	+	exon	MBD5	protein_coding
NC_030809.1:88971686|88995590	6	4	0	0	0	0	5	3	0	+	exon	KIF5C	protein_coding
NC_030809.1:9104528|9108154	0	0	0	4	2	2	4	1	0	+	exon	CEP85	protein_coding
NC_030809.1:9116602|9117668	0	1	0	1	0	0	4	0	2	+	exon	CEP85	protein_coding
NC_030809.1:91490636|91507639	7	1	2	7	7	5	12	2	2	+	exon	RIF1	protein_coding
NC_030809.1:91496865|91507639	4	3	2	14	1	3	0	7	4	+	exon	RIF1	protein_coding
NC_030809.1:91507525|91516356	18	13	7	19	10	24	24	22	20	+	exon	RIF1	protein_coding
NC_030809.1:91514007|91516356	7	2	6	8	1	1	9	3	11	+	exon	RIF1	protein_coding
NC_030809.1:91529538|91537761	0	1	0	3	4	0	0	2	0	+	exon	RIF1	protein_coding
NC_030809.1:91533958|91537761	0	7	1	5	4	0	2	2	10	+	exon	RIF1	protein_coding
NC_030809.1:91861818|91869745	6	1	1	0	0	1	0	0	0	-	exon	CACNB4	protein_coding
NC_030809.1:92139670|92142668	8	18	11	38	13	29	16	13	11	-	exon	STAM2	protein_coding
NC_030809.1:92139670|92147023	0	0	5	3	0	3	4	0	0	-	exon	STAM2	protein_coding
NC_030809.1:92159817|92165129	18	23	15	12	23	12	22	10	14	-	exon	STAM2	protein_coding
NC_030809.1:92534724|92553752	2	0	0	11	4	3	8	3	3	+	exon	FMNL2	protein_coding
NC_030809.1:92534724|92579616	1	0	0	0	2	0	0	1	5	+	exon	FMNL2	protein_coding
NC_030809.1:92550582|92579616	5	7	1	8	8	10	17	5	8	+	exon	FMNL2	protein_coding
NC_030809.1:92573569|92579616	3	1	5	5	4	11	0	4	0	+	exon	FMNL2	protein_coding
NC_030809.1:92708160|92733551	0	0	0	0	0	0	6	0	0	+	intron	ARL6IP6	protein_coding
NC_030809.1:92709000|92733551	0	2	0	5	4	0	0	0	0	+	exon	ARL6IP6	protein_coding
NC_030809.1:9397149|9398016	8	0	0	13	11	5	4	4	9	+	exon	RPS6KA1	protein_coding
NC_030809.1:9522277|9525773	7	4	10	37	7	19	10	19	18	+	exon	ARID1A	protein_coding
NC_030809.1:97594061|97609961	0	0	0	1	0	0	6	0	0	-	exon	ACVR1	protein_coding
NC_030809.1:98486205|98489851	0	0	0	3	5	2	0	1	6	+	exon	PKP4	protein_coding
NC_030809.1:98486205|98508435	6	2	2	5	1	4	7	6	2	+	exon	PKP4	protein_coding
NC_030809.1:98498228|98508435	1	6	10	5	6	6	12	6	9	+	exon	PKP4	protein_coding
NC_030809.1:98953386|98971398	16	16	11	23	9	16	37	36	23	+	exon	TANC1	protein_coding
NC_030809.1:98992294|99005519	1	2	0	3	0	0	5	4	0	+	exon	TANC1	protein_coding
NC_030809.1:99076887|99089472	3	2	3	10	3	2	5	5	4	-	exon	WDSUB1	protein_coding
NC_030809.1:99076887|99117229	0	1	2	0	0	0	3	2	1	-	exon	WDSUB1,LOC102170641	protein_coding,pseudogene
NC_030809.1:99086795|99089472	0	0	0	2	5	2	2	0	0	-	exon	WDSUB1	protein_coding
NC_030809.1:99086795|99101541	0	9	0	0	1	0	0	0	0	-	exon	WDSUB1,LOC102170641	protein_coding,pseudogene
NC_030809.1:99153642|99207329	1	0	0	0	6	4	1	0	0	-	exon	BAZ2B	protein_coding
NC_030809.1:99168562|99223601	0	0	0	0	0	0	6	1	0	-	exon	BAZ2B	protein_coding
NC_030809.1:99177058|99184204	0	7	0	0	0	1	4	0	0	-	exon	BAZ2B	protein_coding
NC_030809.1:99207264|99213433	2	0	0	1	0	0	4	4	0	-	exon	BAZ2B	protein_coding
NC_030809.1:99207264|99223601	14	13	12	10	0	5	14	27	37	-	exon	BAZ2B	protein_coding
NC_030809.1:99217149|99223601	1	0	0	3	0	0	3	1	3	-	exon	BAZ2B	protein_coding
NC_030809.1:99245173|99264275	6	1	1	0	0	0	8	5	1	-	exon	BAZ2B	protein_coding
NC_030809.1:99258340|99264275	23	21	15	45	26	11	39	43	42	-	exon	BAZ2B	protein_coding
NC_030809.1:99258340|99276129	0	0	0	0	0	0	7	0	0	-	intron	BAZ2B	protein_coding
NC_030809.1:99258340|99286969	24	37	25	17	17	32	56	26	41	-	exon	BAZ2B	protein_coding
NC_030809.1:99258340|99295485	6	13	1	9	2	7	8	5	9	-	exon	BAZ2B	protein_coding
NC_030809.1:99565713|99582314	3	7	4	2	0	1	7	5	6	+	exon	2023-03-07	protein_coding
NC_030809.1:99574821|99582314	0	10	7	9	2	3	19	18	18	+	exon	2023-03-07	protein_coding
NC_030809.1:99663927|99666291	0	0	0	2	4	0	0	0	2	-	exon	LOC102168948	protein_coding
NC_030809.1:99865373|99869952	0	4	1	7	2	6	2	1	1	-	exon	PLA2R1	protein_coding
NC_030809.1:99942294|99991611	0	0	0	6	0	0	0	0	0	-	exon	ITGB6	protein_coding
NC_030809.1:99974431|99992572	0	1	0	6	3	8	0	2	0	-	exon	ITGB6	protein_coding
NC_030809.1:99978482|99992572	0	0	0	2	1	0	4	0	3	-	exon	ITGB6	protein_coding
NC_030810.1:100103726|100108198	0	6	2	0	0	1	2	0	0	-	intron	GOLPH3L	protein_coding
NC_030810.1:100176566|100182400	0	0	0	4	0	2	2	0	0	-	exon	CTSS	protein_coding
NC_030810.1:100527280|100528288	25	5	16	16	9	13	14	17	14	-	exon	VPS72	protein_coding
NC_030810.1:100668786|100669722	0	1	0	3	0	3	2	0	1	-	exon	PI4KB	protein_coding
NC_030810.1:100815222|100816478	1	0	1	0	1	2	0	4	2	-	exon	POGZ	protein_coding
NC_030810.1:100890524|100891699	3	0	4	1	1	5	0	5	4	+	exon	CGN	protein_coding
NC_030810.1:100941513|100949774	0	0	2	1	6	3	2	1	0	+	exon	TUFT1	protein_coding
NC_030810.1:100944675|100949774	5	3	1	2	7	4	1	6	3	+	exon	TUFT1	protein_coding
NC_030810.1:101012207|101012438	0	3	5	1	0	2	2	0	0	+	exon	SNX27	protein_coding
NC_030810.1:101012207|101037663	0	0	0	5	3	0	2	0	0	+	exon	SNX27	protein_coding
NC_030810.1:101012207|101046805	1	0	1	4	3	0	0	2	9	+	exon	SNX27	protein_coding
NC_030810.1:101012207|101056107	3	0	1	2	1	0	2	7	4	+	exon	SNX27,LOC102174991	protein_coding,pseudogene
NC_030810.1:101033673|101040698	2	0	1	0	2	6	3	0	0	+	exon	SNX27	protein_coding
NC_030810.1:101033673|101046805	0	2	2	12	6	7	9	6	3	+	exon	SNX27	protein_coding
NC_030810.1:101033673|101056107	7	0	5	3	5	2	18	9	16	+	exon	SNX27,LOC102174991	protein_coding,pseudogene
NC_030810.1:101037559|101046805	9	8	14	15	8	8	27	17	33	+	exon	SNX27	protein_coding
NC_030810.1:101194002|101196733	3	6	0	9	2	2	5	6	6	-	exon	RORC	protein_coding
NC_030810.1:10143159|10150992	3	1	9	5	11	4	7	0	4	-	exon	ZMYM6	protein_coding
NC_030810.1:10146315|10150992	14	14	9	16	7	14	44	15	12	-	exon	ZMYM6	protein_coding
NC_030810.1:103343258|103345241	0	0	6	4	3	5	0	0	1	+	antisense	S100A2	protein_coding
NC_030810.1:103859370|103861971	3	1	0	0	0	0	1	5	0	+	intron	UBAP2L	protein_coding
NC_030810.1:103993907|103996587	1	0	0	4	4	3	0	0	0	+	exon	IL6R	protein_coding
NC_030810.1:10437224|10440018	20	13	14	28	13	13	15	20	16	+	exon	ZMYM4	protein_coding
NC_030810.1:10437224|10451979	4	15	5	3	5	3	8	13	9	+	exon	ZMYM4	protein_coding
NC_030810.1:10437224|10495970	0	1	0	0	0	0	7	0	2	+	exon	ZMYM4	protein_coding
NC_030810.1:10474272|10495970	1	0	0	3	0	0	6	0	0	+	exon	ZMYM4	protein_coding
NC_030810.1:10483127|10495970	37	45	48	127	44	65	98	47	50	+	exon	ZMYM4	protein_coding
NC_030810.1:104866901|104867379	6	0	3	5	0	0	7	0	7	-	exon	ASH1L	protein_coding
NC_030810.1:104915976|104934225	0	1	0	0	2	0	0	0	10	-	intron	ASH1L	protein_coding
NC_030810.1:104925152|104934225	3	2	0	0	1	0	2	1	3	-	exon	ASH1L	protein_coding
NC_030810.1:104925152|104950493	9	14	20	21	12	17	17	18	0	-	exon	ASH1L	protein_coding
NC_030810.1:104925152|105005267	2	5	1	8	2	7	7	12	6	-	exon	ASH1L	protein_coding
NC_030810.1:104933481|104934225	3	0	7	5	2	6	2	10	7	-	exon	ASH1L	protein_coding
NC_030810.1:104933481|104950493	7	13	14	9	19	17	3	14	13	-	exon	ASH1L	protein_coding
NC_030810.1:10494155|10495970	5	7	8	13	17	20	4	6	8	+	exon	ZMYM4	protein_coding
NC_030810.1:104942849|104950493	0	0	0	5	0	1	0	0	0	-	intron	ASH1L	protein_coding
NC_030810.1:104950392|105005267	1	0	4	11	0	2	5	1	2	-	exon	ASH1L	protein_coding
NC_030810.1:104968479|105005267	0	0	0	2	0	6	5	3	0	-	exon	ASH1L	protein_coding
NC_030810.1:105004747|105005267	24	42	37	37	25	39	71	38	31	-	exon	ASH1L	protein_coding
NC_030810.1:105004747|105019834	11	2	4	7	8	13	18	6	9	-	exon	ASH1L	protein_coding
NC_030810.1:105053886|105062218	0	0	0	0	0	0	2	4	0	+	exon	DAP3	protein_coding
NC_030810.1:105053886|105065648	0	0	0	0	0	0	0	3	4	+	exon	DAP3	protein_coding
NC_030810.1:10541524|10544587	0	0	0	5	2	0	4	1	0	-	exon	KIAA0319L	protein_coding
NC_030810.1:10572935|10575776	0	5	6	3	12	12	5	7	2	-	exon	KIAA0319L	protein_coding
NC_030810.1:10797654|10806898	0	0	0	6	0	0	0	4	5	-	exon	CLSPN	protein_coding
NC_030810.1:10862701|10878664	0	8	1	2	0	0	0	0	0	+	exon	LOC102168411	protein_coding
NC_030810.1:10866819|10872142	0	0	0	0	1	0	4	2	0	+	exon	LOC102168411	protein_coding
NC_030810.1:10878130|10878664	19	20	11	26	23	33	6	22	11	+	exon	LOC102168411	protein_coding
NC_030810.1:109192975|109199102	0	0	1	10	2	3	0	1	0	-	exon	LOC102173932	protein_coding
NC_030810.1:10936880|10944689	0	0	0	0	1	2	0	4	4	+	exon	AGO1	protein_coding
NC_030810.1:10986116|11009571	0	3	0	4	0	5	3	0	1	+	exon	AGO3	protein_coding
NC_030810.1:11008289|11009571	1	2	3	7	12	3	1	0	2	+	exon	AGO3	protein_coding
NC_030810.1:110182391|110183084	3	2	2	6	3	6	18	6	8	-	exon	IGSF9	protein_coding
NC_030810.1:110485429|110490905	0	0	0	1	0	3	0	3	4	-	exon	DCAF8	protein_coding
NC_030810.1:110741589|110746080	5	0	1	39	3	3	0	5	10	-	intron	LOC108635664	lncRNA
NC_030810.1:110741589|110753071	0	1	0	16	1	1	0	0	1	-	exon	LOC108635664,SLAMF6	lncRNA,protein_coding
NC_030810.1:110806870|110813284	0	2	0	0	5	1	0	0	0	-	exon	CD84	protein_coding
NC_030810.1:110806870|110830520	0	0	0	3	0	3	0	0	0	-	exon	CD84	protein_coding
NC_030810.1:111026205|111041885	9	12	0	0	76	47	0	35	16	-	intron	CD48	protein_coding
NC_030810.1:112096161|112215668	0	19	0	0	0	0	0	0	0	+	exon	HSPA6,TRNAN-GUU_14,LOC102184859,TRNAG-UCC_9,TRNAD-GUC_4,LOC102186356	protein_coding,tRNA,protein_coding,tRNA,tRNA,protein_coding
NC_030810.1:112096376|112217355	0	0	0	0	0	0	0	0	37	+	exon	HSPA6,TRNAN-GUU_14,LOC102184859,TRNAG-UCC_9,TRNAD-GUC_4,LOC102186356	protein_coding,tRNA,protein_coding,tRNA,tRNA,protein_coding
NC_030810.1:112225095|112225430	0	0	0	0	0	0	8	0	0	+	exon	LOC102186356	protein_coding
NC_030810.1:112330014|112350771	0	0	0	0	4	2	0	0	0	+	exon	ATF6	protein_coding
NC_030810.1:112396139|112404231	2	3	4	12	6	11	7	4	18	+	exon	ATF6	protein_coding
NC_030810.1:112396139|112418943	1	0	0	6	1	0	3	0	0	+	exon	ATF6	protein_coding
NC_030810.1:112396139|112423379	2	0	10	20	13	16	21	16	14	+	exon	ATF6	protein_coding
NC_030810.1:112396139|112484653	0	0	0	5	1	0	0	0	1	+	exon	ATF6,LOC102183472	protein_coding,transcribed_pseudogene
NC_030810.1:112986460|113022622	0	0	0	4	1	1	1	1	0	+	exon	C3H1orf226	protein_coding
NC_030810.1:113232259|113259417	0	0	9	0	0	0	0	0	0	+	exon	UAP1	protein_coding
NC_030810.1:113233862|113259417	16	14	12	2	1	1	18	9	11	+	exon	UAP1	protein_coding
NC_030810.1:113233862|113260517	0	7	10	4	1	2	7	2	3	+	exon	UAP1	protein_coding
NC_030810.1:113442038|113445167	2	0	0	10	5	6	9	4	0	+	exon	DDR2	protein_coding
NC_030810.1:113512728|113522708	0	5	3	6	1	0	5	5	0	+	exon	HSD17B7	protein_coding
NC_030810.1:113512728|113529795	32	51	11	8	3	1	20	16	14	+	intron	HSD17B7	protein_coding
NC_030810.1:114168194|114184536	0	1	0	5	0	0	13	14	1	+	exon	NUF2	protein_coding
NC_030810.1:115920960|115927398	2	4	0	0	1	0	3	4	1	+	exon	PBX1	protein_coding
NC_030810.1:115920960|115940873	4	0	5	1	0	0	3	2	11	+	exon	PBX1	protein_coding
NC_030810.1:115920960|115949477	4	12	0	0	3	8	3	2	8	+	exon	PBX1	protein_coding
NC_030810.1:115927208|115949477	6	8	2	3	2	4	8	2	4	+	exon	PBX1	protein_coding
NC_030810.1:115934791|115949477	6	15	5	5	4	3	8	3	7	+	exon	PBX1	protein_coding
NC_030810.1:116949614|116953011	0	0	0	5	3	1	0	2	1	-	exon	ALDH9A1	protein_coding
NC_030810.1:118169959|118171443	0	0	2	2	1	2	3	0	7	-	exon	ILDR2	protein_coding
NC_030810.1:118801529|118805217	0	1	0	6	1	0	0	0	0	+	exon	POU2F1	protein_coding
NC_030810.1:119053703|119064413	0	0	0	4	2	0	0	0	0	+	exon	RCSD1	protein_coding
NC_030810.1:119148800|119158863	5	0	2	3	13	2	1	2	5	+	exon	MPZL1	protein_coding
NC_030810.1:119148800|119173167	0	0	0	3	2	1	0	0	0	+	exon	MPZL1	protein_coding
NC_030810.1:119155037|119158863	7	3	6	11	5	8	13	7	4	+	exon	MPZL1	protein_coding
NC_030810.1:119386559|119454164	0	0	1	0	0	0	8	0	0	+	intron	DCAF6	protein_coding
NC_030810.1:119404919|119454164	1	0	0	0	0	0	5	1	0	+	exon	DCAF6	protein_coding
NC_030810.1:119418343|119454164	4	3	0	2	0	0	0	0	2	+	exon	DCAF6	protein_coding
NC_030810.1:119439044|119454164	1	10	2	1	0	0	0	0	3	+	exon	DCAF6	protein_coding
NC_030810.1:119450852|119454164	1	8	0	0	0	3	0	0	0	+	exon	DCAF6	protein_coding
NC_030810.1:119469670|119494165	2	1	0	1	0	0	1	6	3	+	intron	DCAF6	protein_coding
NC_030810.1:119473360|119494165	0	0	0	6	0	0	0	0	0	+	exon	DCAF6	protein_coding
NC_030810.1:119513846|119525613	3	6	15	8	14	13	2	12	8	+	exon	DCAF6	protein_coding
NC_030810.1:119515866|119516746	0	0	3	6	0	0	0	1	0	+	exon	DCAF6	protein_coding
NC_030810.1:119515866|119525613	0	2	0	3	2	5	3	2	4	+	exon	DCAF6	protein_coding
NC_030810.1:119555815|119556539	9	3	2	13	5	7	5	0	2	-	exon	GPR161	protein_coding
NC_030810.1:12422470|12435657	0	1	0	1	0	5	0	0	0	-	exon	MEAF6	protein_coding
NC_030810.1:12750067|12767775	0	1	3	3	1	0	3	2	3	-	exon	INPP5B	protein_coding
NC_030810.1:12761196|12767775	2	2	0	12	2	1	7	8	0	-	exon	INPP5B	protein_coding
NC_030810.1:12764515|12767775	3	0	0	8	3	0	0	0	0	-	exon	INPP5B	protein_coding
NC_030810.1:13721804|13727319	0	2	0	0	0	0	2	2	5	-	exon	RHBDL2	protein_coding
NC_030810.1:14128455|14133925	0	3	6	0	3	2	4	1	0	+	exon	LOC102169353	protein_coding
NC_030810.1:14163619|14174249	0	0	0	10	7	4	0	2	4	+	exon	LOC102169353	protein_coding
NC_030810.1:14571221|14575269	0	9	0	29	19	17	24	14	10	-	exon	TRIT1	protein_coding
NC_030810.1:14774157|14780772	2	1	3	6	5	6	9	10	15	-	exon	PPT1	protein_coding
NC_030810.1:14871339|14875809	2	0	3	1	7	2	0	0	1	+	exon	RLF	protein_coding
NC_030810.1:14871339|14883759	0	1	8	1	0	4	9	4	4	+	exon	RLF	protein_coding
NC_030810.1:15674605|15678736	52	69	60	89	88	88	68	46	55	-	exon	SCMH1	protein_coding
NC_030810.1:15730267|15766136	0	0	0	0	1	6	1	10	4	-	exon	SCMH1	protein_coding
NC_030810.1:15730267|15775287	1	3	2	2	4	2	1	4	0	-	exon	SCMH1	protein_coding
NC_030810.1:15736382|15759305	0	0	0	4	3	0	0	0	0	-	exon	SCMH1	protein_coding
NC_030810.1:15759071|15766136	7	12	10	18	18	10	23	10	2	-	exon	SCMH1	protein_coding
NC_030810.1:15759071|15775287	7	3	1	5	2	7	14	3	7	-	exon	SCMH1	protein_coding
NC_030810.1:16193685|16203489	1	4	2	0	3	1	0	2	2	-	exon	HIVEP3	protein_coding
NC_030810.1:16315405|16322319	0	0	0	3	2	1	0	0	0	-	intron	HIVEP3	protein_coding
NC_030810.1:16420391|16420945	0	0	0	0	0	0	4	0	6	-	intron	HIVEP3	protein_coding
NC_030810.1:16855798|16871608	0	0	2	0	0	0	4	4	0	-	intron	FOXJ3	protein_coding
NC_030810.1:16859498|16871608	11	9	16	34	0	28	13	18	8	-	exon	FOXJ3	protein_coding
NC_030810.1:16859498|16871720	2	2	4	10	9	1	10	1	9	-	intron	FOXJ3	protein_coding
NC_030810.1:16859498|16898215	0	2	1	8	4	4	0	1	16	-	exon	FOXJ3	protein_coding
NC_030810.1:17099599|17102973	0	2	0	0	7	0	0	0	0	+	exon	PPCS	protein_coding
NC_030810.1:17099599|17119872	7	12	7	23	17	15	19	13	16	+	exon	PPCS	protein_coding
NC_030810.1:17099599|17138868	2	2	4	7	12	7	5	1	10	+	exon	PPCS	protein_coding
NC_030810.1:17118343|17135583	5	4	1	2	3	4	2	4	11	+	exon	PPCS	protein_coding
NC_030810.1:17300633|17301340	0	0	0	5	0	3	2	3	0	-	exon	P3H1	protein_coding
NC_030810.1:1774335|1789267	1	0	1	0	0	2	2	0	4	+	exon	NDUFA10	protein_coding
NC_030810.1:18283078|18295500	0	0	0	0	0	0	5	1	5	+	exon	PTPRF	protein_coding
NC_030810.1:18283078|18304054	0	0	0	1	2	0	2	6	5	+	exon	PTPRF	protein_coding
NC_030810.1:18970938|19064352	0	0	0	2	0	0	0	2	5	-	exon	ERI3	protein_coding
NC_030810.1:19005054|19064352	1	2	2	3	0	4	19	2	9	-	exon	ERI3	protein_coding
NC_030810.1:19032522|19043878	2	3	3	4	7	5	10	13	9	-	exon	ERI3	protein_coding
NC_030810.1:19032522|19064352	3	10	6	21	1	1	37	21	27	-	exon	ERI3	protein_coding
NC_030810.1:19614289|19618305	4	0	4	4	7	4	3	0	4	-	exon	EIF2B3	protein_coding
NC_030810.1:19769665|19781341	0	1	2	1	0	6	4	0	4	+	antisense	ZSWIM5	protein_coding
NC_030810.1:19795940|19796296	4	5	0	2	1	8	1	3	2	-	exon	ZSWIM5	protein_coding
NC_030810.1:20127814|20161393	0	0	0	12	1	0	1	2	1	-	exon	TESK2	protein_coding
NC_030810.1:20299644|20304384	3	4	7	6	9	12	11	5	2	+	exon	NASP	protein_coding
NC_030810.1:20311466|20312577	1	0	1	0	0	4	5	0	1	+	exon	NASP	protein_coding
NC_030810.1:20335468|20336830	0	0	0	0	0	3	38	30	0	-	exon	GPBP1L1	protein_coding
NC_030810.1:20335468|20356139	0	0	0	4	5	0	6	7	0	-	exon	GPBP1L1	protein_coding
NC_030810.1:20351121|20356139	8	0	0	2	0	1	5	6	3	-	exon	GPBP1L1	protein_coding
NC_030810.1:20409244|20420533	0	2	1	5	1	0	0	0	0	-	exon	IPP	protein_coding
NC_030810.1:20515217|20518734	3	4	0	5	2	2	0	2	1	+	exon	MAST2	protein_coding
NC_030810.1:20714672|20737940	4	1	5	3	0	0	3	1	7	-	exon	PIK3R3	protein_coding
NC_030810.1:20718977|20737940	0	0	4	0	2	1	7	0	0	-	exon	PIK3R3	protein_coding
NC_030810.1:20726929|20737940	0	1	3	1	2	0	11	0	2	-	exon	PIK3R3	protein_coding
NC_030810.1:21036544|21039967	0	0	0	1	5	0	0	0	0	+	exon	FAAH	protein_coding
NC_030810.1:21846505|21856026	0	0	1	4	0	0	5	3	0	-	exon	STIL	protein_coding
NC_030810.1:21928988|21934994	5	12	8	10	2	4	2	1	8	+	exon	CMPK1	protein_coding
NC_030810.1:2254194|2255698	2	4	0	2	10	7	9	13	9	+	intron	HDAC4	protein_coding
NC_030810.1:22920280|22924373	0	0	0	6	0	1	0	0	1	-	exon	SPATA6	protein_coding
NC_030810.1:2430691|2434530	0	0	2	5	14	5	0	4	7	+	exon	HDAC4	protein_coding
NC_030810.1:25880708|25893142	0	2	1	0	1	2	8	0	0	-	exon	EPS15	protein_coding
NC_030810.1:25898630|25899383	1	5	1	6	13	2	0	9	1	-	exon	EPS15	protein_coding
NC_030810.1:25898630|25916226	0	0	0	0	1	0	0	0	6	-	exon	EPS15	protein_coding
NC_030810.1:25935072|25942228	4	3	4	3	0	4	0	0	6	-	exon	EPS15	protein_coding
NC_030810.1:25953633|25965990	1	5	0	14	0	12	2	2	0	-	exon	EPS15	protein_coding
NC_030810.1:26224605|26246223	1	0	2	0	2	7	0	2	0	+	exon	OSBPL9	protein_coding
NC_030810.1:26224605|26251716	0	3	0	0	8	0	1	0	3	+	exon	OSBPL9	protein_coding
NC_030810.1:26277791|26282058	0	0	4	0	0	0	4	1	3	-	exon	NRDC	protein_coding
NC_030810.1:26300098|26303926	5	1	2	12	3	3	4	3	0	-	exon	NRDC	protein_coding
NC_030810.1:26731647|26756958	0	0	0	0	0	3	4	1	1	+	exon	ZFYVE9	protein_coding
NC_030810.1:26731647|26766719	5	0	2	2	3	8	7	2	2	+	exon	ZFYVE9	protein_coding
NC_030810.1:26735990|26766719	0	2	0	7	0	3	0	0	0	+	exon	ZFYVE9	protein_coding
NC_030810.1:26742941|26756958	11	6	3	6	5	0	12	4	7	+	exon	ZFYVE9	protein_coding
NC_030810.1:26742941|26766719	0	5	5	8	2	2	5	5	13	+	exon	ZFYVE9	protein_coding
NC_030810.1:26895580|26948109	2	0	0	0	0	0	2	0	4	-	exon	ZCCHC11	protein_coding
NC_030810.1:26908088|26909210	0	0	0	3	5	8	4	5	3	-	exon	ZCCHC11	protein_coding
NC_030810.1:26908088|26924264	0	2	2	3	1	4	0	0	4	-	exon	ZCCHC11	protein_coding
NC_030810.1:26908088|26955056	4	5	1	3	12	7	0	3	1	-	exon	ZCCHC11	protein_coding
NC_030810.1:26916031|26955056	0	0	0	0	0	1	5	1	0	-	exon	ZCCHC11	protein_coding
NC_030810.1:26931906|26941504	0	0	0	4	2	2	1	0	0	-	exon	ZCCHC11	protein_coding
NC_030810.1:26931906|26955056	1	2	7	4	1	2	9	6	17	-	exon	ZCCHC11	protein_coding
NC_030810.1:26947983|26955056	0	0	0	12	1	1	3	4	6	-	exon	ZCCHC11	protein_coding
NC_030810.1:26947983|26972694	0	0	2	5	0	4	4	1	3	-	exon	ZCCHC11,TRNAW-CCA_9	protein_coding,tRNA
NC_030810.1:26972578|26986480	6	0	0	8	6	8	6	2	11	-	exon	ZCCHC11	protein_coding
NC_030810.1:26972578|27007561	0	0	3	6	5	4	5	4	1	-	intron	ZCCHC11	protein_coding
NC_030810.1:26979901|26986480	0	0	0	5	0	5	0	1	4	-	exon	ZCCHC11	protein_coding
NC_030810.1:26985611|26986480	0	0	3	8	2	0	15	5	4	-	exon	ZCCHC11	protein_coding
NC_030810.1:26985611|26988276	0	0	0	2	0	3	5	0	1	-	intron	ZCCHC11	protein_coding
NC_030810.1:27235462|27241192	0	4	0	0	0	0	3	4	3	+	exon	ZYG11B	protein_coding
NC_030810.1:27240438|27241192	11	11	16	43	21	27	40	23	44	+	exon	ZYG11B	protein_coding
NC_030810.1:27248800|27255553	0	0	1	4	0	0	16	3	9	+	exon	ZYG11B	protein_coding
NC_030810.1:27248800|27267990	0	0	0	2	0	0	0	1	5	+	exon	ZYG11B	protein_coding
NC_030810.1:27266431|27267990	0	0	0	1	0	6	0	0	0	+	exon	ZYG11B	protein_coding
NC_030810.1:27390343|27437964	0	0	8	0	0	0	5	1	0	-	exon	LOC102182655,LOC106501968	protein_coding,protein_coding
NC_030810.1:27457616|27472600	1	0	0	1	1	0	5	0	1	+	exon	SCP2	protein_coding
NC_030810.1:27463219|27472600	0	4	0	0	0	12	4	0	0	+	exon	SCP2	protein_coding
NC_030810.1:27467741|27472600	1	0	2	6	2	0	6	1	2	+	exon	SCP2	protein_coding
NC_030810.1:27472474|27491717	0	2	1	2	2	4	1	0	4	+	exon	SCP2	protein_coding
NC_030810.1:27472474|27496391	1	0	5	10	13	12	2	0	4	+	exon	SCP2	protein_coding
NC_030810.1:27472474|27505090	1	0	2	14	18	14	8	6	7	+	exon	SCP2	protein_coding
NC_030810.1:27772336|27774399	0	0	0	6	2	3	1	0	0	+	exon	CPT2	protein_coding
NC_030810.1:27782496|27785221	3	1	1	7	0	13	12	7	8	+	exon	CPT2	protein_coding
NC_030810.1:28362407|28373857	0	0	0	0	0	0	0	0	6	-	exon	NDC1	protein_coding
NC_030810.1:28386352|28398136	1	1	10	2	0	2	7	6	2	-	exon	NDC1	protein_coding
NC_030810.1:28502713|28522845	3	2	8	17	9	4	2	5	15	-	exon	HSPB11	protein_coding
NC_030810.1:28506199|28522845	0	2	1	7	2	0	3	0	0	-	exon	HSPB11	protein_coding
NC_030810.1:28602070|28608485	0	0	3	4	2	4	2	0	0	-	exon	TMEM59	protein_coding
NC_030810.1:29541253|29546002	10	4	8	26	20	7	2	26	29	-	exon	USP24	protein_coding
NC_030810.1:29549425|29553839	0	3	3	2	7	3	14	6	9	-	exon	USP24	protein_coding
NC_030810.1:2990397|2992240	16	12	3	9	18	13	22	29	16	-	exon	ASB1	protein_coding
NC_030810.1:3002726|3004783	0	0	0	0	0	0	3	0	3	-	exon	ASB1	protein_coding
NC_030810.1:31268676|31285372	22	17	18	32	11	34	58	38	48	+	exon	PRKAA2	protein_coding
NC_030810.1:31281644|31285372	13	40	25	25	43	28	81	33	68	+	exon	PRKAA2	protein_coding
NC_030810.1:31315512|31319032	0	1	0	0	0	0	3	0	3	-	exon	C3H1orf168	protein_coding
NC_030810.1:31386131|31393326	0	0	0	7	2	4	11	3	6	-	exon	C3H1orf168	protein_coding
NC_030810.1:31392588|31393326	0	0	0	0	0	0	0	13	16	-	exon	C3H1orf168	protein_coding
NC_030810.1:3213122|3221555	0	0	4	1	0	0	4	1	2	+	exon	ILKAP	protein_coding
NC_030810.1:3213634|3221555	0	0	0	4	1	1	4	0	0	+	exon	ILKAP	protein_coding
NC_030810.1:33273497|33308594	8	1	0	4	0	4	15	5	10	-	exon	OMA1	protein_coding
NC_030810.1:33290723|33308594	7	21	12	29	2	15	51	24	30	-	exon	OMA1	protein_coding
NC_030810.1:33420563|33429193	0	2	3	1	0	0	5	3	0	-	exon	MYSM1	protein_coding
NC_030810.1:33420563|33436722	1	0	1	0	0	1	7	0	5	-	exon	MYSM1	protein_coding
NC_030810.1:33433526|33443021	1	1	4	0	1	3	1	1	2	-	exon	MYSM1	protein_coding
NC_030810.1:33436624|33443021	18	7	26	24	36	18	25	13	17	-	exon	MYSM1	protein_coding
NC_030810.1:34111198|34162378	4	0	0	6	0	0	2	1	3	+	exon	FGGY	protein_coding
NC_030810.1:34662781|34683961	2	0	4	0	0	4	8	0	0	+	exon	HOOK1	protein_coding
NC_030810.1:34699281|34704789	14	12	10	10	5	0	15	14	16	+	exon	HOOK1	protein_coding
NC_030810.1:34775037|34783672	0	0	0	1	0	5	0	0	0	-	exon	LOC102184867	protein_coding
NC_030810.1:34775037|34787226	0	0	0	3	2	1	0	0	2	-	exon	LOC102184867	protein_coding
NC_030810.1:34932129|34971589	0	0	0	2	4	2	2	2	0	-	intron	LOC102190572	protein_coding
NC_030810.1:34947311|34971589	2	4	3	11	10	0	11	9	8	-	exon	LOC102190572	protein_coding
NC_030810.1:34953522|34971589	0	0	2	0	0	0	3	0	3	-	exon	LOC102190572	protein_coding
NC_030810.1:34963935|34971589	1	0	1	1	8	0	2	5	2	-	exon	LOC102190572	protein_coding
NC_030810.1:3505853|3507523	0	0	7	7	3	6	2	0	6	-	exon	LRRFIP1	protein_coding
NC_030810.1:3505853|3508695	4	5	6	26	23	23	7	9	10	-	exon	LRRFIP1	protein_coding
NC_030810.1:3521139|3532928	1	1	0	3	10	0	2	5	4	-	exon	LRRFIP1	protein_coding
NC_030810.1:3525095|3532928	0	3	2	5	2	7	0	6	2	-	exon	LRRFIP1	protein_coding
NC_030810.1:36449149|36589413	1	0	0	2	0	5	1	0	0	+	exon	NFIA	protein_coding
NC_030810.1:36858678|36879079	2	7	1	3	2	3	4	0	0	-	exon	TM2D1	protein_coding
NC_030810.1:36924346|36928368	0	2	2	2	2	0	3	3	3	+	exon	PATJ	protein_coding
NC_030810.1:36926645|36964324	1	0	4	0	0	1	6	0	5	+	exon	PATJ	protein_coding
NC_030810.1:36938757|36958237	5	0	5	0	0	1	1	1	7	+	exon	PATJ	protein_coding
NC_030810.1:37012951|37022132	0	0	0	0	1	0	2	2	3	+	exon	PATJ	protein_coding
NC_030810.1:37012951|37035796	0	0	1	4	2	0	0	0	5	+	exon	PATJ	protein_coding
NC_030810.1:37030052|37064993	6	0	0	1	0	0	1	1	0	+	exon	PATJ	protein_coding
NC_030810.1:37045676|37064993	1	5	3	6	2	8	7	9	4	+	exon	PATJ	protein_coding
NC_030810.1:37047173|37057240	0	0	0	0	0	0	9	1	0	+	exon	PATJ	protein_coding
NC_030810.1:37245724|37250901	3	2	3	0	0	1	0	0	0	+	exon	PATJ	protein_coding
NC_030810.1:37798508|37803053	7	8	3	8	1	7	9	5	17	+	exon	USP1	protein_coding
NC_030810.1:37932575|37957950	3	5	3	4	6	2	11	1	0	-	exon	DOCK7	protein_coding
NC_030810.1:37951555|37952393	0	0	0	0	5	5	0	0	0	-	exon	DOCK7	protein_coding
NC_030810.1:38108754|38124535	1	0	0	4	0	7	0	1	3	+	exon	ATG4C	protein_coding
NC_030810.1:38119736|38124535	0	4	1	12	4	5	4	6	5	+	exon	ATG4C	protein_coding
NC_030810.1:38745751|38753105	0	4	0	0	3	0	0	6	0	+	exon	ALG6	protein_coding
NC_030810.1:38751023|38753105	0	0	0	5	2	0	1	1	0	+	exon	ALG6	protein_coding
NC_030810.1:38751023|38755323	0	0	2	4	0	4	0	0	4	+	exon	ALG6	protein_coding
NC_030810.1:38814820|38848305	0	10	0	6	0	11	0	0	7	-	exon	ITGB3BP	protein_coding
NC_030810.1:38826678|38848305	0	2	0	0	0	2	3	2	1	-	intron	ITGB3BP	protein_coding
NC_030810.1:38881846|38907239	0	0	0	2	2	3	3	0	2	+	exon	EFCAB7	protein_coding
NC_030810.1:38976806|38986780	0	0	0	0	2	4	1	0	0	+	exon	PGM1	protein_coding
NC_030810.1:39378026|39433651	0	0	0	1	0	2	0	6	8	+	exon	ROR1	protein_coding
NC_030810.1:39432671|39433651	5	4	5	15	20	5	10	9	15	+	exon	ROR1	protein_coding
NC_030810.1:39532327|39537127	2	0	0	10	1	4	6	6	4	+	exon	ROR1	protein_coding
NC_030810.1:40056419|40078403	1	0	3	0	0	0	12	4	9	+	exon	CACHD1	protein_coding
NC_030810.1:40056419|40084332	1	0	0	4	1	0	5	2	6	+	exon	CACHD1	protein_coding
NC_030810.1:40056419|40089183	0	2	0	0	1	1	3	1	6	+	exon	CACHD1	protein_coding
NC_030810.1:40078187|40102984	3	3	0	0	0	0	0	0	0	+	exon	CACHD1	protein_coding
NC_030810.1:40095787|40111527	0	3	0	6	8	2	19	3	9	+	exon	CACHD1	protein_coding
NC_030810.1:40123633|40125132	11	7	8	0	11	10	40	0	27	+	exon	CACHD1	protein_coding
NC_030810.1:40264006|40295967	10	2	1	6	4	5	3	3	4	+	exon	RAVER2	protein_coding
NC_030810.1:40293862|40295967	4	1	4	1	11	1	1	0	2	+	exon	RAVER2	protein_coding
NC_030810.1:40379647|40394313	0	0	9	7	0	3	0	0	1	-	exon	JAK1	protein_coding
NC_030810.1:40381683|40394313	3	5	6	1	8	4	4	5	2	-	exon	JAK1	protein_coding
NC_030810.1:40394190|40403985	0	3	1	10	0	3	1	1	5	-	exon	JAK1	protein_coding
NC_030810.1:41103760|41110929	1	4	6	0	4	5	17	18	9	+	exon	LEPR	protein_coding
NC_030810.1:41103760|41133834	0	0	0	0	2	2	4	1	5	+	exon	LEPR	protein_coding
NC_030810.1:41103760|41138781	0	0	0	2	0	4	3	2	5	+	exon	LEPR	protein_coding
NC_030810.1:41108348|41133834	0	0	0	0	1	1	6	7	6	+	exon	LEPR	protein_coding
NC_030810.1:41133689|41155760	0	0	1	1	0	4	30	5	8	+	exon	LEPR	protein_coding
NC_030810.1:41133689|41157200	8	4	0	3	1	4	43	19	37	+	exon	LEPR	protein_coding
NC_030810.1:41147634|41157200	0	0	0	0	2	1	3	7	7	+	exon	LEPR	protein_coding
NC_030810.1:4188335|4194375	0	5	0	0	2	0	1	11	0	-	exon	COPS8	protein_coding
NC_030810.1:4191901|4194375	0	0	0	0	0	7	0	0	0	-	exon	COPS8	protein_coding
NC_030810.1:420712|422942	8	2	4	16	19	29	50	30	24	+	exon	THAP4	protein_coding
NC_030810.1:42471756|42488982	0	0	0	0	0	0	8	0	0	-	exon	WDR78	protein_coding
NC_030810.1:42471756|42512908	0	0	0	6	7	3	0	2	0	-	exon	WDR78	protein_coding
NC_030810.1:42484850|42512908	0	0	0	6	0	3	1	1	3	-	exon	WDR78	protein_coding
NC_030810.1:42540162|42557095	11	0	4	8	1	8	14	8	0	+	exon	MIER1	protein_coding
NC_030810.1:42540162|42560714	2	4	12	39	17	21	15	5	21	+	exon	MIER1	protein_coding
NC_030810.1:42545031|42557095	2	1	2	1	5	2	0	3	0	+	exon	MIER1	protein_coding
NC_030810.1:42545031|42560714	3	9	6	19	7	15	16	9	9	+	exon	MIER1	protein_coding
NC_030810.1:42554595|42560714	8	0	11	18	13	34	11	17	18	+	exon	MIER1	protein_coding
NC_030810.1:42576762|42582766	0	0	0	6	0	0	0	0	0	+	exon	MIER1	protein_coding
NC_030810.1:43778994|43779266	0	0	0	0	2	4	0	0	0	-	exon	WLS	protein_coding
NC_030810.1:45920627|45927434	13	9	5	6	2	0	15	3	0	-	exon	LRRC40	protein_coding
NC_030810.1:45952643|45966055	0	3	3	11	9	4	15	15	0	+	exon	SRSF11	protein_coding
NC_030810.1:45952643|45974523	0	0	3	7	2	3	0	1	1	+	exon	SRSF11	protein_coding
NC_030810.1:45994419|46021597	0	0	0	0	0	0	4	2	2	-	exon	ANKRD13C	protein_coding
NC_030810.1:45994419|46027255	5	2	9	7	4	2	0	12	8	-	exon	ANKRD13C	protein_coding
NC_030810.1:45994419|46041390	0	8	0	0	1	0	0	1	0	-	exon	ANKRD13C	protein_coding
NC_030810.1:45997574|46027255	0	4	0	0	2	1	6	3	0	-	exon	ANKRD13C	protein_coding
NC_030810.1:46010440|46021597	0	2	3	0	0	0	4	0	2	-	exon	ANKRD13C	protein_coding
NC_030810.1:46010440|46027255	14	19	0	39	34	20	93	74	94	-	exon	ANKRD13C	protein_coding
NC_030810.1:46010440|46041390	7	0	1	10	0	0	10	11	10	-	exon	ANKRD13C	protein_coding
NC_030810.1:46021453|46041390	2	2	0	2	4	0	0	0	1	-	exon	ANKRD13C	protein_coding
NC_030810.1:46613742|46625199	0	0	6	10	0	1	0	0	1	-	intron	PTGER3	protein_coding
NC_030810.1:517650|520588	0	0	6	0	0	0	0	0	0	-	exon	FARP2	protein_coding
NC_030810.1:51824787|51845133	9	1	6	0	12	5	3	1	17	+	exon	LOC102179380	protein_coding
NC_030810.1:51826195|51839852	0	0	2	3	0	0	3	3	6	+	exon	LOC102179380	protein_coding
NC_030810.1:51826195|51845133	0	1	0	3	0	1	2	2	4	+	exon	LOC102179380	protein_coding
NC_030810.1:51827084|51845133	0	0	0	2	0	0	3	3	4	+	exon	LOC102179380	protein_coding
NC_030810.1:51837507|51845133	7	2	5	17	8	6	14	25	19	+	exon	LOC102179380	protein_coding
NC_030810.1:52114438|52114796	5	3	2	7	0	1	0	0	0	+	intron	RABGGTB	protein_coding
NC_030810.1:52132476|52156151	0	0	4	7	7	6	4	4	10	+	exon	MSH4	protein_coding
NC_030810.1:52140823|52156151	9	0	4	0	2	1	8	3	3	+	exon	MSH4	protein_coding
NC_030810.1:52140823|52182834	0	0	0	0	0	0	3	2	1	+	exon	MSH4	protein_coding
NC_030810.1:52140823|52192869	1	3	5	5	0	0	3	1	4	+	exon	MSH4	protein_coding
NC_030810.1:52151571|52182834	0	4	1	3	0	1	7	0	6	+	exon	MSH4	protein_coding
NC_030810.1:52151571|52192869	6	0	1	3	2	0	2	0	2	+	exon	MSH4	protein_coding
NC_030810.1:52156084|52182834	0	2	1	7	8	3	0	0	1	+	exon	MSH4	protein_coding
NC_030810.1:52156084|52192869	1	1	4	6	2	2	2	3	4	+	exon	MSH4	protein_coding
NC_030810.1:52165736|52182834	12	5	2	2	8	2	0	8	20	+	exon	MSH4	protein_coding
NC_030810.1:52165736|52189222	0	2	0	3	0	4	0	1	0	+	exon	MSH4	protein_coding
NC_030810.1:52165736|52192869	0	5	3	0	2	1	3	1	4	+	exon	MSH4	protein_coding
NC_030810.1:52169580|52192869	2	1	0	3	1	8	6	9	9	+	exon	MSH4	protein_coding
NC_030810.1:52177605|52187572	0	2	3	0	0	1	5	11	3	+	exon	MSH4	protein_coding
NC_030810.1:52177605|52189222	4	4	3	2	2	0	6	4	6	+	exon	MSH4	protein_coding
NC_030810.1:52187454|52192869	0	0	1	2	2	4	2	2	5	+	exon	MSH4	protein_coding
NC_030810.1:5219652|5226324	2	1	0	1	3	3	1	1	4	-	exon	AGAP1	protein_coding
NC_030810.1:5282245|5322125	2	1	0	0	0	0	0	10	3	-	exon	AGAP1	protein_coding
NC_030810.1:5282245|5341818	0	0	0	4	0	3	0	0	5	-	exon	AGAP1	protein_coding
NC_030810.1:5321967|5341818	2	0	2	2	4	6	10	9	3	-	exon	AGAP1	protein_coding
NC_030810.1:53719205|53727529	0	3	4	5	0	0	0	0	1	-	exon	PIGK	protein_coding
NC_030810.1:54104074|54111491	8	7	13	46	17	16	24	26	14	-	exon	ZZZ3	protein_coding
NC_030810.1:54108364|54117089	0	0	0	0	0	1	3	0	4	-	exon	ZZZ3	protein_coding
NC_030810.1:54110440|54117089	0	9	0	2	0	0	7	0	2	-	exon	ZZZ3	protein_coding
NC_030810.1:54113446|54117089	10	2	1	1	0	1	1	0	8	-	exon	ZZZ3	protein_coding
NC_030810.1:54160570|54169096	0	1	0	6	1	1	3	0	2	-	intron	ZZZ3	protein_coding
NC_030810.1:54160585|54169096	6	5	4	11	7	2	12	8	16	-	exon	ZZZ3	protein_coding
NC_030810.1:54161850|54169096	0	1	0	3	1	3	0	0	0	-	exon	ZZZ3	protein_coding
NC_030810.1:54332269|54344165	3	1	4	20	6	11	13	2	4	+	exon	MIGA1	protein_coding
NC_030810.1:5442697|5452004	3	0	2	7	3	2	4	6	3	-	exon	AGAP1	protein_coding
NC_030810.1:54462090|54477035	0	0	1	2	1	3	1	3	4	-	exon	FUBP1	protein_coding
NC_030810.1:54462090|54482907	0	0	0	2	0	0	0	4	4	-	exon	FUBP1	protein_coding
NC_030810.1:54468278|54484691	0	0	5	0	0	1	5	2	0	-	exon	FUBP1	protein_coding
NC_030810.1:54619197|54656758	0	6	1	0	2	0	0	2	1	+	intron	GIPC2	protein_coding
NC_030810.1:54619197|54671675	1	0	0	0	0	0	2	4	0	+	intron	GIPC2	protein_coding
NC_030810.1:54651511|54656758	0	4	0	1	0	0	7	0	1	+	intron	GIPC2	protein_coding
NC_030810.1:54697316|54697625	0	33	7	3	0	0	3	6	0	+	intergenic	NA	NA
NC_030810.1:5501624|5511341	0	0	0	2	0	8	11	5	7	-	exon	AGAP1	protein_coding
NC_030810.1:55191177|55203034	0	0	1	1	0	0	0	2	4	+	exon	IFI44	protein_coding
NC_030810.1:55192130|55192632	3	5	4	2	11	17	6	4	2	+	exon	IFI44	protein_coding
NC_030810.1:55300963|55301716	0	1	0	7	0	5	3	0	0	+	intergenic	NA	NA
NC_030810.1:55445560|55450361	0	3	1	1	5	3	1	1	5	-	exon	ADGRL4	protein_coding
NC_030810.1:55462545|55463861	1	0	4	3	3	3	0	2	0	-	exon	ADGRL4	protein_coding
NC_030810.1:58600748|58681815	0	1	0	3	5	2	4	0	1	+	exon	ADGRL2	protein_coding
NC_030810.1:58713314|58720216	0	7	0	0	0	0	0	0	0	+	exon	ADGRL2	protein_coding
NC_030810.1:58726566|58732407	0	0	4	3	7	3	6	0	0	+	exon	ADGRL2	protein_coding
NC_030810.1:61276255|61299138	0	11	0	1	0	5	7	3	0	+	exon	PRKACB	protein_coding
NC_030810.1:61276255|61312113	3	0	0	7	1	0	0	0	0	+	exon	PRKACB	protein_coding
NC_030810.1:61276255|61322466	1	0	2	2	0	1	4	4	1	+	exon	PRKACB	protein_coding
NC_030810.1:61294928|61299138	5	1	0	9	3	1	4	1	5	+	exon	PRKACB	protein_coding
NC_030810.1:61620649|61659909	4	1	0	2	2	0	4	2	4	+	intron	SPATA1	protein_coding
NC_030810.1:61620649|61661214	0	0	1	3	0	4	0	0	0	+	intron	SPATA1	protein_coding
NC_030810.1:6163033|6171001	22	23	21	1	4	0	34	28	14	-	exon	SH3BP4	protein_coding
NC_030810.1:6163033|6207403	1	2	6	0	0	1	1	1	2	-	exon	SH3BP4	protein_coding
NC_030810.1:61758493|61779470	0	0	1	10	3	4	0	3	5	-	exon	SSX2IP	protein_coding
NC_030810.1:61777916|61779470	0	0	0	0	6	0	0	1	0	-	exon	SSX2IP	protein_coding
NC_030810.1:61985606|61986362	0	0	3	23	8	6	15	0	14	-	exon	LPAR3	protein_coding
NC_030810.1:62190378|62206692	1	6	5	0	0	0	0	1	0	+	exon	WDR63	protein_coding
NC_030810.1:62283557|62305840	2	3	1	0	0	1	0	0	2	-	exon	SYDE2	protein_coding
NC_030810.1:62294436|62305840	5	0	10	1	2	3	8	8	4	-	exon	SYDE2	protein_coding
NC_030810.1:62298683|62305840	5	3	3	0	0	2	0	1	4	-	exon	SYDE2	protein_coding
NC_030810.1:62305145|62305840	2	4	0	0	3	3	8	0	2	-	exon	SYDE2	protein_coding
NC_030810.1:63934134|63941485	3	8	3	4	1	24	5	3	8	+	exon	SH3GLB1	protein_coding
NC_030810.1:66040355|66069890	1	3	0	2	1	4	1	2	2	+	exon	PKN2	protein_coding
NC_030810.1:66060636|66069890	0	2	2	0	0	2	4	2	0	+	exon	PKN2	protein_coding
NC_030810.1:66068996|66090341	0	1	0	4	0	2	0	0	0	+	exon	LOC108635574,PKN2	pseudogene,protein_coding
NC_030810.1:66226484|66236414	0	1	0	5	0	0	8	1	0	-	exon	KYAT3	protein_coding
NC_030810.1:66297861|66310082	0	0	1	21	21	4	4	26	0	-	exon	LOC102170144	protein_coding
NC_030810.1:66382581|66384467	0	0	0	3	0	0	6	0	0	-	intron	LOC102170144	protein_coding
NC_030810.1:66435724|66437174	0	0	0	2	0	0	5	0	1	-	intron	LOC102174264	protein_coding
NC_030810.1:66713569|66714254	0	3	5	20	35	0	19	7	0	-	exon	LOC106501943	protein_coding
NC_030810.1:66910810|66915589	0	0	0	1	1	1	1	0	6	+	exon	LRRC8B	protein_coding
NC_030810.1:67159114|67164085	3	0	7	1	8	3	32	0	34	+	intron	LRRC8D	protein_coding
NC_030810.1:67163336|67164085	7	15	6	73	32	19	34	40	10	+	intron	LRRC8D	protein_coding
NC_030810.1:68249380|68270259	4	8	6	4	0	4	6	1	3	-	exon	ZNF644	protein_coding
NC_030810.1:68249380|68307940	3	6	5	3	3	6	3	0	3	-	exon	ZNF644	protein_coding
NC_030810.1:68264423|68307940	1	0	0	0	0	0	3	1	2	-	exon	ZNF644	protein_coding
NC_030810.1:68266434|68307940	0	0	8	3	7	6	11	5	0	-	exon	ZNF644	protein_coding
NC_030810.1:68903063|68917840	0	6	2	0	1	2	1	0	2	-	exon	TGFBR3	protein_coding
NC_030810.1:68903063|68923392	2	3	5	0	0	2	12	8	2	-	exon	TGFBR3	protein_coding
NC_030810.1:68903063|68929162	0	0	1	1	0	0	4	0	2	-	exon	TGFBR3	protein_coding
NC_030810.1:68903063|68935308	0	0	1	0	0	0	3	3	0	-	exon	TGFBR3	protein_coding
NC_030810.1:68914551|68917840	4	3	3	2	1	1	3	6	1	-	exon	TGFBR3	protein_coding
NC_030810.1:68914551|68923392	16	18	5	9	15	8	35	29	39	-	exon	TGFBR3	protein_coding
NC_030810.1:68914551|68929162	1	1	6	1	1	1	11	3	2	-	exon	TGFBR3	protein_coding
NC_030810.1:68914551|68935308	3	2	1	0	0	0	0	1	3	-	exon	TGFBR3	protein_coding
NC_030810.1:68922927|68923392	3	0	0	0	1	3	0	0	6	-	exon	TGFBR3	protein_coding
NC_030810.1:68922927|68927167	0	3	0	1	0	5	0	0	2	-	exon	TGFBR3	protein_coding
NC_030810.1:68922927|68929162	6	0	7	2	8	2	28	6	7	-	exon	TGFBR3	protein_coding
NC_030810.1:68922927|68929672	2	2	0	0	0	1	5	0	2	-	intron	TGFBR3	protein_coding
NC_030810.1:68938438|68943637	0	2	0	0	0	1	7	0	2	-	exon	TGFBR3	protein_coding
NC_030810.1:68966846|69013680	0	0	0	1	0	1	5	2	0	-	exon	TGFBR3	protein_coding
NC_030810.1:69013496|69052752	2	0	0	2	0	6	5	9	11	-	exon	TGFBR3	protein_coding
NC_030810.1:69052573|69052752	0	0	0	2	2	1	9	0	1	-	exon	TGFBR3	protein_coding
NC_030810.1:69271483|69324431	0	0	0	1	0	1	6	0	0	+	intron	KIAA1107	protein_coding
NC_030810.1:69275324|69298384	0	2	0	2	3	1	0	0	0	+	exon	KIAA1107	protein_coding
NC_030810.1:69275324|69310685	0	1	1	1	6	2	13	10	5	+	exon	KIAA1107	protein_coding
NC_030810.1:69484352|69487163	31	12	0	7	29	8	0	21	8	+	exon	RPAP2	protein_coding
NC_030810.1:69484352|69495905	0	3	0	7	0	2	3	3	6	+	exon	RPAP2	protein_coding
NC_030810.1:69484352|69507321	1	6	3	30	5	4	8	0	3	+	exon	RPAP2	protein_coding
NC_030810.1:69493050|69507321	12	5	0	9	20	13	4	10	11	+	exon	RPAP2	protein_coding
NC_030810.1:69493075|69507321	4	4	1	6	2	0	5	1	0	+	exon	RPAP2	protein_coding
NC_030810.1:69698996|69753555	6	3	3	5	14	9	12	8	12	-	exon	EVI5	protein_coding
NC_030810.1:69727910|69737034	1	0	0	4	8	1	4	1	3	-	exon	EVI5	protein_coding
NC_030810.1:69727910|69753513	3	2	1	4	1	1	6	1	1	-	exon	EVI5	protein_coding
NC_030810.1:69727910|69753555	5	3	3	27	19	22	23	12	14	-	exon	EVI5	protein_coding
NC_030810.1:69736888|69753555	0	0	1	8	1	1	7	2	1	-	exon	EVI5	protein_coding
NC_030810.1:69747884|69753555	4	4	1	8	7	11	5	5	2	-	exon	EVI5	protein_coding
NC_030810.1:69747884|69777574	0	0	1	2	2	0	10	2	7	-	exon	EVI5	protein_coding
NC_030810.1:69747884|69806631	3	0	0	0	5	2	5	0	0	-	exon	EVI5	protein_coding
NC_030810.1:69789395|69806631	3	2	4	0	10	11	22	4	8	-	exon	EVI5	protein_coding
NC_030810.1:69797509|69800446	1	2	0	10	2	0	0	2	0	-	exon	EVI5	protein_coding
NC_030810.1:69797509|69806631	6	0	2	4	0	0	3	2	8	-	exon	EVI5	protein_coding
NC_030810.1:69804729|69806631	3	0	2	5	4	7	0	0	3	-	exon	EVI5	protein_coding
NC_030810.1:69937486|69942991	0	0	4	0	0	0	12	7	0	+	intron	RPL5	protein_coding
NC_030810.1:70282798|70291374	7	1	0	6	4	1	5	1	7	+	exon	CCDC18	protein_coding
NC_030810.1:70286900|70311068	1	0	0	0	1	0	2	3	2	+	exon	CCDC18	protein_coding
NC_030810.1:70286900|70331805	0	2	0	6	0	0	2	0	3	+	exon	CCDC18	protein_coding
NC_030810.1:70291268|70293386	0	0	1	6	0	0	0	1	0	+	exon	CCDC18	protein_coding
NC_030810.1:70291268|70313083	0	0	2	7	4	0	5	0	0	+	exon	CCDC18	protein_coding
NC_030810.1:70291268|70331805	0	0	0	1	7	0	1	0	2	+	exon	CCDC18	protein_coding
NC_030810.1:70329789|70331805	1	2	0	3	1	1	7	0	3	+	exon	CCDC18	protein_coding
NC_030810.1:70371550|70384426	2	0	0	7	1	1	6	2	3	+	exon	CCDC18	protein_coding
NC_030810.1:70383968|70384426	17	16	7	39	21	17	19	15	32	+	exon	CCDC18	protein_coding
NC_030810.1:70570500|70585259	1	3	3	2	0	1	0	0	0	+	exon	FNBP1L	protein_coding
NC_030810.1:70583014|70585259	5	30	24	66	0	2	14	48	11	+	exon	FNBP1L	protein_coding
NC_030810.1:71230703|71236759	0	9	2	0	1	8	0	7	0	-	exon	ARHGAP29	protein_coding
NC_030810.1:71232876|71252545	0	0	0	5	4	3	0	2	0	-	exon	ARHGAP29	protein_coding
NC_030810.1:71250442|71256936	1	12	2	4	5	1	0	3	2	-	exon	ARHGAP29	protein_coding
NC_030810.1:71250442|71267205	0	1	2	2	6	11	0	1	2	-	exon	ARHGAP29	protein_coding
NC_030810.1:71250442|71278523	4	4	7	28	9	27	11	6	15	-	exon	ARHGAP29	protein_coding
NC_030810.1:7136439|7176091	1	2	10	34	1	19	28	5	28	-	exon	TRPM8	protein_coding
NC_030810.1:71468412|71480864	0	0	0	1	4	3	0	2	0	+	exon	ABCD3	protein_coding
NC_030810.1:7148175|7163201	0	0	6	0	0	0	0	0	0	-	intron	TRPM8	protein_coding
NC_030810.1:7148175|7176091	0	4	0	0	0	0	6	1	0	-	exon	TRPM8	protein_coding
NC_030810.1:7161149|7176091	2	0	0	2	2	3	0	1	0	-	exon	TRPM8	protein_coding
NC_030810.1:7171486|7194355	0	0	0	0	0	0	0	6	0	-	exon	TRPM8	protein_coding
NC_030810.1:72167775|72175826	2	0	2	7	4	5	14	4	10	+	exon	LOC102182748	protein_coding
NC_030810.1:72167775|72194318	15	18	7	10	10	9	33	17	38	+	exon	LOC102182748	protein_coding
NC_030810.1:73767783|73798068	5	2	8	4	13	4	2	2	3	+	exon	PTBP2	protein_coding
NC_030810.1:73782431|73789709	0	0	0	3	0	3	3	0	0	+	exon	PTBP2	protein_coding
NC_030810.1:7553720|7560804	1	2	5	0	0	0	2	1	0	+	exon	USP40	protein_coding
NC_030810.1:7553720|7569050	3	0	1	5	5	0	3	3	5	+	exon	USP40	protein_coding
NC_030810.1:7589021|7615636	4	2	0	3	2	0	4	0	3	+	exon	USP40	protein_coding
NC_030810.1:75904097|75918892	0	0	8	0	2	0	0	1	0	+	exon	SNX7	protein_coding
NC_030810.1:75904097|75922181	1	0	0	2	4	0	0	3	0	+	exon	SNX7	protein_coding
NC_030810.1:75922095|75973157	2	0	0	4	3	1	1	1	1	+	exon	SNX7	protein_coding
NC_030810.1:77018177|77033608	1	0	0	0	6	4	0	0	0	-	exon	FRRS1	protein_coding
NC_030810.1:77249246|77257152	4	4	1	1	1	3	0	2	2	+	exon	SLC35A3	protein_coding
NC_030810.1:77304983|77307869	0	9	18	57	29	19	20	23	21	+	exon	MFSD14A	protein_coding
NC_030810.1:77371034|77375001	0	0	0	5	3	0	5	0	0	+	exon	TRMT13	protein_coding
NC_030810.1:77371034|77382196	0	17	25	4	22	14	45	13	7	+	exon	TRMT13	protein_coding
NC_030810.1:77448086|77450649	0	5	0	16	5	11	6	3	3	-	exon	DBT	protein_coding
NC_030810.1:77448086|77469212	18	0	0	0	0	0	0	0	0	-	exon	LOC108635580,DBT	transcribed_pseudogene,protein_coding
NC_030810.1:77487579|77495010	8	6	9	15	25	10	36	10	13	+	exon	RTCA	protein_coding
NC_030810.1:77487579|77504524	0	0	0	1	1	6	4	2	2	+	exon	RTCA	protein_coding
NC_030810.1:77487579|77510347	2	0	4	5	0	2	0	1	1	+	exon	RTCA	protein_coding
NC_030810.1:77490681|77510347	3	0	0	0	2	0	5	1	0	+	exon	RTCA	protein_coding
NC_030810.1:77493403|77495010	23	18	9	29	25	33	15	9	9	+	exon	RTCA	protein_coding
NC_030810.1:77493403|77504524	0	1	0	2	3	4	1	0	0	+	exon	RTCA	protein_coding
NC_030810.1:77504430|77510347	1	12	10	4	11	8	8	8	11	+	exon	RTCA	protein_coding
NC_030810.1:77579752|77624643	2	0	0	1	2	3	0	0	1	+	exon	CDC14A	protein_coding
NC_030810.1:77591532|77648155	2	1	0	0	6	0	0	2	0	+	exon	CDC14A	protein_coding
NC_030810.1:77644856|77683074	2	3	0	3	5	0	0	2	0	+	exon	CDC14A	protein_coding
NC_030810.1:77717875|77723298	0	0	0	2	5	2	0	2	1	+	exon	CDC14A	protein_coding
NC_030810.1:77914495|77948891	0	0	0	9	0	0	0	0	3	+	exon	LOC102175177,LOC102174895	protein_coding,protein_coding
NC_030810.1:78109461|78130924	10	8	3	10	6	11	13	0	8	+	exon	SLC30A7	protein_coding
NC_030810.1:78123006|78130924	144	213	209	571	247	313	55	380	457	+	exon	SLC30A7	protein_coding
NC_030810.1:8187168|8189150	11	34	17	4	2	16	63	43	43	+	exon	NGEF	protein_coding
NC_030810.1:8253587|8257908	12	2	4	0	4	0	6	6	7	-	exon	GIGYF2	protein_coding
NC_030810.1:8271952|8273256	1	0	0	2	4	4	3	0	0	-	exon	GIGYF2	protein_coding
NC_030810.1:8277468|8278186	3	0	0	2	3	2	0	0	0	-	exon	GIGYF2	protein_coding
NC_030810.1:8277468|8278204	2	1	0	1	1	4	4	4	3	-	exon	GIGYF2	protein_coding
NC_030810.1:8277468|8282229	4	1	0	0	0	6	10	0	3	-	exon	GIGYF2	protein_coding
NC_030810.1:8303138|8320175	3	1	0	0	0	2	3	0	5	-	exon	GIGYF2	protein_coding
NC_030810.1:8380367|8382956	1	3	4	0	0	0	1	4	0	-	intron	EFHD1	protein_coding
NC_030810.1:84891174|84965332	0	0	0	0	0	0	8	1	0	-	exon	VAV3	protein_coding
NC_030810.1:84946448|84965332	0	0	1	29	6	11	5	3	2	-	exon	VAV3	protein_coding
NC_030810.1:85483590|85499313	1	0	0	3	0	3	0	3	0	-	exon	SLC25A24	protein_coding
NC_030810.1:85483590|85506826	0	2	0	3	5	0	0	0	0	-	exon	SLC25A24	protein_coding
NC_030810.1:85499202|85511232	0	0	2	6	2	1	0	3	1	-	exon	SLC25A24	protein_coding
NC_030810.1:85674094|85700327	0	5	0	1	2	3	2	1	2	-	exon	LOC102187823	protein_coding
NC_030810.1:85674094|85709217	2	1	5	0	1	0	4	1	1	-	exon	LOC102187823	protein_coding
NC_030810.1:85681727|85688568	0	0	0	5	0	1	0	3	0	-	exon	LOC102187823	protein_coding
NC_030810.1:85681727|85709217	6	4	6	6	14	3	5	4	8	-	exon	LOC102187823	protein_coding
NC_030810.1:85687490|85709217	0	3	0	5	0	4	1	1	0	-	exon	LOC102187823	protein_coding
NC_030810.1:85688416|85700327	1	0	0	0	1	1	1	1	4	-	exon	LOC102187823	protein_coding
NC_030810.1:85693064|85709217	8	0	0	0	9	9	0	0	0	-	intron	LOC102187823	protein_coding
NC_030810.1:85793377|85803819	4	9	3	10	3	4	1	1	0	+	exon	FAM102B	protein_coding
NC_030810.1:85793377|85809852	2	2	13	20	10	11	6	6	1	+	exon	FAM102B	protein_coding
NC_030810.1:85818494|85824048	0	0	1	7	1	6	0	0	0	+	exon	FAM102B	protein_coding
NC_030810.1:85822164|85824048	0	0	0	1	3	5	2	0	0	+	exon	FAM102B	protein_coding
NC_030810.1:85967471|85970206	3	1	1	4	3	9	5	0	4	+	exon	STXBP3	protein_coding
NC_030810.1:86072542|86090293	0	0	0	0	0	0	3	5	3	+	exon	GPSM2	protein_coding
NC_030810.1:86087953|86090293	2	3	0	2	0	1	2	4	6	+	exon	GPSM2	protein_coding
NC_030810.1:86152588|86176887	0	3	2	0	0	2	9	1	0	-	exon	WDR47	protein_coding
NC_030810.1:86300395|86302098	10	23	15	21	8	4	28	28	11	+	exon	KIAA1324	protein_coding
NC_030810.1:86324852|86328681	1	2	0	2	0	0	0	5	8	+	exon	KIAA1324	protein_coding
NC_030810.1:86452005|86466519	2	4	1	0	2	0	2	0	0	-	exon	SORT1	protein_coding
NC_030810.1:86473816|86477995	0	3	0	7	3	1	0	0	0	-	intron	SORT1	protein_coding
NC_030810.1:86771940|86828871	0	0	0	0	0	8	0	0	0	+	exon	LOC102185621,LOC100861222,LOC102189813	protein_coding,protein_coding,protein_coding
NC_030810.1:86847604|86866210	0	14	22	0	0	0	0	15	0	+	exon	LOC108633298,LOC106503993	protein_coding,protein_coding
NC_030810.1:86847604|86885277	0	0	0	15	10	0	0	0	2	+	exon	LOC102190481,LOC108633298,LOC106503993	protein_coding,protein_coding,protein_coding
NC_030810.1:87158768|87162991	0	0	2	7	0	0	0	0	0	+	exon	AHCYL1	protein_coding
NC_030810.1:87158768|87164540	1	0	1	0	0	0	0	6	1	+	exon	AHCYL1	protein_coding
NC_030810.1:88075403|88076790	0	3	0	9	5	2	0	0	0	+	exon	CD53	protein_coding
NC_030810.1:88305973|88312917	1	0	0	6	3	0	2	1	2	-	exon	DRAM2	protein_coding
NC_030810.1:88328261|88337484	0	1	2	7	0	3	3	3	4	+	exon	CEPT1	protein_coding
NC_030810.1:89827572|89888718	1	0	0	0	4	0	9	4	1	-	exon	ST7L	protein_coding
NC_030810.1:89856088|89861944	0	0	5	2	0	1	7	3	0	-	exon	ST7L	protein_coding
NC_030810.1:89856088|89876227	5	9	0	9	2	1	7	3	7	-	exon	ST7L	protein_coding
NC_030810.1:89856088|89880385	1	4	1	5	2	1	0	5	4	-	exon	ST7L	protein_coding
NC_030810.1:89860189|89885344	3	0	7	4	4	1	1	3	3	-	exon	ST7L	protein_coding
NC_030810.1:90196179|90208825	2	4	6	0	0	0	1	6	0	-	exon	SLC16A1	protein_coding
NC_030810.1:90201266|90208825	0	2	0	0	0	0	6	5	0	-	exon	SLC16A1	protein_coding
NC_030810.1:90374723|90376505	0	0	5	3	2	1	2	0	0	+	exon	LRIG2	protein_coding
NC_030810.1:90374723|90396434	3	0	1	7	3	4	2	0	4	+	exon	LRIG2	protein_coding
NC_030810.1:90771039|90791204	0	0	0	9	0	0	1	0	0	+	exon	MAGI3	protein_coding
NC_030810.1:90780088|90822181	0	0	2	2	2	2	0	0	5	+	exon	MAGI3	protein_coding
NC_030810.1:90806943|90822181	4	20	3	0	3	3	5	1	7	+	exon	MAGI3	protein_coding
NC_030810.1:90832580|90841009	6	8	0	7	6	4	13	9	7	+	exon	MAGI3	protein_coding
NC_030810.1:90891601|90899614	8	10	0	6	0	7	0	8	13	-	exon	PHTF1	protein_coding
NC_030810.1:90987554|90988392	6	13	6	23	11	17	11	13	10	-	exon	RSBN1	protein_coding
NC_030810.1:91153335|91154412	14	3	9	0	8	11	10	2	4	+	exon	HIPK1	protein_coding
NC_030810.1:91153335|91163928	25	19	22	28	15	15	29	21	9	+	exon	HIPK1	protein_coding
NC_030810.1:91707546|91708523	0	2	2	3	1	7	0	0	1	-	exon	TRIM33	protein_coding
NC_030810.1:91862682|91863241	0	0	0	0	6	2	0	0	0	-	intron	DENND2C	protein_coding
NC_030810.1:91889952|91893956	3	0	0	1	1	1	2	4	0	-	exon	DENND2C	protein_coding
NC_030810.1:93782057|93789695	3	4	5	7	13	10	10	5	8	-	exon	CD58	protein_coding
NC_030810.1:93782057|93800875	0	1	0	2	5	1	1	1	0	-	exon	CD58	protein_coding
NC_030810.1:94741427|94741682	0	0	8	0	0	0	8	4	6	+	exon	MAN1A2	protein_coding
NC_030810.1:94741427|94767830	0	0	2	11	0	0	3	2	0	+	exon	MAN1A2	protein_coding
NC_030810.1:94741427|94776516	5	3	2	0	0	1	3	0	2	+	exon	MAN1A2	protein_coding
NC_030810.1:94754907|94776516	5	7	0	9	0	7	1	0	3	+	exon	MAN1A2	protein_coding
NC_030810.1:94776436|94806169	0	0	0	3	0	3	0	0	0	+	exon	MAN1A2	protein_coding
NC_030810.1:94793656|94806169	3	15	3	0	4	0	7	1	0	+	exon	MAN1A2	protein_coding
NC_030810.1:94793656|94830603	0	0	1	5	0	0	2	1	4	+	exon	MAN1A2	protein_coding
NC_030810.1:95214580|95218698	6	4	4	5	3	5	8	0	3	-	exon	GDAP2	protein_coding
NC_030810.1:97452553|97459904	2	0	1	0	0	1	7	0	0	-	exon	SEC22B	protein_coding
NC_030810.1:98028970|98035705	0	0	1	4	0	0	0	1	5	-	exon	FMO5	protein_coding
NC_030810.1:98103611|98118339	0	0	1	4	0	3	0	0	0	+	exon	CHD1L	protein_coding
NC_030810.1:98121096|98132382	1	1	2	4	14	12	2	3	5	+	exon	CHD1L	protein_coding
NC_030810.1:98551175|98563883	0	0	3	5	1	0	0	0	0	-	exon	ACP6	protein_coding
NC_030810.1:98822516|98850090	0	0	3	5	1	1	0	3	6	+	exon	LOC102188370	protein_coding
NC_030810.1:98837791|98850090	23	27	5	54	46	35	40	23	29	+	exon	LOC102188370	protein_coding
NC_030810.1:98962860|98979693	0	0	0	0	0	1	3	1	2	-	exon	RNF115	protein_coding
NC_030810.1:98962860|98984516	2	6	2	10	4	0	0	0	0	-	exon	RNF115	protein_coding
NC_030810.1:99028034|99029540	0	0	4	3	2	1	5	2	1	-	exon	PIAS3	protein_coding
NC_030810.1:99633758|99641677	0	0	5	0	1	3	7	1	0	+	exon	VPS45	protein_coding
NC_030810.1:99853055|99857171	1	1	3	0	0	0	5	1	0	+	exon	PRPF3	protein_coding
NC_030810.1:99908369|99931981	4	1	2	4	1	8	16	6	1	+	exon	RPRD2,LOC102175259	protein_coding,pseudogene
NC_030810.1:99927299|99931981	3	4	0	16	24	14	7	6	5	+	exon	RPRD2	protein_coding
NC_030811.1:100178438|100178870	0	0	1	7	2	0	0	0	0	-	exon	TMEM106B	protein_coding
NC_030811.1:101402051|101439175	0	0	0	1	1	0	0	0	7	-	exon	PHF14	protein_coding
NC_030811.1:101402051|101480628	1	0	0	5	1	1	3	0	8	-	exon	PHF14	protein_coding
NC_030811.1:101426118|101439175	2	3	3	3	3	6	10	12	15	-	exon	PHF14	protein_coding
NC_030811.1:101480484|101486716	3	2	3	0	0	0	0	0	0	-	exon	PHF14	protein_coding
NC_030811.1:104313172|104330801	24	11	9	15	16	20	46	24	35	+	exon	ICA1	protein_coding
NC_030811.1:104409911|104428157	0	1	0	0	0	0	2	2	2	+	exon	ICA1	protein_coding
NC_030811.1:104993375|105006433	2	0	2	4	3	7	5	7	7	-	exon	MIOS	protein_coding
NC_030811.1:105112015|105132090	0	0	0	2	0	2	5	3	0	+	exon	COL28A1	protein_coding
NC_030811.1:107985638|107992310	0	0	0	7	0	0	0	0	0	+	exon	PON2	protein_coding
NC_030811.1:108156574|108175634	0	4	0	2	0	0	22	1	6	-	exon	PPP1R9A	protein_coding
NC_030811.1:108235898|108261676	4	11	15	1	5	0	10	8	20	-	exon	PPP1R9A	protein_coding
NC_030811.1:108701311|108713190	0	7	0	3	0	1	9	4	12	-	exon	CASD1	protein_coding
NC_030811.1:108701311|108715190	1	0	3	6	2	0	0	1	13	-	exon	CASD1	protein_coding
NC_030811.1:108734682|108735433	3	0	0	0	0	0	0	7	0	-	exon	CASD1	protein_coding
NC_030811.1:108830620|108832385	0	0	2	0	7	0	0	0	7	-	exon	COL1A2	protein_coding
NC_030811.1:109904822|109933033	3	0	1	13	1	6	9	1	2	-	exon	VPS50	protein_coding
NC_030811.1:109920951|109933033	1	0	1	0	4	5	6	6	4	-	exon	VPS50	protein_coding
NC_030811.1:109949441|109961863	2	0	1	5	4	6	8	3	3	-	exon	VPS50	protein_coding
NC_030811.1:109949441|110001532	2	3	1	1	4	2	0	5	1	-	exon	VPS50	protein_coding
NC_030811.1:109976342|110001532	18	11	25	21	17	25	28	32	32	-	exon	VPS50	protein_coding
NC_030811.1:109993800|110001532	3	1	2	54	25	14	0	3	7	-	exon	VPS50	protein_coding
NC_030811.1:110152823|110153078	0	1	0	5	1	1	0	0	0	+	exon	SAMD9	protein_coding
NC_030811.1:110744070|110759259	0	0	0	0	0	0	2	5	0	+	exon	PEX1	protein_coding
NC_030811.1:110758280|110761211	3	0	1	4	5	4	5	0	0	+	exon	PEX1	protein_coding
NC_030811.1:110782914|110793003	0	0	0	0	0	1	0	0	6	+	exon	PEX1	protein_coding
NC_030811.1:110914300|110926066	0	0	3	3	8	7	1	1	0	-	exon	ANKIB1	protein_coding
NC_030811.1:110914300|110942587	7	8	8	7	2	5	7	6	4	-	exon	ANKIB1	protein_coding
NC_030811.1:110914300|110971885	1	4	3	0	3	0	6	13	8	-	exon	ANKIB1	protein_coding
NC_030811.1:110924600|110971885	1	1	2	0	1	2	1	4	1	-	exon	ANKIB1	protein_coding
NC_030811.1:110942405|110971885	3	2	6	11	3	10	10	5	2	-	exon	ANKIB1	protein_coding
NC_030811.1:110955396|110971885	12	16	0	19	36	19	12	27	12	-	exon	ANKIB1	protein_coding
NC_030811.1:110971607|110971885	10	11	11	19	13	28	8	8	9	-	exon	ANKIB1	protein_coding
NC_030811.1:111041033|111047852	2	2	1	0	8	3	1	1	0	+	exon	KRIT1	protein_coding
NC_030811.1:111226035|111268863	0	4	0	0	5	0	10	0	0	-	exon	AKAP9	protein_coding
NC_030811.1:111227652|111239124	3	0	2	2	4	0	1	0	4	-	exon	AKAP9	protein_coding
NC_030811.1:111227652|111256134	0	0	0	0	0	0	4	2	0	-	exon	AKAP9	protein_coding
NC_030811.1:111245849|111246474	0	0	1	1	0	0	0	5	3	-	exon	AKAP9	protein_coding
NC_030811.1:111245849|111251050	2	1	3	0	0	0	0	0	0	-	exon	AKAP9	protein_coding
NC_030811.1:111459929|111463485	0	4	0	12	4	1	2	7	0	+	intergenic	NA	NA
NC_030811.1:111459929|111496908	1	3	0	11	0	6	2	8	8	+	intron	LOC108635860	lncRNA
NC_030811.1:112407081|112445824	0	0	0	0	0	1	3	0	6	-	exon	CDK14	protein_coding
NC_030811.1:112407081|112466586	1	5	0	0	0	0	0	0	0	-	intron	CDK14	protein_coding
NC_030811.1:112880849|112883531	0	0	0	9	0	2	0	5	0	+	exon	C4H7orf57	protein_coding
NC_030811.1:114645813|114680643	0	2	0	1	0	0	4	0	2	-	exon	ZPBP	protein_coding
NC_030811.1:115246924|115252669	0	4	0	0	0	0	0	11	0	-	exon	GRB10	protein_coding
NC_030811.1:115811508|115814556	0	0	3	1	0	1	0	10	1	-	exon	COBL	protein_coding
NC_030811.1:1238642|1253045	1	1	2	5	1	1	12	5	0	-	exon	DNAJB6	protein_coding
NC_030811.1:1249327|1253045	41	27	43	133	41	32	0	47	0	-	exon	DNAJB6	protein_coding
NC_030811.1:1346818|1374165	5	0	2	3	1	1	0	2	4	-	exon	UBE3C	protein_coding
NC_030811.1:1355301|1358088	0	0	0	3	1	4	0	2	2	-	exon	UBE3C	protein_coding
NC_030811.1:1355301|1374165	4	2	2	6	0	2	3	3	0	-	exon	UBE3C	protein_coding
NC_030811.1:1369238|1374165	3	7	7	9	4	2	8	10	10	-	exon	UBE3C	protein_coding
NC_030811.1:1369238|1390029	0	0	0	1	0	0	3	3	1	-	exon	UBE3C	protein_coding
NC_030811.1:1369238|1403868	0	0	1	0	0	0	5	0	1	-	exon	UBE3C	protein_coding
NC_030811.1:1381644|1390029	0	2	0	6	0	4	0	0	0	-	exon	UBE3C	protein_coding
NC_030811.1:1381644|1403868	0	1	2	3	0	5	3	2	2	-	exon	UBE3C	protein_coding
NC_030811.1:1395094|1403868	2	0	0	1	5	1	8	0	4	-	exon	UBE3C	protein_coding
NC_030811.1:15415532|15417622	11	10	4	15	13	13	6	9	0	-	exon	SSBP1	protein_coding
NC_030811.1:15500359|15501771	2	2	0	1	2	5	0	3	1	+	exon	KIAA1147	protein_coding
NC_030811.1:15569989|15583085	7	3	6	4	7	5	11	7	0	-	exon	AGK	protein_coding
NC_030811.1:15569989|15623594	1	0	0	0	0	0	4	1	3	-	exon	AGK	protein_coding
NC_030811.1:1607883|1612842	11	7	5	19	5	13	14	17	4	+	exon	LMBR1	protein_coding
NC_030811.1:1607883|1631842	29	12	12	26	14	27	44	36	20	+	exon	LMBR1	protein_coding
NC_030811.1:16317006|16318069	3	0	1	2	3	3	1	1	0	+	exon	BRAF	protein_coding
NC_030811.1:16317006|16344025	3	2	4	6	5	3	5	0	2	+	exon	BRAF	protein_coding
NC_030811.1:1631739|1666726	1	0	10	3	13	2	0	5	4	+	exon	LMBR1	protein_coding
NC_030811.1:16325093|16344025	0	0	0	3	2	1	4	0	2	+	exon	BRAF	protein_coding
NC_030811.1:16361478|16379399	0	2	3	5	0	1	3	2	3	+	exon	BRAF	protein_coding
NC_030811.1:1660610|1690695	0	6	0	3	0	0	0	1	3	+	exon	LOC102169645,LMBR1	pseudogene,protein_coding
NC_030811.1:1666654|1686077	13	2	1	4	4	2	6	10	4	+	exon	LOC102169645,LMBR1	pseudogene,protein_coding
NC_030811.1:1683002|1690695	12	2	3	11	2	1	3	1	5	+	exon	LMBR1	protein_coding
NC_030811.1:16856995|16877262	4	0	0	10	5	3	3	0	0	+	exon	KDM7A	protein_coding
NC_030811.1:16863043|16877262	4	2	0	0	0	0	0	2	0	+	exon	KDM7A	protein_coding
NC_030811.1:16932024|16938347	0	0	2	4	2	3	0	2	7	+	exon	PARP12	protein_coding
NC_030811.1:17239008|17240091	5	3	3	5	2	1	1	1	5	+	exon	HIPK2	protein_coding
NC_030811.1:17315610|17317826	0	0	0	0	7	0	0	2	1	+	exon	HIPK2	protein_coding
NC_030811.1:17469070|17487265	4	3	0	7	0	3	0	5	4	-	exon	LOC102172789	protein_coding
NC_030811.1:17481358|17487265	8	3	2	8	3	4	11	6	7	-	exon	LOC102172789	protein_coding
NC_030811.1:17577377|17583940	3	8	0	5	8	2	18	11	8	-	exon	UBN2	protein_coding
NC_030811.1:17577377|17595232	4	1	2	0	3	8	10	2	6	-	exon	UBN2	protein_coding
NC_030811.1:17588155|17595232	1	7	1	10	4	4	8	7	5	-	exon	UBN2	protein_coding
NC_030811.1:17588155|17614729	2	0	5	1	4	0	3	4	0	-	exon	UBN2	protein_coding
NC_030811.1:17591945|17614729	0	0	0	0	0	0	0	6	0	-	exon	UBN2	protein_coding
NC_030811.1:17717781|17730328	0	6	6	0	2	0	0	0	0	+	exon	ZC3HAV1	protein_coding
NC_030811.1:17835745|17838426	2	6	3	0	0	0	0	3	0	+	exon	KIAA1549	protein_coding
NC_030811.1:17873110|17884143	1	3	0	0	0	2	5	2	2	+	exon	KIAA1549	protein_coding
NC_030811.1:18054301|18060234	0	4	0	0	0	0	6	2	0	+	exon	SVOPL	protein_coding
NC_030811.1:18134727|18140915	0	0	0	0	0	0	7	1	4	-	exon	TRIM24	protein_coding
NC_030811.1:18138607|18143957	0	0	0	3	2	3	0	0	1	-	exon	TRIM24	protein_coding
NC_030811.1:18138607|18155751	0	2	8	3	2	0	1	5	3	-	exon	TRIM24	protein_coding
NC_030811.1:18143789|18149387	0	0	0	0	6	0	0	0	0	-	exon	TRIM24	protein_coding
NC_030811.1:18143789|18155751	3	1	1	4	8	2	1	6	4	-	exon	TRIM24	protein_coding
NC_030811.1:18147305|18152055	0	0	2	0	0	1	8	0	2	-	exon	TRIM24	protein_coding
NC_030811.1:18147305|18155751	4	0	1	5	3	3	5	1	8	-	exon	TRIM24	protein_coding
NC_030811.1:18149252|18155751	1	0	3	0	1	0	1	6	1	-	exon	TRIM24	protein_coding
NC_030811.1:18174180|18192558	0	0	2	3	3	0	0	2	0	-	exon	TRIM24	protein_coding
NC_030811.1:18754874|18774422	0	0	0	0	0	1	11	1	3	+	exon	CREB3L2	protein_coding
NC_030811.1:18772682|18784897	0	4	0	0	4	1	6	1	0	+	exon	CREB3L2	protein_coding
NC_030811.1:18779156|18782951	31	34	25	26	39	31	87	27	26	+	exon	CREB3L2	protein_coding
NC_030811.1:18779156|18784897	8	3	10	12	15	9	15	19	16	+	exon	CREB3L2	protein_coding
NC_030811.1:18781605|18784897	3	0	6	2	0	1	1	1	0	+	exon	CREB3L2	protein_coding
NC_030811.1:19654237|19660908	0	0	3	5	1	3	0	0	0	-	intron	CHRM2	protein_coding
NC_030811.1:20941585|20955642	8	15	14	29	23	31	14	34	34	-	exon	NUP205	protein_coding
NC_030811.1:20998448|21009904	1	1	0	0	0	0	2	5	0	-	exon	NUP205	protein_coding
NC_030811.1:21178588|21182725	0	2	0	2	2	0	4	3	0	+	exon	CNOT4	protein_coding
NC_030811.1:21546711|21555235	1	0	0	5	2	1	0	1	0	-	exon	CALD1	protein_coding
NC_030811.1:21558891|21648832	0	0	0	0	6	2	0	0	0	-	exon	CALD1	protein_coding
NC_030811.1:22556528|22684537	0	0	0	4	0	2	4	0	3	-	exon	LOC102185978,EXOC4	pseudogene,protein_coding
NC_030811.1:23474511|23513511	1	0	1	1	4	1	3	4	2	+	exon	CHCHD3	protein_coding
NC_030811.1:2430298|2432176	5	3	4	11	8	11	13	3	2	-	exon	RBM33	protein_coding
NC_030811.1:2430298|2432179	0	3	0	3	0	3	0	6	1	-	exon	RBM33	protein_coding
NC_030811.1:2472182|2480531	1	9	0	15	22	13	11	11	9	-	exon	RBM33	protein_coding
NC_030811.1:2480323|2518291	1	6	1	2	13	4	2	2	1	-	exon	RBM33	protein_coding
NC_030811.1:2485842|2518291	0	3	4	3	0	2	1	1	4	-	exon	RBM33	protein_coding
NC_030811.1:24968283|25082792	3	3	0	1	2	0	1	5	0	-	exon	MKLN1	protein_coding
NC_030811.1:25008614|25019294	0	0	0	0	0	2	4	1	2	-	exon	MKLN1	protein_coding
NC_030811.1:25008614|25082792	1	3	0	2	2	11	6	5	11	-	exon	MKLN1	protein_coding
NC_030811.1:25029740|25046356	0	2	2	4	1	4	1	0	0	-	exon	MKLN1	protein_coding
NC_030811.1:25029740|25082792	2	1	2	0	5	6	6	0	0	-	exon	MKLN1	protein_coding
NC_030811.1:2503521|2511517	4	2	0	5	2	4	3	7	2	-	exon	RBM33	protein_coding
NC_030811.1:2503521|2518291	6	12	18	29	7	8	24	12	26	-	exon	RBM33	protein_coding
NC_030811.1:25043551|25082792	0	3	1	4	3	10	2	5	0	-	exon	MKLN1	protein_coding
NC_030811.1:25064768|25082792	5	6	12	26	17	15	10	6	3	-	exon	MKLN1	protein_coding
NC_030811.1:25064768|25102840	1	5	2	2	7	4	9	3	1	-	exon	MKLN1	protein_coding
NC_030811.1:2517810|2518291	4	2	1	1	0	0	6	1	0	-	intron	RBM33	protein_coding
NC_030811.1:25358996|25385681	3	0	0	2	3	3	3	0	0	+	exon	LOC106502060	lncRNA
NC_030811.1:25358996|25410668	11	5	1	24	16	24	14	6	6	+	exon	LOC106502060	lncRNA
NC_030811.1:25358996|25451926	0	0	0	2	11	2	0	0	0	+	exon	LOC106502060	lncRNA
NC_030811.1:25358996|25487125	0	5	5	8	16	4	13	8	11	+	intron	LOC106502060	lncRNA
NC_030811.1:25385566|25410668	1	0	5	2	6	11	0	1	0	+	exon	LOC106502060	lncRNA
NC_030811.1:25385566|25451926	0	4	0	5	3	7	6	0	6	+	exon	LOC106502060	lncRNA
NC_030811.1:25385566|25487125	2	5	6	32	17	13	7	7	17	+	intron	LOC106502060	lncRNA
NC_030811.1:25407810|25451926	0	1	2	8	0	1	6	5	2	+	intron	LOC106502060	lncRNA
NC_030811.1:25410498|25451926	17	1	7	27	46	13	16	11	18	+	exon	LOC106502060	lncRNA
NC_030811.1:25410498|25487125	7	0	9	22	19	8	4	12	17	+	intron	LOC106502060	lncRNA
NC_030811.1:25441229|25487125	0	0	1	3	1	2	0	0	0	+	intron	LOC106502060	lncRNA
NC_030811.1:25451872|25487125	5	5	10	6	15	8	8	1	1	+	intron	LOC106502060	lncRNA
NC_030811.1:25534821|25540019	0	0	0	3	2	1	0	0	0	+	exon	LOC102184972	lncRNA
NC_030811.1:26009417|26013676	0	0	0	3	4	1	0	1	2	+	exon	CEP41	protein_coding
NC_030811.1:26313307|26317431	0	0	0	8	1	6	1	0	2	+	exon	ZC3HC1	protein_coding
NC_030811.1:26316708|26320222	0	0	0	3	1	0	0	1	7	+	exon	ZC3HC1	protein_coding
NC_030811.1:26451952|26459530	0	0	0	6	0	0	0	0	0	+	intron	UBE2H	protein_coding
NC_030811.1:26602865|26604253	0	1	0	6	1	4	0	5	1	-	exon	NRF1	protein_coding
NC_030811.1:26804585|26804853	1	1	5	0	0	0	2	0	0	-	exon	AHCYL2	protein_coding
NC_030811.1:27154938|27168870	5	16	0	4	5	3	4	6	0	+	exon	TNPO3	protein_coding
NC_030811.1:27166115|27168870	6	10	15	36	0	18	19	15	32	+	exon	TNPO3	protein_coding
NC_030811.1:27398591|27403192	0	8	0	0	0	0	4	0	0	-	exon	CALU	protein_coding
NC_030811.1:28177351|28194730	4	1	0	6	0	0	1	6	4	-	exon	SND1	protein_coding
NC_030811.1:28177351|28196356	11	6	6	13	12	21	10	17	5	-	exon	SND1	protein_coding
NC_030811.1:28493078|28497063	2	4	1	0	1	1	3	2	0	+	exon	ZNF800	protein_coding
NC_030811.1:29368326|29369261	0	0	0	10	0	1	0	0	0	+	exon	GRM8	protein_coding
NC_030811.1:31983231|32008064	1	5	9	8	0	3	15	15	9	+	antisense	LOC100860748,HYAL4	protein_coding,protein_coding
NC_030811.1:31983231|32023947	3	0	0	2	0	3	5	1	1	+	antisense	LOC100860748,HYAL4	protein_coding,protein_coding
NC_030811.1:32171093|32179007	0	12	12	52	19	25	64	19	19	+	exon	WASL	protein_coding
NC_030811.1:32171093|32191874	0	3	2	3	3	2	3	0	2	+	exon	WASL	protein_coding
NC_030811.1:32171093|32207799	4	0	11	13	5	0	11	7	3	+	exon	WASL	protein_coding
NC_030811.1:33119250|33132930	2	2	1	6	3	6	1	7	4	+	exon	CADPS2	protein_coding
NC_030811.1:33312068|33324347	3	0	0	3	0	1	10	2	6	+	exon	CADPS2	protein_coding
NC_030811.1:33324224|33397226	0	0	0	0	0	0	5	0	4	+	exon	CADPS2	protein_coding
NC_030811.1:33365796|33397226	5	2	0	8	3	1	11	2	7	+	exon	CADPS2	protein_coding
NC_030811.1:33600215|33618663	26	48	156	138	13	19	158	48	249	+	exon	AASS	protein_coding
NC_030811.1:33604689|33608191	7	1	3	11	14	12	1	2	0	+	exon	AASS	protein_coding
NC_030811.1:33604689|33608441	1	0	4	0	1	1	3	4	1	+	intron	AASS	protein_coding
NC_030811.1:33642373|33649791	8	6	3	11	3	11	17	12	9	+	exon	AASS	protein_coding
NC_030811.1:33642373|33658881	4	0	4	4	0	1	8	6	2	+	exon	AASS	protein_coding
NC_030811.1:340653|343095	1	0	0	6	3	3	3	0	1	-	exon	WDR60	protein_coding
NC_030811.1:34302058|34302968	0	5	2	0	1	0	0	1	0	+	exon	FAM3C	protein_coding
NC_030811.1:34378526|34379635	1	9	4	16	10	16	1	1	3	-	exon	CPED1	protein_coding
NC_030811.1:34505126|34525262	0	0	4	10	4	3	0	2	0	-	exon	CPED1	protein_coding
NC_030811.1:34558477|34560757	0	0	5	13	2	3	0	0	0	-	exon	CPED1	protein_coding
NC_030811.1:34845392|34854090	1	2	0	7	8	0	1	0	1	+	exon	TSPAN12	protein_coding
NC_030811.1:38083129|38107905	3	8	5	18	9	7	6	4	1	-	exon	VPS41	protein_coding
NC_030811.1:39130305|39139929	48	66	68	51	23	59	78	73	97	+	exon	CDK13	protein_coding
NC_030811.1:39130305|39181780	1	0	4	3	0	3	0	2	5	+	exon	CDK13	protein_coding
NC_030811.1:39253795|39269024	0	0	0	1	1	8	0	0	4	+	exon	SUGCT	protein_coding
NC_030811.1:402304|410183	9	4	10	7	0	3	8	8	10	+	exon	ESYT2	protein_coding
NC_030811.1:41186085|41189570	2	1	1	4	3	3	0	3	3	-	exon	GLI3	protein_coding
NC_030811.1:41207111|41217037	0	7	0	5	2	5	1	0	0	-	exon	GLI3	protein_coding
NC_030811.1:41326572|41411144	3	0	0	5	1	1	0	1	4	-	exon	GLI3	protein_coding
NC_030811.1:42686738|42698807	1	0	0	4	0	0	8	3	6	+	exon	STK17A	protein_coding
NC_030811.1:42717430|42724335	0	0	0	6	0	0	0	0	0	+	intron	LOC106502045	lncRNA
NC_030811.1:43652490|43652729	0	0	3	0	0	5	3	0	6	-	intron	TBRG4	protein_coding
NC_030811.1:45262678|45264040	3	5	0	15	26	15	8	8	3	-	exon	TNS3	protein_coding
NC_030811.1:45300497|45314737	2	0	2	5	1	6	0	5	1	-	exon	TNS3	protein_coding
NC_030811.1:45362039|45394399	1	0	0	0	7	0	0	0	0	-	exon	TNS3	protein_coding
NC_030811.1:45748735|45796733	0	0	0	0	0	0	0	6	0	-	exon	CFAP69,STEAP2	protein_coding,protein_coding
NC_030811.1:45788065|45796733	0	0	0	1	2	0	5	3	12	-	intron	STEAP2	protein_coding
NC_030811.1:45790814|45796733	2	0	0	5	1	17	0	14	21	-	exon	STEAP2	protein_coding
NC_030811.1:4704483|4715015	3	0	0	1	4	0	0	8	4	-	exon	ACTR3B	protein_coding
NC_030811.1:4725809|4738417	0	2	3	12	4	4	27	22	28	-	exon	ACTR3B	protein_coding
NC_030811.1:49001222|49026861	7	4	16	3	3	2	1	0	5	+	exon	MPP6	protein_coding
NC_030811.1:49021496|49026861	0	6	4	0	0	0	0	3	0	+	exon	MPP6	protein_coding
NC_030811.1:49021496|49051866	0	16	0	0	0	0	0	0	0	+	exon	MPP6	protein_coding
NC_030811.1:49025694|49026861	35	22	20	19	14	9	15	11	7	+	exon	MPP6	protein_coding
NC_030811.1:49025694|49044014	3	3	2	0	0	0	3	0	0	+	exon	MPP6	protein_coding
NC_030811.1:49261759|49270970	3	0	0	4	2	0	0	0	0	-	exon	OSBPL3	protein_coding
NC_030811.1:50472074|50476192	0	0	0	1	0	5	0	2	1	-	exon	HNRNPA2B1	protein_coding
NC_030811.1:50474368|50476192	0	1	0	10	3	0	1	0	4	-	exon	HNRNPA2B1	protein_coding
NC_030811.1:50601752|50605981	6	1	3	14	0	0	0	1	0	+	exon	SNX10	protein_coding
NC_030811.1:50918795|50957609	3	0	2	2	3	7	0	3	0	-	exon	SKAP2	protein_coding
NC_030811.1:50956056|50957609	1	3	6	2	1	1	3	1	1	-	exon	SKAP2	protein_coding
NC_030811.1:5096928|5115964	1	3	3	0	5	1	0	2	4	+	exon	KMT2C	protein_coding
NC_030811.1:5096928|5126553	10	2	6	12	2	0	0	8	28	+	exon	KMT2C	protein_coding
NC_030811.1:5096928|5157068	0	3	0	1	2	5	1	1	1	+	exon	KMT2C	protein_coding
NC_030811.1:5096928|5166415	0	1	3	0	2	4	3	2	1	+	exon	KMT2C	protein_coding
NC_030811.1:5096928|5182470	2	0	0	1	1	0	7	4	0	+	exon	KMT2C	protein_coding
NC_030811.1:5115823|5126553	8	6	6	12	2	1	14	29	10	+	exon	KMT2C	protein_coding
NC_030811.1:5115826|5126553	14	17	22	0	17	17	54	43	92	+	exon	KMT2C	protein_coding
NC_030811.1:5115826|5166415	1	0	2	0	0	2	3	5	3	+	exon	KMT2C	protein_coding
NC_030811.1:5121711|5126553	24	31	15	36	20	11	61	50	63	+	exon	KMT2C	protein_coding
NC_030811.1:5121711|5166415	1	3	2	0	1	0	9	2	9	+	exon	KMT2C	protein_coding
NC_030811.1:5125350|5182470	1	0	0	0	2	0	2	4	6	+	exon	KMT2C	protein_coding
NC_030811.1:5156906|5166415	5	0	2	3	6	2	5	8	5	+	exon	KMT2C	protein_coding
NC_030811.1:51643442|51735271	0	0	0	3	9	1	0	0	0	-	exon	HIBADH	protein_coding
NC_030811.1:51716299|51735271	0	16	8	2	19	11	30	15	0	-	exon	HIBADH	protein_coding
NC_030811.1:5177550|5182470	1	2	3	2	0	1	6	2	0	+	exon	KMT2C	protein_coding
NC_030811.1:5177550|5192931	5	1	3	5	0	0	7	0	3	+	exon	KMT2C	protein_coding
NC_030811.1:5177550|5198601	2	1	3	4	0	0	6	3	6	+	exon	KMT2C	protein_coding
NC_030811.1:51840696|51864314	2	5	0	5	1	0	3	0	7	+	exon	TAX1BP1	protein_coding
NC_030811.1:51840696|51895139	8	2	1	0	0	1	3	0	0	+	exon	TAX1BP1	protein_coding
NC_030811.1:51844269|51864314	0	0	5	0	3	0	4	0	4	+	exon	TAX1BP1	protein_coding
NC_030811.1:51858957|51895139	2	0	5	2	1	0	0	0	2	+	exon	TAX1BP1	protein_coding
NC_030811.1:51864129|51882458	1	0	1	0	0	0	2	0	5	+	exon	TAX1BP1	protein_coding
NC_030811.1:51870712|51877318	3	0	2	0	0	0	4	5	3	+	exon	TAX1BP1	protein_coding
NC_030811.1:51870712|51882458	0	2	0	0	0	0	8	0	0	+	exon	TAX1BP1	protein_coding
NC_030811.1:51894462|51895139	3	4	0	6	3	2	0	0	0	+	exon	TAX1BP1	protein_coding
NC_030811.1:5192815|5218114	0	0	0	6	0	0	0	0	0	+	exon	KMT2C	protein_coding
NC_030811.1:5244795|5248463	5	4	3	1	0	7	0	0	0	+	exon	KMT2C	protein_coding
NC_030811.1:52567116|52587626	0	2	0	0	3	3	4	6	0	+	exon	CREB5	protein_coding
NC_030811.1:52659959|52663548	1	2	1	1	2	7	2	2	5	+	intron	CREB5	protein_coding
NC_030811.1:52816810|52823094	0	2	4	15	10	10	0	0	5	+	exon	CREB5	protein_coding
NC_030811.1:5298920|5301457	0	0	0	4	2	1	0	0	0	-	exon	GALNT11	protein_coding
NC_030811.1:5298920|5310900	0	1	1	2	0	4	7	7	0	-	exon	GALNT11	protein_coding
NC_030811.1:53588786|53593316	1	0	0	1	0	0	0	2	6	+	exon	CHN2	protein_coding
NC_030811.1:53829778|53831082	18	8	7	16	25	30	13	21	35	-	exon	SCRN1	protein_coding
NC_030811.1:53931184|53935614	4	4	2	5	2	12	1	3	8	+	exon	PLEKHA8	protein_coding
NC_030811.1:53935490|53951789	7	6	14	15	5	7	10	5	19	+	exon	PLEKHA8	protein_coding
NC_030811.1:53940679|53951789	2	1	1	1	0	1	9	0	4	+	exon	PLEKHA8	protein_coding
NC_030811.1:53940679|53965141	3	0	3	0	0	0	1	1	2	+	exon	PLEKHA8	protein_coding
NC_030811.1:54243228|54275920	1	0	3	4	1	4	0	0	0	+	exon	ZNRF2	protein_coding
NC_030811.1:54243228|54277099	0	7	1	0	0	0	1	3	0	+	exon	ZNRF2	protein_coding
NC_030811.1:54265722|54277099	4	4	2	11	5	3	0	0	3	+	exon	ZNRF2	protein_coding
NC_030811.1:54356942|54359734	3	1	2	0	5	1	0	0	0	-	exon	NOD1	protein_coding
NC_030811.1:54365769|54367596	0	7	0	0	0	0	0	0	0	-	exon	NOD1	protein_coding
NC_030811.1:55374416|55382745	0	0	0	1	0	2	8	5	5	+	exon	CCDC129	protein_coding
NC_030811.1:5559758|5566737	1	0	5	8	12	22	10	14	7	+	exon	PRKAG2	protein_coding
NC_030811.1:55604923|55636623	0	0	0	2	3	2	0	0	0	-	exon	LOC102180455	protein_coding
NC_030811.1:56248037|56253826	0	0	0	0	0	2	20	0	5	+	exon	AVL9	protein_coding
NC_030811.1:56248037|56270351	1	9	3	4	6	5	5	7	3	+	exon	AVL9	protein_coding
NC_030811.1:56250691|56253826	0	0	0	2	3	1	0	0	0	+	exon	AVL9	protein_coding
NC_030811.1:56358597|56359677	0	1	0	1	7	2	1	0	0	-	exon	LOC102179628	protein_coding
NC_030811.1:56393857|56404364	0	2	0	10	10	13	13	9	11	+	exon	FKBP9	protein_coding
NC_030811.1:56393857|56416499	0	0	0	4	2	2	0	0	1	+	exon	FKBP9	protein_coding
NC_030811.1:56393857|56418190	0	0	0	8	0	5	0	0	0	+	exon	FKBP9	protein_coding
NC_030811.1:56393857|56421601	3	4	2	3	10	12	9	5	1	+	exon	FKBP9	protein_coding
NC_030811.1:56399692|56404364	2	4	1	1	6	7	0	0	4	+	exon	FKBP9	protein_coding
NC_030811.1:56520026|56541237	0	0	0	4	1	3	0	0	0	+	exon	BBS9	protein_coding
NC_030811.1:56529583|56541237	0	0	0	0	1	5	0	1	0	+	exon	BBS9	protein_coding
NC_030811.1:56703779|56765980	0	0	0	3	4	1	0	1	0	+	exon	BBS9	protein_coding
NC_030811.1:56709545|56765980	0	0	0	3	0	3	0	0	0	+	exon	BBS9	protein_coding
NC_030811.1:56713108|56732640	0	0	0	9	7	11	9	2	0	+	exon	BBS9	protein_coding
NC_030811.1:56742235|56765980	0	2	1	5	6	2	1	1	2	+	exon	BBS9	protein_coding
NC_030811.1:5760552|5765680	1	0	1	2	1	0	0	6	1	+	exon	PRKAG2	protein_coding
NC_030811.1:58145099|58158414	0	0	0	5	1	0	0	2	0	-	exon	DPY19L1	protein_coding
NC_030811.1:58183623|58192085	3	0	3	6	5	1	1	2	5	-	exon	DPY19L1	protein_coding
NC_030811.1:5840197|5854465	3	5	4	13	5	3	13	3	5	+	exon	RHEB	protein_coding
NC_030811.1:5852794|5854465	1	1	3	0	0	1	5	1	2	+	exon	RHEB	protein_coding
NC_030811.1:58768433|58782610	0	0	0	6	0	6	0	0	0	-	exon	HERPUD2	protein_coding
NC_030811.1:58776481|58782610	3	7	3	10	17	14	4	3	3	-	exon	HERPUD2	protein_coding
NC_030811.1:58949264|58969557	0	0	0	6	3	0	0	0	1	+	exon	2023-09-07	protein_coding
NC_030811.1:58963091|58983051	2	24	6	12	10	16	0	2	6	+	exon	2023-09-07	protein_coding
NC_030811.1:58969440|58978381	1	4	0	3	4	14	3	2	2	+	exon	2023-09-07	protein_coding
NC_030811.1:58982926|58987581	1	5	3	2	3	6	1	5	0	+	exon	2023-09-07	protein_coding
NC_030811.1:5936184|5937100	0	0	0	2	0	0	1	7	0	-	exon	NUB1	protein_coding
NC_030811.1:5939216|5947318	0	0	0	3	2	1	0	0	0	-	exon	NUB1	protein_coding
NC_030811.1:59916639|59920655	3	0	0	2	8	5	0	0	5	-	intron	ELMO1	protein_coding
NC_030811.1:63130719|63131797	4	4	0	0	0	0	2	1	1	-	intron	IMMP2L	protein_coding
NC_030811.1:63646652|63648510	2	2	0	4	3	8	1	3	1	-	exon	DOCK4	protein_coding
NC_030811.1:63861584|63890071	6	1	0	19	4	5	5	5	6	-	exon	DOCK4	protein_coding
NC_030811.1:64190864|64200223	0	0	0	3	5	0	0	0	0	+	exon	ZNF277	protein_coding
NC_030811.1:64630117|64631370	7	6	11	3	7	20	23	13	16	-	exon	TMEM168	protein_coding
NC_030811.1:64702017|64716666	3	4	12	9	5	9	2	12	2	-	exon	BMT2	protein_coding
NC_030811.1:68108492|68125110	0	0	0	5	0	1	0	0	0	+	exon	TES	protein_coding
NC_030811.1:68647511|68657207	0	2	1	11	10	6	5	5	0	+	exon	MET	protein_coding
NC_030811.1:68647511|68670748	0	0	0	1	0	0	6	1	0	+	exon	MET	protein_coding
NC_030811.1:68654223|68657207	8	4	13	22	8	11	24	4	8	+	exon	MET	protein_coding
NC_030811.1:68654223|68670748	0	3	5	4	7	4	11	2	1	+	exon	MET	protein_coding
NC_030811.1:69121960|69123200	0	1	0	0	3	1	2	0	5	+	intron	ST7	protein_coding
NC_030811.1:6997454|7000811	0	1	0	3	0	3	0	0	1	+	exon	LOC102171786	protein_coding
NC_030811.1:7000164|7000811	5	0	0	1	0	0	0	3	3	+	exon	LOC102171786	protein_coding
NC_030811.1:7015169|7016787	0	0	0	2	2	0	8	0	0	+	exon	LOC108635823	protein_coding
NC_030811.1:70214535|70221399	0	0	0	4	5	0	0	0	2	+	exon	LOC102179160	C_region
NC_030811.1:70521839|70523336	3	5	2	10	3	28	6	4	0	-	exon	EPDR1	protein_coding
NC_030811.1:70595213|70610215	0	2	0	6	0	1	0	0	1	-	exon	NME8	protein_coding
NC_030811.1:71116818|71155489	3	0	1	0	0	0	7	1	2	+	exon	LAMB4	protein_coding
NC_030811.1:71233533|71237092	0	0	0	0	1	5	0	0	1	+	exon	LAMB1	protein_coding
NC_030811.1:71253814|71258042	0	3	6	2	0	2	7	1	2	+	exon	LAMB1	protein_coding
NC_030811.1:71595267|71596704	3	0	3	0	0	0	0	0	0	-	intron	SLC26A4	protein_coding
NC_030811.1:71702444|71711869	21	6	0	7	6	9	8	2	0	+	exon	COG5	protein_coding
NC_030811.1:71844350|71867531	0	8	0	0	1	0	0	0	1	+	exon	COG5	protein_coding
NC_030811.1:71998110|72000566	1	0	2	4	0	2	7	0	4	-	exon	HBP1	protein_coding
NC_030811.1:73185004|73185462	0	0	0	1	0	1	0	8	0	+	intergenic	NA	NA
NC_030811.1:73570047|73574707	3	0	5	6	4	0	4	1	4	+	exon	ATXN7L1	protein_coding
NC_030811.1:73636924|73647278	0	2	1	0	1	2	3	0	3	-	exon	RINT1	protein_coding
NC_030811.1:73638913|73647278	0	2	0	2	0	3	0	2	4	-	exon	RINT1	protein_coding
NC_030811.1:73642034|73643159	0	3	0	2	1	1	1	5	4	-	exon	RINT1	protein_coding
NC_030811.1:73645367|73647278	0	2	0	1	0	4	7	5	2	-	exon	RINT1	protein_coding
NC_030811.1:73668296|73684529	5	5	0	6	3	1	6	7	6	+	exon	PUS7	protein_coding
NC_030811.1:74012196|74012960	6	0	0	0	0	0	0	0	0	-	exon	KMT2E	protein_coding
NC_030811.1:74018224|74019002	0	4	6	0	1	2	0	0	3	-	exon	KMT2E	protein_coding
NC_030811.1:74029451|74050443	0	3	0	0	0	0	6	0	0	-	exon	KMT2E	protein_coding
NC_030811.1:74029451|74076519	2	3	6	2	3	0	2	4	3	-	exon	KMT2E	protein_coding
NC_030811.1:74038918|74076519	6	0	0	0	3	0	5	1	0	-	exon	KMT2E	protein_coding
NC_030811.1:74056043|74060368	1	5	0	0	0	0	5	1	0	-	exon	KMT2E	protein_coding
NC_030811.1:74056043|74076519	6	11	1	0	3	3	8	13	7	-	exon	KMT2E	protein_coding
NC_030811.1:74056043|74079696	4	0	4	1	4	2	0	0	2	-	exon	KMT2E	protein_coding
NC_030811.1:74902490|74929805	0	4	0	12	0	0	0	0	0	+	exon	ORC5	protein_coding
NC_030811.1:74922359|74929805	0	6	1	3	5	8	14	5	6	+	exon	ORC5	protein_coding
NC_030811.1:75911775|75917786	6	11	18	52	25	39	20	31	29	-	exon	ARMC10	protein_coding
NC_030811.1:76207807|76236869	0	0	1	3	0	4	0	0	0	-	exon	FAM185A	protein_coding
NC_030811.1:76225940|76236869	0	2	5	0	4	1	2	0	4	-	exon	FAM185A	protein_coding
NC_030811.1:76421395|76428347	1	0	1	5	1	3	9	2	1	-	exon	GSAP	protein_coding
NC_030811.1:76427917|76451286	0	0	0	0	0	0	7	0	0	-	exon	GSAP	protein_coding
NC_030811.1:76432978|76448033	0	0	0	2	7	0	0	0	2	-	exon	GSAP	protein_coding
NC_030811.1:76644643|76665911	0	0	0	0	0	0	8	0	0	+	exon	PTPN12	protein_coding
NC_030811.1:76753170|76761232	3	4	0	9	0	0	9	1	18	+	exon	RSBN1L	protein_coding
NC_030811.1:76753170|76781290	1	6	0	1	1	3	0	4	0	+	exon	RSBN1L	protein_coding
NC_030811.1:76926703|76943686	1	0	0	4	1	0	4	1	2	+	exon	PHTF2	protein_coding
NC_030811.1:79313713|79326214	8	1	1	13	2	1	2	0	0	+	exon	GNAI1	protein_coding
NC_030811.1:79324874|79326214	2	0	0	2	0	4	2	0	0	+	exon	GNAI1	protein_coding
NC_030811.1:7977330|7981215	0	0	0	0	1	1	2	7	1	-	exon	ZNF862	protein_coding
NC_030811.1:79872520|79883638	6	0	9	0	0	0	10	5	3	+	exon	CD36	protein_coding
NC_030811.1:79872520|79888588	1	0	4	0	3	1	4	4	0	+	exon	CD36	protein_coding
NC_030811.1:79883478|79890015	0	0	0	0	0	0	0	7	0	+	exon	CD36	protein_coding
NC_030811.1:79888441|79894691	6	9	0	3	0	0	0	0	3	+	exon	CD36	protein_coding
NC_030811.1:79888441|80041581	1	0	17	3	0	9	2	4	0	+	exon	LOC100860959,LOC108633303,CD36	protein_coding,protein_coding,protein_coding
NC_030811.1:79889836|79901876	6	5	0	0	0	0	0	0	2	+	exon	CD36	protein_coding
NC_030811.1:79889836|79903860	8	3	0	0	0	0	7	5	1	+	exon	CD36	protein_coding
NC_030811.1:79898425|79903860	32	48	21	6	7	0	0	27	15	+	exon	CD36	protein_coding
NC_030811.1:80222793|80252119	2	1	0	3	2	3	8	8	0	-	exon	SEMA3C	protein_coding
NC_030811.1:81701969|81722460	0	3	0	4	4	2	0	0	2	-	exon	CACNA2D1	protein_coding
NC_030811.1:8323073|8323978	4	1	1	9	2	13	6	4	1	-	exon	ZNF783	protein_coding
NC_030811.1:83745524|83774227	1	2	3	0	0	0	0	0	0	-	exon	SEMA3A	protein_coding
NC_030811.1:83767171|83770631	4	14	1	5	3	2	3	0	3	-	exon	SEMA3A	protein_coding
NC_030811.1:83818987|83969365	1	1	5	0	0	0	0	0	0	-	exon	SEMA3A	protein_coding
NC_030811.1:83875284|83969365	1	3	4	1	0	0	0	0	0	-	exon	SEMA3A	protein_coding
NC_030811.1:83894477|83969365	0	2	4	0	0	1	0	0	0	-	exon	SEMA3A	protein_coding
NC_030811.1:8642310|8648660	2	5	4	6	3	2	11	2	11	+	exon	EZH2	protein_coding
NC_030811.1:8642310|8648675	0	0	0	0	0	0	0	8	0	+	intron	EZH2	protein_coding
NC_030811.1:87193922|87207541	0	1	4	15	3	1	1	7	6	+	exon	DMTF1	protein_coding
NC_030811.1:8722128|8735718	49	38	27	110	102	74	81	133	113	-	intron	CUL1	protein_coding
NC_030811.1:87337262|87344018	7	9	2	20	7	24	14	6	4	+	exon	CROT	protein_coding
NC_030811.1:87364333|87371284	3	2	1	3	4	1	1	0	1	+	exon	CROT	protein_coding
NC_030811.1:87688666|87727118	0	2	0	7	1	0	0	0	0	+	intron	LOC102185452,LOC108633334	pseudogene,protein_coding
NC_030811.1:87688666|87764184	0	0	2	1	0	2	4	10	3	+	intron	LOC102185452,LOC108633334	pseudogene,protein_coding
NC_030811.1:87739715|87742224	0	0	6	0	0	0	3	0	1	+	intron	LOC102185452	pseudogene
NC_030811.1:87832491|87875080	0	1	1	1	1	1	4	1	2	-	exon	LOC102171502	protein_coding
NC_030811.1:87832491|87962160	0	0	0	0	0	0	2	0	4	-	exon	LOC102171502	protein_coding
NC_030811.1:87841080|87875080	5	4	0	0	0	0	7	2	0	-	exon	LOC102171502	protein_coding
NC_030811.1:87841080|87962160	0	1	0	0	0	0	4	0	3	-	exon	LOC102171502	protein_coding
NC_030811.1:87867017|87962160	8	2	5	0	2	0	12	1	19	-	exon	LOC102171502	protein_coding
NC_030811.1:87893165|87962160	6	5	1	1	13	4	19	4	15	-	exon	LOC102171502	protein_coding
NC_030811.1:87906699|87962160	2	0	0	0	0	0	5	1	2	-	exon	LOC102171502	protein_coding
NC_030811.1:88225642|88230697	20	5	12	18	23	13	25	12	23	-	exon	LOC102176015	protein_coding
NC_030811.1:88748131|88757871	0	0	0	0	0	0	2	4	0	-	exon	NUPL2	protein_coding
NC_030811.1:88940406|88957319	0	0	7	2	1	0	7	2	4	+	exon	FAM126A	protein_coding
NC_030811.1:88953453|88957319	0	1	1	6	1	1	1	0	1	+	exon	FAM126A	protein_coding
NC_030811.1:89240871|89258669	1	0	0	4	2	6	8	3	0	+	intron	LOC108635919	lncRNA
NC_030811.1:89256015|89258669	0	0	0	0	0	6	1	0	2	+	intron	LOC108635919	lncRNA
NC_030811.1:89465358|89515989	0	0	0	0	2	7	0	0	2	+	exon	RAPGEF5	protein_coding
NC_030811.1:91430890|91460707	0	0	0	7	1	0	10	0	1	-	exon	ITGB8	protein_coding
NC_030811.1:91434939|91460707	0	0	2	3	2	0	6	1	0	-	exon	ITGB8	protein_coding
NC_030811.1:91449141|91460694	0	0	2	0	0	6	0	0	2	-	exon	ITGB8	protein_coding
NC_030811.1:91449141|91460707	1	4	2	0	15	15	27	7	15	-	exon	ITGB8	protein_coding
NC_030811.1:91449141|91470904	0	0	0	1	2	3	4	2	0	-	exon	ITGB8	protein_coding
NC_030811.1:91705085|91712553	0	0	0	3	0	0	0	0	6	+	exon	MACC1	protein_coding
NC_030811.1:93084550|93127138	0	0	2	0	9	0	0	0	0	-	exon	HDAC9	protein_coding
NC_030811.1:93084550|93160163	0	0	0	5	5	3	0	1	0	-	exon	HDAC9	protein_coding
NC_030811.1:93322774|93330911	4	5	4	13	6	15	3	1	0	-	exon	HDAC9	protein_coding
NC_030811.1:94130074|94136555	90	30	80	228	130	142	238	126	115	+	exon	SNX13	protein_coding
NC_030811.1:94130074|94157309	8	5	0	0	8	8	10	9	0	+	exon	SNX13	protein_coding
NC_030811.1:94130074|94183424	0	0	1	6	3	0	9	3	5	+	exon	SNX13	protein_coding
NC_030811.1:94155477|94169283	0	3	1	5	1	7	17	6	3	+	exon	SNX13	protein_coding
NC_030811.1:94155477|94183424	9	13	8	4	5	18	11	5	9	+	exon	SNX13	protein_coding
NC_030811.1:94168679|94183424	4	10	1	1	5	5	2	0	6	+	exon	SNX13	protein_coding
NC_030811.1:95339270|95359009	0	4	2	1	2	0	2	1	0	-	exon	BZW2	protein_coding
NC_030811.1:95349718|95359009	0	3	0	0	3	0	7	4	0	-	exon	BZW2	protein_coding
NC_030811.1:95357348|95375752	3	2	6	2	0	1	11	1	1	-	exon	TRNAC-GCA_80,BZW2	tRNA,protein_coding
NC_030811.1:95612476|95615815	1	0	0	10	9	7	5	2	6	+	intron	ISPD	protein_coding
NC_030811.1:95612476|95642826	8	2	2	9	8	3	7	6	18	+	exon	ISPD	protein_coding
NC_030811.1:95612476|95644661	0	0	7	1	5	4	3	3	3	+	intron	ISPD	protein_coding
NC_030811.1:95612476|95706277	0	0	0	1	6	0	0	0	0	+	exon	ISPD	protein_coding
NC_030811.1:95612476|95710187	1	0	9	9	3	6	0	7	4	+	exon	ISPD	protein_coding
NC_030811.1:95765506|95835834	4	0	0	0	4	0	2	4	0	+	exon	ISPD	protein_coding
NC_030811.1:96085659|96111583	10	1	0	2	1	0	1	0	0	+	intergenic	NA	NA
NC_030811.1:96986185|96994003	0	0	0	1	0	5	0	0	0	+	intergenic	NA	NA
NC_030811.1:99896360|99913212	0	0	0	0	2	5	0	0	0	-	exon	SCIN	protein_coding
NC_030812.1:100133617|100149694	2	3	5	1	3	5	0	1	1	+	exon	RIMKLB	protein_coding
NC_030812.1:101837409|101914462	0	0	0	0	0	0	7	0	0	-	exon	LOC102183687,LOC102168248	protein_coding,protein_coding
NC_030812.1:10191033|10243428	0	1	1	6	2	0	1	0	0	-	exon	LIN7A	protein_coding
NC_030812.1:102268251|102304409	0	19	0	0	0	0	0	0	23	+	exon	C1R,LOC102188569	protein_coding,protein_coding
NC_030812.1:102783402|102783911	22	12	27	145	113	176	54	43	29	+	exon	IFFO1	protein_coding
NC_030812.1:104534572|104536631	1	0	0	0	5	3	2	4	1	+	exon	C5H12orf4	protein_coding
NC_030812.1:105055881|105065122	0	0	1	6	1	0	1	0	7	+	exon	PARP11	protein_coding
NC_030812.1:105063220|105065122	1	5	2	1	0	7	4	0	0	+	exon	PARP11	protein_coding
NC_030812.1:105159351|105165990	0	0	0	14	0	1	0	0	1	+	exon	CRACR2A	protein_coding
NC_030812.1:1054052|1078930	0	0	0	0	0	0	6	0	0	-	exon	ZFC3H1	protein_coding
NC_030812.1:10570355|10587572	11	2	0	0	0	0	13	3	1	+	exon	ACSS3	protein_coding
NC_030812.1:10573426|10587572	5	0	1	2	0	0	3	0	0	+	exon	ACSS3	protein_coding
NC_030812.1:1057642|1059617	6	7	2	18	16	12	0	7	12	-	exon	ZFC3H1	protein_coding
NC_030812.1:106314192|106343511	0	1	0	0	1	0	5	0	2	+	intron	B4GALNT3	protein_coding
NC_030812.1:106561317|106571117	5	3	0	2	2	10	6	6	6	+	exon	WNK1	protein_coding
NC_030812.1:106568839|106571117	0	0	2	5	0	1	0	0	0	+	exon	WNK1	protein_coding
NC_030812.1:106624562|106626310	0	3	0	0	0	6	1	9	0	+	exon	WNK1	protein_coding
NC_030812.1:106641735|106643551	0	0	1	0	0	0	6	0	0	-	intron	RAD52	protein_coding
NC_030812.1:106641735|106646174	0	0	0	0	4	4	0	0	1	-	exon	RAD52	protein_coding
NC_030812.1:106708778|106859169	0	6	0	0	0	0	0	0	0	+	intron	ERC1	protein_coding
NC_030812.1:106727625|106728448	82	92	0	100	77	97	146	111	88	+	exon	ERC1	protein_coding
[truncated: 7,410 more rows]
