# Supplementary material for: Identification and Characterization of circRNAs in Non-Lactating Dairy Goat Mammary Glands Reveal Their Regulatory Role in Mammary Cell Involution and Remodeling
Source: Biomolecules. 2023 May 18;13(5):860. doi: 10.3390/biom13050860 (PMC10216389; doi:10.3390/biom13050860)
Supplement: Supplementary file 1 [file biomolecules-13-00860-s001.zip › Supplementary materials/Table S3.xlsx]

## Sheet: GO
ONTOLOGY	ID	Description	GeneRatio	BgRatio	pvalue	p.adjust	qvalue	geneID	Count
BP	GO:0016570	histone modification	153/3218	494/18800	1.38996e-14	8.55521e-11	7.1283e-11	NEK11/MCM3AP/PRMT2/HLCS/KAT2B/USP16/NAA50/YEATS2/TBL1XR1/EYA3/ATF2/TRIP12/KDM1A/RIF1/VPS72/ASH1L/MEAF6/RLF/HDAC4/PRKAA2/MYSM1/MIER1/ZZZ3/KDM7A/AASS/KMT2C/KMT2E/EZH2/HDAC9/EP300/UBE2N/LRRK2/USP15/NFYB/PRDM4/CAMK2D/PRDM5/CLOCK/BRD4/GATAD2A/KDM3B/MIER2/NSD1/UIMC1/DOT1L/DNMT1/MLLT3/KDM4C/JAK2/HDAC2/UFL1/MAP3K7/SNW1/ARID4A/LEO1/USP3/RPS6KA5/TET3/EHMT1/MTA3/KANSL3/PPP4R3B/VRK2/KDM3A/NCOA1/SETDB2/EPC1/W…	153
BP	GO:0043087	regulation of GTPase activity	120/3218	364/18800	8.61362e-14	2.65084e-10	2.20871e-10	ARHGEF26/RASA2/TBC1D5/TIAM1/CBLB/GSK3B/ITGA6/RAPGEF4/DOCK10/EPHA4/RAB3GAP1/ARHGAP15/PKP4/DOCK7/SH3BP4/SYDE2/EVI5/ARHGAP29/NGEF/VAV3/CHN2/MET/EZH2/RAPGEF5/SNX13/WNK1/TBC1D22A/TBC1D15/PLXNC1/FGD6/LRRK2/TBC1D30/FGD4/CPEB2/TBC1D14/TBCK/RAP1GDS1/ARAP2/TBC1D1/EPHA5/RASA1/RASGRF2/EFNA5/ARAP3/RAPGEF6/DOCK6/RIC1/DOCK8/PTK2B/NTRK2/AFDN/SIPA1L1/SOS2/BBS4/MYO9A/WDR41/IQGAP2/RAPGEF1/TSC1/SOS1/LIMS1/TBC1D8/MAP…	120
BP	GO:0010638	positive regulation of organelle organization	146/3218	487/18800	9.65756e-13	1.53839e-09	1.2818e-09	SMC4/DHX36/ATR/NCK1/SYNJ1/CD47/GSK3B/SNX4/DLG1/LNPK/NCKAP1/CYFIP1/MFF/CUL3/XRCC5/CROCC/CDC42/RAB3GAP1/STIL/SH3GLB1/SNX7/GPSM2/AKAP9/SSBP1/WASL/HNRNPA2B1/MET/SCIN/MIEF1/NCKAP1L/PPHLN1/CNOT2/FBXO7/NAV3/DNM1L/C2CD5/ATF7IP/STX18/TAPT1/HTT/NAF1/NCAPG/ANAPC4/SLAIN2/KDR/CEP135/CNOT6L/MAPK9/CNOT6/SLF1/FER/G3BP1/CDC23/VDAC1/CEP120/RAD50/DNMT1/INSR/LPAR1/SNX30/CDK5RAP2/SMC5/PTK2B/SMC2/HMBOX1/PHIP/TCP1/MAP3…	146
BP	GO:0031331	positive regulation of cellular catabolic process	137/3218	449/18800	1.17628e-12	1.53839e-09	1.2818e-09	DHX36/PIK3CB/GSK3B/SNX4/USP13/APP/LRP2/YTHDF2/PUM1/DIS3L2/RAB3GAP1/ATF6/NRDC/ZYG11B/TMEM59/PRKAA2/SH3BP4/SH3GLB1/SNX7/GIGYF2/ANKIB1/ZC3HAV1/NOD1/NUB1/TNRC6B/TMTC3/LRRK2/ABCD2/CNOT2/MDM2/FBXO7/FBXL5/HTT/EXOSC9/KDR/GRSF1/SLC4A4/CNOT6L/UPF1/MAPK9/CNOT6/CNOT8/LARP1/VDAC1/LDLR/INSR/SNX30/SH3RF1/TRIM14/BNIP3L/PTK2B/UBQLN1/AGTPBP1/DAPK1/SPTLC1/FOXO3/UFL1/MAP3K7/SYNCRIP/EPM2A/DCP2/PSMC1/PSEN1/HIF1A/SAMD4…	137
BP	GO:0007163	establishment or maintenance of cell polarity	81/3218	219/18800	1.24971e-12	1.53839e-09	1.2818e-09	GSK3B/DLG1/PARD3B/CDC42/SNX27/PATJ/DOCK7/GPSM2/KRIT1/LIN7A/NCKAP1L/RAP1B/HTT/RUFY3/RHOBTB3/WWC1/CTNNA1/CAMSAP3/CDK5RAP2/KANK1/DOCK8/PTK2B/TRAF3IP2/MAP7/MYO9A/WDPCP/RAB10/ROCK2/NEK3/PARD3/ITGB1/FRMD4A/MPP7/FERMT1/ARFGEF1/UBXN2B/PTK2/PARVA/CKAP5/AMOTL1/KIF26B/SDCCAG8/ARPC5/CRB1/CRKL/RHOF/SIPA1L3/SPINT2/ARHGAP35/BCAS3/MYO18A/PAFAH1B1/NDEL1/ERBIN/SPDL1/DOCK2/RICTOR/FBXW11/GOLPH3/CDC42BPB/IGF1R/FRMD4B…	81
BP	GO:0030010	establishment of cell polarity	60/3218	143/18800	2.22335e-12	2.28079e-09	1.90038e-09	GSK3B/PARD3B/CDC42/SNX27/PATJ/DOCK7/GPSM2/KRIT1/RAP1B/HTT/RUFY3/WWC1/CAMSAP3/CDK5RAP2/KANK1/DOCK8/PTK2B/TRAF3IP2/MYO9A/WDPCP/RAB10/ROCK2/NEK3/PARD3/ITGB1/FRMD4A/MPP7/FERMT1/ARFGEF1/UBXN2B/PTK2/AMOTL1/KIF26B/SDCCAG8/CRB1/CRKL/SIPA1L3/BCAS3/MYO18A/PAFAH1B1/NDEL1/SPDL1/DOCK2/RICTOR/FBXW11/GOLPH3/IGF1R/FRMD4B/MAP4/ROCK1/NDC80/LAMA1/NDE1/SHTN1/GBF1/KIF20B/FAT1/MCPH1/OPHN1/AMOT	60
BP	GO:0046777	protein autophosphorylation	80/3218	224/18800	1.36689e-11	1.20189e-08	1.00143e-08	ATR/DYRK1A/GSK3B/PAK2/MAP3K13/STK39/EPHA4/ERBB4/PIKFYVE/DDR2/TRIM24/LRRK2/IRAK3/CAMK2D/TXK/TEC/KDR/MOB1B/FER/ITK/RAD50/INSR/JAK2/PTK2B/NTRK2/DAPK1/SYK/FYN/ENPP1/TRPM7/CHP1/EIF2AK4/ABL1/CALM2/VRK2/EIF2AK3/AAK1/STK24/FLT1/MYO3A/STK4/LYN/PTK2/NBN/STK33/THY1/ATG13/ATM/PDGFD/TAOK3/PDGFC/CHEK2/MAPKAPK5/DYRK1B/ULK2/CDK12/TOM1L1/MAP3K3/ERN1/STK10/PEAK1/PRKD1/VRK1/MARK3/IGF1R/RIPK1/SMG1/PDPK1/EEF2K/EPHB4/…	80
BP	GO:0048193	Golgi vesicle transport	97/3218	294/18800	1.95526e-11	1.50433e-08	1.25343e-08	ATP2C1/TRAPPC10/SEC22A/CUL3/ACSL3/PGAP1/MYO1B/CCDC93/GOLPH3L/EPS15/SORT1/SEC22B/CREB3L2/STEAP2/COG5/RINT1/ARFGAP3/ARF3/LRRK2/MON2/CCDC91/STX18/TBC1D14/HTT/AP1AR/SEC24B/SEC24D/EXOC1/USO1/SEC31A/YIPF5/SEC24A/LMAN2/SNX2/VPS13A/STX17/SNX3/EXOC5/MYO5A/VPS13C/SCAMP1/AP3S1/EXOC6B/SPAST/YIPF4/COMMD1/VPS54/RAB1A/RAB10/NBAS/COG6/COG3/KIF16B/SEC23B/VAPB/ARFGEF2/ATP9A/UVRAG/RAB6A/COPB1/SORL1/SEC16B/PITPNB/SL…	97
BP	GO:0051056	regulation of small GTPase mediated signal transduction	98/3218	299/18800	2.36101e-11	1.61467e-08	1.34536e-08	RASA2/PIK3CB/ITSN1/TIAM1/ARHGAP31/ITGAV/COL3A1/CUL3/ARHGAP15/SSX2IP/SYDE2/ARHGAP29/NGEF/VAV3/CHN2/MET/CYTH4/FGD4/ARHGDIB/FAM13A/MYO9B/OBSCN/RASA1/RASGRF2/ARHGAP26/FAM13B/CDC42SE2/KANK2/LPAR1/DENND4C/KANK1/DOCK8/ABCA1/ARHGAP18/ARFGEF3/SIPA1L1/CGNL1/SOS2/MYO9A/DENND4A/ABL1/SOS1/MAP4K4/DENND1A/MAPKAP1/GARNL3/SPATA13/STARD13/ITGB1/ARHGAP12/RALGAPA2/ARFGEF2/PREX2/ARFGEF1/SWAP70/ARHGEF12/CBL/ARHGAP20/R…	98
BP	GO:0016197	endosomal transport	81/3218	231/18800	2.96973e-11	1.82787e-08	1.523e-08	TRAPPC10/TBC1D5/ITSN1/TBC1D23/TMEM50B/SNX4/ACAP2/PIKFYVE/CCDC93/SNX27/EPS15/ZFYVE9/EVI5/SORT1/VPS50/ERC1/EEA1/LRRK2/TBC1D14/RHOBTB3/ZFYVE16/SNX2/RAB11B/RIC1/ABCA1/SNX3/REPS1/VTA1/AP5M1/BLOC1S6/VPS39/EHD4/RAB11A/AP3B1/ALMS1/TMEM87B/VPS54/RAB10/ITSN2/DENND1A/DCLK1/VPS36/STX16/ATP9A/CHMP4C/LAPTM4B/RAB6A/VPS26B/DENND5A/SORL1/DENND1B/KIAA1109/ANKRD50/ARFIP1/VPS35/ANKRD27/CLTC/GOSR1/VPS53/ANKFY1/SPAG9/…	81
BP	GO:0016482	cytosolic transport	64/3218	169/18800	8.80299e-11	4.92567e-08	4.10413e-08	DNAJC13/TRAPPC10/TBC1D5/TBC1D23/PIKFYVE/SRSF10/EPS15/HOOK1/EVI5/SORT1/ERC1/RAB21/EEA1/LRRK2/MON2/CCDC91/TBC1D14/AP1AR/RHOBTB3/SNX2/RIC1/VPS13A/SNX3/VPS13C/TMEM87B/VPS54/KIF16B/PIP4K2A/KIF5B/STX16/ATP9A/RAB6A/VPS26B/DENND5A/SORL1/VPS11/RDX/MTMR2/ARFIP1/VPS35/ANKRD27/CLTC/MYO1D/GOSR1/VPS53/ANKFY1/STX8/SPAG9/TANC2/DAB2/HEATR5A/SNX6/ARL8B/CLN3/LMTK2/SNX8/USP7/VTI1A/GBF1/HOOK3/VPS26A/STX5/GAK/MAPK1	64
BP	GO:0010506	regulation of autophagy	105/3218	336/18800	1.11178e-10	5.70249e-08	4.75139e-08	PIK3CB/ATP6V1A/GSK3B/SNX4/RUBCN/PARL/USP13/PIK3CA/RAB3GAP1/ATF6/TMEM59/PRKAA2/LEPR/SH3BP4/SH3GLB1/SNX7/DRAM2/SEC22B/NOD1/RHEB/MET/EP300/LRRK2/FBXO7/DNM1L/TBC1D14/HTT/KDR/EXOC1/LARP1/VDAC1/SNX30/ACER2/TRIM14/BNIP3L/UBQLN1/DAPK1/SPTLC1/FOXO3/UFL1/MAP3K7/RRAGD/EPM2A/TAB2/HIF1A/NEDD4/VPS13C/HERC1/WDR41/ABL1/TSC1/BCL2L11/FEZ2/LRSAM1/TRIM13/PIP4K2A/WAC/TP53INP1/MTDH/ATP6V1H/RIPK2/UVRAG/VPS26B/PIK3C2A/I…	105
BP	GO:0031023	microtubule organizing center organization	57/3218	145/18800	1.72471e-10	8.16583e-08	6.80387e-08	CEP63/KAT2B/SPICE1/CROCC/CEP85/STIL/PATJ/SSX2IP/SLC16A1/POC1B/PPP1R12A/CEP135/CEP120/KIF3A/CDK5RAP2/HAUS6/CNTLN/MPDZ/CEP152/BBS4/ALMS1/XPO1/ROCK2/CENPJ/KIF3B/CEP250/TMEM67/CHMP4C/UBXN2B/NAT10/UVRAG/C2CD3/CKAP5/SDCCAG8/MAP9/WDR62/BCAS3/PAFAH1B1/KIAA0753/CNTROB/NDEL1/TRIM37/FBXW11/CTNNB1/CLASP2/PDCD6IP/NDC80/CEP192/VPS4B/RTTN/NDE1/CCP110/PCM1/MCPH1/CHORDC1/CEP295/HAUS7	57
BP	GO:0042176	regulation of protein catabolic process	118/3218	395/18800	1.88904e-10	8.30501e-08	6.91984e-08	TIPARP/USP25/CBLB/GSK3B/USP13/PSMD14/LRP2/PSMD1/SERPINE2/EPHA4/BARD1/HECW2/NRDC/ZYG11B/RPL5/LRIG2/SEC22B/ANKIB1/HIPK2/NUB1/TMTC3/LRRK2/MDM2/IRAK3/FBXL5/MAPK9/LDLR/GIPC1/PBK/SH3RF1/RIC1/PTK2B/UBQLN1/AGTPBP1/RAD23B/FYN/SNX3/HACE1/UFL1/LATS1/APC/PSMC1/PSEN1/USP8/NEDD4/ARIH1/PIAS1/SMAD3/PSMC6/STYX/HMGCR/XPO1/COMMD1/UBXN2A/ODC1/RNF144A/ZER1/MYCBP2/WAC/CSNK2A1/ITCH/LAPTM4B/RNF19A/WWP1/PTK2/SORL1/VPS11/…	118
BP	GO:0016236	macroautophagy	97/3218	306/18800	2.38967e-10	9.80561e-08	8.17015e-08	UBA5/TBC1D5/ATG3/ATP6V1A/SNX4/RUBCN/PIK3CA/PIKFYVE/RAB3GAP1/STAM2/PRKAA2/SH3GLB1/SNX7/SEC22B/VPS41/NOD1/RHEB/LRRK2/WDFY3/TBC1D14/HTT/KDR/EXOC1/LARP1/KLHL3/VDAC1/CDC37/SNX30/STX17/BNIP3L/UBQLN1/SPTLC1/UFL1/MAP3K7/SNX14/VTA1/EPM2A/PSEN1/ZFYVE1/HIF1A/NEDD4/VPS13C/VPS39/TSC1/FEZ2/RAB1A/UBXN2A/LRSAM1/IFT88/VPS36/TRIM13/PIP4K2A/WAC/TP53INP1/CHMP4C/UBXN2B/ATP6V1H/RIPK2/UVRAG/VPS26B/ATG13/AMBRA1/SESN3/RA…	97
BP	GO:0030705	cytoskeleton-dependent intracellular transport	70/3218	197/18800	3.29222e-10	1.26648e-07	1.05524e-07	OPA1/APP/TTC21B/DYNC1I2/MREG/TRAK2/CDC42/MYO1B/KIF5C/HOOK1/SSX2IP/FNBP1L/WASL/RAB21/TUBA1A/IFT27/HTT/WDR19/KIF3A/CAMSAP3/IFT74/APBA1/AGTPBP1/LCA5/SYNE2/SPG11/HIF1A/ACTR10/BLOC1S6/MYO5C/MYO5A/MYO1E/AP3B1/AP3S1/SPAST/CCDC88A/RAB1A/WDR35/IFT88/KIF5B/KIF3B/STAU2/RAB6A/DYNC2H1/KIFAP3/KIF1B/IFT81/MYO1D/RHOT1/MYO1C/PAFAH1B1/NDEL1/TANC2/FBXW11/MYO10/DYNC1H1/KLC1/TRAK1/ARL8B/FYCO1/KIF13A/DST/DTNBP1/MYO5B/…	70
BP	GO:1902115	regulation of organelle assembly	71/3218	202/18800	4.29489e-10	1.555e-07	1.29565e-07	KAT2B/CEP97/ATG3/SPICE1/GSK3B/SNX4/IL1RAP/PIKFYVE/CROCC/RAB3GAP1/STIL/PRKAA2/SH3GLB1/SNX7/GPSM2/SEC22B/LRRK2/CNOT2/TBC1D30/STX18/TAPT1/TBC1D14/RNF4/HTT/CEP135/CNOT6L/MAPK9/CNOT6/G3BP1/CEP120/SNX30/CDK5RAP2/PTPRD/SENP6/SYNE2/BBS4/ALMS1/FEZ2/CCDC88A/LRSAM1/CENPJ/IFT88/PAN3/PIP4K2A/GDI2/CHMP4C/ASAP1/VPS11/RDX/RAB3GAP2/SDCCAG8/MPHOSPH9/MTMR3/CYLD/ARHGAP35/CNTROB/TRIM37/PRKAA1/NTRK3/SCFD1/DYNC1H1/MAP4…	71
BP	GO:0018105	peptidyl-serine phosphorylation	98/3218	315/18800	6.04042e-10	2.06549e-07	1.72099e-07	ATR/NCK1/MORC3/DYRK1A/PLCL2/GSK3B/TFRC/PAK2/MAP3K13/APP/PIK3CA/STK39/TLK1/CAB39/PIKFYVE/PLCL1/RPS6KA1/CLSPN/MAST2/PRKAA2/DOCK7/PKN2/HIPK1/AKAP9/BRAF/HIPK2/WNK1/LRRK2/STK38L/CREBL2/CAMK2D/MAPK9/CSNK1G2/NSD1/CSNK1G3/FNIP1/SLC1A1/NTRK2/SYK/LATS1/PRKCH/CSNK1G1/TTBK2/RPS6KA5/PRKCE/VRK2/NCK2/EIF2AK3/ROCK2/MAPKAP1/DCLK1/CSNK2A1/STK4/PRKDC/RIPK2/HIPK3/ATM/MARK1/SMYD3/AKT3/FNIP2/CHEK2/DCLK2/MAPKAPK5/DYRK1…	98
BP	GO:0033044	regulation of chromosome organization	73/3218	212/18800	7.0483e-10	2.28328e-07	1.90245e-07	SMC4/DHX36/ATR/XRN1/CUL3/XRCC5/INO80D/HECW2/SSBP1/HNRNPA2B1/PPHLN1/ATF7IP/RNF4/NAF1/NCAPG/ANAPC4/UPF1/SLF1/IK/CDC23/RAD50/DNMT1/CDK5RAP2/SMC5/SMC2/HMBOX1/SENP6/TCP1/MAP3K4/APC/DCP2/MNAT1/INO80/HNRNPC/ZWILCH/ANAPC1/SETDB2/RB1/TERF1/NBN/NAT10/ATM/UCHL5/CENPF/NEK7/ANAPC7/SMARCA5/MAPKAPK5/SMG6/CDC6/AXIN2/SPDL1/FBXO4/SIN3A/PML/CTNNB1/ACTR8/DYNC1LI1/INO80C/NDC80/ERCC4/PARN/SMG1/BAZ1B/MAD1L1/USP7/SLF2/T…	73
BP	GO:0016050	vesicle organization	95/3218	306/18800	1.24581e-09	3.83398e-07	3.19452e-07	SYNJ1/DNAJC13/VPS8/AP2M1/CUL3/SERPINE2/PIKFYVE/ZEB2/STAM2/GOLPH3L/EPS15/HOOK1/FNBP1L/VAV3/SORT1/SEC22B/SAMD9/ZPBP/WASL/VPS41/SNX10/ARFGAP3/EEA1/C2CD5/SEC24B/PI4K2B/SEC24D/USO1/SEC31A/AP1M1/ZFYVE16/YIPF5/SEC24A/CLCN3/UNC13B/STX17/ABCA1/SNX3/STX7/VTA1/SPG11/BLOC1S6/USP8/VPS39/KNL1/RAB11A/AP3B1/YIPF4/RAB1A/TGFBRAP1/TBC1D4/VPS36/PIP4K2A/SEC23B/STX16/VAPB/ARFGEF2/CHMP4C/LAPTM4B/UVRAG/SYT9/VPS11/OSBP/S…	95
BP	GO:0016358	dendrite development	77/3218	231/18800	1.34137e-09	3.9315e-07	3.27578e-07	DHX36/DIP2A/GSK3B/PAK2/APP/CYFIP1/DOCK10/EPHA4/KLF7/HECW2/CDC42/IGSF9/NGEF/TMEM106B/COBL/WASL/SEMA3A/EZH2/RAB21/LRRK2/PPP3CA/PDLIM5/UBA6/MEF2C/SLC25A46/PTPRD/TMEFF1/HDAC2/FYN/PSEN1/SIPA1L1/BLOC1S6/NEDD4/BBS4/ABL1/STRN/NCK2/KIDINS220/FARP1/DCLK1/ABI1/ITGB1/BTBD3/STAU2/PREX2/ASAP1/CAPRIN1/LRP4/MARK1/SRGAP2/RERE/LAMC2/CAMSAP2/CRKL/FBXW8/RAPGEF2/FBXO31/ANKRD27/PAFAH1B1/TANC2/BAIAP2/CTNND2/UBE3A/MEF2A…	77
BP	GO:0000209	protein polyubiquitination	80/3218	244/18800	1.54918e-09	4.33418e-07	3.61129e-07	TTC3/DZIP3/TRIP12/CUL3/BARD1/HECW2/RNF115/ANKIB1/UBE3C/UBE2H/CUL1/UBE2N/MDM2/RNF4/ANAPC4/LNPEP/FBXL17/FBXO38/UBE2D2/CDC23/KLHL3/TRAF1/TRIM14/UBE3D/TRAF3IP2/HACE1/UBE2J1/SHPRH/SASH1/NEDD4/RNF111/ARIH1/ANAPC1/RMND5A/PELI1/RNF144A/RC3H2/LRSAM1/NHLRC3/TPP2/ITCH/RNF19A/UBR5/WWP1/UBE2L6/CBL/AMBRA1/BIRC2/UBE4B/RC3H1/ANAPC7/TRIM2/UBE3B/WSB1/UBE2G1/SMURF2/RNF180/ERCC8/FBXO4/FBXW11/UBE3A/UBE2Q2/FBXO22/HECT…	80
BP	GO:0018209	peptidyl-serine modification	102/3218	338/18800	1.74883e-09	4.68001e-07	3.89944e-07	ATR/NCK1/MORC3/DYRK1A/PLCL2/GSK3B/TFRC/PAK2/MAP3K13/APP/PIK3CA/GALNT3/STK39/TLK1/CAB39/PIKFYVE/PLCL1/RPS6KA1/CLSPN/MAST2/PRKAA2/DOCK7/PKN2/HIPK1/AKAP9/BRAF/HIPK2/WNK1/LRRK2/STK38L/CREBL2/CAMK2D/MAPK9/CSNK1G2/NSD1/CSNK1G3/FNIP1/SLC1A1/NTRK2/SYK/LATS1/PRKCH/CSNK1G1/TTBK2/RPS6KA5/PRKCE/VRK2/NCK2/EIF2AK3/ROCK2/MAPKAP1/DCLK1/CSNK2A1/STK4/PRKDC/RIPK2/HIPK3/ATM/MARK1/SMYD3/AKT3/FNIP2/CHEK2/DCLK2/MAPKAPK…	102
BP	GO:0007098	centrosome cycle	51/3218	131/18800	2.30015e-09	5.89892e-07	4.91505e-07	CEP63/KAT2B/SPICE1/CROCC/CEP85/STIL/SSX2IP/SLC16A1/POC1B/PPP1R12A/CEP135/CEP120/KIF3A/CDK5RAP2/HAUS6/CNTLN/CEP152/BBS4/ALMS1/XPO1/ROCK2/CENPJ/KIF3B/CEP250/TMEM67/CHMP4C/UBXN2B/NAT10/UVRAG/C2CD3/CKAP5/SDCCAG8/MAP9/WDR62/KIAA0753/CNTROB/NDEL1/TRIM37/CTNNB1/PDCD6IP/NDC80/CEP192/VPS4B/RTTN/NDE1/CCP110/PCM1/MCPH1/CHORDC1/CEP295/HAUS7	51
BP	GO:0006470	protein dephosphorylation	90/3218	291/18800	4.15485e-09	1.02292e-06	8.52313e-07	NCK1/PPP2R3A/GSK3B/DLG1/EYA3/PTPRU/PTPN4/MGAT5/PTPRF/ILKAP/LRRC40/RPAP2/CDC14A/PTPN12/PPP6R2/NCKAP1L/LRRK2/PTPRB/PPP1R12A/DUSP16/PTPN13/BOD1L1/HTT/PPA2/PPP3CA/UBLCP1/PPP2R2B/PPP2CA/PTPRD/JAK2/PPP3CC/PPP2R2A/CDC14B/PTPDC1/FIG4/RNGTT/PTPRK/CTDSPL2/STYX/TSC1/PPM1B/CALM2/PPP4R3B/PPP3R1/PPP1CB/ROCK2/PTPA/PTPRA/RPRD1B/YWHAB/EYA2/PTPN1/EYA1/SWAP70/PTPRJ/PPP2R1B/AMBRA1/MTMR2/DUSP10/CAMTA1/PPP2R5A/MTMR3/A…	90
BP	GO:0006892	post-Golgi vesicle-mediated transport	43/3218	104/18800	4.81695e-09	1.14032e-06	9.50128e-07	ATP2C1/ACSL3/MYO1B/CCDC93/GOLPH3L/EPS15/SORT1/STEAP2/MON2/CCDC91/AP1AR/EXOC1/VPS13A/EXOC5/MYO5A/VPS13C/SCAMP1/AP3S1/EXOC6B/COMMD1/VPS54/RAB10/KIF16B/ARFGEF2/SORL1/BBS2/ANKFY1/RABEP1/NSF/GOLPH3/SCAMP2/SCFD1/GOLGA4/KIF13A/EXOC2/RAB31/CLN3/VTI1A/SORCS1/GBF1/EXOC6/ANK3/GAK	43
BP	GO:0044089	positive regulation of cellular component biogenesis	135/3218	494/18800	6.24108e-09	1.42273e-06	1.18544e-06	ATR/NCK1/CD47/PHLDB2/GSK3B/SNX4/TFRC/DLG1/IL1RAP/PIK3CA/NCKAP1/CYFIP1/CROCC/CDC42/EPB41L5/RAB3GAP1/STIL/SH3GLB1/FNBP1L/SNX7/GPSM2/AKAP9/COBL/WASL/MET/CD36/NCKAP1L/PPHLN1/CNOT2/RAP1B/NAV3/ATF7IP/STX18/TAPT1/LDB2/HTT/TLR6/SLAIN2/KDR/CEP135/CNOT6L/MAPK9/CNOT6/SLF1/FER/EFNA5/G3BP1/DPYSL3/PALM/CEP120/FNIP1/DNMT1/LPAR1/SNX30/CDK5RAP2/PTPRD/UNC13B/PTK2B/NTRK2/SYK/ABCA1/ESR1/APC/TGFB3/TPM1/FMN1/BBS4/SMAD…	135
BP	GO:0043161	proteasome-mediated ubiquitin-dependent protein catabolic process	117/3218	414/18800	8.31997e-09	1.82891e-06	1.52387e-06	WWTR1/ARMC8/LTN1/GSK3B/TBL1XR1/PSMD14/UBR3/PSMD1/TRIP12/CUL3/HECW2/UBXN4/ZYG11B/ANKIB1/UBE2H/NUB1/CUL1/LRRK2/MDM2/AMN1/FBXL5/RNF4/DNAJB14/ANAPC4/CLOCK/MAPK9/FBXL17/FBXO38/CDC23/GIPC1/PBK/SH3RF1/UBQLN1/RAD23B/UBE3D/HACE1/ASCC3/FBXL4/UFL1/UBE2J1/PSMC1/PSEN1/NEDD4/TRIP4/KLHDC1/UBR1/ARIH1/PIAS1/PSMC6/STYX/ANAPC1/RMND5A/XPO1/COMMD1/PELI1/UBXN2A/RNF144A/ZER1/FBXL3/NHLRC3/TRIM13/CUL2/WAC/ITCH/TRPC4AP/TM…	117
BP	GO:0010508	positive regulation of autophagy	51/3218	136/18800	1.02475e-08	2.17494e-06	1.81219e-06	PIK3CB/GSK3B/SNX4/RAB3GAP1/ATF6/TMEM59/PRKAA2/SH3BP4/SH3GLB1/SNX7/NOD1/LRRK2/FBXO7/HTT/KDR/LARP1/VDAC1/SNX30/TRIM14/BNIP3L/DAPK1/SPTLC1/FOXO3/UFL1/MAP3K7/EPM2A/HIF1A/TSC1/BCL2L11/LRSAM1/TRIM13/PIP4K2A/WAC/TP53INP1/MTDH/RIPK2/UVRAG/PIK3C2A/AMBRA1/SESN3/RAB3GAP2/VPS13D/DEPDC5/ULK2/CALCOCO2/PRKAA1/PRKD1/FYCO1/ROCK1/TRIM8/DHRSX	51
BP	GO:0007224	smoothened signaling pathway	52/3218	140/18800	1.07803e-08	2.21177e-06	1.84287e-06	IFT80/DZIP1L/ARL13B/BOC/TTC21B/SERPINE2/GPR161/STIL/HSPB11/PRKACB/HIPK1/HIPK2/GLI3/IFT27/EVC2/CC2D2A/WDR19/FBXL17/NDST1/CTNNA1/CDK20/TBC1D32/ENPP1/KIAA0586/RORA/TTBK2/WDPCP/CENPJ/RB1/EXT1/C2CD3/DYNC2H1/UCHL5/HHAT/IFT81/TCTN2/INTU/MEGF8/TUBD1/CHSY1/TTC23/TGFBR2/RUNX2/CREBBP/MGRN1/FGFR2/WDR11/BTRC/DLG5/HERC4/CDON/GPC3	52
BP	GO:0031346	positive regulation of cell projection organization	100/3218	341/18800	1.30931e-08	2.59961e-06	2.16603e-06	DHX36/NCK1/ROBO2/TIAM1/GSK3B/MAP3K13/PIK3CA/ITGA6/NCKAP1/CYFIP1/EPHA4/BMPR2/CFLAR/CROCC/CDC42/KDM1A/P3H1/ROR1/LPAR3/FNBP1L/TMEM106B/COBL/CREB3L2/WASL/EZH2/EP300/RAB21/PLXNC1/ATF1/TAPT1/HTT/CEP135/RUFY3/EFNA5/FBXO38/DPYSL3/PALM/CEP120/PTPRD/PTK2B/NTRK2/FYN/FIG4/SNX3/APC/TGFB3/BBS4/RAB11A/ARSB/ABL1/RAPGEF1/SETX/CCDC88A/KIDINS220/STK24/CENPJ/ATP8A2/ARHGEF7/CBFA2T2/ENPP2/STAU2/TOX/LYN/CAPRIN1/ABL2/PL…	100
BP	GO:0043547	positive regulation of GTPase activity	84/3218	272/18800	1.45792e-08	2.80422e-06	2.33651e-06	ARHGEF26/TBC1D5/TIAM1/GSK3B/ITGA6/RAPGEF4/DOCK10/RAB3GAP1/PKP4/DOCK7/SYDE2/EVI5/ARHGAP29/NGEF/CHN2/EZH2/RAPGEF5/SNX13/TBC1D22A/TBC1D15/TBC1D30/TBC1D14/TBCK/RAP1GDS1/ARAP2/TBC1D1/RASA1/RASGRF2/ARAP3/RAPGEF6/DOCK6/RIC1/DOCK8/PTK2B/AFDN/SIPA1L1/SOS2/MYO9A/WDR41/RAPGEF1/TSC1/SOS1/LIMS1/TBC1D8/MAP4K4/ASAP2/RABGAP1/GARNL3/DOCK9/TBC1D4/ARHGEF7/USP6NL/ITGB1/RSU1/RALGAPA2/ASAP1/THY1/SRGAP2/RABGAP1L/RALGPS…	84
BP	GO:0044782	cilium organization	109/3218	384/18800	2.07056e-08	3.86191e-06	3.21779e-06	IFT80/WWTR1/CEP70/DZIP1L/PCNT/ARL13B/CEP97/ATG3/GSK3B/IQCB1/IQCG/CCDC39/TTC21B/CROCC/DNAH7/SPATA6/SSX2IP/FNBP1L/CDC14A/CEP41/CFAP69/SNX10/GALNT11/BBS9/NME8/ATXN10/CEP290/POC1B/CEP83/RAB3IP/TBC1D30/CFAP54/IFT27/CC2D2A/TAPT1/HTT/ALPK1/WDR19/CEP135/CEP120/KIF3A/NEK1/IFT74/RFX3/CEP78/KIF27/CDC14B/PTPDC1/TBC1D32/ARMC2/CEP162/AHI1/LCA5/SYNE2/KIAA0586/EXOC5/TTBK2/EHD4/BBS4/LRRC49/CCDC88A/WDPCP/WDR35/ABC…	109
BP	GO:0048813	dendrite morphogenesis	51/3218	139/18800	2.38206e-08	4.31223e-06	3.593e-06	DHX36/DIP2A/GSK3B/DOCK10/EPHA4/KLF7/HECW2/CDC42/NGEF/TMEM106B/WASL/SEMA3A/RAB21/LRRK2/PPP3CA/PDLIM5/PTPRD/FYN/SIPA1L1/BLOC1S6/NEDD4/KIDINS220/FARP1/DCLK1/ABI1/ITGB1/BTBD3/STAU2/PREX2/CAPRIN1/LRP4/RERE/FBXW8/RAPGEF2/FBXO31/ANKRD27/PAFAH1B1/TANC2/BAIAP2/CTNND2/UBE3A/MEF2A/CUL7/PHACTR1/DTNBP1/NEDD4L/EEF2K/PTEN/PRMT3/PICALM/PAK3	51
BP	GO:0071559	response to transforming growth factor beta	80/3218	258/18800	2.61846e-08	4.50726e-06	3.75551e-06	VEPH1/ITGB5/PAK2/COL3A1/CFLAR/EPB41L5/ZEB2/ACVR1/ITGB6/ZFYVE9/TGFBR3/TRIM33/COL1A2/HIPK2/ITGB8/EP300/LEMD3/USP15/APAF1/PDE3A/MEF2C/NR3C1/SMAD5/GIPC1/HDAC2/FYN/CD109/MAP3K7/PTPRK/LATS1/SNW1/TGFB3/FUT8/FBN1/RNF111/SPRED1/SMAD3/SMAD6/ABL1/LTBP1/LIMS1/SPRED2/ROCK2/ADAM17/TGFBRAP1/ITGA8/ZEB1/FERMT1/PTK2/SOX6/PDGFD/TGFB2/CRKL/SMAD1/ZFHX3/WWOX/MYOCD/SMURF2/DAB2/FURIN/PML/SNX6/IGF1R/IL17RD/TGFBR2/PPARG/Z…	80
BP	GO:0032386	regulation of intracellular transport	97/3218	332/18800	2.63625e-08	4.50726e-06	3.75551e-06	DNAJC13/PCNT/GSK3B/PARL/TTC21B/MFF/BARD1/PGAP1/CDC42/SCP2/EFCAB7/SH3GLB1/GLI3/RINT1/CD36/MIEF1/RAB21/CEP290/LRRK2/CPSF6/C2CD5/PPP1R12A/STX18/SEC24B/RUFY3/WWC1/YIPF5/RAB11B/UBL5/STOM/JAK2/SLC1A1/BNIP3L/FYN/SNX3/UBE2J1/PSEN1/CTDSPL2/NEDD4/CHP1/SMAD3/XPO1/UBAC2/XPO4/FERMT1/MAVS/TM9SF4/PTPN1/ATP9A/ZFAND1/UBR5/SORL1/VPS11/RDX/ATG13/MTMR2/SEC16B/HPS4/FBXW7/ARFIP1/PTPN11/VPS35/CDH1/SAE1/BCAS3/NF1/MYO1C/…	97
BP	GO:0060271	cilium assembly	102/3218	355/18800	2.98661e-08	4.96827e-06	4.13962e-06	IFT80/WWTR1/CEP70/DZIP1L/PCNT/ARL13B/CEP97/ATG3/GSK3B/IQCB1/IQCG/CCDC39/CROCC/DNAH7/SPATA6/SSX2IP/FNBP1L/CDC14A/CEP41/CFAP69/SNX10/GALNT11/BBS9/NME8/ATXN10/CEP290/POC1B/CEP83/RAB3IP/TBC1D30/CFAP54/CC2D2A/TAPT1/HTT/ALPK1/WDR19/CEP135/CEP120/KIF3A/NEK1/IFT74/RFX3/KIF27/CDC14B/PTPDC1/TBC1D32/ARMC2/CEP162/AHI1/SYNE2/KIAA0586/EXOC5/TTBK2/EHD4/BBS4/LRRC49/CCDC88A/WDPCP/WDR35/ABCC4/PIBF1/CENPJ/IFT88/GDI…	102
BP	GO:0072583	clathrin-dependent endocytosis	24/3218	45/18800	3.36648e-08	5.42024e-06	4.51621e-06	PIK3CB/ITSN1/AP2M1/ITGA4/FNBP1L/WASL/SCYL2/BMP2K/CLTA/AAK1/ITSN2/GPR107/LMBRD1/SMAP1/FCHSD2/CLTC/AP2B1/DAB2/FCHO2/SH3GL3/INPP5F/AP2A2/PICALM/GAK	24
BP	GO:0007030	Golgi organization	56/3218	160/18800	3.43443e-08	5.42024e-06	4.51621e-06	GOLGB1/CDC42/GOLPH3L/HOOK1/SEC22B/AKAP9/COG5/LRRK2/STX18/HTT/PI4K2B/USO1/YIPF5/LMAN2/CAMSAP3/STX17/HACE1/SYNE1/ATP8B4/YIPF4/RAB1A/UBXN2A/COG6/COG3/ARHGEF7/USP6NL/STX16/ARFGEF1/UBXN2B/DYNC2H1/SEC16B/CAMSAP2/FBXW8/FHDC1/KIFC3/VMP1/BCAS3/MYO18A/GOLPH3/PRKD1/VRK1/CLASP2/CUL7/TRAPPC8/DYM/ATP8B1/LMAN1/COG7/SEC23IP/VTI1A/GBF1/STX5/ATL3/HUWE1/GAK/MAPK1	56
BP	GO:0010970	transport along microtubule	55/3218	157/18800	4.37686e-08	6.7349e-06	5.6116e-06	OPA1/APP/TTC21B/DYNC1I2/MREG/TRAK2/CDC42/KIF5C/SSX2IP/RAB21/IFT27/HTT/WDR19/KIF3A/CAMSAP3/IFT74/APBA1/AGTPBP1/LCA5/SYNE2/SPG11/HIF1A/ACTR10/BLOC1S6/AP3B1/AP3S1/SPAST/RAB1A/WDR35/IFT88/KIF5B/KIF3B/STAU2/RAB6A/DYNC2H1/KIFAP3/KIF1B/IFT81/RHOT1/PAFAH1B1/NDEL1/FBXW11/DYNC1H1/KLC1/TRAK1/ARL8B/FYCO1/KIF13A/DST/DTNBP1/RAB27B/NDE1/CLN3/SUN1/PCM1	55
BP	GO:0051656	establishment of organelle localization	112/3218	404/18800	5.33298e-08	8.00598e-06	6.67068e-06	NMD3/SYNJ1/TBC1D23/SPICE1/SNX4/DLG1/OPA1/ITGA4/CUL3/MREG/PARD3B/TRAK2/CROCC/CDC42/MYO1B/KIF5C/CD84/NUF2/DOCK7/FNBP1L/GPSM2/WASL/LIN7A/ARFGAP3/CEP83/LRRK2/HTT/AP1AR/CENPC/SDAD1/FER/CDC23/CEP120/KIF3A/RAB11B/CDK5RAP2/AGTPBP1/SYK/PSEN1/SYNE2/SPG11/HIF1A/ACTR10/BLOC1S6/MYO5C/MYO5A/MYO1E/PTGDR/BBS4/RAB11A/AP3B1/AP3S1/SPAST/EML4/XPO1/RAB1A/PIBF1/PARD3/ITGB1/KIF5B/KIF3B/ATP9A/CHMP4C/TERF1/UBXN2B/LYN/RMD…	112
BP	GO:0051052	regulation of DNA metabolic process	126/3218	472/18800	8.54829e-08	1.25273e-05	1.04379e-05	DHX36/ATR/XRN1/KPNA1/TFRC/PIK3CA/EYA3/TRIP12/USP37/XRCC5/INO80D/BMPR2/CDC42/KDM1A/ZRANB3/RIF1/VPS72/POGZ/MEAF6/RLF/USP1/SSBP1/HNRNPA2B1/ORC5/RAD52/UBE2N/ATF1/ARID2/HELB/STAT6/APAF1/NAF1/ANKRD17/ANXA3/BABAM1/UPF1/SLF1/MSH3/PPP2CA/UIMC1/RAD50/IL27RA/PTK2B/HMBOX1/TCP1/MAP3K4/SMOC2/DCP2/INO80/HNRNPC/TIPIN/CCDC88A/PPP4R3B/NPAS2/APLF/EPC1/EYA2/GRHL2/UBR5/TERF1/EYA1/TOX/PRKDC/SPIDR/NBN/DSCC1/NAT10/RNF16…	126
BP	GO:0071539	protein localization to centrosome	19/3218	32/18800	9.18797e-08	1.2581e-05	1.04827e-05	GSK3B/GOLGB1/CCDC14/STIL/SNX10/CEP83/APC/BBS4/PIBF1/CEP250/UBXN2B/C2CD3/CEP350/KIAA0753/CEP192/PCM1/MCPH1/HOOK3/DISC1	19
BP	GO:0030900	forebrain development	105/3218	376/18800	9.27674e-08	1.2581e-05	1.04827e-05	RYK/ROBO2/ARL13B/GSK3B/EIF2B5/APP/TTC21B/LRP2/CCDC141/COL3A1/ERBB4/NRP2/PGAP1/KDM1A/RAB3GAP1/STIL/DOCK7/GLI3/LAMB1/SEMA3A/EZH2/LRRK2/FRS2/APAF1/SCYL2/RBPJ/EPHA5/UBA6/ANXA3/NDST1/CEP120/NFIB/NTRK2/AGTPBP1/SECISBP2/FYN/NUMB/PSEN1/SYNE2/HIF1A/BLOC1S6/BBS4/TSC1/SRD5A2/SLC8A1/RTN4/PEX13/DCLK1/PLCB1/ZEB1/XRN2/BTBD3/EXT1/CHD7/TOX/TRAPPC9/DYNC2H1/UCHL5/SRGAP2/ARPC5/PROX1/CRKL/KDM2B/NF2/RAPGEF2/DCLK2/BBS2…	105
BP	GO:0010498	proteasomal protein catabolic process	131/3218	496/18800	9.27801e-08	1.2581e-05	1.04827e-05	WWTR1/ARMC8/USP25/LTN1/GSK3B/USP13/TBL1XR1/PSMD14/UBR3/UGGT1/PSMD1/TRIP12/RHBDD1/CUL3/HECW2/UBXN4/ZYG11B/ANKIB1/UBE2H/NUB1/CUL1/TMTC3/LRRK2/MDM2/AMN1/FBXL5/RNF4/DNAJB14/ANAPC4/CLOCK/MAPK9/FBXL17/FBXO38/CDC23/GIPC1/PBK/SH3RF1/UBQLN1/RAD23B/UBE3D/HACE1/ASCC3/FBXL4/UFL1/UBE2J1/PSMB1/PSMC1/PSEN1/NEDD4/TRIP4/KLHDC1/UBR1/ARIH1/PIAS1/PSMC6/STYX/ANAPC1/RMND5A/XPO1/COMMD1/PELI1/UBXN2A/RNF144A/ZER1/UBAC2/U…	131
BP	GO:0071560	cellular response to transforming growth factor beta stimulus	77/3218	252/18800	9.40256e-08	1.2581e-05	1.04827e-05	VEPH1/ITGB5/PAK2/COL3A1/CFLAR/EPB41L5/ZEB2/ACVR1/ITGB6/ZFYVE9/TGFBR3/TRIM33/COL1A2/HIPK2/ITGB8/EP300/LEMD3/USP15/APAF1/PDE3A/MEF2C/NR3C1/SMAD5/GIPC1/HDAC2/FYN/CD109/MAP3K7/PTPRK/LATS1/SNW1/TGFB3/FUT8/FBN1/RNF111/SPRED1/SMAD3/SMAD6/ABL1/LTBP1/LIMS1/SPRED2/ADAM17/TGFBRAP1/ITGA8/ZEB1/FERMT1/PTK2/SOX6/PDGFD/TGFB2/CRKL/SMAD1/WWOX/MYOCD/SMURF2/DAB2/FURIN/PML/SNX6/IGF1R/IL17RD/TGFBR2/PPARG/ZNF451/YES1/L…	77
BP	GO:0006401	RNA catabolic process	83/3218	280/18800	1.31834e-07	1.72647e-05	1.43851e-05	DHX36/XRN1/FXR1/FASTKD1/YTHDF2/PUM1/DIS3L2/FASTKD2/AGO1/AGO3/GIGYF2/ZC3HAV1/SND1/TBRG4/TNRC6B/CNOT2/YBX3/NAF1/EXOSC9/GRSF1/CNOT6L/UPF1/CNOT6/TTC37/CNOT8/LARP1/HNRNPM/SECISBP2/TRAF3IP2/SYNCRIP/DCP2/ZC3H14/SAMD4A/MYEF2/RNASE6/HNRNPC/DIS3L/PNPT1/CNOT11/PUM2/NBAS/ROCK2/RC3H2/DIS3/PAN3/EXOSC8/UPF2/PRPF18/TRDMT1/XRN2/LARP4B/RIDA/PABPC1/EIF3E/AGO2/ATM/RC3H1/RNASEL/SMG7/ANGEL2/ZCCHC8/ZC3H18/FTO/CNOT3/SMG…	83
BP	GO:0006402	mRNA catabolic process	72/3218	233/18800	1.48628e-07	1.89145e-05	1.57598e-05	DHX36/XRN1/FXR1/FASTKD1/YTHDF2/PUM1/DIS3L2/FASTKD2/AGO1/AGO3/GIGYF2/ZC3HAV1/SND1/TBRG4/TNRC6B/CNOT2/YBX3/EXOSC9/CNOT6L/UPF1/CNOT6/TTC37/CNOT8/LARP1/HNRNPM/SECISBP2/TRAF3IP2/SYNCRIP/DCP2/ZC3H14/SAMD4A/MYEF2/HNRNPC/PNPT1/CNOT11/PUM2/NBAS/ROCK2/RC3H2/DIS3/PAN3/EXOSC8/UPF2/PRPF18/XRN2/LARP4B/RIDA/PABPC1/EIF3E/AGO2/ATM/RC3H1/RNASEL/SMG7/ANGEL2/FTO/CNOT3/SMG6/METTL16/ERN1/EIF4A3/TNRC6C/AXIN2/PRKCA/EDC3…	72
BP	GO:1903311	regulation of mRNA metabolic process	86/3218	294/18800	1.50579e-07	1.89145e-05	1.57598e-05	DHX36/MBNL1/DYRK1A/SON/FXR1/FASTKD1/YTHDF2/CWC22/PUM1/DIS3L2/BARD1/FASTKD2/SRSF10/RAVER2/GIGYF2/AHCYL1/ZC3HAV1/TBRG4/HNRNPA2B1/DDX17/TNRC6B/CCNT1/CNOT2/CPSF6/YBX3/EXOSC9/YTHDC1/CNOT6L/UPF1/CNOT6/FAM172A/CNOT8/LARP1/SAFB2/SAFB/HNRNPM/SMU1/SECISBP2/TRAF3IP2/SYNCRIP/QKI/DCP2/SNW1/ZC3H14/SAMD4A/MYEF2/LEO1/SLTM/HNRNPC/PNPT1/TIA1/PUM2/NBAS/ROCK2/RC3H2/MBNL2/DIS3/PAN3/EXOSC8/LARP4B/RBM39/RIDA/PABPC1/AGO…	86
BP	GO:0010975	regulation of neuron projection development	116/3218	431/18800	1.74022e-07	2.14221e-05	1.78492e-05	DHX36/NCK1/RYK/ROBO2/TIAM1/GSK3B/PAK2/MAP3K13/ITGA6/CYFIP1/EPHA4/BMPR2/CFLAR/HECW2/KDM1A/P3H1/PTPRF/ROR1/LPAR3/NGEF/LRIG2/TMEM106B/COBL/CREB3L2/SEMA3C/SEMA3A/EZH2/EP300/RAB21/PLXNC1/ATF1/DIP2B/LRRK2/FBXO7/PPP3CA/PDLIM5/RUFY3/EFNA5/FBXO38/DPYSL3/LPAR1/PTPRD/KANK1/PTK2B/NTRK2/KIF13B/HDAC2/FYN/FIG4/SNX3/PSEN1/SIPA1L1/NEDD4/RAB11A/ARSB/ABL1/RAPGEF1/SETX/TSC1/RTN4/CCDC88A/KIDINS220/STK24/ATP8A2/CBFA2T…	116
BP	GO:1903829	positive regulation of cellular protein localization	119/3218	446/18800	1.99888e-07	2.41237e-05	2.01002e-05	NMD3/WWTR1/ATP2C1/PCNT/TOMM70/GSK3B/TFRC/DLG1/EPB41/MFF/ACSL3/ERBB4/CROCC/CDC42/GOLPH3L/PRKAA2/EFCAB7/WLS/SH3GLB1/GPSM2/LRIG2/GLI3/GNAI1/MIEF1/CEP290/DNM1L/TM7SF3/C2CD5/EXOC1/CEP135/RUFY3/SEC24A/CEP120/UBL5/STOM/JAK2/ABHD17B/UNC13B/FYN/EPB41L2/TCP1/APC/TGFB3/PSEN1/HIF1A/PRKCH/CTDSPL2/CHP1/SMAD3/PRKCE/RTN4/CCDC88A/EIF2AK3/ROCK2/CENPJ/XPO4/ITGB1/FRMD4A/KIF5B/MAVS/TM9SF4/CEP250/ZFAND1/UBR5/RIC3/SORL…	119
BP	GO:0051648	vesicle localization	61/3218	189/18800	2.43785e-07	2.88557e-05	2.4043e-05	SYNJ1/TBC1D23/ITGA4/CUL3/MREG/TRAK2/MYO1B/KIF5C/FNBP1L/WASL/LIN7A/ARFGAP3/LRRK2/HTT/AP1AR/USO1/KIF3A/RAB11B/PSEN1/SPG11/BLOC1S6/MYO5C/MYO5A/MYO1E/BBS4/RAB11A/AP3B1/AP3S1/RAB1A/KIF5B/KIF3B/ATP9A/KIFAP3/SEC16B/VPS33A/BBS2/MYO1D/MYO1C/PAFAH1B1/NDEL1/TANC2/FBXW11/VPS33B/DYNC1H1/CTNNB1/TRAK1/FYCO1/CLASP2/PDCD6IP/KIF13A/DTNBP1/MYO5B/RAB27B/VPS4B/NDE1/CLN3/WDR11/GBF1/PTEN/PICALM/SHROOM2	61
BP	GO:0048013	ephrin receptor signaling pathway	25/3218	52/18800	2.48599e-07	2.88703e-05	2.40551e-05	NCK1/TIAM1/EPHA6/EPHA4/NGEF/ANKS1B/RBPJ/EPHA5/RASA1/EFNA5/FYN/SIPA1L1/NCK2/ARHGEF7/LYN/PTK2/PTPN11/ARHGEF28/NTRK3/ANKS1A/SS18/YES1/EPHB4/PAK1/PAK3	25
BP	GO:0051650	establishment of vesicle localization	57/3218	173/18800	2.76313e-07	3.14946e-05	2.62416e-05	SYNJ1/TBC1D23/ITGA4/CUL3/MREG/TRAK2/MYO1B/KIF5C/FNBP1L/WASL/LIN7A/ARFGAP3/LRRK2/HTT/AP1AR/KIF3A/RAB11B/PSEN1/SPG11/BLOC1S6/MYO5C/MYO5A/MYO1E/BBS4/RAB11A/AP3B1/AP3S1/RAB1A/KIF5B/KIF3B/ATP9A/KIFAP3/SEC16B/BBS2/MYO1D/MYO1C/PAFAH1B1/NDEL1/TANC2/FBXW11/DYNC1H1/CTNNB1/TRAK1/FYCO1/CLASP2/PDCD6IP/KIF13A/DTNBP1/MYO5B/RAB27B/VPS4B/NDE1/CLN3/WDR11/GBF1/PICALM/SHROOM2	57
BP	GO:1902117	positive regulation of organelle assembly	33/3218	80/18800	3.07189e-07	3.43773e-05	2.86435e-05	GSK3B/SNX4/CROCC/RAB3GAP1/STIL/SH3GLB1/SNX7/GPSM2/CNOT2/STX18/TAPT1/HTT/CEP135/CNOT6L/MAPK9/CNOT6/G3BP1/CEP120/SNX30/BBS4/CCDC88A/LRSAM1/CENPJ/PAN3/PIP4K2A/ASAP1/RAB3GAP2/ARHGAP35/DYNC1H1/PDCD6IP/VPS4B/CCP110/CEP295	33
BP	GO:0016311	dephosphorylation	113/3218	422/18800	3.3143e-07	3.64277e-05	3.0352e-05	NCK1/PPP2R3A/SYNJ1/GSK3B/DLG1/EYA3/PTPRU/PTPN4/MGAT5/INPP5B/PTPRF/ILKAP/LRRC40/RPAP2/CDC14A/ACP6/TNS3/PTPN12/PPP6R2/NCKAP1L/LRRK2/PTPRB/PPP1R12A/DUSP16/PTPN13/BOD1L1/HTT/PPA2/PPP3CA/ENOPH1/MEF2C/UBLCP1/PPARGC1B/PPP2R2B/PPP2CA/PTPRD/JAK2/PPP3CC/PPP2R2A/CDC14B/PTPDC1/FIG4/RNGTT/PTPRK/PPP1R36/CTDSPL2/CHP1/SMAD3/STYX/TSC1/PPM1B/CALM2/INPP4A/PPP4R3B/THNSL2/PPP3R1/PPP1CB/ROCK2/PTPA/PTPRA/RPRD1B/YWHAB/E…	113
BP	GO:1905508	protein localization to microtubule organizing center	19/3218	34/18800	3.45764e-07	3.73364e-05	3.11091e-05	GSK3B/GOLGB1/CCDC14/STIL/SNX10/CEP83/APC/BBS4/PIBF1/CEP250/UBXN2B/C2CD3/CEP350/KIAA0753/CEP192/PCM1/MCPH1/HOOK3/DISC1	19
BP	GO:0016241	regulation of macroautophagy	53/3218	158/18800	3.77268e-07	4.00359e-05	3.33584e-05	ATP6V1A/SNX4/RUBCN/PIK3CA/RAB3GAP1/PRKAA2/SH3GLB1/SNX7/SEC22B/NOD1/RHEB/LRRK2/HTT/KDR/EXOC1/LARP1/VDAC1/SNX30/BNIP3L/UBQLN1/SPTLC1/MAP3K7/EPM2A/HIF1A/NEDD4/VPS13C/TSC1/FEZ2/LRSAM1/TRIM13/PIP4K2A/WAC/ATP6V1H/RIPK2/UVRAG/VPS26B/AMBRA1/SESN3/RAB3GAP2/VPS13D/ATP6V0A2/VPS35/CALCOCO2/ERN1/SCFD1/SNX6/FYCO1/SMG1/CLN3/CLEC16A/VPS26A/MAPK8/MTM1	53
BP	GO:0051298	centrosome duplication	31/3218	74/18800	4.62276e-07	4.81194e-05	4.00937e-05	CEP63/KAT2B/SPICE1/STIL/POC1B/CEP135/CEP120/CDK5RAP2/CEP152/ALMS1/XPO1/ROCK2/CENPJ/TMEM67/CHMP4C/NAT10/C2CD3/CKAP5/WDR62/KIAA0753/CNTROB/TRIM37/PDCD6IP/NDC80/CEP192/VPS4B/RTTN/NDE1/CCP110/CHORDC1/CEP295	31
BP	GO:0007033	vacuole organization	60/3218	188/18800	4.69076e-07	4.81194e-05	4.00937e-05	ATG3/SNX4/ATF2/PIKFYVE/RAB3GAP1/PPT1/HOOK1/SH3GLB1/SNX7/SEC22B/TMEM106B/LRRK2/GNPTAB/TBC1D14/MAN2A1/SNX30/STX17/UBQLN1/ABCA1/FIG4/PSEN1/SPG11/CLN6/ARSB/AP3B1/FEZ2/RAB1A/UBXN2A/LRSAM1/IFT88/PIP4K2A/TP53INP1/LAPTM4B/EXT1/UBXN2B/VPS11/ATG13/AMBRA1/RAB3GAP2/VPS33A/MTMR3/MFSD8/HPS4/LRBA/VPS35/VMP1/ULK2/GRN/SCFD1/ATG2B/ARL8B/ATG7/RAB23/TRAPPC8/CLN3/TBC1D12/HOOK3/LYST/ATP6AP2/MTM1	60
BP	GO:0007034	vacuolar transport	52/3218	155/18800	4.81878e-07	4.86223e-05	4.05127e-05	TMEM50B/SNX27/HOOK1/SORT1/TMEM106B/VPS41/LRRK2/SCYL2/GNPTAB/CCDC91/ZFYVE16/VPS13A/VTA1/IGF2R/NEDD4/VPS13C/VPS39/ARSB/AP3B1/AP3S1/VPS54/TGFBRAP1/NDFIP2/VPS36/CHMP4C/SORL1/VPS11/VPS13D/VPS33A/VPS35/VPS53/ANKFY1/STX8/GRN/PLEKHM1/RNF157/TRAK1/ARL8B/KIF13A/RAB12/EPG5/VPS4B/CLN3/MGRN1/CLEC16A/VTI1A/VPS37A/HOOK3/LYST/UEVLD/GAK/MTM1	52
BP	GO:0098876	vesicle-mediated transport to the plasma membrane	48/3218	139/18800	5.01989e-07	4.98346e-05	4.15228e-05	ATP2C1/SNX4/ACAP2/ACSL3/CCDC93/GOLPH3L/SNX27/EPS15/VPS50/STEAP2/EXOC1/RAB11B/SLC1A1/SNX3/EXOC5/VPS39/EHD4/RAB11A/EXOC6B/COMMD1/RAB10/DENND1A/ARFGEF2/ATP9A/SORL1/CLSTN1/DENND1B/KIAA1109/ANKRD50/VPS35/BBS2/ANKRD27/VPS53/RABEP1/NSF/GOLPH3/GOLGA4/GRIP2/KIF13A/EXOC2/RAB31/EPG5/CLN3/LMTK2/INPP5F/EXOC6/VPS26A/ANK3	48
BP	GO:0001655	urogenital system development	97/3218	352/18800	5.50741e-07	5.38065e-05	4.48322e-05	TIPARP/MME/WWTR1/ROBO2/DLG1/TP63/LRP2/EPHA4/ERBB4/CFLAR/STAT1/ACVR1/IL6R/PBX1/HSPB11/NFIA/GLI3/CEP290/LRRK2/FRS2/NUP107/APAF1/IFT27/CC2D2A/PROM1/MEF2C/KLHL3/SMAD5/KANK2/PCSK5/TBC1D32/TRAF3IP2/AHI1/ESR1/ARG2/BLOC1S6/FBN1/MYO1E/FMN1/SMAD3/SMAD6/TSC1/BCL2L11/WDPCP/ODC1/IFT88/ITGA8/SULF2/RIDA/RRM2B/EXT1/EYA1/CAT/ZBTB16/LRP4/DYNC2H1/PDGFD/TGFB2/KIF26B/CTNNBIP1/CASP9/CENPF/PROX1/CD34/CRKL/SMAD1/AP2B1/N…	97
BP	GO:0099518	vesicle cytoskeletal trafficking	30/3218	71/18800	5.64383e-07	5.42778e-05	4.52249e-05	TRAK2/MYO1B/FNBP1L/WASL/HTT/KIF3A/BLOC1S6/MYO5C/MYO5A/MYO1E/AP3B1/AP3S1/RAB1A/KIF5B/KIF3B/KIFAP3/MYO1D/MYO1C/PAFAH1B1/NDEL1/TANC2/FBXW11/DYNC1H1/TRAK1/FYCO1/KIF13A/DTNBP1/MYO5B/NDE1/CLN3	30
BP	GO:0072001	renal system development	88/3218	312/18800	6.24933e-07	5.83209e-05	4.85937e-05	TIPARP/MME/WWTR1/ROBO2/DLG1/LRP2/EPHA4/ERBB4/CFLAR/STAT1/IL6R/PBX1/HSPB11/NFIA/GLI3/CEP290/LRRK2/NUP107/APAF1/IFT27/CC2D2A/PROM1/MEF2C/KLHL3/SMAD5/KANK2/PCSK5/TBC1D32/TRAF3IP2/AHI1/ARG2/BLOC1S6/FBN1/MYO1E/FMN1/SMAD3/SMAD6/TSC1/BCL2L11/WDPCP/ODC1/IFT88/ITGA8/SULF2/RIDA/RRM2B/EXT1/EYA1/CAT/ZBTB16/LRP4/DYNC2H1/PDGFD/TGFB2/KIF26B/CTNNBIP1/CASP9/CENPF/PROX1/CD34/SMAD1/AP2B1/NF1/MYOCD/PECAM1/NUP85/ADAM…	88
BP	GO:0001822	kidney development	86/3218	303/18800	6.25374e-07	5.83209e-05	4.85937e-05	TIPARP/MME/WWTR1/ROBO2/DLG1/LRP2/EPHA4/ERBB4/CFLAR/STAT1/IL6R/PBX1/HSPB11/GLI3/CEP290/LRRK2/NUP107/APAF1/IFT27/CC2D2A/PROM1/MEF2C/KLHL3/SMAD5/KANK2/PCSK5/TBC1D32/TRAF3IP2/AHI1/ARG2/BLOC1S6/FBN1/MYO1E/FMN1/SMAD3/SMAD6/TSC1/BCL2L11/WDPCP/ODC1/IFT88/ITGA8/SULF2/RIDA/RRM2B/EXT1/EYA1/CAT/ZBTB16/LRP4/DYNC2H1/PDGFD/TGFB2/KIF26B/CTNNBIP1/CASP9/CENPF/PROX1/CD34/SMAD1/AP2B1/NF1/PECAM1/NUP85/ADAMTS6/NIPBL/I…	86
BP	GO:0033627	cell adhesion mediated by integrin	34/3218	86/18800	6.76052e-07	6.21059e-05	5.17474e-05	ITGB5/DPP4/ITGA6/ITGA4/ITGAV/ITGB6/ITGB8/WNK1/NCKAP1L/IFT74/ACER2/SYK/FBN1/ADAM17/ITGB1/ITGA8/FERMT1/EXT1/LYN/PTK2/SWAP70/PDE3B/TGFB2/CRKL/TESC/PTPN11/PIEZO1/ITGAE/SKAP1/ITGB3/ITGA1/ITGAL/ITGAM/ADAM9	34
BP	GO:0140694	NA	102/3218	379/18800	9.48678e-07	8.58693e-05	7.15473e-05	EIF2A/STAG1/CEP63/PWP2/KAT2B/CEP97/SPICE1/YTHDF2/XRCC5/FASTKD2/CFLAR/POGZ/UBAP2L/STIL/PRKAA2/FARP2/RPL5/GPSM2/POC1B/BIN2/CNOT2/RNF4/CEP135/CENPC/CNOT6L/CDS1/OBSCN/MAPK9/CNOT6/MRPL22/G3BP1/CCDC69/RPS14/CEP120/CDK5RAP2/HAUS6/PGM5/SENP6/RPF2/MDN1/ZFYVE1/CEP152/TMOD2/TMOD3/TPM1/STARD9/INO80/RAB11A/ALMS1/TIA1/PUM2/PIBF1/CENPJ/PAN3/ITGB1/NEBL/KIF3B/CHMP4C/PRKDC/ASAP1/C2CD3/DDX6/PRRC2C/RC3H1/CENPF/PROX1…	102
BP	GO:0007099	centriole replication	21/3218	42/18800	9.97801e-07	8.90068e-05	7.41615e-05	CEP63/KAT2B/SPICE1/STIL/POC1B/CEP135/CEP120/CDK5RAP2/CEP152/ALMS1/CENPJ/C2CD3/WDR62/KIAA0753/CNTROB/TRIM37/CEP192/VPS4B/RTTN/CCP110/CEP295	21
BP	GO:0022411	cellular component disassembly	119/3218	460/18800	1.12069e-06	9.85405e-05	8.21052e-05	SYNJ1/UBA5/SCAF4/ATG3/GSK3B/RUBCN/ADAMTS5/PARL/PIK3CA/DPP4/FAP/EPHA4/CAPZB/ARID1A/CTSS/DDR2/SCIN/MICAL3/LIMA1/ARID2/IRAK3/APAF1/FBXO7/NAV3/DNM1L/ADD1/HTT/UPF1/VDAC1/C3/SLC25A46/CDC37/SMARCA4/INSR/CAMSAP3/STX17/BNIP3L/UBQLN1/UFL1/SNX14/VTA1/MTRF1L/SCAF8/APC/TGFB3/HIF1A/TMOD2/TMOD3/WDR72/ADAM10/VPS13C/TTBK2/SUPT16H/SETX/CAMSAP1/SPAST/PLEKHH2/MTIF2/MAP4K4/MRRF/SPTAN1/MTRF1/KIF5B/SVIL/ZFAND1/CHMP4C/A…	119
BP	GO:0007229	integrin-mediated signaling pathway	39/3218	107/18800	1.23809e-06	0.00010733	8.94288e-05	CD47/ITGB5/PHACTR4/ITGA6/ITGA4/ITGAV/COL3A1/CUL3/CDC42/ITGB6/VAV3/ITGB8/TXK/TEC/CTNNA1/PTK2B/SYK/FUT8/ADAM10/ABL1/LIMS1/ITGB1/ITGA8/FERMT1/PTPRA/PTK2/THY1/PTPN11/ITGAE/ITGB3/ERBIN/ITGA1/PRKD1/DST/LAMA3/ITGAL/ITGAM/DOCK1/ADAM9	39
BP	GO:0006898	receptor-mediated endocytosis	72/3218	246/18800	1.467e-06	0.000125408	0.000104491	PIK3CB/SYNJ1/DNAJC13/TBC1D5/ITSN1/TFRC/AP2M1/LRP2/ITGA4/ITGAV/CALCRL/PIKFYVE/PLA2R1/PI4KB/PPT1/EPS15/FNBP1L/MKLN1/WASL/CD36/RAB21/LMBR1L/SCYL2/LRP6/GRK4/BMP2K/C3/LDLR/INSR/CLTA/SYK/AHI1/REPS1/IGF2R/NUMB/AP4E1/NEDD4/AAK1/ITSN2/RABEPK/GPR107/ITGB1/MRC1/LMBRD1/SMAP1/FCHSD2/SORL1/CBL/MTMR2/ATXN2/GRK3/PLCG2/CLTC/AP2B1/ARHGAP27/ITGB3/DAB2/FCHO2/SH3GL3/TGFBR2/DTNBP1/RAB31/CLN3/ITGAM/INPP5F/ATAD1/MSR1/SF…	72
BP	GO:0031589	cell-substrate adhesion	98/3218	364/18800	1.51063e-06	0.000127369	0.000106125	PIK3CB/TIAM1/ABI3BP/PHLDB2/CCDC80/GSK3B/ITGB5/ITGA6/ITGA4/ITGAV/COL3A1/CDC42/EPB41L5/ITGB6/TESK2/MKLN1/EPDR1/LAMB4/LAMB1/CD36/AP1AR/KDR/RASA1/FER/EFNA5/CAMSAP3/ACER2/JAK2/KANK1/TMEM8B/DOCK5/PTK2B/ECM2/PTPRK/UTRN/TRPM7/FMN1/SMAD3/SMAD6/ABL1/TSC1/BCL2L11/MERTK/PRKCE/LIMS1/WDPCP/RAB1A/MAP4K4/ROCK2/THSD1/ARHGEF7/ITGB1/ITGA8/RSU1/RIN2/FERMT1/ATRN/PTPRA/STK4/PTK2/PARVA/PTPRJ/THY1/SRGAP2/LAMC1/CD34/CRKL…	98
BP	GO:0018210	peptidyl-threonine modification	43/3218	124/18800	1.70135e-06	0.000140649	0.000117191	DYRK1A/GSK3B/APP/GALNT3/STK39/ATF2/CAB39/ACVR1/HIPK1/HIPK2/GALNT11/PRKAG2/WNK1/LRRK2/CAMK2D/SPRED1/CALM2/SPRED2/ROCK2/PARD3/CSNK2A1/PRKDC/RIPK2/HIPK3/CDC42BPA/DYRK1B/PRKCA/PRKD1/VRK1/CDC42BPB/DCAF1/TGFBR2/GALNT1/ROCK1/PDPK1/PRKCB/AXIN1/LMTK2/TNKS/MAPK8/TAF1/WNK3/MAPK1	43
BP	GO:0106027	neuron projection organization	34/3218	89/18800	1.71384e-06	0.000140649	0.000117191	DHX36/DIP2A/GSK3B/APP/DOCK10/EPHA4/CDC42/TANC1/NGEF/WASL/LRRK2/ABCD2/PDLIM5/INSR/ABHD17B/FYN/PSEN1/SIPA1L1/HOMER1/STAU2/CAPRIN1/MTMR2/VPS35/PAFAH1B1/TANC2/BAIAP2/CTNND2/UBE3A/IGF1R/DTNBP1/EEF2K/PTEN/PRMT3/PAK3	34
BP	GO:0035329	hippo signaling	20/3218	40/18800	1.80572e-06	0.00014624	0.000121849	WWTR1/MOB1B/PJA2/WWC1/MOB3B/LATS1/SAV1/STK4/STK3/TEAD1/AMOTL1/NF2/MARK3/LIMD1/MAPK14/WWC2/DLG5/SHANK2/AMOT/WWC3	20
BP	GO:0030100	regulation of endocytosis	63/3218	208/18800	1.85411e-06	0.000148209	0.000123489	PIK3CB/SYNJ1/TBC1D5/RUBCN/AP2M1/ITGAV/CDC42/PPT1/MKLN1/WASL/CD36/PACSIN2/RAB21/NCKAP1L/ANO6/LRRK2/SCYL2/PPP3CA/BMP2K/MCTP1/ZFYVE16/C3/INSR/PPP3CC/SYK/AHI1/STON2/NUMB/EHD4/ABL1/AAK1/LRSAM1/PTPN1/SMAP1/CBL/PACSIN3/MTMR2/ABL2/ATXN2/AXL/PLCG2/AP2B1/ANKFY1/RAB5C/ITGB3/DAB2/SH3GL3/PRKD1/BTBD9/DTNBP1/MIB1/ROCK1/RAB31/NEDD4L/EEF2K/CLN3/ATAD1/PPP3CB/RUFY2/RAB4A/PICALM/OPHN1/GPC3	63
BP	GO:0042770	signal transduction in response to DNA damage	55/3218	174/18800	1.93429e-06	0.000152635	0.000127178	ATR/CEP63/TOPBP1/NEK11/DYRK1A/ATF2/KDM1A/PLA2R1/CLSPN/GIGYF2/HIPK2/RINT1/MDM2/CRY1/CLOCK/BABAM1/CCNG1/UIMC1/DOT1L/ACER2/CDC14B/FOXO3/FOXN3/EIF2AK4/SPRED1/TIPIN/ABL1/SPRED2/WAC/PRKDC/NBN/STK33/ATM/MDM4/CASP9/SMYD2/INTS7/TAOK3/CHEK2/PTPN11/USP10/FBXO31/BRIP1/ATAD5/COPS3/RAD17/FBXO4/PML/TP53BP1/XPC/MAPK14/ERCC6/ATRX/RPS6KA6/BRCC3	55
BP	GO:0032984	protein-containing complex disassembly	70/3218	239/18800	1.98378e-06	0.000154559	0.000128781	SYNJ1/SCAF4/GSK3B/RUBCN/PIK3CA/CAPZB/ARID1A/SCIN/MICAL3/LIMA1/ARID2/IRAK3/NAV3/ADD1/UPF1/SMARCA4/INSR/CAMSAP3/STX17/UBQLN1/SNX14/VTA1/MTRF1L/SCAF8/APC/TMOD2/TMOD3/TTBK2/SUPT16H/SETX/CAMSAP1/SPAST/PLEKHH2/SPTAN1/MTRF1/KIF5B/SVIL/ZFAND1/CHMP4C/ASPH/UVRAG/SWAP70/RDX/CKAP5/CAMSAP2/VPS33A/MFSD8/OGFOD1/IST1/VMP1/CALCOCO2/DHX8/NSF/SEMA5A/GFM2/SH3GL3/KLC1/IGF1R/ATXN7/SMARCC1/FYCO1/CLASP2/CARMIL1/EPG5/VPS…	70
BP	GO:0043487	regulation of RNA stability	54/3218	170/18800	2.02018e-06	0.000155428	0.000129504	DHX36/FXR1/FASTKD1/YTHDF2/PUM1/DIS3L2/FASTKD2/GIGYF2/TBRG4/TNRC6B/CNOT2/YBX3/NAF1/EXOSC9/CNOT6L/UPF1/CNOT6/CNOT8/LARP1/HNRNPM/TRAF3IP2/SYNCRIP/DCP2/ZC3H14/SAMD4A/MYEF2/HNRNPC/PNPT1/PUM2/ROCK2/RC3H2/DIS3/PAN3/EXOSC8/TRDMT1/LARP4B/RIDA/PABPC1/AGO2/RC3H1/RNASEL/ANGEL2/ZC3H18/FTO/CNOT3/METTL16/TNRC6C/AXIN2/PRKCA/NSUN2/MAPK14/ROCK1/PARN/CPEB3	54
BP	GO:0007160	cell-matrix adhesion	69/3218	235/18800	2.12338e-06	0.00016135	0.000134439	PIK3CB/TIAM1/PHLDB2/GSK3B/ITGB5/ITGA6/ITGA4/ITGAV/COL3A1/EPB41L5/ITGB6/TESK2/MKLN1/EPDR1/CD36/KDR/RASA1/EFNA5/CAMSAP3/ACER2/TMEM8B/PTK2B/ECM2/PTPRK/UTRN/TRPM7/FMN1/SMAD3/ABL1/TSC1/BCL2L11/LIMS1/WDPCP/MAP4K4/ROCK2/THSD1/ARHGEF7/ITGB1/ITGA8/RIN2/FERMT1/PTPRA/PTK2/PTPRJ/THY1/CD34/NF2/BCAS3/NF1/ITGAE/SKAP1/ITGB3/PIK3R1/ITGA1/ADAMTS12/PEAK1/CTNNB1/ADAMTS9/CLASP2/TNXB/ROCK1/ITGAL/ITGAM/SLK/PTEN/ADAM9/N…	69
BP	GO:0007041	lysosomal transport	42/3218	121/18800	2.17219e-06	0.000163047	0.000135853	SNX27/HOOK1/SORT1/TMEM106B/VPS41/LRRK2/SCYL2/GNPTAB/CCDC91/ZFYVE16/IGF2R/NEDD4/VPS39/ARSB/AP3B1/VPS54/TGFBRAP1/CHMP4C/SORL1/VPS11/VPS33A/VPS35/VPS53/ANKFY1/STX8/GRN/PLEKHM1/RNF157/TRAK1/ARL8B/KIF13A/RAB12/EPG5/VPS4B/CLN3/MGRN1/CLEC16A/HOOK3/LYST/UEVLD/GAK/MTM1	42
BP	GO:1903362	regulation of cellular protein catabolic process	74/3218	258/18800	2.42095e-06	0.000179529	0.000149586	USP25/GSK3B/USP13/PSMD14/LRP2/EPHA4/ZYG11B/RPL5/ANKIB1/HIPK2/NUB1/TMTC3/LRRK2/MDM2/FBXL5/MAPK9/LDLR/GIPC1/PBK/SH3RF1/RIC1/PTK2B/UBQLN1/AGTPBP1/RAD23B/UFL1/LATS1/PSMC1/PSEN1/ARIH1/PIAS1/PSMC6/STYX/XPO1/COMMD1/RNF144A/ZER1/WAC/CSNK2A1/LAPTM4B/RNF19A/PTK2/VPS11/RDX/UCHL5/FBXW8/MFSD8/FBXW7/N4BP1/VPS35/TLK2/RNF180/DAB2/UBE3A/FURIN/FBXO22/PML/HECTD1/TMF1/FHIT/ARIH2/SMARCC1/MKRN2/MYLIP/USP14/AXIN1/USP7/…	74
BP	GO:0030522	intracellular receptor signaling pathway	75/3218	264/18800	3.06344e-06	0.000217819	0.00018149	UBA5/PRMT2/TP63/PUM1/KDM1A/ARID1A/RORC/TRIM24/EZH2/DDX17/EP300/NR2C1/CNOT2/USP15/CRY1/ALPK1/CLOCK/ANKRD17/PPARGC1B/NR3C1/SAFB2/SAFB/SMARCA4/KANK2/KDM4C/JAK2/UFL1/MAP3K7/LATS1/ESR1/FAM120B/SNW1/ESR2/NEDD4/RORA/TRIP4/KDM3A/NCOA1/PUM2/NR6A1/ITCH/PTGIS/UBR5/RIPK2/VPS11/BIRC3/BIRC2/DHRS3/NR5A2/CRKL/SLC15A4/NR3C2/CYLD/LSM14A/NCOR1/ERBIN/PLPP1/DAB2/OTULIN/UBE3A/PML/STRN3/NR2F2/FOXP1/TMF1/PPARG/NR2C2/TRE…	75
BP	GO:0033157	regulation of intracellular protein transport	66/3218	224/18800	3.0704e-06	0.000217819	0.00018149	PCNT/GSK3B/PARL/MFF/BARD1/CDC42/EFCAB7/SH3GLB1/GLI3/CD36/MIEF1/CEP290/LRRK2/C2CD5/RUFY3/UBL5/STOM/JAK2/SLC1A1/BNIP3L/FYN/UBE2J1/PSEN1/CTDSPL2/CHP1/SMAD3/XPO1/UBAC2/XPO4/FERMT1/MAVS/TM9SF4/PTPN1/ZFAND1/UBR5/SORL1/VPS11/ATG13/SEC16B/HPS4/FBXW7/PTPN11/CDH1/SAE1/BCAS3/NF1/MYO1C/NDEL1/NMT1/PIK3R1/PRKAA1/ICE1/PRKD1/ARIH2/MAPK14/RAB23/MTCL1/LMAN1/ITGAM/TCF7L2/NOLC1/KIF20B/PCM1/ANK3/MAPK8/HUWE1	66
BP	GO:0042147	retrograde transport, endosome to Golgi	34/3218	91/18800	3.07884e-06	0.000217819	0.00018149	TRAPPC10/TBC1D5/TBC1D23/PIKFYVE/EVI5/ERC1/LRRK2/TBC1D14/RHOBTB3/SNX2/RIC1/SNX3/TMEM87B/VPS54/STX16/ATP9A/RAB6A/VPS26B/DENND5A/ARFIP1/VPS35/CLTC/GOSR1/VPS53/ANKFY1/SPAG9/HEATR5A/SNX6/SNX8/USP7/VTI1A/GBF1/VPS26A/STX5	34
BP	GO:0060996	dendritic spine development	34/3218	91/18800	3.07884e-06	0.000217819	0.00018149	DHX36/DIP2A/PAK2/DOCK10/EPHA4/CDC42/NGEF/WASL/LRRK2/PDLIM5/UBA6/MEF2C/HDAC2/PSEN1/SIPA1L1/NCK2/STAU2/ASAP1/CAPRIN1/SRGAP2/PAFAH1B1/TANC2/BAIAP2/CTNND2/UBE3A/DTNBP1/EEF2K/SDK1/CPEB3/PTEN/DLG5/DISC1/PRMT3/PAK3	34
BP	GO:2000114	regulation of establishment of cell polarity	14/3218	23/18800	3.12549e-06	0.000218607	0.000182146	KRIT1/RAP1B/RUFY3/KANK1/DOCK8/PTK2B/WDPCP/ROCK2/ARFGEF1/BCAS3/RICTOR/ROCK1/SHTN1/KIF20B	14
BP	GO:0099111	microtubule-based transport	60/3218	198/18800	3.17005e-06	0.000219232	0.000182667	OPA1/CCDC39/APP/TTC21B/DYNC1I2/MREG/TRAK2/CDC42/KIF5C/SSX2IP/RAB21/CFAP54/IFT27/HTT/WDR19/KIF3A/CAMSAP3/IFT74/RFX3/APBA1/KIF27/AGTPBP1/LCA5/SYNE2/SPG11/HIF1A/ACTR10/BLOC1S6/AP3B1/AP3S1/SPAST/RAB1A/WDR35/IFT88/KIF5B/KIF3B/STAU2/RAB6A/DYNC2H1/KIFAP3/KIF1B/IFT81/RHOT1/PAFAH1B1/NDEL1/FBXW11/DNAH5/DYNC1H1/KLC1/TRAK1/ARL8B/FYCO1/KIF13A/DST/DTNBP1/RAB27B/NDE1/CLN3/SUN1/PCM1	60
BP	GO:0032204	regulation of telomere maintenance	31/3218	80/18800	3.41647e-06	0.000233649	0.000194679	DHX36/ATR/XRN1/XRCC5/HNRNPA2B1/NAF1/UPF1/RAD50/HMBOX1/TCP1/MAP3K4/DCP2/HNRNPC/TERF1/NBN/NAT10/ATM/NEK7/MAPKAPK5/SMG6/FBXO4/PML/CTNNB1/ERCC4/PARN/SMG1/USP7/TNKS2/TNKS/ATRX/MAPK1	31
BP	GO:0018107	peptidyl-threonine phosphorylation	40/3218	115/18800	3.54172e-06	0.000239552	0.000199598	DYRK1A/GSK3B/APP/STK39/ATF2/CAB39/ACVR1/HIPK1/HIPK2/PRKAG2/WNK1/LRRK2/CAMK2D/SPRED1/CALM2/SPRED2/ROCK2/PARD3/CSNK2A1/PRKDC/RIPK2/HIPK3/CDC42BPA/DYRK1B/PRKCA/PRKD1/VRK1/CDC42BPB/DCAF1/TGFBR2/ROCK1/PDPK1/PRKCB/AXIN1/LMTK2/TNKS/MAPK8/TAF1/WNK3/MAPK1	40
BP	GO:0061013	regulation of mRNA catabolic process	54/3218	173/18800	3.64759e-06	0.000244032	0.00020333	DHX36/FXR1/FASTKD1/YTHDF2/PUM1/DIS3L2/FASTKD2/GIGYF2/ZC3HAV1/TBRG4/TNRC6B/CNOT2/YBX3/EXOSC9/CNOT6L/UPF1/CNOT6/CNOT8/LARP1/HNRNPM/SECISBP2/TRAF3IP2/SYNCRIP/DCP2/ZC3H14/SAMD4A/MYEF2/HNRNPC/PNPT1/PUM2/NBAS/ROCK2/RC3H2/DIS3/PAN3/EXOSC8/LARP4B/RIDA/PABPC1/AGO2/RC3H1/RNASEL/ANGEL2/FTO/CNOT3/METTL16/EIF4A3/TNRC6C/AXIN2/PRKCA/MAPK14/ROCK1/PARN/CPEB3	54
BP	GO:0016239	positive regulation of macroautophagy	29/3218	73/18800	3.90847e-06	0.000258673	0.00021553	SNX4/RAB3GAP1/PRKAA2/SH3GLB1/SNX7/NOD1/HTT/KDR/LARP1/VDAC1/SNX30/BNIP3L/SPTLC1/MAP3K7/EPM2A/HIF1A/TSC1/LRSAM1/TRIM13/PIP4K2A/WAC/RIPK2/UVRAG/AMBRA1/SESN3/RAB3GAP2/VPS13D/CALCOCO2/FYCO1	29
BP	GO:0043254	regulation of protein complex assembly	104/3218	401/18800	4.61721e-06	0.000302329	0.000251904	ATR/NCK1/DYRK1A/GSK3B/TFRC/DLG1/NCKAP1/CYFIP1/CAPZB/CDC42/FARP2/SH3GLB1/AKAP9/MET/CD36/SCIN/EP300/NCKAP1L/RAP1B/NAV3/ATF7IP/RNF4/ADD1/TLR6/SLAIN2/MAPK9/SLF1/RASA1/FER/FNIP1/CAMSAP3/CDK5RAP2/KANK1/UNC13B/PTK2B/SYK/ABCA1/SENP6/ARHGAP18/STXBP5/LATS1/ESR1/TMOD2/TMOD3/FMN1/BBS4/SMAD6/PSMC6/ABL1/CAMSAP1/BCL2L11/PRKCE/NCK2/SPTAN1/SLAIN1/RB1/ARHGEF7/SVIL/MPP7/FERMT1/TERF1/ARFGEF1/SPIDR/ASAP1/FCHSD2/SORL1…	104
BP	GO:0006913	nucleocytoplasmic transport	84/3218	308/18800	4.79491e-06	0.000306462	0.000255348	NMD3/RSRC1/MCM3AP/CBLB/GSK3B/KPNA1/ATF2/NUP35/AGFG1/BARD1/EFCAB7/AHCYL1/NUP205/TNPO3/GLI3/HNRNPA2B1/CD36/LRRK2/CPSF6/NUP107/XPOT/SARNP/IPO8/PPP1R12A/DUSP16/PPP3CA/YTHDC1/SDAD1/UPF1/HSPA9/JAK2/SYK/TRAF3IP2/PSEN1/CTDSPL2/NEDD4/CHP1/SMAD3/STYX/TSC1/XPO1/XPO4/UPF2/FERMT1/MAVS/STK4/CSE1L/STK3/UBR5/NUP98/IPO7/SMG7/ZC3H11A/PTPN11/CDH1/NF1/SMG6/NCBP3/NUP88/NUP85/PIK3R1/IPO11/RANBP17/NSUN2/TNPO1/AKAP13/FB…	84
BP	GO:0051169	nuclear transport	84/3218	308/18800	4.79491e-06	0.000306462	0.000255348	NMD3/RSRC1/MCM3AP/CBLB/GSK3B/KPNA1/ATF2/NUP35/AGFG1/BARD1/EFCAB7/AHCYL1/NUP205/TNPO3/GLI3/HNRNPA2B1/CD36/LRRK2/CPSF6/NUP107/XPOT/SARNP/IPO8/PPP1R12A/DUSP16/PPP3CA/YTHDC1/SDAD1/UPF1/HSPA9/JAK2/SYK/TRAF3IP2/PSEN1/CTDSPL2/NEDD4/CHP1/SMAD3/STYX/TSC1/XPO1/XPO4/UPF2/FERMT1/MAVS/STK4/CSE1L/STK3/UBR5/NUP98/IPO7/SMG7/ZC3H11A/PTPN11/CDH1/NF1/SMG6/NCBP3/NUP88/NUP85/PIK3R1/IPO11/RANBP17/NSUN2/TNPO1/AKAP13/FB…	84
BP	GO:0018205	peptidyl-lysine modification	102/3218	392/18800	4.86956e-06	0.000306462	0.000255348	PLOD2/MCM3AP/DIP2A/KAT2B/SENP7/NAA50/SENP5/YEATS2/ATF2/KDM1A/RIF1/VPS72/ASH1L/MEAF6/RLF/HDAC4/PRKAA2/ZZZ3/PIAS3/KMT2C/KMT2E/EZH2/HDAC9/EP300/DIP2B/MDM2/NFYB/PRDM5/CLOCK/BRD4/NSD1/DOT1L/DNMT1/MLLT3/KDM4C/SMC5/HDAC2/SENP6/MAP3K7/SNW1/ARID4A/RPS6KA5/PIAS1/TET3/EHMT1/KANSL3/KDM3A/NCOA1/SETDB2/EPC1/KAT14/PHF20/NCOA3/EYA1/TAF2/KMT2A/SMYD3/SMYD2/EP400/JADE1/SETD7/BRD7/UBA2/SAE1/TADA2A/MYOCD/MBTD1/KAT7/E…	102
BP	GO:2000058	regulation of ubiquitin-dependent protein catabolic process	52/3218	166/18800	4.8795e-06	0.000306462	0.000255348	GSK3B/ZYG11B/RPL5/ANKIB1/HIPK2/NUB1/LRRK2/MDM2/MAPK9/GIPC1/PBK/SH3RF1/PTK2B/UBQLN1/AGTPBP1/RAD23B/UFL1/LATS1/PSEN1/ARIH1/PIAS1/STYX/XPO1/COMMD1/RNF144A/ZER1/WAC/CSNK2A1/RNF19A/PTK2/UCHL5/FBXW8/FBXW7/N4BP1/TLK2/RNF180/DAB2/UBE3A/FBXO22/PML/HECTD1/FHIT/ARIH2/SMARCC1/MKRN2/USP14/AXIN1/USP7/PTEN/DISC1/TAF1/MTM1	52
BP	GO:2001252	positive regulation of chromosome organization	33/3218	89/18800	5.1849e-06	0.000320092	0.000266704	SMC4/DHX36/ATR/XRCC5/SSBP1/HNRNPA2B1/PPHLN1/ATF7IP/NAF1/NCAPG/SLF1/RAD50/DNMT1/SMC5/SMC2/HMBOX1/TCP1/MAP3K4/SETDB2/NBN/ATM/NEK7/MAPKAPK5/FBXO4/SIN3A/PML/CTNNB1/PARN/SLF2/TNKS2/TNKS/ATRX/MAPK1	33
BP	GO:0007254	JNK cascade	54/3218	175/18800	5.33893e-06	0.000320092	0.000266704	MAP3K13/APP/ATF2/CDC42/MAGI3/HIPK2/NOD1/SEMA3A/CRACR2A/IRAK4/LRRK2/DUSP16/NFKB1/MAPK9/PJA2/SH3RF1/TRAF1/PTK2B/MAP3K7/ANKRD6/MAP3K5/MAPKBP1/SMAD3/MAP4K4/TNFRSF19/PLCB1/ZMYND11/SIRPA/ITCH/STK3/RIPK2/HIPK3/DUSP10/AIDA/CRKL/TAOK3/CYLD/PAFAH1B1/MAP2K4/NCOR1/NAIP/TRAF3/IGF1R/ULK4/RIPK1/PHLPP1/AXIN1/PDCD4/MFHAS1/ERCC6/MAPK8/MAP3K11/ARHGEF6/XIAP	54
BP	GO:0031124	mRNA 3'-end processing	26/3218	63/18800	5.34011e-06	0.000320092	0.000266704	DHX36/APP/WDR33/BARD1/AHCYL1/RPRD2/CCNT1/CPSF6/SLBP/FIP1L1/YTHDC1/GRSF1/SCAF8/ZC3H14/LEO1/PNPT1/CPSF3/RPRD1B/PABPC1/CSTF3/CDC73/PAPOLA/RPRD1A/CPEB3/PCF11/TUT1	26
BP	GO:0043488	regulation of mRNA stability	50/3218	158/18800	5.35033e-06	0.000320092	0.000266704	DHX36/FXR1/FASTKD1/YTHDF2/PUM1/DIS3L2/FASTKD2/GIGYF2/TBRG4/TNRC6B/CNOT2/YBX3/EXOSC9/CNOT6L/UPF1/CNOT6/CNOT8/LARP1/HNRNPM/TRAF3IP2/SYNCRIP/DCP2/ZC3H14/SAMD4A/MYEF2/HNRNPC/PNPT1/PUM2/ROCK2/RC3H2/DIS3/PAN3/EXOSC8/LARP4B/RIDA/PABPC1/AGO2/RC3H1/RNASEL/ANGEL2/FTO/CNOT3/METTL16/TNRC6C/AXIN2/PRKCA/MAPK14/ROCK1/PARN/CPEB3	50
BP	GO:0097242	amyloid-beta clearance	19/3218	39/18800	5.35653e-06	0.000320092	0.000266704	MME/LRP2/CD36/C3/RAB11B/LDLR/INSR/IFNGR1/RAB11A/HMGCR/LRP4/CLTC/MYOCD/IGF1R/ROCK1/ITGAM/IDE/MSR1/PICALM	19
BP	GO:1904951	positive regulation of establishment of protein localization	84/3218	309/18800	5.49606e-06	0.000325272	0.00027102	ATP2C1/PCNT/TOMM70/GSK3B/MFF/ACSL3/CDC42/GOLPH3L/EFCAB7/WLS/SH3GLB1/GLI3/MIEF1/CEP290/DNM1L/TM7SF3/C2CD5/EXOC1/CEP135/RUFY3/SEC24A/CEP120/UBL5/STOM/JAK2/UNC13B/FYN/TCP1/TGFB3/PSEN1/HIF1A/CTDSPL2/CHP1/SMAD3/PRKCE/CENPJ/XPO4/FRMD4A/MAVS/TM9SF4/ZFAND1/UBR5/SORL1/VPS11/ATG13/OSBP/TGFB2/SEC16B/HPS4/FBXW7/VPS35/CDH1/SAE1/BCAS3/MYO18A/RPH3AL/MYO1C/MYH10/NMT1/PIK3R1/OXCT1/PRKAA1/GOLPH3/ICE1/PRKD1/ARIH2/P…	84
BP	GO:0010976	positive regulation of neuron projection development	48/3218	150/18800	5.81875e-06	0.000341089	0.0002842	DHX36/NCK1/ITGA6/CYFIP1/CFLAR/KDM1A/P3H1/ROR1/TMEM106B/COBL/CREB3L2/EZH2/EP300/ATF1/FBXO38/DPYSL3/PTK2B/NTRK2/FYN/FIG4/SNX3/ARSB/ABL1/RAPGEF1/SETX/KIDINS220/STK24/ATP8A2/CBFA2T2/STAU2/TOX/LYN/CAPRIN1/ABL2/RAPGEF2/ANKRD27/ARHGAP35/PAFAH1B1/NDEL1/GRN/BAIAP2/ENC1/NTRK3/PRKD1/IGF1R/EEF2K/DISC1/PAK3	48
BP	GO:0007265	Ras protein signal transduction	92/3218	347/18800	6.18679e-06	0.000359243	0.000299325	RASA2/PIK3CB/TIAM1/PLD1/PHACTR4/RAPGEF4/NCKAP1/COL3A1/CYFIP1/CUL3/CDC42/FARP2/SSX2IP/ARHGAP29/GPSM2/COL1A2/ELMO1/MET/RAPGEF5/RAB21/RAP1B/CYTH4/RERG/ARHGDIB/MYO9B/RASA1/RASGRF2/G3BP1/CDC42SE2/RAPGEF6/DNMT1/KANK2/LPAR1/DENND4C/KANK1/ABCA1/CTNNAL1/HACE1/ARFGEF3/USP8/SOS2/DENND4A/ABL1/RAPGEF1/SOS1/MAP4K4/ROCK2/DENND1A/MAPKAP1/STARD13/RB1/ITGB1/ARFGEF2/ARFGEF1/RRAS2/ARHGEF12/CBL/RDX/TGFB2/GNB1/RALGPS2…	92
BP	GO:0098534	centriole assembly	21/3218	46/18800	6.37994e-06	0.000364826	0.000303978	CEP63/KAT2B/SPICE1/STIL/POC1B/CEP135/CEP120/CDK5RAP2/CEP152/ALMS1/CENPJ/C2CD3/WDR62/KIAA0753/CNTROB/TRIM37/CEP192/VPS4B/RTTN/CCP110/CEP295	21
BP	GO:0009225	nucleotide-sugar metabolic process	17/3218	33/18800	6.40617e-06	0.000364826	0.000303978	UGGT1/UAP1/SLC35A3/GFPT2/GNE/NANS/PGM3/FUT8/UXS1/UGP2/GFPT1/UGGT2/DPM1/GMDS/PMM2/CSGALNACT1/PARG	17
BP	GO:0045732	positive regulation of protein catabolic process	67/3218	233/18800	6.46077e-06	0.000364826	0.000303978	TIPARP/CBLB/GSK3B/USP13/LRP2/BARD1/HECW2/NRDC/ZYG11B/SEC22B/ANKIB1/NUB1/TMTC3/LRRK2/MDM2/FBXL5/MAPK9/LDLR/SH3RF1/PTK2B/UBQLN1/AGTPBP1/HACE1/APC/PSMC1/PSEN1/NEDD4/ARIH1/PIAS1/PSMC6/RNF144A/ZER1/CSNK2A1/ITCH/RNF19A/WWP1/PTK2/SORL1/VPS11/PACSIN3/RDX/FBXW8/SH3D19/FBXW7/VPS35/NSF/SMURF2/RNF180/DAB2/FURIN/FBXO22/HECTD1/ARIH2/ATG7/MKRN2/MYLIP/NEDD4L/AXIN1/IDE/PTEN/ADAM9/DISC1/STX5/TAF1/HUWE1/GPC3/RNF128	67
BP	GO:0032388	positive regulation of intracellular transport	59/3218	198/18800	6.82289e-06	0.000381027	0.000317476	PCNT/GSK3B/MFF/PGAP1/CDC42/SCP2/EFCAB7/SH3GLB1/GLI3/MIEF1/RAB21/CEP290/CPSF6/C2CD5/STX18/RUFY3/UBL5/STOM/JAK2/FYN/PSEN1/CTDSPL2/NEDD4/CHP1/SMAD3/XPO4/MAVS/TM9SF4/ZFAND1/UBR5/SORL1/VPS11/RDX/ATG13/MTMR2/SEC16B/HPS4/FBXW7/CDH1/SAE1/BCAS3/MYO1C/NMT1/PIK3R1/PRKAA1/DAB2/ICE1/PRKD1/DYNC1H1/ARIH2/MAPK14/MTCL1/ITGAM/TCF7L2/KIF20B/PCM1/ANK3/MAPK8/HUWE1	59
BP	GO:0018212	peptidyl-tyrosine modification	98/3218	376/18800	6.87149e-06	0.000381027	0.000317476	DYRK1A/EPHA6/CBLB/PAK2/APP/EPHA4/ERBB4/PTPN4/ACVR1/IL6R/DDR2/TESK2/ROR1/JAK1/HIPK1/HIPK2/MET/CD36/ERBB3/TXK/TEC/KDR/EPHA5/FER/EFNA5/ITK/PPP2CA/TYK2/INSR/PBK/NEK1/JAK2/PTK2B/NTRK2/SYK/FRK/HDAC2/FYN/IBTK/PSEN1/EHD4/MAP2K5/ABL1/MERTK/PRKCE/EFEMP1/NCK2/ADAM17/PIBF1/FLT1/ABI1/PTPN1/ENPP2/LYN/PTK2/RIPK2/HIPK3/PTPRJ/THY1/CBL/LRP4/OSBP/PDGFD/DSTYK/ABL2/NF2/PDGFC/FBXW7/PTPN11/DYRK1B/AXL/PLCG2/MAP2K4/ITGB3…	98
BP	GO:0021537	telencephalon development	70/3218	247/18800	7.05138e-06	0.000387511	0.000322879	RYK/ROBO2/ARL13B/GSK3B/EIF2B5/CCDC141/COL3A1/ERBB4/KDM1A/GLI3/LAMB1/SEMA3A/EZH2/LRRK2/EPHA5/UBA6/ANXA3/CEP120/NFIB/NTRK2/AGTPBP1/SECISBP2/NUMB/PSEN1/SYNE2/HIF1A/BLOC1S6/BBS4/TSC1/SRD5A2/SLC8A1/RTN4/PEX13/PLCB1/XRN2/BTBD3/EXT1/CHD7/TRAPPC9/UCHL5/SRGAP2/PROX1/CRKL/KDM2B/NF2/DCLK2/BBS2/WDR62/NUMBL/NF1/PAFAH1B1/NDEL1/EZH1/ZSWIM6/DNAH5/SRD5A1/BCL11B/IGF1R/CTNNB1/PHACTR1/NDE1/SUN1/PTEN/TACC2/TACC1/FUT1…	70
BP	GO:1902850	microtubule cytoskeleton organization involved in mitosis	48/3218	151/18800	7.12958e-06	0.000388341	0.000323571	STAG1/PCNT/CEP97/SPICE1/NUF2/STIL/GPSM2/GNAI1/HTT/CDK5RAP2/RAB11A/SPAST/PTPA/PIBF1/BORA/ITGB1/KIF3B/CHMP4C/UBXN2B/RMDN1/CKAP5/CHEK2/MAP9/LSM14A/WDR62/CLTC/PAFAH1B1/NDEL1/CENPH/SPDL1/FBXW11/EML1/DYNC1H1/MAP4/SETD2/CLASP2/NDC80/CEP192/VPS4B/NDE1/SMC3/TACC2/TACC1/TNKS/MCPH1/TBCE/CCSAP/SMC1A	48
BP	GO:1901987	regulation of cell cycle phase transition	106/3218	415/18800	7.78908e-06	0.000420542	0.000350401	ATR/CEP63/TOPBP1/NEK11/PRMT2/DLG1/APP/ATF2/CUL3/HECW2/ACVR1/CLSPN/PBX1/STIL/CDC14A/GIGYF2/RINT1/KMT2E/EZH2/MDM2/CRY1/FBXO7/ANAPC4/APBB2/CLOCK/ANKRD17/BRD4/BABAM1/CCNG1/IK/CDC23/PPP2CA/UIMC1/DOT1L/KANK2/CDK5RAP2/CDC14B/APC/FOXN3/MNAT1/TMOD3/INO80/EIF2AK4/ZWILCH/TIPIN/RAB11A/MTA3/ADAM17/CPSF3/CENPJ/RB1/PLCB1/WAC/CHMP4C/RRM2B/MTBP/PRKDC/NBN/STK33/USP47/RDX/ATM/AMBRA1/CDC73/CENPF/PROX1/INTS7/TAOK3/AN…	106
BP	GO:0090316	positive regulation of intracellular protein transport	49/3218	156/18800	8.31741e-06	0.000445162	0.000370915	PCNT/GSK3B/MFF/CDC42/EFCAB7/SH3GLB1/GLI3/MIEF1/CEP290/C2CD5/RUFY3/UBL5/STOM/JAK2/FYN/PSEN1/CTDSPL2/CHP1/SMAD3/XPO4/MAVS/TM9SF4/ZFAND1/UBR5/SORL1/VPS11/ATG13/SEC16B/HPS4/FBXW7/CDH1/SAE1/BCAS3/MYO1C/NMT1/PIK3R1/PRKAA1/ICE1/PRKD1/ARIH2/MAPK14/MTCL1/ITGAM/TCF7L2/KIF20B/PCM1/ANK3/MAPK8/HUWE1	49
BP	GO:0018108	peptidyl-tyrosine phosphorylation	97/3218	373/18800	8.44546e-06	0.000448119	0.000373378	DYRK1A/EPHA6/CBLB/PAK2/APP/EPHA4/ERBB4/PTPN4/ACVR1/IL6R/DDR2/TESK2/ROR1/JAK1/HIPK1/HIPK2/MET/CD36/ERBB3/TXK/TEC/KDR/EPHA5/FER/EFNA5/ITK/PPP2CA/TYK2/INSR/PBK/NEK1/JAK2/PTK2B/NTRK2/SYK/FRK/HDAC2/FYN/IBTK/PSEN1/EHD4/MAP2K5/ABL1/MERTK/PRKCE/EFEMP1/NCK2/ADAM17/PIBF1/FLT1/ABI1/PTPN1/ENPP2/LYN/PTK2/RIPK2/HIPK3/PTPRJ/THY1/CBL/LRP4/OSBP/PDGFD/DSTYK/ABL2/NF2/PDGFC/FBXW7/PTPN11/DYRK1B/AXL/PLCG2/MAP2K4/ITGB3…	97
BP	GO:0007179	transforming growth factor beta receptor signaling pathway	59/3218	200/18800	9.59825e-06	0.000504933	0.000420717	VEPH1/ITGB5/COL3A1/ZEB2/ACVR1/ITGB6/ZFYVE9/TGFBR3/TRIM33/COL1A2/HIPK2/ITGB8/EP300/LEMD3/USP15/SMAD5/GIPC1/CD109/MAP3K7/PTPRK/LATS1/SNW1/TGFB3/FUT8/FBN1/RNF111/SPRED1/SMAD3/SMAD6/LTBP1/SPRED2/ADAM17/TGFBRAP1/ITGA8/ZEB1/FERMT1/PTK2/TGFB2/SMAD1/MYOCD/SMURF2/DAB2/FURIN/PML/SNX6/IL17RD/TGFBR2/PPARG/ZNF451/LDLRAD4/SMAD2/SMAD4/PDPK1/AXIN1/CREBBP/HTRA1/ADAM9/SNX25/FNTA	59
BP	GO:0070646	protein modification by small protein removal	53/3218	174/18800	9.83486e-06	0.000512996	0.000427435	USP25/SENP7/USP16/SENP5/USP13/TANK/PSMD14/USP37/OTUD3/USP48/USP24/MYSM1/USP1/COPS8/USP40/USP15/USP53/USP46/COPS4/BABAM1/TNIP1/UIMC1/SENP6/USP45/COPS2/USP8/USP3/USP39/USP34/UCHL3/ITCH/OTUD6B/TAF2/USP47/UCHL5/USP38/OTUD4/SART3/USP10/CYLD/SF3B3/USP32/COPS3/OTULIN/WDR48/ATXN7/USP4/USP14/USP31/USP7/ZRANB1/USP54/BRCC3	53
BP	GO:0051054	positive regulation of DNA metabolic process	73/3218	263/18800	1.01007e-05	0.000522437	0.000435301	DHX36/ATR/TFRC/EYA3/XRCC5/CDC42/RIF1/VPS72/POGZ/MEAF6/SSBP1/HNRNPA2B1/UBE2N/ATF1/ARID2/STAT6/NAF1/ANXA3/BABAM1/SLF1/UIMC1/RAD50/PTK2B/HMBOX1/TCP1/MAP3K4/SMOC2/INO80/NPAS2/APLF/EPC1/EYA2/GRHL2/EYA1/TOX/PRKDC/SPIDR/NBN/DSCC1/ATM/NVL/NEK7/EP400/SMARCA5/OTUD4/MAPKAPK5/ATAD5/MBTD1/KAT7/FBXO4/PML/BAZ1A/TP53BP1/IGF1R/WDR48/CTNNB1/PRIM2/SMCHD1/SPIRE1/PARN/USP7/SLF2/TNKS2/WRN/TNKS/ERCC6/DNA2/KMT5B/NOX4/AT…	73
BP	GO:0000075	cell cycle checkpoint	52/3218	170/18800	1.04107e-05	0.000533983	0.000444921	ATR/CEP63/TOPBP1/NEK11/ATF2/CLSPN/GIGYF2/RINT1/MDM2/CRY1/CLOCK/BABAM1/CCNG1/IK/UIMC1/DOT1L/CDK5RAP2/CDC14B/APC/FOXN3/EIF2AK4/ZWILCH/TIPIN/WAC/CHMP4C/PRKDC/NBN/STK33/ATM/CENPF/PROX1/INTS7/TAOK3/CHEK2/PTPN11/FBXO31/BRIP1/CDC6/RAD17/SPDL1/FBXO4/NSUN2/PML/TP53BP1/XPC/DYNC1LI1/MAPK14/NDC80/MAD1L1/ERCC6/DNA2/BRCC3	52
BP	GO:0097061	dendritic spine organization	30/3218	80/18800	1.05638e-05	0.000537355	0.000447731	DHX36/DIP2A/DOCK10/EPHA4/CDC42/TANC1/NGEF/WASL/LRRK2/PDLIM5/INSR/ABHD17B/FYN/SIPA1L1/HOMER1/STAU2/CAPRIN1/MTMR2/VPS35/PAFAH1B1/TANC2/BAIAP2/CTNND2/UBE3A/IGF1R/DTNBP1/EEF2K/PTEN/PRMT3/PAK3	30
BP	GO:0051223	regulation of protein transport	122/3218	495/18800	1.06713e-05	0.000538376	0.000448582	ATP2C1/PCNT/TOMM70/GSK3B/ADCY5/PARL/MFF/ACSL3/BARD1/KLF7/CDC42/GOLPH3L/P3H1/EFCAB7/WLS/SH3GLB1/SLC16A1/ICA1/GLI3/CD36/MIEF1/CEP290/LRRK2/DNM1L/TM7SF3/C2CD5/HADH/PPP3CA/CLOCK/EXOC1/EPHA5/RUFY3/EFNA5/SEC24A/SLC12A2/PAM/UBL5/STOM/JAK2/SLC1A1/RFX3/UNC13B/BNIP3L/FYN/SNX3/UBE2J1/STXBP5/TGFB3/PSEN1/HIF1A/CTDSPL2/CHP1/SMAD3/HMGCR/PRKCE/XPO1/GAPVD1/UBAC2/NDFIP2/XPO4/DNAJC1/FRMD4A/FERMT1/MAVS/TM9SF4/PTPN1/…	122
BP	GO:0022604	regulation of cell morphogenesis	82/3218	305/18800	1.10786e-05	0.000554382	0.000461917	DHX36/BRWD1/DLG1/MAP3K13/EPB41/CYFIP1/EPHA4/CAPZB/CDC42/ARHGAP15/FMNL2/ZMYM6/ZMYM4/MKLN1/RAB21/PLXNC1/FGD6/LARP4/FGD4/AP1AR/KDR/RHOBTB3/RASA1/EFNA5/PALM/CDC42SE2/LPAR1/PTPRD/KANK1/DOCK5/PTK2B/FYN/ARHGAP18/PHIP/TPM1/MYO9A/ABL1/CAMSAP1/LIMS1/WDPCP/ITSN2/ARHGEF7/FAM171A1/ENPP2/RIMS2/STAU2/PRKDC/PTK2/RIMS1/CAPRIN1/PARVA/RDX/FBLIM1/PLXNA2/RASAL1/CRKL/FBXW8/RHOF/SH3D19/FBXO31/ANKRD27/ARHGAP35/PAFAH1B1/…	82
BP	GO:0046488	phosphatidylinositol metabolic process	50/3218	162/18800	1.16168e-05	0.000576622	0.000480449	PIK3CB/SYNJ1/PIGP/PIK3CA/PLCD4/PIKFYVE/FAM126B/PGAP1/PI4KB/INPP5B/PIK3R3/PIGK/FAM126A/PIK3C2G/PI4K2B/CDS1/SH3YL1/PIP5K1B/FIG4/TTC7B/PIGF/INPP4A/LCLAT1/PLCB1/PIP4K2A/DPM1/EFR3A/UVRAG/PIK3C2A/ATM/MTMR2/LPGAT1/PITPNM2/MTMR3/INPP4B/ITPKC/PLCG2/SOCS7/DGKE/PIK3R1/MTMR10/SACM1L/PIGN/SMG1/INPP5F/PTEN/IPMK/INPP5A/MTM1/MTMR1	50
BP	GO:0010948	negative regulation of cell cycle process	81/3218	301/18800	1.20411e-05	0.000592906	0.000494017	ATR/CEP63/TOPBP1/NEK11/PRMT2/KAT2B/DLG1/ATF2/ACVR1/CLSPN/GIGYF2/RINT1/EZH2/MDM2/CRY1/FBXO7/APBB2/CLOCK/BABAM1/CCNG1/IK/UIMC1/DOT1L/KANK2/CDK5RAP2/CDC14B/APC/FOXN3/EIF2AK4/ZWILCH/TIPIN/RB1/WAC/TMEM67/CHMP4C/MTBP/TERF1/PRKDC/NBN/STK33/USP47/ATM/CDC73/CENPF/PROX1/INTS7/TAOK3/CHEK2/JADE1/SMARCA5/PTPN11/FBXO31/BRD7/RBL2/BRIP1/CRLF3/CDC6/TOM1L1/TRIM37/RAD17/SPDL1/FBXO4/NSUN2/PML/TP53BP1/XPC/DYNC1LI1/MA…	81
BP	GO:0051222	positive regulation of protein transport	79/3218	293/18800	1.42201e-05	0.00068917	0.000574225	ATP2C1/PCNT/TOMM70/GSK3B/MFF/ACSL3/CDC42/GOLPH3L/EFCAB7/WLS/SH3GLB1/GLI3/MIEF1/CEP290/DNM1L/TM7SF3/C2CD5/EXOC1/RUFY3/SEC24A/UBL5/STOM/JAK2/UNC13B/FYN/TGFB3/PSEN1/HIF1A/CTDSPL2/CHP1/SMAD3/PRKCE/XPO4/FRMD4A/MAVS/TM9SF4/ZFAND1/UBR5/SORL1/VPS11/ATG13/OSBP/TGFB2/SEC16B/HPS4/FBXW7/VPS35/CDH1/SAE1/BCAS3/MYO18A/RPH3AL/MYO1C/MYH10/NMT1/PIK3R1/OXCT1/PRKAA1/GOLPH3/ICE1/PRKD1/ARIH2/PPARG/BMP6/MAPK14/MTCL1/CL…	79
BP	GO:0140014	mitotic nuclear division	79/3218	293/18800	1.42201e-05	0.00068917	0.000574225	SMC4/STAG1/CEP97/USP16/SPICE1/NAA50/DIS3L2/CUL3/HECW2/CDC42/CEP85/POGZ/NUF2/CDC14A/CDK13/NCAPG/ANAPC4/CENPC/MAU2/SLF1/IK/CDC23/INSR/CDK5RAP2/SMC5/CDC14B/SMC2/PHIP/APC/INO80/ZWILCH/RAB11A/SPAST/EML4/ANAPC1/PIBF1/BORA/PDS5B/RB1/KIF3B/DSN1/CHMP4C/MTBP/UBXN2B/RMDN1/DSCC1/NCAPD3/ATM/CENPF/NSL1/ANAPC7/ANKLE2/CHEK2/SMARCA5/MAP9/LSM14A/NDEL1/CDC6/TOM1L1/SPDL1/NIPBL/DYNC1LI1/CLASP2/CUL7/NDC80/CEP192/VPS4B…	79
BP	GO:0060828	regulation of canonical Wnt signaling pathway	72/3218	261/18800	1.45543e-05	0.000695818	0.000579764	WWTR1/GSK3B/KPNA1/TBL1XR1/TTC21B/PTPRU/CCNYL1/ZEB2/WLS/CDK14/GLI3/WNK1/LMBR1L/LRRK2/SCYL2/NFKB1/RBPJ/G3BP1/CSNK1G2/CSNK1G3/MLLT3/KANK1/TLE4/FOXO3/ANKRD6/LATS1/APC/MCC/PSEN1/USP8/CSNK1G1/SMAD3/PPM1B/USP34/UBAC2/CCNY/FERMT1/STK4/STK3/UBR5/CTNND1/USP47/LRP4/CTNNBIP1/JADE1/CYLD/VPS35/SHISA6/SMURF2/AXIN2/DAB2/OTULIN/CTNND2/SEMA5A/LRRK1/CTNNB1/RBMS3/LIMD1/MAPK14/AXIN1/FGFR2/TCF7L2/BTRC/TNKS2/FAM53B/ADG…	72
BP	GO:0072384	organelle transport along microtubule	31/3218	85/18800	1.45834e-05	0.000695818	0.000579764	OPA1/MREG/TRAK2/CDC42/HTT/KIF3A/AGTPBP1/SYNE2/HIF1A/ACTR10/BLOC1S6/AP3B1/AP3S1/SPAST/RAB1A/KIF5B/KIF3B/RAB6A/KIFAP3/RHOT1/PAFAH1B1/NDEL1/FBXW11/DYNC1H1/TRAK1/FYCO1/KIF13A/DTNBP1/NDE1/CLN3/SUN1	31
BP	GO:0061564	axon development	118/3218	479/18800	1.51427e-05	0.000716948	0.00059737	RYK/ADARB1/ROBO2/TIAM1/EPHA6/ALCAM/BOC/GSK3B/PAK2/MAP3K13/APP/ITGA4/CYFIP1/EPHA4/KLF7/NRP2/RAPH1/BMPR2/KIF5C/IGSF9/PTPRF/DOCK7/LPAR3/LRIG2/COBL/GLI3/SEMA3C/SEMA3A/RAB21/PLXNC1/DIP2B/ZDHHC17/EPHA5/RUFY3/EFNA5/CTNNA1/SLC25A46/NFIB/JAK2/NTRK2/TMEFF1/KIF13B/FYN/LAMA2/NUMB/PSEN1/SIPA1L1/SPG11/RPS6KA5/NEO1/RAB11A/ABL1/SPAST/FEZ2/SOS1/RTN4/RAB10/STK24/MYCBP2/ATP8A2/DCLK1/PARD3/ITGB1/KIF5B/EXT1/PTK2/THY1…	118
BP	GO:0043473	pigmentation	35/3218	101/18800	1.54243e-05	0.000724709	0.000603836	USP13/MREG/PIKFYVE/ZEB2/MYSM1/GLI3/AP1M1/MEF2C/RAB11B/FIG4/ENPP1/SOD2/BLOC1S6/MYO5A/BBS4/RAB11A/AP3B1/BCL2L11/RAB1A/ATRN/VPS33A/HPS4/BBS2/ANKRD27/NF1/VPS33B/ADAMTS9/KIF13A/DTNBP1/RAB27B/LYST/HPS5/ATP6AP2/ATP7A/SHROOM2	35
BP	GO:0006661	phosphatidylinositol biosynthetic process	43/3218	134/18800	1.61122e-05	0.000750505	0.00062533	PIK3CB/SYNJ1/PIGP/PIK3CA/PIKFYVE/FAM126B/PGAP1/PI4KB/PIK3R3/PIGK/FAM126A/PIK3C2G/PI4K2B/CDS1/SH3YL1/PIP5K1B/FIG4/TTC7B/PIGF/INPP4A/PIP4K2A/DPM1/EFR3A/UVRAG/PIK3C2A/ATM/MTMR2/PITPNM2/MTMR3/INPP4B/ITPKC/PLCG2/SOCS7/DGKE/PIK3R1/SACM1L/PIGN/SMG1/INPP5F/PTEN/IPMK/MTM1/MTMR1	43
BP	GO:0030111	regulation of Wnt signaling pathway	88/3218	336/18800	1.62173e-05	0.000750505	0.00062533	IFT80/WWTR1/TIAM1/GSK3B/KPNA1/APP/TBL1XR1/TTC21B/PTPRU/CCNYL1/ZEB2/WLS/CDK14/GRB10/GLI3/WNK1/LMBR1L/LRRK2/SCYL2/NFKB1/RBPJ/G3BP1/PPP2CA/CSNK1G2/CSNK1G3/SMARCA4/MLLT3/KANK1/TLE4/SPIN1/FOXO3/SNX3/ANKRD6/LATS1/APC/MCC/PSEN1/USP8/CSNK1G1/SMAD3/ABL1/PPM1B/USP34/UBAC2/CCNY/FERMT1/CSNK2A1/STK4/SULF2/STK3/UBR5/CTNND1/USP47/LRP4/CDC73/CTNNBIP1/JADE1/CYLD/VPS35/WWOX/SHISA6/SMURF2/AXIN2/DAB2/OTULIN/CTNND2/S…	88
BP	GO:0034086	maintenance of sister chromatid cohesion	9/3218	12/18800	1.66821e-05	0.000760581	0.000633725	MAU2/SLF1/SMC5/RB1/DSCC1/NIPBL/SLF2/TNKS/ATRX	9
BP	GO:0034088	maintenance of mitotic sister chromatid cohesion	9/3218	12/18800	1.66821e-05	0.000760581	0.000633725	MAU2/SLF1/SMC5/RB1/DSCC1/NIPBL/SLF2/TNKS/ATRX	9
BP	GO:0031032	actomyosin structure organization	58/3218	199/18800	1.6915e-05	0.000765527	0.000637846	CD47/PHLDB2/ITGB5/PAK2/EPB41/CUL3/CFLAR/CDC42/EPB41L5/MET/OBSCN/LPAR1/PGM5/PTK2B/EPB41L2/TGFB3/TRPM7/TMOD2/TMOD3/CGNL1/TPM1/FRMD6/BBS4/SMAD3/EPB41L4A/ABL1/TSC1/ALMS1/CCDC88A/ROCK2/ITGB1/NEBL/FAM171A1/CDC42BPA/PROX1/NF2/FHDC1/MYO18A/MYH10/PRKAR1A/PIK3R1/AKAP13/TJP1/MEF2A/EVL/CDC42BPB/CLASP2/PDCD6IP/CARMIL1/PHACTR1/FHOD3/ROCK1/ARHGAP28/SMAD4/MYH11/PDLIM1/PAK1/ARHGAP6	58
BP	GO:0006378	mRNA polyadenylation	20/3218	45/18800	1.73164e-05	0.000772336	0.00064352	APP/WDR33/AHCYL1/CCNT1/CPSF6/FIP1L1/YTHDC1/GRSF1/SCAF8/ZC3H14/LEO1/PNPT1/CPSF3/PABPC1/CSTF3/CDC73/PAPOLA/CPEB3/PCF11/TUT1	20
BP	GO:0047496	vesicle transport along microtubule	20/3218	45/18800	1.73164e-05	0.000772336	0.00064352	TRAK2/HTT/KIF3A/BLOC1S6/AP3B1/AP3S1/RAB1A/KIF5B/KIF3B/KIFAP3/PAFAH1B1/NDEL1/FBXW11/DYNC1H1/TRAK1/FYCO1/KIF13A/DTNBP1/NDE1/CLN3	20
BP	GO:0006397	mRNA processing	122/3218	500/18800	1.75807e-05	0.000778483	0.000648641	RSRC1/DHX36/MBNL1/ADARB1/DYRK1A/SCAF4/SON/FXR1/APP/HNRNPA3/CWC22/WDR33/SNRNP40/BARD1/SF3B1/KDM1A/HNRNPR/SRSF10/RAVER2/SRSF11/PTBP2/AHCYL1/PRPF3/RPRD2/CDK13/TBRG4/HNRNPA2B1/DDX17/CCNT1/SCAF11/CPSF6/SLBP/DHX15/FIP1L1/YTHDC1/GRSF1/CNOT6L/SUGP1/FAM172A/RBM27/IK/DDX46/SAFB2/SAFB/HNRNPM/UBL5/PTBP3/SMU1/CDC40/RNGTT/SYNCRIP/SCAF8/QKI/SNW1/ZC3H14/LEO1/SLTM/AQR/HNRNPC/SETX/HNRNPLL/PNPT1/GCFC2/USP39/SNRNP27…	122
BP	GO:0008088	axo-dendritic transport	29/3218	78/18800	1.7842e-05	0.000784409	0.000653579	OPA1/APP/TRAK2/KIF5C/RAB21/KIF3A/APBA1/AGTPBP1/SPG11/HIF1A/ACTR10/BLOC1S6/AP3B1/AP3S1/SPAST/KIF5B/KIF3B/STAU2/KIF1B/PAFAH1B1/NDEL1/FBXW11/DYNC1H1/KLC1/TRAK1/ARL8B/DST/DTNBP1/RAB27B	29
BP	GO:0120032	regulation of plasma membrane bounded cell projection assembly	57/3218	195/18800	1.81301e-05	0.000789532	0.000657848	CEP97/ATG3/GSK3B/FXR1/PIK3CA/PLD1/NCKAP1/CYFIP1/CAPZB/CROCC/CDC42/FNBP1L/COBL/WASL/RAB3IP/TBC1D30/TAPT1/HTT/CEP135/FER/DPYSL3/PALM/CEP120/SH3YL1/KANK1/APC/TGFB3/SYNE2/BBS4/CCDC88A/WDPCP/CENPJ/IFT88/GDI2/STAU2/RDX/SDCCAG8/MPHOSPH9/CYLD/ARHGAP35/BCAS3/CNTROB/NDEL1/PLEKHM1/OCLN/PIK3R1/MYO10/EVL/MAP4/ATP8B1/CCP110/CLN3/AUTS2/PLCE1/VDAC3/ATP7A/DOCK11	57
BP	GO:0006476	protein deacetylation	39/3218	118/18800	1.83671e-05	0.000789532	0.000657848	DYRK1A/YEATS2/TBL1XR1/HDAC4/PRKAA2/MIER1/ZZZ3/HDAC9/EP300/LRRK2/CAMK2D/PRDM5/GATAD2A/MIER2/HDAC2/SPRED1/MTA3/SPRED2/FRY/NEK3/KAT14/RRP8/ELK4/RCOR3/SUDS3/TADA2A/PRKAA1/NIPBL/SIN3A/PRKD1/BRMS1L/RCOR1/HDAC11/TRERF1/SIRT5/MBD2/FNTA/MAPK8/TBL1X	39
BP	GO:0032886	regulation of microtubule-based process	69/3218	249/18800	1.8491e-05	0.000789532	0.000657848	CEP70/DYRK1A/KAT2B/CEP97/PHLDB2/SPICE1/GSK3B/CCDC39/TTC21B/STIL/PRKAA2/PATJ/GPSM2/AKAP9/CFAP69/MET/GNAI1/NAV3/RNF4/SLAIN2/EFNA5/CEP120/CAMSAP3/CDK5RAP2/MPDZ/SENP6/APC/TTBK2/BBS4/TRIM36/ABL1/CAMSAP1/ALMS1/MEMO1/SPAST/XPO1/ROCK2/SLAIN1/BORA/CENPJ/ARHGEF7/TMEM67/CHMP4C/NAT10/CKAP5/CAMSAP2/CLIP1/MAP9/CYLD/BBS2/WDR62/EML2/CLTC/PAFAH1B1/TBCD/TRIM37/OCLN/PRKAA1/DYNC1H1/ATXN7/CLASP2/PDCD6IP/ROCK1/VPS4B/M…	69
BP	GO:0008589	regulation of smoothened signaling pathway	30/3218	82/18800	1.85604e-05	0.000789532	0.000657848	TTC21B/SERPINE2/GPR161/PRKACB/GLI3/FBXL17/NDST1/CTNNA1/CDK20/ENPP1/RORA/RB1/C2CD3/DYNC2H1/UCHL5/IFT81/INTU/MEGF8/TUBD1/CHSY1/TTC23/RUNX2/CREBBP/MGRN1/FGFR2/WDR11/BTRC/DLG5/HERC4/GPC3	30
BP	GO:0006650	glycerophospholipid metabolic process	82/3218	309/18800	1.85999e-05	0.000789532	0.000657848	PIK3CB/SYNJ1/PIGP/LIPH/PIK3CA/PLD1/SERINC2/ACSL3/PLCD4/PIKFYVE/FAM126B/PGAP1/PI4KB/INPP5B/PIK3R3/PIGK/CEPT1/ACP6/FAM126A/PNPLA3/OSBPL8/CHPT1/ETNK1/PIK3C2G/PI4K2B/CDS1/LDLR/SH3YL1/PIP5K1B/SLC44A1/FIG4/AGPAT4/TTC7B/LIPC/SERINC5/PNPLA7/PIGF/INPP4A/LCLAT1/HADHA/DGKH/PLCB1/PIP4K2A/GPCPD1/SERINC3/DPM1/ENPP2/PTDSS1/EFR3A/UVRAG/PIK3C2A/ATM/MTMR2/PRDX6/LPGAT1/PITPNM2/SCARB1/MTMR3/INPP4B/ITPKC/PLCG2/PAFAH1…	82
BP	GO:0061157	mRNA destabilization	32/3218	90/18800	1.94609e-05	0.000817846	0.000681439	DHX36/YTHDF2/PUM1/DIS3L2/GIGYF2/TNRC6B/CNOT2/EXOSC9/CNOT6L/UPF1/CNOT6/CNOT8/SYNCRIP/DCP2/SAMD4A/PNPT1/ROCK2/RC3H2/DIS3/PAN3/EXOSC8/RIDA/PABPC1/AGO2/RC3H1/FTO/CNOT3/METTL16/TNRC6C/ROCK1/PARN/CPEB3	32
BP	GO:0050779	RNA destabilization	33/3218	94/18800	1.96655e-05	0.000817846	0.000681439	DHX36/YTHDF2/PUM1/DIS3L2/GIGYF2/TNRC6B/CNOT2/EXOSC9/CNOT6L/UPF1/CNOT6/CNOT8/SYNCRIP/DCP2/SAMD4A/PNPT1/ROCK2/RC3H2/DIS3/PAN3/EXOSC8/RIDA/PABPC1/AGO2/RC3H1/ZC3H18/FTO/CNOT3/METTL16/TNRC6C/ROCK1/PARN/CPEB3	33
BP	GO:0061014	positive regulation of mRNA catabolic process	33/3218	94/18800	1.96655e-05	0.000817846	0.000681439	DHX36/YTHDF2/PUM1/DIS3L2/GIGYF2/ZC3HAV1/TNRC6B/CNOT2/EXOSC9/CNOT6L/UPF1/CNOT6/CNOT8/SYNCRIP/DCP2/SAMD4A/PNPT1/ROCK2/RC3H2/DIS3/PAN3/EXOSC8/RIDA/PABPC1/AGO2/RC3H1/FTO/CNOT3/METTL16/TNRC6C/ROCK1/PARN/CPEB3	33
BP	GO:0070507	regulation of microtubule cytoskeleton organization	47/3218	152/18800	1.98715e-05	0.000820866	0.000683956	CEP70/DYRK1A/CEP97/PHLDB2/GSK3B/PRKAA2/PATJ/GPSM2/AKAP9/MET/GNAI1/NAV3/RNF4/SLAIN2/EFNA5/CAMSAP3/CDK5RAP2/MPDZ/SENP6/APC/TTBK2/TRIM36/ABL1/CAMSAP1/SPAST/SLAIN1/BORA/ARHGEF7/CHMP4C/CKAP5/CAMSAP2/CLIP1/MAP9/CYLD/EML2/CLTC/PAFAH1B1/TBCD/OCLN/PRKAA1/DYNC1H1/ATXN7/CLASP2/ROCK1/VPS4B/CCSAP/PAK1	47
BP	GO:0090503	RNA phosphodiester bond hydrolysis, exonucleolytic	19/3218	42/18800	2.05783e-05	0.000844398	0.000703563	XRN1/DIS3L2/ERI3/CNOT2/EXOSC9/CNOT6L/CNOT6/CNOT8/DCP2/DIS3L/PNPT1/CPSF3/DIS3/PAN3/EXOSC8/XRN2/ANGEL2/PARN/ERI1	19
BP	GO:0032868	response to insulin	71/3218	259/18800	2.08953e-05	0.000851726	0.000709669	NCK1/KAT2B/GSK3B/PIK3CA/CYFIP1/CFLAR/STAT1/PIK3R3/STXBP3/SORT1/GRB10/HDAC9/PNPLA3/ATP2B1/OSBPL8/CRY1/C2CD5/CPEB2/HADH/USO1/FER/INSR/DENND4C/KANK1/LPL/GKAP1/ENPP1/PHIP/APC/MYO5A/VPS13C/AP3S1/TSC1/HADHA/RAB10/TBC1D4/RB1/PIP4K2A/PTPRA/PTPN1/LYN/PRKDC/CAT/PDE3B/PIK3C2A/SORL1/SESN3/ADIPOR1/GAB1/PTPN11/MYO1C/NDEL1/STXBP4/BAIAP2/PIK3R1/PRKAA1/SRD5A1/IGF1R/SMARCC1/SCAP/PPARG/MAPK14/RAB12/RAB31/PTPN2/PDPK…	71
BP	GO:0032869	cellular response to insulin stimulus	59/3218	205/18800	2.17427e-05	0.000879411	0.000732736	NCK1/KAT2B/GSK3B/PIK3CA/CYFIP1/CFLAR/STAT1/PIK3R3/GRB10/HDAC9/PNPLA3/ATP2B1/OSBPL8/C2CD5/CPEB2/USO1/FER/INSR/DENND4C/KANK1/LPL/GKAP1/ENPP1/PHIP/APC/MYO5A/AP3S1/RAB10/TBC1D4/RB1/PIP4K2A/PTPRA/PTPN1/PRKDC/PDE3B/PIK3C2A/SORL1/SESN3/ADIPOR1/GAB1/PTPN11/MYO1C/NDEL1/STXBP4/BAIAP2/PIK3R1/PRKAA1/SRD5A1/IGF1R/SMARCC1/PPARG/RAB12/RAB31/PTPN2/PDPK1/EEF2K/PRKCB/IDE/PTPRE	59
BP	GO:0046474	glycerophospholipid biosynthetic process	61/3218	214/18800	2.19488e-05	0.000879411	0.000732736	PIK3CB/SYNJ1/PIGP/LIPH/PIK3CA/PLD1/ACSL3/PIKFYVE/FAM126B/PGAP1/PI4KB/PIK3R3/PIGK/CEPT1/ACP6/FAM126A/PNPLA3/CHPT1/ETNK1/PIK3C2G/PI4K2B/CDS1/SH3YL1/PIP5K1B/SLC44A1/FIG4/AGPAT4/TTC7B/PIGF/INPP4A/LCLAT1/DGKH/PIP4K2A/DPM1/PTDSS1/EFR3A/UVRAG/PIK3C2A/ATM/MTMR2/PITPNM2/MTMR3/INPP4B/ITPKC/PLCG2/SOCS7/DGKE/PIK3R1/SACM1L/PIGN/SMG1/CLN3/INPP5F/GPAM/PTEN/IPMK/AGPAT5/PTDSS2/CHKA/MTM1/MTMR1	61
BP	GO:0032878	regulation of establishment or maintenance of cell polarity	14/3218	26/18800	2.20671e-05	0.000879411	0.000732736	KRIT1/RAP1B/RUFY3/KANK1/DOCK8/PTK2B/WDPCP/ROCK2/ARFGEF1/BCAS3/RICTOR/ROCK1/SHTN1/KIF20B	14
BP	GO:0031570	DNA integrity checkpoint	40/3218	123/18800	2.2146e-05	0.000879411	0.000732736	ATR/CEP63/TOPBP1/NEK11/ATF2/CLSPN/GIGYF2/RINT1/MDM2/CRY1/CLOCK/BABAM1/CCNG1/UIMC1/DOT1L/CDC14B/FOXN3/EIF2AK4/TIPIN/WAC/PRKDC/NBN/STK33/ATM/INTS7/TAOK3/CHEK2/PTPN11/FBXO31/BRIP1/CDC6/RAD17/FBXO4/PML/TP53BP1/XPC/MAPK14/ERCC6/DNA2/BRCC3	40
BP	GO:0061512	protein localization to cilium	28/3218	75/18800	2.26454e-05	0.000893476	0.000744455	IFT80/DZIP1L/ARL13B/GSK3B/CCDC39/TTC21B/CROCC/EFCAB7/SNX10/BBS9/CC2D2A/WDR19/CDK20/TBC1D32/SPATA7/BLOC1S6/BBS4/CCDC88A/WDR35/GDI2/DYNC2H1/TCTN2/ZNF423/RABEP1/CCDC66/LZTFL1/DTNBP1/CFAP58	28
BP	GO:1903322	positive regulation of protein modification by small protein conjugation or removal	44/3218	140/18800	2.3093e-05	0.000905335	0.000754336	CBLB/DCUN1D1/TANK/CUL3/KDM1A/HDAC4/PIAS3/UBE2N/LRRK2/CRY1/DCUN1D4/MAPK9/TNIP1/UBQLN1/CDC14B/RNF111/PIAS1/COMMD1/PELI1/NDFIP2/MYCBP2/RIPK2/BIRC3/BIRC2/FBXW7/SART3/UBA2/SAE1/RNF180/FBXO4/UBE3A/FANCM/ARRDC4/WDR48/MALT1/DCUN1D3/AXIN1/BTRC/PTEN/UBE2D1/SPRTN/TOLLIP/HUWE1/XIAP	44
BP	GO:0000077	DNA damage checkpoint	38/3218	115/18800	2.35061e-05	0.000909937	0.00075817	ATR/CEP63/TOPBP1/NEK11/ATF2/CLSPN/GIGYF2/RINT1/MDM2/CRY1/CLOCK/BABAM1/CCNG1/UIMC1/DOT1L/CDC14B/FOXN3/EIF2AK4/TIPIN/WAC/PRKDC/NBN/STK33/ATM/INTS7/TAOK3/CHEK2/PTPN11/FBXO31/BRIP1/RAD17/FBXO4/PML/TP53BP1/XPC/MAPK14/ERCC6/BRCC3	38
BP	GO:0030518	intracellular steroid hormone receptor signaling pathway	38/3218	115/18800	2.35061e-05	0.000909937	0.00075817	UBA5/PRMT2/TP63/KDM1A/ARID1A/DDX17/EP300/CNOT2/CRY1/CLOCK/PPARGC1B/NR3C1/SAFB2/SAFB/SMARCA4/KANK2/KDM4C/JAK2/UFL1/LATS1/ESR1/ESR2/NEDD4/TRIP4/KDM3A/UBR5/VPS11/NR3C2/NCOR1/PLPP1/DAB2/UBE3A/STRN3/FOXP1/TMF1/TRERF1/PIAS2/PAK1	38
BP	GO:0007409	axonogenesis	107/3218	430/18800	2.36879e-05	0.000911246	0.000759261	RYK/ADARB1/ROBO2/TIAM1/EPHA6/ALCAM/BOC/GSK3B/PAK2/MAP3K13/APP/ITGA4/CYFIP1/EPHA4/KLF7/NRP2/RAPH1/BMPR2/KIF5C/IGSF9/DOCK7/LPAR3/COBL/GLI3/SEMA3C/SEMA3A/RAB21/PLXNC1/DIP2B/ZDHHC17/EPHA5/RUFY3/EFNA5/SLC25A46/NFIB/NTRK2/TMEFF1/KIF13B/FYN/LAMA2/NUMB/PSEN1/SIPA1L1/SPG11/RPS6KA5/NEO1/RAB11A/ABL1/SPAST/FEZ2/SOS1/RTN4/RAB10/MYCBP2/ATP8A2/DCLK1/PARD3/ITGB1/KIF5B/EXT1/PTK2/THY1/LRP4/ENAH/LAMC2/PLXNA2/PTPN11…	107
BP	GO:0007051	spindle organization	55/3218	188/18800	2.45491e-05	0.000938507	0.000781975	STAG1/CEP63/PCNT/CEP97/SPICE1/DLG1/NUF2/STIL/GPSM2/GNAI1/RNF4/CCDC69/CEP120/HAUS6/SENP6/STARD9/INO80/RAB11A/TRIM36/SPAST/PTPA/PIBF1/BORA/CENPJ/KIZ/KIF3B/CHMP4C/RMDN1/UVRAG/CKAP5/NEK7/CHEK2/MAP9/LSM14A/WDR62/CLTC/NCOR1/CENPH/TUBGCP4/EML1/DYNC1H1/MAP4/CLASP2/NDC80/CEP192/VPS4B/SMC3/TACC2/TACC1/TNKS/TBCE/CCSAP/SMC1A/ATRX/HAUS7	55
BP	GO:0009791	post-embryonic development	31/3218	87/18800	2.48475e-05	0.00094127	0.000784277	TIPARP/MORC3/ASH1L/GIGYF2/SEMA3C/KDR/GABRG2/ACO1/JAK2/SOD2/IGF2R/PSEN1/FBN1/MYO1E/ABL1/BCL2L11/EFEMP1/RC3H2/AGO2/ATM/CRB1/KDM5B/IREB2/BCL11B/ITPR1/SMAD2/FGFR2/PLEKHA1/CDH23/ARID5B/ATRX	31
BP	GO:0072698	protein localization to microtubule cytoskeleton	22/3218	53/18800	2.49614e-05	0.00094127	0.000784277	GSK3B/GOLGB1/CCDC14/STIL/SNX10/CEP83/ABHD17B/APC/TTBK2/BBS4/PIBF1/CEP250/UBXN2B/C2CD3/CEP350/KIAA0753/CEP192/KIF20B/PCM1/MCPH1/HOOK3/DISC1	22
BP	GO:0060491	regulation of cell projection assembly	57/3218	197/18800	2.51117e-05	0.00094127	0.000784277	CEP97/ATG3/GSK3B/FXR1/PIK3CA/PLD1/NCKAP1/CYFIP1/CAPZB/CROCC/CDC42/FNBP1L/COBL/WASL/RAB3IP/TBC1D30/TAPT1/HTT/CEP135/FER/DPYSL3/PALM/CEP120/SH3YL1/KANK1/APC/TGFB3/SYNE2/BBS4/CCDC88A/WDPCP/CENPJ/IFT88/GDI2/STAU2/RDX/SDCCAG8/MPHOSPH9/CYLD/ARHGAP35/BCAS3/CNTROB/NDEL1/PLEKHM1/OCLN/PIK3R1/MYO10/EVL/MAP4/ATP8B1/CCP110/CLN3/AUTS2/PLCE1/VDAC3/ATP7A/DOCK11	57
BP	GO:0007015	actin filament organization	111/3218	450/18800	2.52331e-05	0.00094127	0.000784277	NCK1/CD47/PHLDB2/ITGB5/PAK2/DLG1/PIK3CA/NCKAP1/CYFIP1/CUL3/CAPZB/CDC42/MYO1B/PPP1R9A/COBL/CALD1/WASL/ELMO1/MET/SCIN/MICAL3/NCKAP1L/LIMA1/PAWR/ADD1/AP1AR/RUFY3/RHOBTB3/RASA1/FER/PPARGC1B/DPYSL3/CTNNA1/LPAR1/JAK2/KANK1/PTK2B/ARHGAP18/LATS1/TGFB3/TMOD2/TMOD3/MYO5C/MYO5A/CGNL1/MYO1E/TPM1/FMN1/BBS4/SMAD3/IQGAP2/ABL1/TSC1/ALMS1/PLEKHH2/PRKCE/CCDC88A/NCK2/ROCK2/SPTAN1/DIAPH3/ABI1/NEBL/FAM171A1/ARHGAP12/…	111
BP	GO:0043631	RNA polyadenylation	20/3218	46/18800	2.5729e-05	0.000953989	0.000794875	APP/WDR33/AHCYL1/CCNT1/CPSF6/FIP1L1/YTHDC1/GRSF1/SCAF8/ZC3H14/LEO1/PNPT1/CPSF3/PABPC1/CSTF3/CDC73/PAPOLA/CPEB3/PCF11/TUT1	20
BP	GO:0016571	histone methylation	48/3218	158/18800	2.72297e-05	0.00100359	0.000836201	PRMT2/KDM1A/RIF1/ASH1L/RLF/AASS/KMT2C/KMT2E/EZH2/NFYB/PRDM4/PRDM5/BRD4/NSD1/DOT1L/DNMT1/KDM4C/SNW1/ARID4A/TET3/EHMT1/KANSL3/KDM3A/SETDB2/PHF20/RRP8/KMT2A/SMYD3/PRDM2/SMYD2/SETD7/EZH1/KANSL1/CTNNB1/SETD5/SETD2/JARID2/SMAD4/AUTS2/CREBBP/ASH2L/TET1/ARID4B/KMT5B/EED/KDM6A/ATRX/HCFC1	48
BP	GO:0031122	cytoplasmic microtubule organization	23/3218	57/18800	2.84225e-05	0.00104131	0.000867634	DLG1/HOOK1/SLAIN2/CEP120/CAMSAP3/CHP1/RAB11A/CAMSAP1/CCDC88A/CLIP4/SLAIN1/CENPJ/CAMSAP2/CLIP1/PAFAH1B1/TUBGCP4/DYNC1H1/DST/AXIN1/CLIP2/SLK/PCM1/HOOK3	23
BP	GO:0016055	Wnt signaling pathway	111/3218	452/18800	3.08899e-05	0.00112501	0.000937374	IFT80/WWTR1/RYK/TIAM1/GSK3B/KPNA1/APP/TBL1XR1/TTC21B/PTPRU/CUL3/CCNYL1/CDC42/ZEB2/PRKAA2/ROR1/WLS/CDK14/GRB10/GLI3/HBP1/WNK1/LMBR1L/LRRK2/SCYL2/LRP6/NFKB1/RBPJ/G3BP1/PPP2CA/CSNK1G2/CSNK1G3/SMARCA4/MLLT3/KANK1/TLE4/SPIN1/FOXO3/SNX3/ANKRD6/LATS1/APC/MCC/PSEN1/USP8/LEO1/CSNK1G1/NDRG2/SMAD3/ABL1/STRN/PPM1B/USP34/UBAC2/CCNY/FERMT1/CSNK2A1/STK4/SULF2/STK3/UBR5/EXT1/CTNND1/USP47/LRP4/AMOTL1/CDC73/MARK1/…	111
BP	GO:0062197	NA	86/3218	332/18800	3.11986e-05	0.00112957	0.000941172	MYLK/PIK3CA/STK39/PDK1/ATF2/PRKRA/CAB39/XRCC5/LANCL1/PLA2R1/RCSD1/PRKAA2/LRRC8D/EFHD1/SLC25A24/ZNF277/MET/NME8/CD36/EZH2/RAD52/LRRK2/STAT6/FBXO7/PYROXD1/PAWR/YBX3/CPEB2/TLR6/MAPK9/FER/PPARGC1B/ERMP1/JAK2/SLC1A1/UBQLN1/DAPK1/FANCC/ERCC6L2/HDAC2/FYN/FOXO3/PTPRK/MAP3K5/SOD2/FUT8/HIF1A/TPM1/ABL1/SETX/TSC1/PNPT1/VRK2/EIF2AK3/MAPKAP1/STK24/SIRPA/CHD6/STAU1/TP53INP1/OXR1/STAU2/CAT/ATM/PDGFD/FBXW7/AXL/ER…	86
BP	GO:1904356	regulation of telomere maintenance via telomere lengthening	24/3218	61/18800	3.15175e-05	0.00113445	0.000945235	DHX36/ATR/XRN1/XRCC5/HNRNPA2B1/NAF1/HMBOX1/TCP1/MAP3K4/DCP2/HNRNPC/TERF1/NAT10/ATM/NEK7/MAPKAPK5/SMG6/FBXO4/CTNNB1/ERCC4/PARN/TNKS2/TNKS/MAPK1	24
BP	GO:0035601	protein deacylation	41/3218	129/18800	3.22743e-05	0.0011474	0.00095603	DYRK1A/YEATS2/TBL1XR1/PPT1/HDAC4/PRKAA2/MIER1/ZZZ3/HDAC9/EP300/LRRK2/CAMK2D/PRDM5/GATAD2A/MIER2/ABHD17B/HDAC2/SPRED1/MTA3/SPRED2/FRY/NEK3/KAT14/RRP8/ELK4/RCOR3/SUDS3/TADA2A/PRKAA1/NIPBL/SIN3A/PRKD1/BRMS1L/RCOR1/HDAC11/TRERF1/SIRT5/MBD2/FNTA/MAPK8/TBL1X	41
BP	GO:0007044	cell-substrate junction assembly	32/3218	92/18800	3.22751e-05	0.0011474	0.00095603	PHLDB2/ITGA6/EPB41L5/TESK2/KDR/EFNA5/CAMSAP3/PTK2B/PTPRK/FMN1/SMAD3/ABL1/TSC1/LIMS1/WDPCP/MAP4K4/ROCK2/THSD1/ARHGEF7/PTPRA/PTK2/PTPRJ/THY1/LAMC1/BCAS3/PEAK1/CLASP2/DST/ROCK1/SLK/PTEN/ARHGAP6	32
BP	GO:0045017	glycerolipid biosynthetic process	69/3218	253/18800	3.24367e-05	0.0011474	0.00095603	PIK3CB/SYNJ1/PIGP/LIPH/PIK3CA/PLD1/ACSL3/MOGAT1/PIKFYVE/FAM126B/PGAP1/PI4KB/PIK3R3/PIGK/CEPT1/ACP6/FAM126A/PNPLA3/CHPT1/ETNK1/PIK3C2G/PI4K2B/CDS1/C3/LDLR/SH3YL1/PIP5K1B/LPL/SLC44A1/FIG4/AGPAT4/TTC7B/PIGF/INPP4A/LCLAT1/DGKH/PIP4K2A/DPM1/PTDSS1/EFR3A/UVRAG/PIK3C2A/ATM/MTMR2/LPGAT1/PITPNM2/SCARB1/MTMR3/INPP4B/FBXW7/ITPKC/PLCG2/SOCS7/DGKE/PIK3R1/SACM1L/PIGN/SMG1/CLN3/INPP5F/GPAM/PLCE1/PTEN/IPMK/AGPAT…	69
BP	GO:0043244	regulation of protein complex disassembly	40/3218	125/18800	3.36465e-05	0.0011834	0.000986021	SCAF4/RUBCN/PIK3CA/CAPZB/SCIN/LIMA1/IRAK3/NAV3/ADD1/UPF1/INSR/CAMSAP3/SCAF8/APC/TMOD2/TMOD3/TTBK2/SETX/CAMSAP1/SPAST/PLEKHH2/SPTAN1/MTRF1/SVIL/ASPH/UVRAG/SWAP70/RDX/CAMSAP2/OGFOD1/CALCOCO2/SEMA5A/IGF1R/ATXN7/FYCO1/CLASP2/CARMIL1/GSPT1/CLN3/CLEC16A	40
BP	GO:0008654	phospholipid biosynthetic process	70/3218	258/18800	3.42522e-05	0.001193	0.00099402	PIK3CB/SYNJ1/PIGP/LIPH/PIK3CA/PLD1/ACSL3/PIKFYVE/FAM126B/PGAP1/PI4KB/PIK3R3/PIGK/CEPT1/ACP6/FAM126A/PNPLA3/CHPT1/ETNK1/PIK3C2G/PI4K2B/CDS1/SH3YL1/PIP5K1B/SPTLC1/SLC44A1/TMEM38B/FIG4/AGPAT4/TTC7B/CHP1/SERINC5/PIGF/INPP4A/LCLAT1/DGKH/PIP4K2A/DPM1/PTDSS1/EFR3A/UVRAG/PIK3C2A/ATM/MTMR2/OSBP/LPGAT1/PITPNM2/MTMR3/INPP4B/ITPKC/PLCG2/SOCS7/DGKE/PIK3R1/SACM1L/ADGRF5/VAPA/PIGN/SMG1/CLN3/INPP5F/GPAM/PTEN/SGM…	70
BP	GO:0006479	protein methylation	57/3218	199/18800	3.4501e-05	0.001193	0.00099402	PRMT2/KDM1A/RIF1/ASH1L/RLF/AASS/KMT2C/KMT2E/EZH2/NFYB/PRDM4/PRDM5/BRD4/NSD1/DOT1L/DNMT1/KDM4C/SNW1/ARID4A/TET3/EHMT1/KANSL3/FBXO11/KDM3A/DNMT3A/SETDB2/PCMTD2/PHF20/PCMTD1/RAB6A/RRP8/KMT2A/SMYD3/PRDM2/SMYD2/SETD7/PRMT9/EZH1/KANSL1/CTNNB1/SETD5/SETD2/JARID2/SMAD4/GSPT1/AUTS2/CREBBP/METTL22/ASH2L/TET1/ARID4B/PRMT3/KMT5B/EED/KDM6A/ATRX/HCFC1	57
BP	GO:0008213	protein alkylation	57/3218	199/18800	3.4501e-05	0.001193	0.00099402	PRMT2/KDM1A/RIF1/ASH1L/RLF/AASS/KMT2C/KMT2E/EZH2/NFYB/PRDM4/PRDM5/BRD4/NSD1/DOT1L/DNMT1/KDM4C/SNW1/ARID4A/TET3/EHMT1/KANSL3/FBXO11/KDM3A/DNMT3A/SETDB2/PCMTD2/PHF20/PCMTD1/RAB6A/RRP8/KMT2A/SMYD3/PRDM2/SMYD2/SETD7/PRMT9/EZH1/KANSL1/CTNNB1/SETD5/SETD2/JARID2/SMAD4/GSPT1/AUTS2/CREBBP/METTL22/ASH2L/TET1/ARID4B/PRMT3/KMT5B/EED/KDM6A/ATRX/HCFC1	57
BP	GO:0000956	nuclear-transcribed mRNA catabolic process	39/3218	121/18800	3.49784e-05	0.00119607	0.000996577	DHX36/XRN1/DIS3L2/AGO1/TNRC6B/CNOT2/EXOSC9/CNOT6L/UPF1/CNOT6/TTC37/CNOT8/SECISBP2/SYNCRIP/DCP2/SAMD4A/NBAS/RC3H2/DIS3/PAN3/EXOSC8/UPF2/PRPF18/XRN2/PABPC1/EIF3E/AGO2/ATM/RC3H1/SMG7/CNOT3/SMG6/EIF4A3/TNRC6C/EDC3/GSPT1/PARN/SMG1/CPEB3	39
BP	GO:0038127	ERBB signaling pathway	39/3218	121/18800	3.49784e-05	0.00119607	0.000996577	CBLB/PIK3CA/RNF115/BRAF/PTPN12/RBPJ/FER/PTK2B/PSEN1/RPS6KA5/ABL1/SOS1/RTN4/CCDC88A/EFEMP1/NCK2/ADAM17/MVB12B/KIF16B/CPNE3/PTK2/PIK3C2A/PTPRJ/CBL/CUL5/GAB1/FBXW7/PTPN11/ERBIN/ITGA1/IQGAP1/SNX6/FAM83B/PTPN2/PDPK1/PLCE1/NRG1/REPS2/MAPK1	39
BP	GO:0051258	protein polymerization	74/3218	277/18800	3.65403e-05	0.00124257	0.00103533	NCK1/DYRK1A/DLG1/NCKAP1/CYFIP1/CAPZB/AKAP9/COBL/WASL/MET/SCIN/NCKAP1L/NEDD1/NAV3/DNM1L/ADD1/SLAIN2/RASA1/FER/CAMSAP3/CDK5RAP2/JAK2/KANK1/PTK2B/ARHGAP18/LATS1/TMOD2/TMOD3/FMN1/BBS4/ABL1/CAMSAP1/PRKCE/NCK2/SPTAN1/SLAIN1/CENPJ/ARHGEF7/DIAPH3/SVIL/ARFGEF1/FCHSD2/RDX/CKAP5/AMBRA1/TTC17/ARPC5/CAMSAP2/CLIP1/FHDC1/EML2/SSH2/NDEL1/TBCD/BAIAP2/OCLN/RICTOR/TUBGCP4/EVL/CLASP2/CARMIL1/RANBP9/FHOD3/ARHGAP28/SP…	74
BP	GO:0009895	negative regulation of catabolic process	84/3218	324/18800	3.70839e-05	0.00125413	0.00104496	DHX36/USP25/RUBCN/PIK3CA/SERPINE2/EPHA4/HDAC4/LEPR/RPL5/LRIG2/SEC22B/HIPK2/MET/LRRK2/IRAK3/YBX3/TBC1D14/NAF1/LARP1/GIPC1/PBK/RIC1/SECISBP2/FYN/TRAF3IP2/SNX3/SYNCRIP/TAB2/PSEN1/HERC1/HNRNPC/SMAD3/STYX/HMGCR/TSC1/FEZ2/NBAS/MYCBP2/TRDMT1/WAC/LARP4B/CSNK2A1/LAPTM4B/PABPC1/PDE3B/SORL1/IL10RA/MTMR2/UCHL5/MDM4/ANGEL2/ACACB/BANP/N4BP1/VPS35/SF3B3/METTL16/NCOR1/TLK2/FOXK2/AXIN2/PRKAA1/NSUN2/FURIN/CRTC3/PM…	84
BP	GO:0198738	cell-cell signaling by wnt	111/3218	454/18800	3.77075e-05	0.00126825	0.00105672	IFT80/WWTR1/RYK/TIAM1/GSK3B/KPNA1/APP/TBL1XR1/TTC21B/PTPRU/CUL3/CCNYL1/CDC42/ZEB2/PRKAA2/ROR1/WLS/CDK14/GRB10/GLI3/HBP1/WNK1/LMBR1L/LRRK2/SCYL2/LRP6/NFKB1/RBPJ/G3BP1/PPP2CA/CSNK1G2/CSNK1G3/SMARCA4/MLLT3/KANK1/TLE4/SPIN1/FOXO3/SNX3/ANKRD6/LATS1/APC/MCC/PSEN1/USP8/LEO1/CSNK1G1/NDRG2/SMAD3/ABL1/STRN/PPM1B/USP34/UBAC2/CCNY/FERMT1/CSNK2A1/STK4/SULF2/STK3/UBR5/EXT1/CTNND1/USP47/LRP4/AMOTL1/CDC73/MARK1/…	111
BP	GO:0046486	glycerolipid metabolic process	99/3218	396/18800	3.86198e-05	0.00129187	0.00107641	GK5/PIK3CB/SYNJ1/PIGP/LIPH/PIK3CA/TBL1XR1/PLD1/SERINC2/ACSL3/MOGAT1/PLCD4/PIKFYVE/FAM126B/PGAP1/PI4KB/INPP5B/PIK3R3/FAAH/PIGK/CEPT1/ACP6/AGK/FAM126A/PNPLA3/OSBPL8/CHPT1/ETNK1/PIK3C2G/PI4K2B/CDS1/C3/LDLR/SH3YL1/PIP5K1B/LPL/SLC44A1/FIG4/AGPAT4/TTC7B/LIPC/SERINC5/PNPLA7/PIGF/INPP4A/LCLAT1/HADHA/DGKH/PLCB1/PIP4K2A/GPCPD1/PANK2/SERINC3/DPM1/ENPP2/PTDSS1/EFR3A/CAT/UVRAG/PIK3C2A/SORL1/ATM/MTMR2/PRDX6/LP…	99
BP	GO:0036092	phosphatidylinositol-3-phosphate biosynthetic process	12/3218	21/18800	3.93858e-05	0.00131038	0.00109182	PIK3CB/SYNJ1/PIK3CA/PIKFYVE/PIK3R3/PIK3C2G/FIG4/INPP4A/UVRAG/PIK3C2A/ATM/INPP4B	12
BP	GO:1901988	negative regulation of cell cycle phase transition	69/3218	255/18800	4.25853e-05	0.00140921	0.00117417	ATR/CEP63/TOPBP1/NEK11/PRMT2/DLG1/ATF2/ACVR1/CLSPN/GIGYF2/RINT1/EZH2/MDM2/CRY1/FBXO7/APBB2/CLOCK/BABAM1/CCNG1/IK/UIMC1/DOT1L/KANK2/CDK5RAP2/CDC14B/APC/FOXN3/EIF2AK4/ZWILCH/TIPIN/RB1/WAC/CHMP4C/PRKDC/NBN/STK33/USP47/ATM/CDC73/CENPF/PROX1/INTS7/TAOK3/CHEK2/JADE1/PTPN11/FBXO31/BRD7/RBL2/BRIP1/CRLF3/CDC6/RAD17/SPDL1/FBXO4/NSUN2/PML/TP53BP1/XPC/DYNC1LI1/MAPK14/NDC80/DCUN1D3/MAD1L1/PTEN/ERCC6/DNA2/TPRA…	69
BP	GO:1903050	regulation of proteolysis involved in cellular protein catabolic process	62/3218	223/18800	4.29839e-05	0.00141282	0.00117718	USP25/GSK3B/USP13/PSMD14/EPHA4/ZYG11B/RPL5/ANKIB1/HIPK2/NUB1/TMTC3/LRRK2/MDM2/MAPK9/GIPC1/PBK/SH3RF1/PTK2B/UBQLN1/AGTPBP1/RAD23B/UFL1/LATS1/PSMC1/PSEN1/ARIH1/PIAS1/PSMC6/STYX/XPO1/COMMD1/RNF144A/ZER1/WAC/CSNK2A1/RNF19A/PTK2/UCHL5/FBXW8/FBXW7/N4BP1/TLK2/RNF180/DAB2/UBE3A/FBXO22/PML/HECTD1/TMF1/FHIT/ARIH2/SMARCC1/MKRN2/USP14/AXIN1/USP7/BTRC/PTEN/DISC1/TAF1/OPHN1/MTM1	62
BP	GO:0000819	sister chromatid segregation	58/3218	205/18800	4.35887e-05	0.00141282	0.00117718	SMC4/STAG1/NAA50/DIS3L2/CUL3/HECW2/POGZ/NUF2/NCAPG/ANAPC4/CENPC/MAU2/SLF1/IK/CDC23/CDK5RAP2/SMC5/SMC2/LATS1/APC/INO80/ZWILCH/RAB11A/EML4/ANAPC1/PIBF1/PDS5B/RB1/DSN1/CHMP4C/RMDN1/DSCC1/NCAPD3/ATM/CENPF/NSL1/ANAPC7/SMARCA5/FBXW7/CDC6/AXIN2/RAD51C/SPDL1/NIPBL/CTNNB1/DYNC1LI1/ESCO1/NDC80/VPS4B/BAZ1B/MAD1L1/SMC3/SLF2/TNKS/TOP2B/WAPL/SMC1A/ATRX	58
BP	GO:1904358	positive regulation of telomere maintenance via telomere lengthening	17/3218	37/18800	4.36567e-05	0.00141282	0.00117718	DHX36/ATR/XRCC5/HNRNPA2B1/NAF1/HMBOX1/TCP1/MAP3K4/ATM/NEK7/MAPKAPK5/FBXO4/CTNNB1/PARN/TNKS2/TNKS/MAPK1	17
BP	GO:1903320	regulation of protein modification by small protein conjugation or removal	67/3218	246/18800	4.38355e-05	0.00141282	0.00117718	CBLB/DCUN1D1/TANK/TRIP12/CUL3/KDM1A/HDAC4/RPL5/PIAS3/UBE2N/LRRK2/CRY1/DCUN1D4/MAPK9/TNIP1/UBQLN1/CDC14B/FYN/UFL1/SASH1/PSEN1/HIF1A/RNF111/CHP1/PIAS1/ABL1/PRKCE/COMMD1/PELI1/UBXN2A/NDFIP2/MYCBP2/ITCH/UBR5/MTBP/RIPK2/BIRC3/BIRC2/IVNS1ABP/OTUD4/FBXW7/SART3/N4BP1/UBA2/SAE1/RNF180/FBXO4/WDR70/UBE3A/HMG20A/FANCM/ARRDC4/WDR48/CTNNB1/USP4/MALT1/DCUN1D3/AXIN1/BTRC/PTEN/UBE2D1/SPRTN/PRMT3/TOLLIP/TAF1/HUWE1…	67
BP	GO:0044088	regulation of vacuole organization	21/3218	51/18800	4.38423e-05	0.00141282	0.00117718	SNX4/PIKFYVE/RAB3GAP1/SH3GLB1/SNX7/SEC22B/TMEM106B/LRRK2/TBC1D14/SNX30/FEZ2/LRSAM1/IFT88/PIP4K2A/LAPTM4B/RAB3GAP2/MTMR3/GRN/SCFD1/TBC1D12/MTM1	21
BP	GO:0034968	histone lysine methylation	40/3218	127/18800	5.03722e-05	0.0016148	0.00134547	KDM1A/RIF1/ASH1L/RLF/KMT2C/KMT2E/EZH2/NFYB/PRDM5/BRD4/NSD1/DOT1L/DNMT1/KDM4C/SNW1/ARID4A/TET3/EHMT1/KANSL3/KDM3A/SETDB2/PHF20/KMT2A/SMYD3/SMYD2/SETD7/EZH1/KANSL1/CTNNB1/SETD5/SETD2/JARID2/SMAD4/AUTS2/ASH2L/ARID4B/KMT5B/KDM6A/ATRX/HCFC1	40
BP	GO:0150115	NA	33/3218	98/18800	5.1579e-05	0.00164492	0.00137056	PHLDB2/ITGA6/EPB41L5/TESK2/KDR/EFNA5/CAMSAP3/PTK2B/PTPRK/FMN1/SMAD3/ABL1/TSC1/LIMS1/WDPCP/MAP4K4/ROCK2/THSD1/ARHGEF7/PTPRA/PTK2/PTPRJ/THY1/LAMC1/BCAS3/PIK3R1/PEAK1/CLASP2/DST/ROCK1/SLK/PTEN/ARHGAP6	33
BP	GO:0031098	stress-activated protein kinase signaling cascade	68/3218	252/18800	5.29144e-05	0.00167881	0.0013988	RNF13/DLG1/MAP3K13/APP/STK39/ATF2/CDC42/MAGI3/HIPK2/NOD1/SEMA3A/CRACR2A/IRAK4/LRRK2/DUSP16/NFKB1/MAPK9/PJA2/PBK/SH3RF1/TRAF1/PTK2B/MAP3K7/ANKRD6/MAP3K5/SASH1/MAP3K4/MAPKBP1/SMAD3/XDH/MAP4K4/TNFRSF19/PLCB1/ZMYND11/SIRPA/ITCH/STK3/LYN/RIPK2/HIPK3/TGFB2/DUSP10/AIDA/CRKL/TAOK3/CYLD/PAFAH1B1/MAP2K4/NCOR1/KAT7/NBR1/MAP3K3/NAIP/TRAF3/IGF1R/ULK4/RIPK1/MAPK14/PHLPP1/AXIN1/PDCD4/MFHAS1/ERCC6/MAPK8/MAP3K11/…	68
BP	GO:0034504	protein localization to nucleus	77/3218	294/18800	5.32195e-05	0.00167983	0.00139965	NMD3/WWTR1/MORC3/CBLB/GSK3B/KPNA1/TFRC/ATF2/NUP35/BARD1/PIKFYVE/EFCAB7/DNAJB6/TNPO3/GLI3/CD36/LRRK2/MDM2/NUP107/OSBPL8/IPO8/PPP3CA/CTNNA1/JAK2/XPA/SYK/FYN/TRAF3IP2/RPF2/LATS1/SYNE1/TCP1/PSEN1/CHP1/BBS4/SMAD3/EIF2AK3/XPO1/TOR1B/DCLK1/FERMT1/MAVS/STK4/CSE1L/STK3/UBR5/NUP98/IPO7/ZBTB16/NVL/NF2/DCLK2/PLRG1/BANP/CDH1/NF1/NUP88/KAT7/NUP85/PIK3R1/IPO11/RANBP17/FBXO4/TNPO1/SIN3A/PML/PRKD1/NUP153/MAPK14/R…	77
BP	GO:0010639	negative regulation of organelle organization	90/3218	356/18800	5.50107e-05	0.0017275	0.00143938	XRN1/DYRK1A/KAT2B/CEP97/PHLDB2/TFRC/PAK2/OPA1/PARL/PIK3CA/CAPZB/OMA1/SEC22B/MET/SCIN/LIMA1/LRRK2/TBC1D30/NAV3/ADD1/IK/RAD50/CAMSAP3/CDK5RAP2/KANK1/APC/DCP2/MNAT1/TMOD2/TMOD3/CGNL1/TTBK2/HNRNPC/BBS4/ZWILCH/CAMSAP1/FEZ2/PLEKHH2/SPTAN1/TBC1D4/ARHGEF7/SVIL/GDI2/TMEM67/MTBP/TERF1/ARFGEF1/NBN/NAT10/SWAP70/RDX/ATM/CENPF/CAMSAP2/MPHOSPH9/SMARCA5/ANKRD27/EML2/SSH2/SMG6/TOM1L1/TBCD/TRIM37/PIK3R1/SPDL1/TJP1…	90
BP	GO:1901653	cellular response to peptide	91/3218	361/18800	5.62582e-05	0.00175771	0.00146455	NCK1/KAT2B/GSK3B/APP/PIK3CA/ITGA4/CYFIP1/EPHA4/CFLAR/STAT1/MBD5/PIK3R3/JAK1/AHCYL1/GRB10/NOD1/CD36/CACNA2D1/HDAC9/PNPLA3/ATP2B1/MDM2/STAT6/OSBPL8/C2CD5/CPEB2/NFKB1/TLR6/USO1/FER/TYK2/INSR/DENND4C/JAK2/KANK1/LPL/GKAP1/FYN/FOXO3/ENPP1/PHIP/APC/PSEN1/FBN1/MYO5A/AP3S1/BCL2L11/RAB10/ROCK2/TBC1D4/RB1/PLCB1/PIP4K2A/PTPRA/PTPN1/LYN/PRKDC/PTK2/RIPK2/PDE3B/PIK3C2A/SORL1/SESN3/ADIPOR1/GAB1/PTPN11/BRIP1/MYO1…	91
BP	GO:0051893	regulation of focal adhesion assembly	24/3218	63/18800	5.84632e-05	0.00180825	0.00150665	PHLDB2/EPB41L5/KDR/EFNA5/CAMSAP3/FMN1/SMAD3/ABL1/TSC1/LIMS1/WDPCP/MAP4K4/ROCK2/PTPRA/PTK2/PTPRJ/THY1/BCAS3/PEAK1/CLASP2/ROCK1/SLK/PTEN/ARHGAP6	24
BP	GO:0090109	regulation of cell-substrate junction assembly	24/3218	63/18800	5.84632e-05	0.00180825	0.00150665	PHLDB2/EPB41L5/KDR/EFNA5/CAMSAP3/FMN1/SMAD3/ABL1/TSC1/LIMS1/WDPCP/MAP4K4/ROCK2/PTPRA/PTK2/PTPRJ/THY1/BCAS3/PEAK1/CLASP2/ROCK1/SLK/PTEN/ARHGAP6	24
BP	GO:1905037	autophagosome organization	36/3218	111/18800	5.93885e-05	0.00182593	0.00152139	ATG3/SNX4/PIKFYVE/RAB3GAP1/SH3GLB1/SNX7/SEC22B/LRRK2/TBC1D14/SNX30/STX17/UBQLN1/PSEN1/FEZ2/RAB1A/UBXN2A/LRSAM1/IFT88/PIP4K2A/TP53INP1/UBXN2B/ATG13/AMBRA1/RAB3GAP2/MTMR3/LRBA/VMP1/ULK2/SCFD1/ATG2B/ATG7/RAB23/TRAPPC8/CLN3/TBC1D12/MTM1	36
BP	GO:0034655	nucleobase-containing compound catabolic process	100/3218	405/18800	5.96282e-05	0.00182593	0.00152139	DHX36/XRN1/FXR1/FASTKD1/YTHDF2/PUM1/DIS3L2/FASTKD2/AGO1/AGO3/GIGYF2/ZC3HAV1/SND1/TBRG4/TNRC6B/CNOT2/APAF1/YBX3/NUDT9/NAF1/EXOSC9/PDE5A/GRSF1/CNOT6L/UPF1/CNOT6/TTC37/CNOT8/LARP1/HNRNPM/SECISBP2/SMPDL3A/TRAF3IP2/SYNCRIP/ENPP1/PDE10A/DCP2/ZC3H14/SAMD4A/MYEF2/RNASE6/HNRNPC/DIS3L/PDE8B/XDH/PNPT1/CNOT11/PUM2/NBAS/ROCK2/RC3H2/DIS3/PAN3/EXOSC8/UPF2/PRPF18/TRDMT1/XRN2/LARP4B/ITPA/SAMHD1/RIDA/PABPC1/EIF3E/…	100
BP	GO:0000045	autophagosome assembly	35/3218	107/18800	6.13885e-05	0.00187052	0.00155854	ATG3/SNX4/PIKFYVE/RAB3GAP1/SH3GLB1/SNX7/SEC22B/LRRK2/TBC1D14/SNX30/STX17/UBQLN1/PSEN1/FEZ2/RAB1A/UBXN2A/LRSAM1/IFT88/PIP4K2A/TP53INP1/UBXN2B/ATG13/AMBRA1/RAB3GAP2/MTMR3/LRBA/VMP1/ULK2/SCFD1/ATG2B/ATG7/RAB23/TRAPPC8/TBC1D12/MTM1	35
BP	GO:0032206	positive regulation of telomere maintenance	21/3218	52/18800	6.17568e-05	0.00187248	0.00156017	DHX36/ATR/XRCC5/HNRNPA2B1/NAF1/RAD50/HMBOX1/TCP1/MAP3K4/NBN/ATM/NEK7/MAPKAPK5/FBXO4/PML/CTNNB1/PARN/TNKS2/TNKS/ATRX/MAPK1	21
BP	GO:0031647	regulation of protein stability	78/3218	300/18800	6.22562e-05	0.00187837	0.00156508	MFSD1/MORC3/USP13/PRKRA/CUL3/EPHA4/OTUD3/P3H1/SH3GLB1/RPL5/USP40/TRIM24/EP300/RAB21/LRRK2/MDM2/FBXO7/ATF7IP/CREBL2/HTT/CSN3/ADGRV1/CDC37/GIPC1/BAG1/TCP1/USP8/USP3/SAV1/CHP1/SMAD3/TSC1/RTN4/AAK1/FBXL3/COG3/NAA16/SUGT1/STK4/STK3/ASPH/PRKDC/CTNND1/USP47/PARVA/VPS11/CDC73/MDM4/PER3/TESC/NF2/CHEK2/HPS4/FBXW7/VPS35/GRN/STXBP4/PIK3R1/FBXO4/FBXW11/PRKD1/USP4/CRTAP/MYLIP/NDC80/NEDD4L/COG7/CREBBP/GET4/USP7…	78
BP	GO:0035335	peptidyl-tyrosine dephosphorylation	34/3218	103/18800	6.32066e-05	0.00189774	0.00158122	EYA3/PTPRU/PTPN4/PTPRF/CDC14A/PTPN12/PTPRB/DUSP16/PTPN13/PPP2CA/PTPRD/CDC14B/PTPDC1/RNGTT/PTPRK/PTPRA/EYA2/PTPN1/EYA1/PTPRJ/MTMR2/DUSP10/MTMR3/PTPN11/TIMM50/SSH2/PTPN9/PTPRG/PTPRM/PTPN2/PTEN/PTPRE/MTM1/MTMR1	34
BP	GO:0031334	positive regulation of protein complex assembly	55/3218	194/18800	6.37694e-05	0.00190534	0.00158755	ATR/NCK1/GSK3B/TFRC/DLG1/NCKAP1/SH3GLB1/AKAP9/MET/CD36/NCKAP1L/RAP1B/NAV3/TLR6/SLAIN2/MAPK9/SLF1/FER/FNIP1/CDK5RAP2/UNC13B/PTK2B/SYK/ABCA1/ESR1/FMN1/PSMC6/BCL2L11/PRKCE/NCK2/SLAIN1/MPP7/FERMT1/TERF1/SPIDR/ASAP1/FCHSD2/CKAP5/ATM/AMBRA1/NEK7/CLIP1/FNIP2/PIEZO1/PLCG2/SKAP1/BAIAP2/OCLN/RICTOR/ICE1/EVL/CARMIL1/SLF2/NRG1/PAK1	55
BP	GO:0042177	negative regulation of protein catabolic process	39/3218	124/18800	6.43483e-05	0.00191335	0.00159423	USP25/SERPINE2/EPHA4/RPL5/LRIG2/HIPK2/IRAK3/GIPC1/PBK/RIC1/FYN/SNX3/PSEN1/SMAD3/STYX/HMGCR/MYCBP2/WAC/CSNK2A1/LAPTM4B/UCHL5/MDM4/BANP/N4BP1/VPS35/SF3B3/TLK2/FURIN/PML/FHIT/SMARCC1/ROCK1/USP14/SMAD4/USP7/NRG1/TAF1/OPHN1/MTM1	39
BP	GO:0007064	mitotic sister chromatid cohesion	14/3218	28/18800	6.5082e-05	0.00192264	0.00160197	NAA50/POGZ/MAU2/SLF1/SMC5/PDS5B/RB1/DSCC1/NIPBL/SMC3/SLF2/TNKS/SMC1A/ATRX	14
BP	GO:0071900	regulation of protein serine/threonine kinase activity	93/3218	372/18800	6.52855e-05	0.00192264	0.00160197	PIK3CB/KAT2B/MAP3K13/CAB39/EPHA4/CCNYL1/BMPR2/PRKAG2/EZH2/CCNT1/LRRK2/IRAK3/FBXO7/DUSP16/LRP6/HTT/HERC5/TLR6/PDE5A/CCNI/CCNG1/PPP2CA/CDC37/INSR/CDK5RAP2/PTK2B/SYK/MAP3K7/MAP3K5/SASH1/LATS1/MAP3K4/APC/PSEN1/SLC8A3/MNAT1/MAP2K5/HMGCR/ABL1/SOS1/SLC8A1/CALM2/ADAM17/FLT1/RB1/CCNY/STK4/PTPN1/STK3/LYN/HIPK3/UVRAG/IPO7/SORL1/PTPRJ/THY1/PDGFD/DUSP10/AIDA/PROX1/TAOK3/PDGFC/RAPGEF2/NF1/MYOCD/CDK12/CDC6/ERN1…	93
BP	GO:0048041	focal adhesion assembly	29/3218	83/18800	6.76623e-05	0.00198315	0.00165238	PHLDB2/EPB41L5/TESK2/KDR/EFNA5/CAMSAP3/PTK2B/PTPRK/FMN1/SMAD3/ABL1/TSC1/LIMS1/WDPCP/MAP4K4/ROCK2/THSD1/ARHGEF7/PTPRA/PTK2/PTPRJ/THY1/BCAS3/PEAK1/CLASP2/ROCK1/SLK/PTEN/ARHGAP6	29
BP	GO:0098732	macromolecule deacylation	41/3218	133/18800	7.0487e-05	0.0020546	0.00171192	DYRK1A/YEATS2/TBL1XR1/PPT1/HDAC4/PRKAA2/MIER1/ZZZ3/HDAC9/EP300/LRRK2/CAMK2D/PRDM5/GATAD2A/MIER2/ABHD17B/HDAC2/SPRED1/MTA3/SPRED2/FRY/NEK3/KAT14/RRP8/ELK4/RCOR3/SUDS3/TADA2A/PRKAA1/NIPBL/SIN3A/PRKD1/BRMS1L/RCOR1/HDAC11/TRERF1/SIRT5/MBD2/FNTA/MAPK8/TBL1X	41
BP	GO:0060284	regulation of cell development	119/3218	500/18800	7.07678e-05	0.0020546	0.00171192	MME/DHX36/SYNJ1/RYK/ROBO2/TIAM1/GSK3B/MAP3K13/LRP2/YTHDF2/CYFIP1/SERPINE2/EPHA4/XRCC5/BMPR2/CDC42/KDM1A/DOCK7/LPAR3/GLI3/RHEB/SEMA3C/SEMA3A/EZH2/HDAC9/RAB21/PLXNC1/DIP2B/LRRK2/PDE3A/ADD1/AP1AR/PPP3CA/PDE5A/CLOCK/RUFY3/MAN2A1/EFNA5/CTNNA1/LDLR/ZDHHC21/PTPRD/RFX3/KANK1/DOCK5/NTRK2/HDAC2/UFL1/SNW1/NUMB/PSEN1/HIF1A/PRKCH/FBN1/PRTG/RAB11A/ABL1/PAEP/RTN4/LIMS1/ROCK2/ARHGEF7/PLCB1/STAU2/CHD7/LYN/PRKDC/C…	119
BP	GO:0006302	double-strand break repair	72/3218	273/18800	7.21263e-05	0.00208421	0.00173659	PSMD14/EYA3/TRIP12/XRCC5/KDM1A/RIF1/VPS72/POGZ/MEAF6/IFFO1/RAD52/UBE2N/ARID2/HELB/RECQL/HELQ/BABAM1/SLF1/XRCC4/UIMC1/RAD50/SMC5/RMI1/REV3L/MMS22L/INO80/SETX/PPP4R3B/APLF/SMC6/ERCC5/EPC1/SAMHD1/RAD54B/UBR5/EYA1/PRKDC/SPIDR/NBN/UVRAG/RNF169/ATM/EP400/CHEK2/BRIP1/LIG3/MBTD1/RAD51C/ERCC8/WDR70/NIPBL/PML/FANCM/TP53BP1/WDR48/ACTR8/SETD2/DEK/RNF138/SMCHD1/SPIRE1/ERCC4/PALB2/SLF2/WRN/POLB/ERCC6/DNA2/KDM2…	72
BP	GO:0019439	aromatic compound catabolic process	112/3218	466/18800	7.46646e-05	0.00214748	0.00178931	DHX36/XRN1/FXR1/FASTKD1/YTHDF2/PUM1/DIS3L2/FASTKD2/KYNU/AGO1/AGO3/KYAT3/GIGYF2/PON2/ZC3HAV1/SND1/TBRG4/TNRC6B/CNOT2/APAF1/ALDH1L2/YBX3/NUDT9/QDPR/NAF1/EXOSC9/PDE5A/GRSF1/CNOT6L/UPF1/CNOT6/TTC37/CNOT8/LARP1/HNRNPM/SECISBP2/SMPDL3A/TRAF3IP2/SYNCRIP/ENPP1/PDE10A/DCP2/ZC3H14/SAMD4A/MYEF2/RNASE6/HNRNPC/DIS3L/PDE8B/TET3/XDH/PNPT1/CNOT11/PUM2/NBAS/ROCK2/RC3H2/KYAT1/DIS3/PAN3/EXOSC8/UPF2/PRPF18/TRDMT1/XR…	112
BP	GO:0098930	axonal transport	24/3218	64/18800	7.84855e-05	0.00224688	0.00187212	OPA1/TRAK2/KIF5C/RAB21/KIF3A/AGTPBP1/HIF1A/ACTR10/BLOC1S6/AP3B1/AP3S1/SPAST/KIF5B/KIF3B/KIF1B/PAFAH1B1/NDEL1/FBXW11/DYNC1H1/TRAK1/ARL8B/DST/DTNBP1/RAB27B	24
BP	GO:1901990	regulation of mitotic cell cycle phase transition	82/3218	321/18800	7.8992e-05	0.00225091	0.00187548	TOPBP1/NEK11/PRMT2/DLG1/APP/CUL3/HECW2/ACVR1/CLSPN/PBX1/STIL/CDC14A/GIGYF2/RINT1/KMT2E/EZH2/MDM2/FBXO7/ANAPC4/ANKRD17/BRD4/BABAM1/CCNG1/IK/CDC23/PPP2CA/UIMC1/KANK2/CDK5RAP2/CDC14B/APC/FOXN3/MNAT1/TMOD3/INO80/ZWILCH/RAB11A/MTA3/ADAM17/CPSF3/CENPJ/RB1/PLCB1/WAC/CHMP4C/RRM2B/MTBP/PRKDC/NBN/USP47/RDX/ATM/AMBRA1/CDC73/CENPF/TAOK3/ANAPC7/CHEK2/JADE1/PLRG1/FBXO31/BRD7/RBL2/ATAD5/CRLF3/CDC6/RAD51C/RAD17/…	82
BP	GO:0046854	phosphatidylinositol phosphorylation	25/3218	68/18800	8.19412e-05	0.00231352	0.00192766	PIK3CB/SYNJ1/PIK3CA/PIKFYVE/FAM126B/PI4KB/PIK3R3/FAM126A/PIK3C2G/PI4K2B/PIP5K1B/FIG4/TTC7B/INPP4A/PIP4K2A/EFR3A/UVRAG/PIK3C2A/ATM/INPP4B/ITPKC/SOCS7/PIK3R1/SMG1/IPMK	25
BP	GO:0150116	NA	25/3218	68/18800	8.19412e-05	0.00231352	0.00192766	PHLDB2/EPB41L5/KDR/EFNA5/CAMSAP3/FMN1/SMAD3/ABL1/TSC1/LIMS1/WDPCP/MAP4K4/ROCK2/PTPRA/PTK2/PTPRJ/THY1/BCAS3/PIK3R1/PEAK1/CLASP2/ROCK1/SLK/PTEN/ARHGAP6	25
BP	GO:0021543	pallium development	49/3218	169/18800	8.48273e-05	0.00238407	0.00198644	GSK3B/EIF2B5/CCDC141/COL3A1/KDM1A/GLI3/LAMB1/EZH2/EPHA5/UBA6/ANXA3/CEP120/NTRK2/PSEN1/SYNE2/HIF1A/BLOC1S6/BBS4/TSC1/SRD5A2/RTN4/PEX13/PLCB1/XRN2/BTBD3/TRAPPC9/SRGAP2/PROX1/CRKL/NF2/DCLK2/BBS2/WDR62/NF1/PAFAH1B1/NDEL1/EZH1/SRD5A1/IGF1R/CTNNB1/PHACTR1/NDE1/SUN1/PTEN/TACC2/TACC1/FUT10/MCPH1/DISC1	49
BP	GO:0032210	regulation of telomere maintenance via telomerase	21/3218	53/18800	8.59038e-05	0.00239248	0.00199344	ATR/XRN1/XRCC5/NAF1/HMBOX1/TCP1/MAP3K4/DCP2/HNRNPC/TERF1/NAT10/ATM/NEK7/MAPKAPK5/SMG6/FBXO4/CTNNB1/PARN/TNKS2/TNKS/MAPK1	21
BP	GO:0033059	cellular pigmentation	21/3218	53/18800	8.59038e-05	0.00239248	0.00199344	MREG/PIKFYVE/ZEB2/AP1M1/RAB11B/BLOC1S6/MYO5A/BBS4/RAB11A/AP3B1/RAB1A/VPS33A/HPS4/BBS2/ANKRD27/VPS33B/KIF13A/DTNBP1/RAB27B/LYST/SHROOM2	21
BP	GO:0016579	protein deubiquitination	46/3218	156/18800	8.85306e-05	0.00245453	0.00204514	USP25/USP16/USP13/TANK/PSMD14/USP37/OTUD3/USP48/USP24/MYSM1/USP1/USP40/USP15/USP53/USP46/BABAM1/TNIP1/UIMC1/USP45/USP8/USP3/USP39/USP34/UCHL3/ITCH/OTUD6B/TAF2/USP47/UCHL5/USP38/OTUD4/SART3/USP10/CYLD/SF3B3/USP32/OTULIN/WDR48/ATXN7/USP4/USP14/USP31/USP7/ZRANB1/USP54/BRCC3	46
BP	GO:0034470	ncRNA processing	103/3218	424/18800	9.21943e-05	0.00254465	0.00212023	PWP2/KAT2B/URB1/RPL35A/YTHDF2/PRKRA/PUM1/WDR12/AGO1/AGO3/TRIT1/ERI3/RPL5/TRMT13/HNRNPA2B1/PUS7/DDX17/TARBP2/HELB/KRR1/UTP20/RTCB/TRMT44/INTS12/PPP3CA/NAF1/EXOSC9/ZCCHC4/GRSF1/MRPL1/HELQ/WDR36/RPS14/KRI1/RCL1/TRMO/INTS9/TRMT11/RPF2/MDN1/ESR1/TFB1M/DTWD1/SMAD3/MTFMT/THADA/WDR43/PUM2/NOL10/DIS3/EXOSC8/TRDMT1/NSUN6/XRN2/ANKRD16/INTS8/DCAF13/CHD7/PRKDC/AGO2/NAT10/METTL15/RRP8/DDX10/RRP15/NVL/RNASEL/IN…	103
BP	GO:0044380	protein localization to cytoskeleton	22/3218	57/18800	9.35129e-05	0.00256952	0.00214095	GSK3B/GOLGB1/CCDC14/STIL/SNX10/CEP83/ABHD17B/APC/TTBK2/BBS4/PIBF1/CEP250/UBXN2B/C2CD3/CEP350/KIAA0753/CEP192/KIF20B/PCM1/MCPH1/HOOK3/DISC1	22
BP	GO:1990778	protein localization to cell periphery	85/3218	337/18800	9.50728e-05	0.00260077	0.00216699	IFT80/ATP2C1/ARL13B/NECTIN3/DLG1/AP2M1/EPB41/ACSL3/FAM126B/GOLPH3L/TMEM59/EFCAB7/GPSM2/GNAI1/FAM126A/LIN7A/C2CD5/LRP6/WDR19/PALM/RAPGEF6/DENND4C/SLC1A1/MRAP2/EPB41L2/STX7/MAP7/AFDN/TTC7B/NUMB/PRKCH/EXOC5/BLOC1S6/MYO5A/WDR72/ADAM10/EHD4/RAB11A/PRKCE/ASB3/CCDC88A/RAB10/ROCK2/ITGB1/CACNB2/KIF5B/EFR3A/RDX/CLSTN1/PPP2R5A/TESC/RILPL1/RAPGEF2/ATP2C2/VPS35/BBS2/CDH1/CLTC/RABEP1/STX8/SKAP1/NSF/PIK3R1/DAB2…	85
BP	GO:1902903	regulation of supramolecular fiber organization	93/3218	376/18800	9.92852e-05	0.00269076	0.00224198	NCK1/DYRK1A/CD47/PHLDB2/PAK2/DLG1/APP/PIK3CA/NCKAP1/CYFIP1/CAPZB/CDC42/AKAP9/WASL/MET/SCIN/NCKAP1L/LIMA1/NAV3/ADD1/AP1AR/SLAIN2/RASA1/FER/LDLR/CAMSAP3/LPAR1/CDK5RAP2/KANK1/PTK2B/ARHGAP18/LATS1/APC/TGFB3/PSEN1/TMOD2/TMOD3/CGNL1/TPM1/TTBK2/FMN1/BBS4/SMAD3/ABL1/TSC1/CAMSAP1/ALMS1/SPAST/PLEKHH2/PRKCE/CCDC88A/NCK2/ROCK2/SPTAN1/SLAIN1/RB1/ARHGEF7/SVIL/PFDN4/ARFGEF1/FCHSD2/SWAP70/RDX/CKAP5/ARPC5/PROX1/C…	93
BP	GO:0008333	endosome to lysosome transport	23/3218	61/18800	9.96741e-05	0.00269076	0.00224198	SNX27/HOOK1/SORT1/VPS41/SCYL2/VPS39/TGFBRAP1/VPS11/VPS33A/STX8/RNF157/TRAK1/ARL8B/KIF13A/RAB12/EPG5/VPS4B/MGRN1/CLEC16A/HOOK3/LYST/UEVLD/MTM1	23
BP	GO:0043112	receptor metabolic process	23/3218	61/18800	9.96741e-05	0.00269076	0.00224198	SH3GLB1/AP1AR/RAB11B/LDLR/PSEN1/FUT8/NEDD4/KIF16B/ITCH/ARFGEF2/PTPN1/UVRAG/SORL1/MTMR2/NSF/TBC1D16/FURIN/MYLIP/LMTK2/INPP5F/NRG1/SNX25/FNTA	23
BP	GO:0045807	positive regulation of endocytosis	32/3218	97/18800	0.000103821	0.00278714	0.00232228	SYNJ1/TBC1D5/AP2M1/CDC42/PPT1/WASL/CD36/RAB21/NCKAP1L/ANO6/LRRK2/SCYL2/PPP3CA/C3/INSR/PPP3CC/SYK/AHI1/CBL/AXL/PLCG2/AP2B1/ANKFY1/DAB2/DTNBP1/MIB1/RAB31/NEDD4L/EEF2K/CLN3/ATAD1/GPC3	32
BP	GO:0044772	mitotic cell cycle phase transition	106/3218	440/18800	0.00010415	0.00278714	0.00232228	TOPBP1/NEK11/PRMT2/BACH1/DLG1/APP/CUL3/USP37/HECW2/ACVR1/CLSPN/PBX1/NASP/STIL/CDC14A/GIGYF2/CDK14/RINT1/KMT2E/EZH2/CUL1/MDM2/CDK17/FBXO7/PPP3CA/ANAPC4/ANKRD17/CCNI/BRD4/BABAM1/FBXL17/CCNG1/IK/CDC23/PPP2CA/UIMC1/KANK2/CDK5RAP2/SMC5/CDC14B/LATS1/APC/FOXN3/MNAT1/TMOD3/INO80/ZWILCH/RAB11A/SPAST/MTA3/CALM2/ANAPC1/ADAM17/CPSF3/FBXL3/CENPJ/RB1/PLCB1/CCNY/CUL2/ITGB1/WAC/CHMP4C/RRM2B/MTBP/PRKDC/NBN/TAF2/U…	106
BP	GO:0030177	positive regulation of Wnt signaling pathway	43/3218	144/18800	0.000107866	0.00286024	0.00238318	TBL1XR1/TTC21B/ZEB2/WLS/WNK1/LRRK2/NFKB1/RBPJ/CSNK1G2/CSNK1G3/SMARCA4/MLLT3/KANK1/SPIN1/ANKRD6/USP8/CSNK1G1/SMAD3/ABL1/PPM1B/USP34/CSNK2A1/SULF2/UBR5/USP47/CDC73/VPS35/SMURF2/DAB2/SEMA5A/LRRK1/MBD2/FGFR2/TNKS2/ZRANB1/FAM53B/ADGRA2/TNKS/DISC1/ATP6AP2/TBL1X/GPC3/XIAP	43
BP	GO:0060348	bone development	61/3218	225/18800	0.000108234	0.00286024	0.00238318	IFT80/BBX/ATF2/COL3A1/NAB1/BMPR2/ITGB6/DDR2/P3H1/LEPR/GLI3/SNX10/EP300/TAPT1/KDR/MEF2C/SMAD5/BNC2/TMEM38B/TGFB3/FOXN3/FBN1/SRD5A2/ABI1/PIP4K2A/SULF2/EXT1/ZBTB16/EXT2/DHRS3/PDGFC/SMAD1/SLC10A7/FBXW7/PTPN11/MEGF8/PAFAH1B1/AXIN2/ADAMTS12/SRD5A1/AKAP13/CHSY1/LRRK1/FOXP1/TGFBR2/LTF/BMP6/RUNX2/MAPK14/RAB23/DYM/XYLT1/FGFR2/MCPH1/RARB/CSGALNACT1/FLI1/LRP5/MBTPS2/PLS3/BGN	61
BP	GO:0097581	lamellipodium organization	30/3218	89/18800	0.000108639	0.00286024	0.00238318	NCK1/PIK3CA/NCKAP1/CYFIP1/CAPZB/CDC42/VAV3/FER/SNX2/KANK1/CCDC88A/NCK2/SPATA13/ARHGEF7/ABI1/ITGB1/ENPP2/SRGAP2/ARPC5/NUP85/OCLN/PIK3R1/GOLPH3/CARMIL1/RREB1/AUTS2/ABLIM1/PLCE1/ATP7A/ARHGEF6	30
BP	GO:0018394	peptidyl-lysine acetylation	52/3218	184/18800	0.00010874	0.00286024	0.00238318	MCM3AP/DIP2A/KAT2B/NAA50/YEATS2/ATF2/VPS72/MEAF6/PRKAA2/ZZZ3/EP300/DIP2B/NFYB/CLOCK/MLLT3/SMC5/HDAC2/MAP3K7/RPS6KA5/KANSL3/NCOA1/EPC1/KAT14/PHF20/NCOA3/TAF2/KMT2A/EP400/JADE1/BRD7/TADA2A/MYOCD/MBTD1/KAT7/KANSL1/PRKAA1/SIN3A/PML/SETD5/ATXN7/IRF4/ZNF451/ESCO1/SMAD4/SRCAP/AUTS2/CREBBP/GLYR1/KAT6A/KAT6B/TAF1/HCFC1	52
BP	GO:0090630	activation of GTPase activity	36/3218	114/18800	0.00011015	0.002885	0.00240382	ARHGEF26/TBC1D5/TIAM1/DOCK7/SYDE2/EVI5/ARHGAP29/NGEF/TBC1D22A/TBC1D15/TBC1D30/TBC1D14/TBCK/TBC1D1/PTK2B/SIPA1L1/TSC1/TBC1D8/RABGAP1/GARNL3/TBC1D4/USP6NL/RALGAPA2/RABGAP1L/CRKL/SIPA1L3/BCAS3/ABR/NDEL1/TBC1D16/NTRK3/TBC1D2B/RALGAPA1/TBC1D22B/TBC1D12/SIPA1L2	36
BP	GO:0045786	negative regulation of cell cycle	95/3218	387/18800	0.000113121	0.00295025	0.00245818	ATR/CEP63/TOPBP1/NEK11/PRMT2/KAT2B/DLG1/ATF2/ACVR1/CLSPN/GIGYF2/RINT1/EZH2/MDM2/CRY1/FBXO7/APBB2/CLOCK/BABAM1/CCNG1/IK/UIMC1/DOT1L/KANK2/CDK5RAP2/CDC14B/PTPRK/HECA/LATS1/APC/FOXN3/EIF2AK4/ZWILCH/TIPIN/YTHDC2/ABL1/RB1/WAC/TMEM67/CHMP4C/MTBP/TERF1/PRKDC/NBN/RRP8/STK33/IPO7/USP47/ATM/CDC73/CENPF/PROX1/ANGEL2/INTS7/TAOK3/CHEK2/NUDT6/JADE1/SMARCA5/PTPN11/FBXO31/BRD7/RBL2/BRIP1/CRLF3/MYOCD/CDC6/TOM1L1/…	95
BP	GO:0043543	protein acylation	68/3218	258/18800	0.000115074	0.0029767	0.00248022	MCM3AP/DIP2A/KAT2B/NAA50/GSK3B/YEATS2/ATF2/VPS72/MEAF6/PRKAA2/ZZZ3/EP300/DIP2B/ZDHHC17/NFYB/CLOCK/MLLT3/ZDHHC21/SMC5/NAA35/HDAC2/MAP3K7/RPS6KA5/KANSL3/PPM1B/NCOA1/ZDHHC20/NAA16/NMT2/EPC1/KAT14/PHF20/NCOA3/DSCC1/TAF2/NAT10/KMT2A/HHAT/EP400/JADE1/BRD7/TADA2A/MYOCD/MBTD1/KAT7/NMT1/KANSL1/PRKAA1/SIN3A/PML/SETD5/ATXN7/CDYL/IRF4/ZNF451/ESCO1/SMAD4/SRCAP/AUTS2/CREBBP/GLYR1/KAT6A/KAT6B/ZDHHC13/CEP295/TAF…	68
BP	GO:0051236	establishment of RNA localization	47/3218	162/18800	0.000115102	0.0029767	0.00248022	ATR/MCM3AP/SIDT1/HNRNPA3/NUP35/AGFG1/KIF5C/NDC1/NUP205/HNRNPA2B1/PARP11/CPSF6/NUP107/XPOT/SARNP/SLBP/YTHDC1/UPF1/QKI/TSC1/PNPT1/XPO1/UPF2/TERF1/NUP98/CKAP5/ATM/AHCTF1/SMG7/ZC3H11A/ATXN2/MYO1C/SMG6/NCBP3/NUP88/NUP85/SRSF1/RANBP17/NSUN2/TGFBR2/SETD2/NUP210/NUP153/XPO5/SMG1/TNKS/THOC2	47
BP	GO:0000070	mitotic sister chromatid segregation	49/3218	171/18800	0.000116796	0.00300787	0.00250619	SMC4/NAA50/DIS3L2/CUL3/HECW2/POGZ/NUF2/NCAPG/ANAPC4/CENPC/MAU2/SLF1/IK/CDC23/CDK5RAP2/SMC5/SMC2/APC/INO80/ZWILCH/RAB11A/EML4/ANAPC1/PIBF1/PDS5B/RB1/DSN1/CHMP4C/RMDN1/DSCC1/NCAPD3/ATM/CENPF/NSL1/ANAPC7/SMARCA5/CDC6/SPDL1/NIPBL/DYNC1LI1/NDC80/VPS4B/BAZ1B/MAD1L1/SMC3/SLF2/TNKS/SMC1A/ATRX	49
BP	GO:0001952	regulation of cell-matrix adhesion	38/3218	123/18800	0.000121059	0.00310465	0.00258683	PIK3CB/PHLDB2/GSK3B/EPB41L5/CD36/KDR/RASA1/EFNA5/CAMSAP3/ACER2/PTK2B/UTRN/FMN1/SMAD3/ABL1/TSC1/LIMS1/WDPCP/MAP4K4/ROCK2/RIN2/FERMT1/PTPRA/PTK2/PTPRJ/THY1/NF2/BCAS3/NF1/SKAP1/PIK3R1/PEAK1/CLASP2/ROCK1/SLK/PTEN/DISC1/ARHGAP6	38
BP	GO:0006644	phospholipid metabolic process	95/3218	388/18800	0.000125041	0.00319348	0.00266085	PIK3CB/SYNJ1/PIGP/LIPH/PIK3CA/PLD1/SERINC2/ACSL3/PLCD4/PIKFYVE/FAM126B/PGAP1/PI4KB/INPP5B/PIK3R3/PIGK/CEPT1/ACP6/FAM126A/PNPLA3/OSBPL8/CHPT1/ETNK1/PIK3C2G/PLBD1/PI4K2B/CDS1/LDLR/SH3YL1/PIP5K1B/LPL/FDFT1/SPTLC1/SLC44A1/TMEM38B/FIG4/AGPAT4/TTC7B/BLOC1S6/LIPC/CHP1/SERINC5/PNPLA7/PIGF/INPP4A/LCLAT1/HADHA/DGKH/PLCB1/PIP4K2A/GPCPD1/SERINC3/DPM1/ENPP2/PTDSS1/EFR3A/UVRAG/PIK3C2A/ATM/MTMR2/OSBP/PRDX6/LPGA…	95
BP	GO:0060997	dendritic spine morphogenesis	22/3218	58/18800	0.000126508	0.00321758	0.00268093	DHX36/DIP2A/DOCK10/EPHA4/CDC42/NGEF/WASL/LRRK2/PDLIM5/SIPA1L1/STAU2/CAPRIN1/PAFAH1B1/TANC2/BAIAP2/CTNND2/UBE3A/DTNBP1/EEF2K/PTEN/PRMT3/PAK3	22
BP	GO:0000723	telomere maintenance	40/3218	132/18800	0.000130001	0.00329282	0.00274362	DHX36/ATR/XRN1/XRCC5/RIF1/HNRNPA2B1/NAF1/UPF1/RAD50/SMC5/HMBOX1/TCP1/MAP3K4/DCP2/TEP1/HNRNPC/SMC6/TERF1/PRKDC/NBN/NAT10/ATM/NEK7/ZNF827/MAPKAPK5/SMG6/RAD51C/FBXO4/PML/CTNNB1/ERCC4/PARN/SMG1/USP7/TNKS2/WRN/TNKS/DNA2/ATRX/MAPK1	40
BP	GO:0051403	stress-activated MAPK cascade	65/3218	245/18800	0.000130967	0.00330369	0.00275268	DLG1/MAP3K13/APP/STK39/ATF2/CDC42/MAGI3/HIPK2/NOD1/SEMA3A/CRACR2A/IRAK4/LRRK2/DUSP16/NFKB1/MAPK9/PJA2/PBK/SH3RF1/TRAF1/PTK2B/MAP3K7/ANKRD6/MAP3K5/SASH1/MAP3K4/MAPKBP1/SMAD3/XDH/MAP4K4/TNFRSF19/PLCB1/ZMYND11/SIRPA/ITCH/STK3/RIPK2/HIPK3/TGFB2/DUSP10/AIDA/CRKL/TAOK3/CYLD/PAFAH1B1/MAP2K4/NCOR1/NBR1/MAP3K3/NAIP/TRAF3/IGF1R/ULK4/RIPK1/MAPK14/PHLPP1/AXIN1/PDCD4/MFHAS1/ERCC6/MAPK8/MAP3K11/ARHGEF6/XIAP/MA…	65
BP	GO:0008154	actin polymerization or depolymerization	55/3218	199/18800	0.000133703	0.00335896	0.00279873	NCK1/DLG1/PIK3CA/NCKAP1/CYFIP1/CAPZB/COBL/WASL/SCIN/MICAL3/NCKAP1L/LIMA1/ADD1/RASA1/FER/JAK2/KANK1/PTK2B/ARHGAP18/LATS1/TMOD2/TMOD3/FMN1/BBS4/ABL1/PLEKHH2/PRKCE/NCK2/SPTAN1/DIAPH3/ABI1/SVIL/ARFGEF1/FCHSD2/SWAP70/RDX/TTC17/ENAH/ARPC5/FHDC1/ARHGAP35/SSH2/BAIAP2/RICTOR/SEMA5A/EVL/CARMIL1/FHOD3/ARHGAP28/SPIRE1/PSTPIP2/MSRB1/ARHGAP6/PAK3/DIAPH2	55
BP	GO:0046700	heterocycle catabolic process	106/3218	443/18800	0.00013782	0.00344831	0.00287317	DHX36/XRN1/FXR1/FASTKD1/YTHDF2/PUM1/DIS3L2/FASTKD2/KYNU/AGO1/AGO3/GIGYF2/ZC3HAV1/SND1/TBRG4/TNRC6B/CNOT2/APAF1/ALDH1L2/YBX3/NUDT9/NAF1/EXOSC9/PDE5A/GRSF1/CNOT6L/UPF1/CNOT6/TTC37/CNOT8/LARP1/HNRNPM/SECISBP2/SMPDL3A/TRAF3IP2/SYNCRIP/ENPP1/PDE10A/DCP2/ZC3H14/SAMD4A/MYEF2/RNASE6/HNRNPC/DIS3L/PDE8B/TET3/XDH/PNPT1/CNOT11/PUM2/NBAS/ROCK2/RC3H2/DIS3/PAN3/EXOSC8/UPF2/PRPF18/TRDMT1/XRN2/LARP4B/ITPA/SAMHD1/…	106
BP	GO:1904888	cranial skeletal system development	25/3218	70/18800	0.000140692	0.00349974	0.00291602	TP63/GLI3/WDR19/NDST1/RIC1/MTHFD1L/TGFB3/FOXN3/MTHFD1/SMAD3/GRHL2/EXT1/COLEC10/TGFB2/CRKL/MEGF8/EIF4A3/NIPBL/CTNNB1/TGFBR2/SETD2/RUNX2/RAB23/SMAD2/FGFR2	25
BP	GO:0030511	positive regulation of transforming growth factor beta receptor signaling pathway	15/3218	33/18800	0.000142496	0.00349974	0.00291602	ZEB2/TGFBR3/HIPK2/EP300/GIPC1/SNW1/RNF111/ADAM17/ITGA8/FERMT1/MYOCD/DAB2/SMAD4/AXIN1/CREBBP	15
BP	GO:0061842	microtubule organizing center localization	15/3218	33/18800	0.000142496	0.00349974	0.00291602	DLG1/CCDC141/PARD3B/GPSM2/AKAP9/CEP83/SYNE2/PARD3/KIF5B/ARPC5/PLXNA2/PAFAH1B1/NDEL1/NDE1/SUN1	15
BP	GO:1903846	positive regulation of cellular response to transforming growth factor beta stimulus	15/3218	33/18800	0.000142496	0.00349974	0.00291602	ZEB2/TGFBR3/HIPK2/EP300/GIPC1/SNW1/RNF111/ADAM17/ITGA8/FERMT1/MYOCD/DAB2/SMAD4/AXIN1/CREBBP	15
BP	GO:0048285	organelle fission	116/3218	493/18800	0.000142719	0.00349974	0.00291602	SMC4/STAG1/CEP97/USP16/SPICE1/NAA50/OPA1/DIS3L2/MFF/CUL3/HECW2/CDC42/CEP85/POGZ/NUF2/FOXJ3/NDC1/MSH4/CDC14A/CDK13/MIEF1/LRRK2/DNM1L/PDE3A/NCAPG/ANAPC4/KDR/CENPC/MAU2/SLF1/IK/CDC23/RAD50/SLC25A46/INSR/PEX11G/CDK5RAP2/SMC5/RMI1/CDC14B/SMC2/PHIP/APC/DDHD1/INO80/ZWILCH/RAB11A/AP3B1/BCL2L11/SPAST/EML4/ANAPC1/PIBF1/BORA/PDS5B/RB1/PLCB1/KIF3B/DSN1/RAD54B/CHMP4C/MTBP/TERF1/MYBL1/MTFR1/UBXN2B/RMDN1/DSCC1/…	116
BP	GO:1903313	positive regulation of mRNA metabolic process	38/3218	124/18800	0.000146117	0.00356884	0.0029736	DHX36/YTHDF2/PUM1/DIS3L2/GIGYF2/ZC3HAV1/TNRC6B/CNOT2/EXOSC9/CNOT6L/UPF1/CNOT6/CNOT8/SYNCRIP/DCP2/SNW1/SAMD4A/LEO1/PNPT1/ROCK2/RC3H2/DIS3/PAN3/EXOSC8/RIDA/PABPC1/AGO2/NUP98/CDC73/PRDX6/RC3H1/FTO/CNOT3/METTL16/TNRC6C/ROCK1/PARN/CPEB3	38
BP	GO:0044270	cellular nitrogen compound catabolic process	107/3218	449/18800	0.000151842	0.00369403	0.00307791	DHX36/XRN1/FXR1/FASTKD1/YTHDF2/PUM1/DIS3L2/ACADL/FASTKD2/KYNU/AGO1/AGO3/GIGYF2/ZC3HAV1/SND1/TBRG4/TNRC6B/CNOT2/APAF1/ALDH1L2/YBX3/NUDT9/NAF1/EXOSC9/PDE5A/GRSF1/CNOT6L/UPF1/CNOT6/TTC37/CNOT8/LARP1/HNRNPM/SECISBP2/SMPDL3A/TRAF3IP2/SYNCRIP/ENPP1/PDE10A/DCP2/ZC3H14/SAMD4A/MYEF2/RNASE6/HNRNPC/DIS3L/PDE8B/TET3/XDH/PNPT1/CNOT11/PUM2/NBAS/ROCK2/RC3H2/DIS3/PAN3/EXOSC8/UPF2/PRPF18/TRDMT1/XRN2/LARP4B/ITPA/S…	107
BP	GO:0071375	cellular response to peptide hormone stimulus	75/3218	294/18800	0.000163032	0.00395065	0.00329173	NCK1/KAT2B/GSK3B/PIK3CA/CYFIP1/CFLAR/STAT1/MBD5/PIK3R3/JAK1/AHCYL1/GRB10/HDAC9/PNPLA3/ATP2B1/STAT6/OSBPL8/C2CD5/CPEB2/NFKB1/USO1/FER/TYK2/INSR/DENND4C/JAK2/KANK1/LPL/GKAP1/ENPP1/PHIP/APC/FBN1/MYO5A/AP3S1/RAB10/ROCK2/TBC1D4/RB1/PLCB1/PIP4K2A/PTPRA/PTPN1/LYN/PRKDC/PTK2/PDE3B/PIK3C2A/SORL1/SESN3/ADIPOR1/GAB1/PTPN11/BRIP1/MYO1C/NDEL1/CDC6/STAT5B/STXBP4/BAIAP2/PIK3R1/PRKAA1/SRD5A1/IGF1R/SMARCC1/PPARG/…	75
BP	GO:0001667	ameboidal-type cell migration	113/3218	480/18800	0.000169102	0.00408167	0.0034009	PIK3CB/PIK3CA/DPP4/FAP/PHACTR4/ITGA4/TNS1/ERBB4/NRP2/BMPR2/CDC42/EPB41L5/ZEB2/ACVR1/S100A2/DDR2/PIK3R3/PKN2/KRIT1/MET/SEMA3C/SEMA3A/HDAC9/ARHGDIB/KDR/ANXA3/MEF2C/FER/KANK2/GIPC1/KANK1/DOCK5/PTK2B/SASH1/SMOC2/MCC/HIF1A/SPRED1/MAP2K5/RAB11A/ARSB/ABL1/SLC8A1/PRKCE/RTN4/WDPCP/MAP4K4/ROCK2/ADAM17/STARD13/ARHGEF7/ITGB1/RIN2/FERMT1/ENPP2/AGO2/PTK2/PIK3C2A/AMOTL1/TGFB2/DUSP10/AKT3/SRGAP2/PROX1/ADIPOR1/P2…	113
BP	GO:0021987	cerebral cortex development	35/3218	112/18800	0.000171608	0.00412596	0.0034378	GSK3B/CCDC141/COL3A1/KDM1A/GLI3/LAMB1/CEP120/NTRK2/PSEN1/SYNE2/HIF1A/BBS4/TSC1/RTN4/PEX13/PLCB1/BTBD3/TRAPPC9/SRGAP2/CRKL/BBS2/WDR62/NF1/PAFAH1B1/NDEL1/SRD5A1/CTNNB1/PHACTR1/NDE1/SUN1/TACC2/TACC1/FUT10/MCPH1/DISC1	35
BP	GO:0006338	chromatin remodeling	69/3218	266/18800	0.000172347	0.00412761	0.00343917	MCM3AP/SATB1/KAT2B/TP63/YEATS2/HP1BP3/INO80D/ARID1A/BAZ2B/VPS72/SCMH1/NASP/HDAC4/MYSM1/ITGB3BP/MIER1/CHD1L/ARID2/ACTR6/HCFC2/BRD4/GATAD2A/CHD1/SMARCA4/MLLT3/KDM4C/SMARCA2/HDAC2/SHPRH/ESR1/INO80/HNRNPC/SUPT16H/MTA3/RB1/CHD6/CHD7/UCHL5/SMYD3/RERE/KDM5B/SMARCA5/ZNF827/SART3/TADA2A/EZH1/BPTF/CHD2/BAZ1A/ACTR8/PBRM1/SMARCC1/SETD2/JARID2/INO80C/MBD2/SRCAP/BAZ1B/HELLS/KAT6A/KAT6B/RSF1/PAK1/NAP1L4/KDM5C/K…	69
BP	GO:1905515	non-motile cilium assembly	23/3218	63/18800	0.000175884	0.00419598	0.00349614	IFT80/ARL13B/CEP290/CC2D2A/CEP135/IFT74/TBC1D32/EXOC5/BBS4/PIBF1/CENPJ/IFT88/CEP250/C2CD3/DYNC2H1/CEP350/INTU/BBS2/CEP89/MAP4/PCM1/DISC1/KCNQ1	23
BP	GO:0051865	protein autoubiquitination	26/3218	75/18800	0.000182553	0.00433827	0.0036147	RNF13/LTN1/KLHL24/CUL3/RNF115/CNOT4/LRRK2/MDM2/RNF4/UBE2D2/SH3RF1/NFX1/UBE3D/SASH1/LRSAM1/TRIM13/ITCH/RNF141/CBL/RNF157/TRIM37/ERCC8/UBE3A/HECTD1/RAD18/TAF1	26
BP	GO:0007059	chromosome segregation	86/3218	348/18800	0.000183309	0.00433949	0.00361572	SMC4/STAG1/NEK11/SPICE1/NAA50/TLK1/PUM1/DIS3L2/CUL3/HECW2/CDC42/CEP85/POGZ/NUF2/NDC1/MSH4/NCAPG/ANAPC4/CENPC/MAU2/SLF1/NR3C1/IK/CDC23/CDK5RAP2/SMC5/RMI1/SMC2/LATS1/APC/INO80/KNL1/ZWILCH/RAB11A/EML4/ANAPC1/PUM2/SMC6/PIBF1/PDS5B/SETDB2/RB1/CSNK2A1/DSN1/CHMP4C/TERF1/RMDN1/DSCC1/UVRAG/NCAPD3/ATM/CENPF/NSL1/ANAPC7/SMARCA5/FBXW7/BRIP1/NDEL1/CDC6/TLK2/AXIN2/RAD51C/CENPH/SPDL1/NIPBL/FANCM/DYNC1H1/CTNNB1/…	86
BP	GO:0003157	endocardium development	8/3218	12/18800	0.000187868	0.00443038	0.00369144	ACVR1/RBPJ/KDR/STK4/STK3/PROX1/SMAD4/NRG1	8
BP	GO:0034063	stress granule assembly	13/3218	27/18800	0.000193643	0.00454913	0.00379039	YTHDF2/UBAP2L/PRKAA2/G3BP1/TIA1/PUM2/DDX6/PRRC2C/ATXN2/OGFOD1/LSM14A/PRKAA1/DYNC1H1	13
BP	GO:0090501	RNA phosphodiester bond hydrolysis	44/3218	152/18800	0.000197522	0.00462262	0.00385162	XRN1/DIS3L2/AGO3/ERI3/SND1/CNOT2/CPSF6/UTP20/EXOSC9/FIP1L1/CNOT6L/CNOT6/CNOT8/KRI1/RCL1/DCP2/RNASE6/DIS3L/PNPT1/CPSF3/DIS3/PAN3/EXOSC8/XRN2/SAMHD1/RIDA/AGO2/CSTF3/ZC3H12C/RNASEL/ANGEL2/N4BP1/POP4/SMG6/ERN1/DROSHA/EDC3/DICER1/EXOG/PARN/ERI1/BMS1/PCF11/TUT1	44
BP	GO:0006473	protein acetylation	58/3218	216/18800	0.00020793	0.00484776	0.00403922	MCM3AP/DIP2A/KAT2B/NAA50/GSK3B/YEATS2/ATF2/VPS72/MEAF6/PRKAA2/ZZZ3/EP300/DIP2B/NFYB/CLOCK/MLLT3/SMC5/NAA35/HDAC2/MAP3K7/RPS6KA5/KANSL3/NCOA1/NAA16/EPC1/KAT14/PHF20/NCOA3/DSCC1/TAF2/NAT10/KMT2A/EP400/JADE1/BRD7/TADA2A/MYOCD/MBTD1/KAT7/KANSL1/PRKAA1/SIN3A/PML/SETD5/ATXN7/IRF4/ZNF451/ESCO1/SMAD4/SRCAP/AUTS2/CREBBP/GLYR1/KAT6A/KAT6B/CEP295/TAF1/HCFC1	58
BP	GO:0032212	positive regulation of telomere maintenance via telomerase	15/3218	34/18800	0.000214849	0.00499017	0.00415787	ATR/XRCC5/NAF1/HMBOX1/TCP1/MAP3K4/ATM/NEK7/MAPKAPK5/FBXO4/CTNNB1/PARN/TNKS2/TNKS/MAPK1	15
BP	GO:0007346	regulation of mitotic cell cycle	112/3218	478/18800	0.000218983	0.00506707	0.00422194	TOPBP1/NEK11/PRMT2/DLG1/APP/ATF2/CUL3/HECW2/CDC42/ACVR1/CLSPN/PBX1/STIL/PKN2/CDC14A/GIGYF2/CDK13/RINT1/KMT2E/EZH2/MDM2/FBXO7/ANAPC4/ANKRD17/BRD4/BABAM1/CCNG1/IK/CDC23/PPP2CA/UIMC1/KANK2/INSR/CDK5RAP2/TMEM8B/CDC14B/PHIP/HECA/SMOC2/APC/FOXN3/MNAT1/TMOD3/INO80/ZWILCH/TIPIN/RAB11A/YTHDC2/ABL1/MTA3/ADAM17/CPSF3/BORA/CENPJ/RB1/PLCB1/WAC/CHMP4C/RRM2B/MTBP/PRKDC/NBN/STK33/USP47/RDX/ATM/AMBRA1/CDC73/CENPF…	112
BP	GO:0043401	steroid hormone mediated signaling pathway	40/3218	135/18800	0.000220822	0.00509048	0.00424145	UBA5/PRMT2/TP63/KDM1A/ARID1A/DDX17/EP300/NR2C1/CNOT2/CRY1/CLOCK/PPARGC1B/NR3C1/SAFB2/SAFB/SMARCA4/KANK2/KDM4C/JAK2/UFL1/LATS1/ESR1/ESR2/NEDD4/TRIP4/KDM3A/UBR5/VPS11/NR3C2/NCOR1/PLPP1/DAB2/UBE3A/ABHD2/STRN3/FOXP1/TMF1/TRERF1/PIAS2/PAK1	40
BP	GO:0009101	glycoprotein biosynthetic process	79/3218	316/18800	0.000222626	0.00510252	0.00425148	BACE2/ST3GAL6/B4GALT4/GALNT3/UGGT1/BMPR2/MGAT5/TMEM59/ALG6/MAN1A2/GALNT11/DPY19L1/TMTC2/TMTC3/GXYLT1/LARGE1/TMTC1/ST8SIA1/PAWR/SLC39A8/ST8SIA4/GFPT2/MAN2A1/TNIP1/NDST1/ACER2/IL33/GALNT7/B4GALT1/EXTL3/PGM3/DSE/UBE2J1/PSEN1/FUT8/CHP1/TET3/MGAT4A/ST3GAL5/GFPT1/UGGT2/B3GLCT/ALG5/ALG11/ITM2B/COG3/TMTC4/PLCB1/DPM1/DPY19L4/EXT1/ARFGEF1/AGO2/ALG9/EXT2/SOAT1/EDEM3/DPY19L3/ST6GALNAC2/GOLPH3/CHSY1/CTNNB1/TR…	79
BP	GO:0043122	regulation of I-kappaB kinase/NF-kappaB signaling	66/3218	254/18800	0.000223535	0.00510252	0.00425148	DHX36/ATP2C1/TFRC/TANK/CFLAR/STAT1/ASH1L/ROR1/MIER1/WLS/NOD1/CD36/UBE2N/IRAK4/ZDHHC17/ALPK1/TNIP3/TLR6/ANKRD17/BRD4/TNIP1/LPAR1/TRAF1/TRIM14/FYN/TRAF3IP2/UFL1/MAP3K7/TAB2/ESR1/RORA/MAPKBP1/ABL1/PPM1B/PRKCE/REL/PELI1/NDFIP2/TNFRSF19/TRIM13/ZMYND11/MAVS/CPNE1/MTDH/EEF1D/RIPK2/BIRC3/BIRC2/USP10/PLCG2/MAP3K3/AKAP13/PRKD1/TRAF3/CTNNB1/LTF/RIPK1/VAPA/MALT1/PDPK1/PRKCB/TRIM8/BTRC/CHUK/ZDHHC13/TAB3	66
BP	GO:0006893	Golgi to plasma membrane transport	22/3218	60/18800	0.00022466	0.00510252	0.00425148	ATP2C1/ACSL3/CCDC93/GOLPH3L/STEAP2/EXOC1/EXOC5/EXOC6B/COMMD1/RAB10/ARFGEF2/BBS2/RABEP1/NSF/GOLPH3/GOLGA4/KIF13A/EXOC2/RAB31/CLN3/EXOC6/ANK3	22
BP	GO:0043506	regulation of JUN kinase activity	22/3218	60/18800	0.00022466	0.00510252	0.00425148	MAP3K13/EPHA4/DUSP16/TLR6/PTK2B/SYK/MAP3K7/MAP3K5/SASH1/MAP3K4/PTPN1/HIPK3/DUSP10/AIDA/TAOK3/ERN1/TNXB/DTNBP1/AXIN1/PDCD4/PAK1/MAP3K11	22
BP	GO:0006900	vesicle budding from membrane	23/3218	64/18800	0.000230521	0.00521639	0.00434636	AP2M1/CUL3/GOLPH3L/FNBP1L/WASL/ARFGAP3/SEC24B/SEC24D/SEC31A/SEC24A/SNX3/AP3B1/RAB1A/SEC23B/VAPB/CHMP4C/SEC16B/MYO18A/GOLPH3/SCAP/VAPA/GBF1/PICALM	23
BP	GO:2000785	regulation of autophagosome assembly	18/3218	45/18800	0.00023536	0.0052706	0.00439153	SNX4/PIKFYVE/RAB3GAP1/SH3GLB1/SNX7/SEC22B/LRRK2/TBC1D14/SNX30/FEZ2/LRSAM1/IFT88/PIP4K2A/RAB3GAP2/MTMR3/SCFD1/TBC1D12/MTM1	18
BP	GO:0007097	nuclear migration	11/3218	21/18800	0.000237063	0.0052706	0.00439153	CDC42/DOCK7/CEP120/SYNE2/PAFAH1B1/FBXW11/CLMN/DYNC1H1/SUN1/PCM1/HOOK3	11
BP	GO:0033962	cytoplasmic mRNA processing body assembly	11/3218	21/18800	0.000237063	0.0052706	0.00439153	CNOT2/CNOT6L/CNOT6/PAN3/DDX6/RC3H1/ATXN2/LSM14A/EDC3/DYNC1H1/LIMD1	11
BP	GO:0150105	NA	11/3218	21/18800	0.000237063	0.0052706	0.00439153	PAK2/JAK1/MAPK9/TJP3/TJP2/CGNL1/MPP7/PECAM1/TJP1/DSP/DLG5	11
BP	GO:0010810	regulation of cell-substrate adhesion	58/3218	217/18800	0.000237198	0.0052706	0.00439153	PIK3CB/ABI3BP/PHLDB2/CCDC80/GSK3B/CDC42/EPB41L5/CD36/AP1AR/KDR/RASA1/EFNA5/CAMSAP3/ACER2/JAK2/KANK1/DOCK5/PTK2B/ECM2/UTRN/FMN1/SMAD3/ABL1/TSC1/PRKCE/LIMS1/WDPCP/MAP4K4/ROCK2/ARHGEF7/RSU1/RIN2/FERMT1/PTPRA/STK4/PTK2/PTPRJ/THY1/CRKL/NF2/BCAS3/NF1/SKAP1/TBCD/PIK3R1/DAB2/EGFLAM/PEAK1/CLASP2/CARMIL1/RREB1/ROCK1/SLK/PTEN/DOCK1/NID1/DISC1/ARHGAP6	58
BP	GO:0007249	I-kappaB kinase/NF-kappaB signaling	73/3218	288/18800	0.000243369	0.00538826	0.00448956	DHX36/ATP2C1/TFRC/TANK/CFLAR/STAT1/ASH1L/ROR1/MIER1/WLS/NOD1/CD36/ERC1/UBE2N/IRAK4/ZDHHC17/ALPK1/TNIP3/TLR6/ANKRD17/BRD4/TNIP1/LPAR1/TRAF1/TRIM14/FYN/TRAF3IP2/UFL1/MAP3K7/TAB2/ESR1/RORA/MAPKBP1/ABL1/PPM1B/PRKCE/REL/PELI1/ROCK2/NDFIP2/TNFRSF19/TRIM13/ZMYND11/MAVS/SIRPA/CPNE1/MTDH/EEF1D/RIPK2/BIRC3/BIRC2/USP10/PLCG2/MYO18A/MAP3K3/AKAP13/PRKD1/TRAF3/CTNNB1/AZI2/LTF/RIPK1/ROCK1/VAPA/MALT1/PDPK1/PRKCB…	73
BP	GO:0031056	regulation of histone modification	49/3218	176/18800	0.000249734	0.00550936	0.00459046	YEATS2/TRIP12/KDM1A/RIF1/ZZZ3/AASS/KMT2E/UBE2N/LRRK2/NFYB/CAMK2D/BRD4/NSD1/DNMT1/KDM4C/SNW1/RPS6KA5/KANSL3/PPP4R3B/KDM3A/KAT14/PHF20/UBR5/RRP8/KMT2A/ATM/SETD7/SART3/BRD7/TADA2A/MYOCD/KAT7/KANSL1/WDR70/NIPBL/SIN3A/PRKD1/CTNNB1/SETD5/ZNF451/JARID2/SMAD4/AUTS2/GLYR1/PARG/TET1/MAPK8/ATRX/HCFC1	49
BP	GO:0031146	SCF-dependent proteasomal ubiquitin-dependent protein catabolic process	19/3218	49/18800	0.000257356	0.00565724	0.00471368	WWTR1/CUL1/AMN1/FBXL5/FBXL17/FBXO38/FBXL4/STYX/FBXL3/CUL2/CUL5/FBXW7/FBXO31/FBXL20/FBXO4/FBXW11/FBXL2/FBXW4/BTRC	19
BP	GO:0009100	glycoprotein metabolic process	93/3218	386/18800	0.000266875	0.00584562	0.00487064	BACE2/ST3GAL6/B4GALT4/GALNT3/UGGT1/BMPR2/MGAT5/TMEM59/ALG6/MAN1A2/GALNT11/DPY19L1/TMTC2/TMTC3/GXYLT1/GNPTAB/LARGE1/TMTC1/ST8SIA1/PAWR/MANBA/SLC39A8/ST8SIA4/GFPT2/MAN2A1/TNIP1/NDST1/ACER2/IL33/GALNT7/ERP44/B4GALT1/EXTL3/PGM3/DSE/UBE2J1/PSEN1/FUT8/HIF1A/GANC/CHP1/TET3/MGAT4A/ST3GAL5/RAB1A/GFPT1/UGGT2/B3GLCT/ALG5/ALG11/TRIM13/ITM2B/COG3/TMTC4/PLCB1/SULF2/DPM1/DPY19L4/EXT1/ARFGEF1/AGO2/ALG9/EXT2/SOAT…	93
BP	GO:0060070	canonical Wnt signaling pathway	78/3218	313/18800	0.000270369	0.00590114	0.00491691	WWTR1/RYK/GSK3B/KPNA1/TBL1XR1/TTC21B/PTPRU/CCNYL1/ZEB2/WLS/CDK14/GLI3/WNK1/LMBR1L/LRRK2/SCYL2/LRP6/NFKB1/RBPJ/G3BP1/CSNK1G2/CSNK1G3/MLLT3/KANK1/TLE4/FOXO3/ANKRD6/LATS1/APC/MCC/PSEN1/USP8/CSNK1G1/SMAD3/PPM1B/USP34/UBAC2/CCNY/FERMT1/STK4/STK3/UBR5/EXT1/CTNND1/USP47/LRP4/CTNNBIP1/JADE1/CYLD/VPS35/SHISA6/SMURF2/AXIN2/DAB2/OTULIN/CTNND2/SEMA5A/LRRK1/CTNNB1/RBMS3/LIMD1/MAPK14/AXIN1/FGFR2/TCF7L2/BTRC/TN…	78
BP	GO:0061025	membrane fusion	46/3218	163/18800	0.000272264	0.0059215	0.00493387	VPS8/PIKFYVE/VAV3/SEC22B/SAMD9/VPS41/EEA1/DNM1L/C2CD5/STX18/USO1/YIPF5/STX17/HACE1/STX7/SPG11/BLOC1S6/VPS39/CHP1/YIPF4/UBXN2A/TGFBRAP1/TBC1D4/PIP4K2A/STX16/UBXN2B/RIMS1/UVRAG/SYT9/VPS11/ANKRD27/GOSR1/ANKFY1/RABEP1/STX8/PLEKHM1/GOSR2/NSF/VPS33B/ARL8B/VAPA/CLN3/VTI1A/MYOF/STX5/HUWE1	46
BP	GO:1901652	response to peptide	114/3218	491/18800	0.000281812	0.00610504	0.00508679	NCK1/KAT2B/GSK3B/EIF2B5/APP/PIK3CA/ITGA4/COL3A1/CYFIP1/EPHA4/CFLAR/STAT1/MBD5/EIF2B3/PIK3R3/JAK1/TGFBR3/STXBP3/SORT1/AHCYL1/GRB10/NOD1/GNAI1/CD36/CACNA2D1/HDAC9/PNPLA3/ATP2B1/MDM2/STAT6/OSBPL8/CRY1/C2CD5/LRP6/CPEB2/HADH/NFKB1/TLR6/USO1/FER/TYK2/INSR/DENND4C/JAK2/KANK1/LPL/GKAP1/FYN/FOXO3/ENPP1/PHIP/APC/PSEN1/FBN1/MYO5A/VPS13C/AP3S1/TSC1/CACNA1B/BCL2L11/SRD5A2/PNPT1/HADHA/RAB10/ROCK2/TBC1D4/RB1/PL…	114
BP	GO:0033674	positive regulation of kinase activity	111/3218	476/18800	0.000282687	0.00610504	0.00508679	RYK/EPHA6/PAK2/DLG1/MAP3K13/PIK3CA/CAB39/EPHA4/XRCC5/ERBB4/CCNYL1/BMPR2/CDC42/IL6R/CLSPN/DDR2/ROR1/COPS8/VAV3/PRKAG2/MET/EZH2/WNK1/NCKAP1L/CCNT1/LRRK2/OSBPL8/ERBB3/TLR6/PDE5A/KDR/EPHA5/MOB1B/EFNA5/PPP2CA/PRRC1/RAD50/INSR/MOB3B/JAK2/SLC1A1/PTK2B/NTRK2/SYK/MAP3K7/MAP3K5/SASH1/TAB2/MAP3K4/PSEN1/MNAT1/MAP2K5/ABL1/MERTK/CALM2/CCDC88A/ADAM17/PIBF1/BORA/FLT1/ABI1/CCNY/STK4/PTPN1/STK3/LYN/PTK2/NBN/AMBRA1…	111
BP	GO:0046328	regulation of JNK cascade	41/3218	141/18800	0.000288396	0.00620656	0.00517138	APP/CDC42/MAGI3/HIPK2/NOD1/SEMA3A/CRACR2A/DUSP16/PJA2/SH3RF1/TRAF1/PTK2B/ANKRD6/MAP3K5/MAPKBP1/MAP4K4/TNFRSF19/PLCB1/ZMYND11/SIRPA/ITCH/STK3/RIPK2/HIPK3/DUSP10/AIDA/TAOK3/CYLD/PAFAH1B1/NCOR1/NAIP/TRAF3/IGF1R/ULK4/RIPK1/PHLPP1/AXIN1/PDCD4/MFHAS1/MAP3K11/XIAP	41
BP	GO:1902017	regulation of cilium assembly	23/3218	65/18800	0.000299581	0.00642482	0.00535324	CEP97/ATG3/GSK3B/CROCC/TBC1D30/TAPT1/HTT/CEP135/CEP120/SYNE2/BBS4/CCDC88A/CENPJ/IFT88/GDI2/SDCCAG8/MPHOSPH9/CYLD/ARHGAP35/CNTROB/MAP4/CCP110/VDAC3	23
BP	GO:0070076	histone lysine demethylation	13/3218	28/18800	0.000305063	0.00649709	0.00541346	KDM1A/KDM7A/KDM3B/KDM4C/KDM3A/KDM5B/KDM2B/KDM1B/JMJD1C/KDM2A/KDM5C/PHF8/KDM6A	13
BP	GO:1903649	regulation of cytoplasmic transport	13/3218	28/18800	0.000305063	0.00649709	0.00541346	DNAJC13/RAB21/LRRK2/SNX3/ATP9A/SORL1/VPS11/RDX/MTMR2/ARFIP1/DAB2/USP7/MAPK1	13
BP	GO:0032434	regulation of proteasomal ubiquitin-dependent protein catabolic process	40/3218	137/18800	0.000309602	0.00657104	0.00547507	GSK3B/ZYG11B/ANKIB1/NUB1/LRRK2/MDM2/MAPK9/GIPC1/PBK/SH3RF1/UBQLN1/RAD23B/UFL1/PSEN1/ARIH1/PIAS1/STYX/XPO1/COMMD1/RNF144A/ZER1/WAC/RNF19A/UCHL5/FBXW8/N4BP1/TLK2/RNF180/DAB2/FBXO22/HECTD1/FHIT/ARIH2/SMARCC1/MKRN2/USP14/AXIN1/USP7/TAF1/MTM1	40
BP	GO:0045787	positive regulation of cell cycle	81/3218	329/18800	0.000314879	0.00666007	0.00554925	APP/CUL3/CCNYL1/CDC42/PKP4/PBX1/STIL/PKN2/CDC14A/GPSM2/KMT2E/EZH2/CCNT1/MDM2/LRP6/ANAPC4/ANKRD17/BRD4/SLF1/CDC23/CEP120/INSR/GIPC1/SMC5/CDC14B/PHIP/SMOC2/MNAT1/TMOD3/INO80/RAB11A/YTHDC2/ABL1/BCL2L11/SPAST/MTA3/PRKCE/ROCK2/ADAM17/CPSF3/CENPJ/RB1/PLCB1/CCNY/SVIL/KIF3B/RRM2B/MTBP/CSPP1/UBXN2B/RDX/CDC73/TGFB2/PROX1/ANAPC7/CHEK2/PLRG1/PTPN11/PLCG2/ATAD5/PAFAH1B1/CDC6/STAT5B/STXBP4/PRKCA/RAD51C/SIN3A/C…	81
BP	GO:0060397	JAK-STAT cascade involved in growth hormone signaling pathway	7/3218	10/18800	0.000316577	0.00667305	0.00556007	JAK1/STAT6/TYK2/JAK2/PTPN1/LYN/STAT5B	7
BP	GO:0007052	mitotic spindle organization	37/3218	124/18800	0.000320099	0.00672427	0.00560274	STAG1/PCNT/CEP97/SPICE1/NUF2/STIL/GPSM2/GNAI1/RAB11A/SPAST/PTPA/PIBF1/BORA/KIF3B/CHMP4C/RMDN1/CKAP5/CHEK2/MAP9/LSM14A/WDR62/CLTC/CENPH/EML1/DYNC1H1/MAP4/CLASP2/NDC80/CEP192/VPS4B/SMC3/TACC2/TACC1/TNKS/TBCE/CCSAP/SMC1A	37
BP	GO:1903844	regulation of cellular response to transforming growth factor beta stimulus	39/3218	133/18800	0.000332061	0.00695181	0.00579234	VEPH1/CFLAR/ZEB2/TGFBR3/TRIM33/HIPK2/EP300/LEMD3/GIPC1/CD109/LATS1/SNW1/TGFB3/FBN1/RNF111/SPRED1/SMAD3/SMAD6/LTBP1/SPRED2/ADAM17/ITGA8/ZEB1/FERMT1/MYOCD/SMURF2/DAB2/SNX6/IL17RD/PPARG/ZNF451/LDLRAD4/SMAD2/SMAD4/PDPK1/AXIN1/CREBBP/HTRA1/SNX25	39
BP	GO:0006417	regulation of translation	108/3218	463/18800	0.000335214	0.00699405	0.00582753	DHX36/EIF2A/XRN1/NCK1/USP16/EIF2B5/FXR1/APP/PLD1/TRNAU1AP/YTHDF2/PUM1/CYFIP1/DIS3L2/FASTKD2/EIF4G3/RPS6KA1/AGO1/AGO3/RPL5/GIGYF2/PUS7/BZW2/TNRC6B/TARBP2/LARP4/CNOT2/SARNP/YBX3/CPEB2/METAP1/EXOSC9/ZCCHC4/GUF1/CNOT6L/UPF1/CNOT6/CNOT8/LARP1/RPS14/ACO1/PUM3/PTK2B/DAPK1/SECISBP2/FOXO3/SYNCRIP/HBS1L/RMND1/QKI/DCP2/SAMD4A/EIF2AK4/DPH6/TSC1/MTIF2/PNPT1/EIF5B/NCK2/EIF2AK3/CNOT11/TIA1/PUM2/ROCK2/RC3H2/DNAJ…	108
BP	GO:0035107	appendage morphogenesis	41/3218	142/18800	0.000339396	0.00699661	0.00582966	MBNL1/TP63/LNPK/COL3A1/PBX1/LMBR1/GLI3/SEMA3C/CACNA1C/WDR19/PCSK5/TBC1D32/HDAC2/PSEN1/FMN1/BCL2L11/AFF3/WDPCP/GRHL2/EXT1/ASPH/CHD7/C2CD3/ZBTB16/LRP4/DYNC2H1/TGFB2/PLXNA2/INTU/MEGF8/NIPBL/CTNNB1/RUNX2/SMAD4/CREBBP/FGFR2/FBXW4/RARB/LRP5/ATRX/GPC3	41
BP	GO:0035108	limb morphogenesis	41/3218	142/18800	0.000339396	0.00699661	0.00582966	MBNL1/TP63/LNPK/COL3A1/PBX1/LMBR1/GLI3/SEMA3C/CACNA1C/WDR19/PCSK5/TBC1D32/HDAC2/PSEN1/FMN1/BCL2L11/AFF3/WDPCP/GRHL2/EXT1/ASPH/CHD7/C2CD3/ZBTB16/LRP4/DYNC2H1/TGFB2/PLXNA2/INTU/MEGF8/NIPBL/CTNNB1/RUNX2/SMAD4/CREBBP/FGFR2/FBXW4/RARB/LRP5/ATRX/GPC3	41
BP	GO:0030038	contractile actin filament bundle assembly	33/3218	107/18800	0.000339884	0.00699661	0.00582966	CD47/PHLDB2/ITGB5/PAK2/CUL3/CDC42/MET/LPAR1/PTK2B/TGFB3/CGNL1/TPM1/BBS4/SMAD3/ABL1/TSC1/ALMS1/CCDC88A/ROCK2/FAM171A1/NF2/FHDC1/PIK3R1/TJP1/EVL/CLASP2/CARMIL1/PHACTR1/ROCK1/ARHGAP28/PDLIM1/PAK1/ARHGAP6	33
BP	GO:0043149	stress fiber assembly	33/3218	107/18800	0.000339884	0.00699661	0.00582966	CD47/PHLDB2/ITGB5/PAK2/CUL3/CDC42/MET/LPAR1/PTK2B/TGFB3/CGNL1/TPM1/BBS4/SMAD3/ABL1/TSC1/ALMS1/CCDC88A/ROCK2/FAM171A1/NF2/FHDC1/PIK3R1/TJP1/EVL/CLASP2/CARMIL1/PHACTR1/ROCK1/ARHGAP28/PDLIM1/PAK1/ARHGAP6	33
BP	GO:0061647	histone H3-K9 modification	19/3218	50/18800	0.000349091	0.00716219	0.00596762	KAT2B/KDM1A/RIF1/ASH1L/PRDM5/DNMT1/KDM4C/ARID4A/EHMT1/KDM3A/SETDB2/KMT2A/SETD7/SETD5/ZNF451/JARID2/SMAD4/ARID4B/ATRX	19
BP	GO:0003148	outflow tract septum morphogenesis	12/3218	25/18800	0.000354363	0.00722219	0.00601762	ROBO2/LRP2/NRP2/BMPR2/SEMA3C/SMAD6/ZFPM2/PARVA/TGFB2/TGFBR2/SMAD4/FGFR2	12
BP	GO:0032400	melanosome localization	12/3218	25/18800	0.000354363	0.00722219	0.00601762	MREG/RAB11B/BLOC1S6/MYO5A/BBS4/RAB11A/RAB1A/VPS33A/BBS2/VPS33B/RAB27B/SHROOM2	12
BP	GO:0006486	protein glycosylation	59/3218	225/18800	0.000362533	0.0073401	0.00611586	ST3GAL6/B4GALT4/GALNT3/UGGT1/MGAT5/TMEM59/ALG6/MAN1A2/GALNT11/DPY19L1/TMTC2/TMTC3/GXYLT1/LARGE1/TMTC1/ST8SIA1/SLC39A8/ST8SIA4/GFPT2/MAN2A1/ACER2/GALNT7/B4GALT1/EXTL3/PGM3/UBE2J1/PSEN1/FUT8/CHP1/TET3/MGAT4A/ST3GAL5/GFPT1/UGGT2/B3GLCT/ALG5/ALG11/COG3/TMTC4/DPM1/DPY19L4/EXT1/ARFGEF1/ALG9/EXT2/EDEM3/DPY19L3/ST6GALNAC2/TRAK1/RFT1/STT3B/GALNT1/B4GALT6/COG7/PMM2/FUT10/TET1/B3GALNT2/STT3A	59
BP	GO:0043413	macromolecule glycosylation	59/3218	225/18800	0.000362533	0.0073401	0.00611586	ST3GAL6/B4GALT4/GALNT3/UGGT1/MGAT5/TMEM59/ALG6/MAN1A2/GALNT11/DPY19L1/TMTC2/TMTC3/GXYLT1/LARGE1/TMTC1/ST8SIA1/SLC39A8/ST8SIA4/GFPT2/MAN2A1/ACER2/GALNT7/B4GALT1/EXTL3/PGM3/UBE2J1/PSEN1/FUT8/CHP1/TET3/MGAT4A/ST3GAL5/GFPT1/UGGT2/B3GLCT/ALG5/ALG11/COG3/TMTC4/DPM1/DPY19L4/EXT1/ARFGEF1/ALG9/EXT2/EDEM3/DPY19L3/ST6GALNAC2/TRAK1/RFT1/STT3B/GALNT1/B4GALT6/COG7/PMM2/FUT10/TET1/B3GALNT2/STT3A	59
BP	GO:0016577	histone demethylation	14/3218	32/18800	0.0003865	0.00777421	0.00647757	KDM1A/KDM7A/KDM3B/KDM4C/KDM3A/KDM5B/KDM2B/KDM1B/JARID2/JMJD1C/KDM2A/KDM5C/PHF8/KDM6A	14
BP	GO:0051642	centrosome localization	14/3218	32/18800	0.0003865	0.00777421	0.00647757	DLG1/CCDC141/PARD3B/GPSM2/AKAP9/CEP83/SYNE2/PARD3/KIF5B/PLXNA2/PAFAH1B1/NDEL1/NDE1/SUN1	14
BP	GO:0018022	peptidyl-lysine methylation	41/3218	143/18800	0.000398307	0.00798559	0.00665369	KDM1A/RIF1/ASH1L/RLF/KMT2C/KMT2E/EZH2/NFYB/PRDM5/BRD4/NSD1/DOT1L/DNMT1/KDM4C/SNW1/ARID4A/TET3/EHMT1/KANSL3/KDM3A/SETDB2/PHF20/KMT2A/SMYD3/SMYD2/SETD7/EZH1/KANSL1/CTNNB1/SETD5/SETD2/JARID2/SMAD4/AUTS2/METTL22/ASH2L/ARID4B/KMT5B/KDM6A/ATRX/HCFC1	41
BP	GO:0090132	epithelium migration	87/3218	361/18800	0.000409289	0.00816963	0.00680704	PIK3CB/PIK3CA/DPP4/FAP/NRP2/BMPR2/EPB41L5/ZEB2/S100A2/PIK3R3/PKN2/KRIT1/MET/SEMA3A/HDAC9/KDR/ANXA3/MEF2C/KANK2/GIPC1/KANK1/DOCK5/PTK2B/SASH1/SMOC2/MCC/HIF1A/SPRED1/MAP2K5/RAB11A/ARSB/ABL1/PRKCE/RTN4/WDPCP/MAP4K4/ROCK2/ADAM17/STARD13/ITGB1/RIN2/FERMT1/ENPP2/GRHL2/PTK2/PIK3C2A/TGFB2/DUSP10/AKT3/PROX1/ADIPOR1/P2RX4/SCARB1/FBXW7/PTPN11/PLCG2/BCAS3/NF1/GRN/ITGB3/MAP3K3/PRKCA/SEMA5A/PRKD1/EVL/NR2F2/FOX…	87
BP	GO:0007173	epidermal growth factor receptor signaling pathway	33/3218	108/18800	0.000410141	0.00816963	0.00680704	CBLB/PIK3CA/RNF115/BRAF/PTPN12/FER/PTK2B/PSEN1/RPS6KA5/ABL1/SOS1/CCDC88A/EFEMP1/NCK2/ADAM17/MVB12B/KIF16B/PTK2/PIK3C2A/PTPRJ/CBL/GAB1/FBXW7/PTPN11/ERBIN/ITGA1/IQGAP1/SNX6/FAM83B/PTPN2/PDPK1/PLCE1/REPS2	33
BP	GO:0035331	negative regulation of hippo signaling	8/3218	13/18800	0.000414969	0.00823915	0.00686496	WWC1/MARK3/LIMD1/MAPK14/WWC2/DLG5/SHANK2/WWC3	8
BP	GO:0017015	regulation of transforming growth factor beta receptor signaling pathway	38/3218	130/18800	0.000421002	0.00833204	0.00694236	VEPH1/ZEB2/TGFBR3/TRIM33/HIPK2/EP300/LEMD3/GIPC1/CD109/LATS1/SNW1/TGFB3/FBN1/RNF111/SPRED1/SMAD3/SMAD6/LTBP1/SPRED2/ADAM17/ITGA8/ZEB1/FERMT1/MYOCD/SMURF2/DAB2/SNX6/IL17RD/PPARG/ZNF451/LDLRAD4/SMAD2/SMAD4/PDPK1/AXIN1/CREBBP/HTRA1/SNX25	38
BP	GO:0031123	RNA 3'-end processing	35/3218	117/18800	0.000434551	0.0085582	0.0071308	DHX36/APP/WDR33/BARD1/ERI3/AHCYL1/RPRD2/CCNT1/CPSF6/SLBP/INTS12/EXOSC9/FIP1L1/YTHDC1/GRSF1/SCAF8/ZC3H14/LEO1/PNPT1/CPSF3/EXOSC8/RPRD1B/INTS8/PABPC1/CSTF3/CDC73/INTS7/INTS2/PAPOLA/RPRD1A/PARN/CPEB3/ERI1/PCF11/TUT1	35
BP	GO:0032968	positive regulation of transcription elongation from RNA polymerase II promoter	10/3218	19/18800	0.0004366	0.0085582	0.0071308	CDK13/CCNT1/BRD4/ELL2/LEO1/SUPT16H/CDC73/CDK12/CCNK/CTNNB1	10
BP	GO:0090043	regulation of tubulin deacetylation	10/3218	19/18800	0.0004366	0.0085582	0.0071308	YEATS2/PRKAA2/ZZZ3/EP300/FRY/NEK3/KAT14/TADA2A/PRKAA1/FNTA	10
BP	GO:0050769	positive regulation of neurogenesis	58/3218	222/18800	0.000447268	0.00873947	0.00728183	MME/DHX36/SYNJ1/ROBO2/TIAM1/MAP3K13/LRP2/CYFIP1/SERPINE2/EPHA4/XRCC5/BMPR2/KDM1A/LPAR3/GLI3/RHEB/RAB21/PLXNC1/RUFY3/MAN2A1/EFNA5/PTPRD/NTRK2/HDAC2/UFL1/SNW1/NUMB/HIF1A/PRKCH/RAB11A/STAU2/LYN/CAPRIN1/SPEN/PLXNA2/FBXW8/FBXO31/IST1/ANKRD27/WDR62/NUMBL/MEGF8/PAFAH1B1/ASPA/NDEL1/BAIAP2/IL6ST/SEMA5A/DICER1/GOLGA4/CTNNB1/PLXND1/CUL7/EEF2K/SHTN1/VEGFC/DISC1/PAK3	58
BP	GO:0034599	cellular response to oxidative stress	71/3218	284/18800	0.000449719	0.00875957	0.00729858	PDK1/ATF2/PRKRA/LANCL1/PLA2R1/PRKAA2/SLC25A24/ZNF277/MET/NME8/CD36/EZH2/RAD52/LRRK2/STAT6/FBXO7/PYROXD1/PAWR/CPEB2/TLR6/MAPK9/FER/PPARGC1B/ERMP1/JAK2/SLC1A1/UBQLN1/DAPK1/FANCC/ERCC6L2/HDAC2/FYN/FOXO3/PTPRK/MAP3K5/SOD2/FUT8/HIF1A/TPM1/ABL1/SETX/TSC1/PNPT1/VRK2/MAPKAP1/STK24/SIRPA/CHD6/STAU1/TP53INP1/OXR1/STAU2/CAT/PDGFD/FBXW7/AXL/ERN1/PRKAA1/PDE8A/SIN3A/PML/PRKD1/CTNNB1/RIPK1/ABCC1/CHUK/PLEKHA1/GS…	71
BP	GO:0007020	microtubule nucleation	15/3218	36/18800	0.000457846	0.00886234	0.00738421	AKAP9/NEDD1/SLAIN2/SLAIN1/CENPJ/ARHGEF7/CKAP5/EML2/NDEL1/TUBGCP4/CLASP2/RANBP9/CEP192/NDE1/PAK1	15
BP	GO:0061572	actin filament bundle organization	45/3218	162/18800	0.000460695	0.00886234	0.00738421	CD47/PHLDB2/ITGB5/PAK2/CUL3/CDC42/MYO1B/CALD1/MET/LIMA1/PAWR/ADD1/DPYSL3/LPAR1/PTK2B/TGFB3/CGNL1/TPM1/BBS4/SMAD3/ABL1/TSC1/ALMS1/CCDC88A/ROCK2/FAM171A1/SWAP70/RDX/NF2/FHDC1/BAIAP2/PIK3R1/TJP1/EVL/CLASP2/CARMIL1/PHACTR1/ROCK1/ARHGAP28/SPIRE1/SHTN1/PDLIM1/PAK1/ARHGAP6/PLS3	45
BP	GO:0031330	negative regulation of cellular catabolic process	67/3218	265/18800	0.000460755	0.00886234	0.00738421	DHX36/USP25/RUBCN/PIK3CA/EPHA4/LEPR/RPL5/LRIG2/SEC22B/HIPK2/MET/LRRK2/YBX3/TBC1D14/NAF1/LARP1/GIPC1/PBK/RIC1/SECISBP2/TRAF3IP2/SYNCRIP/TAB2/PSEN1/HERC1/HNRNPC/STYX/TSC1/FEZ2/NBAS/TRDMT1/WAC/LARP4B/CSNK2A1/LAPTM4B/PABPC1/SORL1/IL10RA/MTMR2/UCHL5/ANGEL2/ACACB/N4BP1/VPS35/METTL16/TLK2/FOXK2/AXIN2/NSUN2/FURIN/PML/SCFD1/FHIT/SMARCC1/ATG7/MAPK14/ROCK1/USP14/PARN/SMG1/FOXK1/USP7/CLEC16A/TAF1/OPHN1/TAB3/…	67
BP	GO:0051091	positive regulation of DNA-binding transcription factor activity	67/3218	265/18800	0.000460755	0.00886234	0.00738421	TFRC/IL1RAP/MAP3K13/APP/ATF2/CFLAR/KDM1A/DDR2/HDAC4/ROR1/HIPK2/NOD1/CD36/ERC1/EP300/UBE2N/IRAK3/LRP6/PPP3CA/TLR6/CLOCK/EPHA5/ANXA3/FER/PPARGC1B/NLRP3/SMARCA4/TRAF1/JAK2/TRIM14/MAP3K7/ESR1/ESR2/PRKCH/SAV1/RPS6KA5/SMAD3/TRIM13/MAVS/MTDH/STK3/TRAPPC9/RIPK2/CAT/PLCG2/MYOCD/TRIM37/SLCO3A1/CRTC3/PRKD1/TP53BP1/CTNNB1/LTF/PPARG/RIPK1/ADGRF1/MALT1/PRKCB/TRIM8/CHUK/PTEN/ARID5B/ANKRD42/LRP5/TAF1/MBTPS2/ZC4H2	67
BP	GO:0070828	heterochromatin organization	26/3218	79/18800	0.000464314	0.00890297	0.00741806	PIK3CA/HP1BP3/KDM1A/RIF1/SCMH1/EZH2/PPHLN1/ATF7IP/FAM172A/DNMT1/HDAC2/L3MBTL3/DNMT3A/SETDB2/RB1/RRP8/SETD7/EZH1/SIN3A/UBR2/SMCHD1/MBD2/AXIN1/HELLS/TET1/PHF8	26
BP	GO:0010811	positive regulation of cell-substrate adhesion	36/3218	122/18800	0.000483715	0.00919847	0.00766427	ABI3BP/CCDC80/GSK3B/CDC42/EPB41L5/CD36/KDR/JAK2/DOCK5/PTK2B/ECM2/UTRN/FMN1/SMAD3/ABL1/TSC1/PRKCE/LIMS1/MAP4K4/ARHGEF7/RSU1/RIN2/FERMT1/STK4/PTPRJ/THY1/CRKL/SKAP1/DAB2/EGFLAM/CARMIL1/RREB1/ROCK1/DOCK1/NID1/DISC1	36
BP	GO:0048008	platelet-derived growth factor receptor signaling pathway	20/3218	55/18800	0.000484208	0.00919847	0.00766427	TIPARP/CBLB/LRIG2/PTPN12/FER/JAK2/MYO1E/ABL1/PTPN1/PIK3C2A/PTPRJ/CBL/PDGFD/PDGFC/PTPN11/MYOCD/IQGAP1/PTPN2/PLEKHA1/ARID5B	20
BP	GO:0060998	regulation of dendritic spine development	20/3218	55/18800	0.000484208	0.00919847	0.00766427	DHX36/NGEF/MEF2C/HDAC2/PSEN1/STAU2/ASAP1/CAPRIN1/PAFAH1B1/TANC2/BAIAP2/UBE3A/DTNBP1/EEF2K/SDK1/CPEB3/PTEN/DLG5/DISC1/PAK3	20
BP	GO:0030032	lamellipodium assembly	24/3218	71/18800	0.000487293	0.00922859	0.00768937	NCK1/PIK3CA/NCKAP1/CYFIP1/CAPZB/CDC42/VAV3/FER/CCDC88A/NCK2/SPATA13/ARHGEF7/ITGB1/SRGAP2/NUP85/OCLN/PIK3R1/GOLPH3/CARMIL1/AUTS2/ABLIM1/PLCE1/ATP7A/ARHGEF6	24
BP	GO:0010631	epithelial cell migration	86/3218	358/18800	0.000490837	0.00926718	0.00772153	PIK3CB/PIK3CA/DPP4/FAP/NRP2/BMPR2/EPB41L5/ZEB2/S100A2/PIK3R3/PKN2/KRIT1/MET/SEMA3A/HDAC9/KDR/ANXA3/MEF2C/KANK2/GIPC1/KANK1/DOCK5/PTK2B/SASH1/SMOC2/MCC/HIF1A/SPRED1/MAP2K5/RAB11A/ARSB/ABL1/PRKCE/RTN4/WDPCP/MAP4K4/ROCK2/ADAM17/STARD13/ITGB1/RIN2/FERMT1/ENPP2/PTK2/PIK3C2A/TGFB2/DUSP10/AKT3/PROX1/ADIPOR1/P2RX4/SCARB1/FBXW7/PTPN11/PLCG2/BCAS3/NF1/GRN/ITGB3/MAP3K3/PRKCA/SEMA5A/PRKD1/EVL/NR2F2/FOXP1/ADA…	86
BP	GO:0070936	protein K48-linked ubiquitination	23/3218	67/18800	0.000493906	0.00929661	0.00774605	TTC3/CUL3/RNF115/UBE3C/UBE2H/CUL1/RNF4/FBXO38/UBE2D2/KLHL3/HACE1/PELI1/ITCH/UBR5/BIRC2/UBE2G1/UBE3A/UBE2Q2/ARIH2/NEDD4L/RNF216/BTRC/UBE2D1	23
BP	GO:0051017	actin filament bundle assembly	44/3218	158/18800	0.00049914	0.00936648	0.00780427	CD47/PHLDB2/ITGB5/PAK2/CUL3/CDC42/MYO1B/CALD1/MET/LIMA1/PAWR/ADD1/DPYSL3/LPAR1/PTK2B/TGFB3/CGNL1/TPM1/BBS4/SMAD3/ABL1/TSC1/ALMS1/CCDC88A/ROCK2/FAM171A1/SWAP70/RDX/NF2/FHDC1/BAIAP2/PIK3R1/TJP1/EVL/CLASP2/CARMIL1/PHACTR1/ROCK1/ARHGAP28/SPIRE1/PDLIM1/PAK1/ARHGAP6/PLS3	44
BP	GO:0051495	positive regulation of cytoskeleton organization	52/3218	195/18800	0.00051281	0.00959376	0.00799364	NCK1/CD47/DLG1/NCKAP1/CYFIP1/CDC42/STIL/GPSM2/AKAP9/WASL/MET/SCIN/NCKAP1L/NAV3/SLAIN2/FER/CEP120/LPAR1/CDK5RAP2/PTK2B/TGFB3/TPM1/FMN1/KATNBL1/SMAD3/ABL1/TSC1/SPAST/PRKCE/CCDC88A/NCK2/ROCK2/SLAIN1/CENPJ/FCHSD2/SWAP70/CKAP5/PROX1/CLIP1/NF2/BCAS3/BAIAP2/OCLN/RICTOR/SEMA5A/NTRK3/EVL/DYNC1H1/CARMIL1/VPS4B/PAK1/CEP295	52
BP	GO:0008286	insulin receptor signaling pathway	35/3218	118/18800	0.000517597	0.00965397	0.00804381	NCK1/GSK3B/PIK3CA/PIK3R3/GRB10/OSBPL8/C2CD5/FER/INSR/KANK1/GKAP1/ENPP1/PHIP/APC/AP3S1/PIP4K2A/PTPRA/PTPN1/PIK3C2A/SORL1/SESN3/ADIPOR1/GAB1/PTPN11/NDEL1/STXBP4/BAIAP2/PIK3R1/PRKAA1/IGF1R/SMARCC1/PTPN2/PRKCB/IDE/PTPRE	35
BP	GO:0090068	positive regulation of cell cycle process	63/3218	247/18800	0.000522642	0.00970846	0.0080892	APP/CUL3/CDC42/PKP4/PBX1/STIL/PKN2/CDC14A/GPSM2/KMT2E/EZH2/MDM2/ANAPC4/ANKRD17/BRD4/SLF1/CDC23/CEP120/INSR/GIPC1/SMC5/CDC14B/PHIP/TMOD3/INO80/RAB11A/SPAST/MTA3/PRKCE/ROCK2/ADAM17/CPSF3/CENPJ/RB1/PLCB1/SVIL/KIF3B/RRM2B/MTBP/CSPP1/UBXN2B/RDX/CDC73/ANAPC7/CHEK2/PLRG1/PLCG2/ATAD5/CDC6/STXBP4/RAD51C/SIN3A/DYNC1H1/IGF1R/DYNC1LI1/NDC80/VPS4B/MAD1L1/SLF2/KIF20B/LRP5/CEP295/ATRX	63
BP	GO:0006906	vesicle fusion	32/3218	105/18800	0.000523673	0.00970846	0.0080892	VPS8/PIKFYVE/VAV3/SEC22B/SAMD9/VPS41/EEA1/C2CD5/USO1/YIPF5/STX17/STX7/SPG11/VPS39/YIPF4/TGFBRAP1/TBC1D4/PIP4K2A/STX16/UVRAG/SYT9/VPS11/ANKRD27/GOSR1/ANKFY1/STX8/PLEKHM1/GOSR2/ARL8B/CLN3/VTI1A/STX5	32
BP	GO:0099173	postsynapse organization	45/3218	163/18800	0.000532554	0.00984346	0.00820169	DHX36/DIP2A/DLG1/IL1RAP/DOCK10/EPHA4/NRP2/CDC42/TANC1/NGEF/WASL/LRRK2/PDLIM5/INSR/PTPRD/ABHD17B/FYN/SIPA1L1/GPHN/ADAM10/HOMER1/FARP1/STAU2/CAPRIN1/LRP4/MTMR2/CRKL/VPS35/PAFAH1B1/SHISA6/TANC2/BAIAP2/CTNND2/UBE3A/NTRK3/IGF1R/SEMA3F/DTNBP1/EEF2K/PTEN/FNTA/PRMT3/SHANK2/OPHN1/PAK3	45
BP	GO:1901361	organic cyclic compound catabolic process	113/3218	494/18800	0.000539844	0.00994832	0.00828906	DHX36/XRN1/FXR1/FASTKD1/YTHDF2/PUM1/DIS3L2/FASTKD2/KYNU/AGO1/AGO3/KYAT3/GIGYF2/ZC3HAV1/SND1/TBRG4/TNRC6B/CNOT2/APAF1/ALDH1L2/YBX3/NUDT9/QDPR/NAF1/EXOSC9/PDE5A/GRSF1/CNOT6L/UPF1/CNOT6/TTC37/CNOT8/LARP1/HNRNPM/SECISBP2/SMPDL3A/TRAF3IP2/SYNCRIP/ENPP1/PDE10A/DCP2/ZC3H14/SAMD4A/MYEF2/RNASE6/HNRNPC/DIS3L/PDE8B/TET3/XDH/SRD5A2/PNPT1/CNOT11/PUM2/NBAS/ROCK2/RC3H2/KYAT1/DIS3/PAN3/EXOSC8/UPF2/PRPF18/TRDMT1/…	113
BP	GO:0048736	appendage development	48/3218	177/18800	0.000550395	0.0100824	0.00840077	IFT80/MBNL1/KAT2B/TP63/ITGA6/LNPK/COL3A1/BMPR2/PBX1/LMBR1/GLI3/SEMA3C/CACNA1C/WDR19/PAM/PCSK5/TBC1D32/HDAC2/PSEN1/FMN1/BCL2L11/AFF3/WDPCP/RC3H2/GRHL2/EXT1/ASPH/CHD7/C2CD3/ZBTB16/LRP4/DYNC2H1/TGFB2/PLXNA2/INTU/MEGF8/NIPBL/NR2F2/CTNNB1/RUNX2/SMAD4/CREBBP/FGFR2/FBXW4/RARB/LRP5/ATRX/GPC3	48
BP	GO:0060173	limb development	48/3218	177/18800	0.000550395	0.0100824	0.00840077	IFT80/MBNL1/KAT2B/TP63/ITGA6/LNPK/COL3A1/BMPR2/PBX1/LMBR1/GLI3/SEMA3C/CACNA1C/WDR19/PAM/PCSK5/TBC1D32/HDAC2/PSEN1/FMN1/BCL2L11/AFF3/WDPCP/RC3H2/GRHL2/EXT1/ASPH/CHD7/C2CD3/ZBTB16/LRP4/DYNC2H1/TGFB2/PLXNA2/INTU/MEGF8/NIPBL/NR2F2/CTNNB1/RUNX2/SMAD4/CREBBP/FGFR2/FBXW4/RARB/LRP5/ATRX/GPC3	48
BP	GO:0046785	microtubule polymerization	27/3218	84/18800	0.000555587	0.0100937	0.00841021	DYRK1A/AKAP9/MET/NEDD1/NAV3/SLAIN2/CAMSAP3/CDK5RAP2/ABL1/CAMSAP1/SLAIN1/CENPJ/ARHGEF7/CKAP5/CAMSAP2/CLIP1/EML2/NDEL1/TBCD/OCLN/TUBGCP4/CLASP2/RANBP9/CEP192/NDE1/PAK1/MAP7D3	27
BP	GO:0051875	pigment granule localization	12/3218	26/18800	0.000556102	0.0100937	0.00841021	MREG/RAB11B/BLOC1S6/MYO5A/BBS4/RAB11A/RAB1A/VPS33A/BBS2/VPS33B/RAB27B/SHROOM2	12
BP	GO:1904353	regulation of telomere capping	12/3218	26/18800	0.000556102	0.0100937	0.00841021	RAD50/MAP3K4/NBN/ATM/NEK7/MAPKAPK5/SMG6/ERCC4/USP7/TNKS2/TNKS/MAPK1	12
BP	GO:0043434	response to peptide hormone	95/3218	404/18800	0.000557573	0.0100937	0.00841021	NCK1/KAT2B/GSK3B/EIF2B5/PIK3CA/COL3A1/CYFIP1/CFLAR/STAT1/MBD5/EIF2B3/PIK3R3/JAK1/TGFBR3/STXBP3/SORT1/AHCYL1/GRB10/GNAI1/HDAC9/PNPLA3/ATP2B1/STAT6/OSBPL8/CRY1/C2CD5/LRP6/CPEB2/HADH/NFKB1/USO1/FER/TYK2/INSR/DENND4C/JAK2/KANK1/LPL/GKAP1/ENPP1/PHIP/APC/FBN1/MYO5A/VPS13C/AP3S1/TSC1/SRD5A2/PNPT1/HADHA/RAB10/ROCK2/TBC1D4/RB1/PLCB1/PIP4K2A/PTPRA/PTPN1/LYN/PRKDC/PTK2/CAT/PDE3B/PIK3C2A/SORL1/SESN3/ADIPOR1/…	95
BP	GO:0050657	nucleic acid transport	44/3218	159/18800	0.000577591	0.010395	0.0086612	MCM3AP/SIDT1/HNRNPA3/NUP35/AGFG1/KIF5C/NDC1/NUP205/HNRNPA2B1/PARP11/CPSF6/NUP107/XPOT/SARNP/SLBP/YTHDC1/UPF1/QKI/TSC1/PNPT1/XPO1/UPF2/NUP98/CKAP5/AHCTF1/SMG7/ZC3H11A/ATXN2/MYO1C/SMG6/NCBP3/NUP88/NUP85/SRSF1/RANBP17/NSUN2/TGFBR2/SETD2/NUP210/NUP153/XPO5/SMG1/TNKS/THOC2	44
BP	GO:0050658	RNA transport	44/3218	159/18800	0.000577591	0.010395	0.0086612	MCM3AP/SIDT1/HNRNPA3/NUP35/AGFG1/KIF5C/NDC1/NUP205/HNRNPA2B1/PARP11/CPSF6/NUP107/XPOT/SARNP/SLBP/YTHDC1/UPF1/QKI/TSC1/PNPT1/XPO1/UPF2/NUP98/CKAP5/AHCTF1/SMG7/ZC3H11A/ATXN2/MYO1C/SMG6/NCBP3/NUP88/NUP85/SRSF1/RANBP17/NSUN2/TGFBR2/SETD2/NUP210/NUP153/XPO5/SMG1/TNKS/THOC2	44
BP	GO:0006403	RNA localization	52/3218	196/18800	0.000583794	0.010476	0.0087287	DHX36/ATR/MCM3AP/SIDT1/HNRNPA3/NUP35/AGFG1/KIF5C/NDC1/NUP205/HNRNPA2B1/PARP11/CPSF6/NUP107/XPOT/SARNP/SLBP/NAF1/YTHDC1/UPF1/TCP1/QKI/DCP2/TSC1/PNPT1/XPO1/UPF2/TERF1/NUP98/CKAP5/ATM/AHCTF1/SMG7/ZC3H11A/ATXN2/MYO1C/SMG6/NCBP3/NUP88/NUP85/SRSF1/RANBP17/NSUN2/TGFBR2/SETD2/NUP210/NUP153/XPO5/PARN/SMG1/TNKS/THOC2	52
BP	GO:0048284	organelle fusion	40/3218	141/18800	0.000587833	0.0104873	0.00873814	TFRC/OPA1/VPS8/PARL/MFF/PIKFYVE/OMA1/MIGA1/VAV3/SEC22B/SAMD9/CHCHD3/VPS41/EEA1/C2CD5/USO1/YIPF5/STX17/STX7/SPG11/VPS39/YIPF4/TGFBRAP1/TBC1D4/PIP4K2A/STX16/UVRAG/SYT9/VPS11/ANKRD27/GOSR1/ANKFY1/STX8/PLEKHM1/GOSR2/ARL8B/CLN3/VTI1A/STX5/HUWE1	40
BP	GO:0098727	maintenance of cell number	40/3218	141/18800	0.000587833	0.0104873	0.00873814	TP63/DIS3L2/RIF1/VPS72/EZH2/CNOT2/LDB2/RBPJ/KDM4C/SMC5/FANCC/FOXO3/LEO1/SAV1/MED27/KDM3A/WDR43/ZC3H13/MMP24/NCOA3/MED30/DDX6/CDC73/PROX1/KDM2B/CNOT3/NIPBL/CTNNB1/RAF1/SS18/SMC3/TRIM8/FUT10/PCM1/MCPH1/HOOK3/TET1/LRP5/SMC1A/MED15	40
BP	GO:0033628	regulation of cell adhesion mediated by integrin	18/3218	48/18800	0.000597432	0.0106277	0.00885516	DPP4/WNK1/NCKAP1L/IFT74/ACER2/SYK/FERMT1/LYN/PTK2/SWAP70/PDE3B/TGFB2/CRKL/TESC/PTPN11/PIEZO1/SKAP1/ADAM9	18
BP	GO:0045936	negative regulation of phosphate metabolic process	102/3218	440/18800	0.000606275	0.0107328	0.00894272	WWTR1/PIK3CB/NCK1/ADARB1/KAT2B/CBLB/GSK3B/RUBCN/PAK2/MGAT5/CEP85/HDAC4/GRB10/PRKAG2/NCKAP1L/TARBP2/LRRK2/PTPRB/IRAK3/FBXO7/DUSP16/LRP6/PTPN13/BOD1L1/PPP2CA/PBK/CDK5RAP2/CD109/ENPP1/LATS1/IBTK/APC/PSEN1/SLC8A3/PPP1R36/CHP1/SPRED1/SMAD6/HMGCR/ABL1/XDH/SLC8A1/CALM2/PPP4R3B/NCK2/SPRED2/ROCK2/PTPA/DNAJC3/PIBF1/RB1/PARD3/PIP4K2A/SIRPA/YWHAB/PTPN1/LYN/PRKDC/DEPTOR/HIPK3/IPO7/SWAP70/SORL1/PTPRJ/THY1/CBL/…	102
BP	GO:0032271	regulation of protein polymerization	53/3218	201/18800	0.000608571	0.0107328	0.00894272	NCK1/DYRK1A/DLG1/NCKAP1/CYFIP1/CAPZB/AKAP9/MET/SCIN/NCKAP1L/NAV3/ADD1/SLAIN2/RASA1/FER/CAMSAP3/CDK5RAP2/KANK1/PTK2B/ARHGAP18/LATS1/TMOD2/TMOD3/FMN1/BBS4/ABL1/CAMSAP1/PRKCE/NCK2/SPTAN1/SLAIN1/ARHGEF7/SVIL/ARFGEF1/FCHSD2/RDX/CKAP5/AMBRA1/ARPC5/CAMSAP2/CLIP1/EML2/SSH2/TBCD/BAIAP2/OCLN/RICTOR/EVL/CARMIL1/FHOD3/ARHGAP28/PAK1/PAK3	53
BP	GO:0070302	regulation of stress-activated protein kinase signaling cascade	53/3218	201/18800	0.000608571	0.0107328	0.00894272	RNF13/DLG1/APP/STK39/CDC42/MAGI3/HIPK2/NOD1/SEMA3A/CRACR2A/DUSP16/PJA2/PBK/SH3RF1/TRAF1/PTK2B/ANKRD6/MAP3K5/SASH1/MAP3K4/MAPKBP1/XDH/MAP4K4/TNFRSF19/PLCB1/ZMYND11/SIRPA/ITCH/STK3/LYN/RIPK2/HIPK3/TGFB2/DUSP10/AIDA/TAOK3/CYLD/PAFAH1B1/NCOR1/NBR1/MAP3K3/NAIP/TRAF3/IGF1R/ULK4/RIPK1/PHLPP1/AXIN1/PDCD4/MFHAS1/MAP3K11/XIAP/MAPK1	53
BP	GO:0034502	protein localization to chromosome	29/3218	93/18800	0.000619497	0.0108166	0.00901251	ATR/XRCC5/EZH2/IFFO1/PPHLN1/MAU2/SLF1/XRCC4/IK/SMC5/ESR1/TCP1/KNL1/ZWILCH/RB1/MTBP/TERF1/SPIDR/ZNF827/SPDL1/NIPBL/SETD2/JARID2/NDC80/SLF2/TNKS2/TNKS/WAPL/ATRX	29
BP	GO:0035196	production of miRNAs involved in gene silencing by miRNA	19/3218	52/18800	0.00062035	0.0108166	0.00901251	PRKRA/PUM1/AGO1/AGO3/HNRNPA2B1/TARBP2/PPP3CA/ESR1/SMAD3/PUM2/AGO2/SMAD1/MYOCD/NCOR1/DROSHA/DICER1/RIPK1/SMAD2/ZC3H7A	19
BP	GO:0038093	Fc receptor signaling pathway	19/3218	52/18800	0.00062035	0.0108166	0.00901251	CD47/VAV3/MAPK9/FER/SYK/FYN/MAP3K7/ABL1/SOS1/PRKCE/LYN/PTK2/PTPRJ/PLCG2/MAP2K4/MAP3K1/YES1/MAPK8/PAK1	19
BP	GO:0046605	regulation of centrosome cycle	19/3218	52/18800	0.00062035	0.0108166	0.00901251	KAT2B/SPICE1/STIL/CEP120/CDK5RAP2/ALMS1/XPO1/ROCK2/CENPJ/TMEM67/CHMP4C/NAT10/WDR62/TRIM37/PDCD6IP/VPS4B/MCPH1/CHORDC1/CEP295	19
BP	GO:0043414	macromolecule methylation	80/3218	331/18800	0.00062288	0.01083	0.0090237	PRMT2/PIK3CA/KDM1A/RIF1/ASH1L/RLF/TRMT13/AASS/KMT2C/KMT2E/EZH2/NFYB/PRDM4/ATF7IP/TRMT44/ZCCHC4/PRDM5/BRD4/GATAD2A/NSD1/DOT1L/DNMT1/KDM4C/TRMO/TRMT11/TFB1M/SNW1/ARID4A/TET3/EHMT1/KANSL3/THADA/FBXO11/KDM3A/DNMT3A/SETDB2/ZC3H13/TRDMT1/NSUN6/PCMTD2/PHF20/GRHL2/PCMTD1/METTL15/RAB6A/RRP8/KMT2A/SMYD3/PRDM2/SMYD2/SETD7/PRMT9/METTL16/EZH1/KANSL1/NSUN2/CTNNB1/SETD5/THUMPD3/SETD2/KDM1B/JARID2/RNMT/SMAD4/MBD…	80
BP	GO:0031503	protein-containing complex localization	43/3218	155/18800	0.000626258	0.0108581	0.00904708	NMD3/ATR/DLG1/TTC21B/KIF5C/NDC1/SSX2IP/MIOS/AKAP9/WASL/ANKS1B/IFT27/WDR19/SDAD1/SGCD/IFT74/SLC1A1/STX7/LCA5/NUMB/GPHN/ADAM10/RAB11A/XPO1/WDR35/IFT88/KIF5B/KIF3B/STAU2/TERF1/ATM/DYNC2H1/CLSTN1/IFT81/VPS35/NUP88/SHISA6/ITGB3/CEP112/GRIP2/PCM1/DLG3/OPHN1	43
BP	GO:0031929	TOR signaling	37/3218	128/18800	0.000628771	0.010871	0.00905787	PIK3CA/PRKAA2/SH3BP4/MIOS/RHEB/BMT2/NCKAP1L/TBCK/LARP1/FNIP1/RRAGD/EPM2A/HIF1A/UBR1/TSC1/CCDC88A/MAPKAP1/WAC/DEPTOR/SIK3/ATM/SESN3/AKT3/MFSD8/MAPKAPK5/DEPDC5/WDR59/SLC38A9/PRKAA1/RICTOR/GOLPH3/UBR2/SMG1/CLEC16A/GPR137B/DISC1/MTM1	37
BP	GO:0010720	positive regulation of cell development	73/3218	297/18800	0.000636024	0.0109656	0.00913668	MME/DHX36/SYNJ1/ROBO2/TIAM1/MAP3K13/LRP2/CYFIP1/SERPINE2/EPHA4/XRCC5/BMPR2/CDC42/KDM1A/LPAR3/GLI3/RHEB/RAB21/PLXNC1/PDE3A/ADD1/PDE5A/RUFY3/MAN2A1/EFNA5/PTPRD/RFX3/DOCK5/NTRK2/HDAC2/UFL1/SNW1/NUMB/HIF1A/PRKCH/RAB11A/ABL1/LIMS1/ARHGEF7/STAU2/LYN/PRKDC/CAPRIN1/SPEN/PLXNA2/CRKL/FBXW8/FBXO31/IST1/ANKRD27/WDR62/NUMBL/MEGF8/PAFAH1B1/ASPA/NDEL1/BAIAP2/IL6ST/DAB2/SEMA5A/DICER1/GOLGA4/CTNNB1/PLXND1/CARMIL1…	73
BP	GO:0070085	glycosylation	62/3218	244/18800	0.000639496	0.0109947	0.00916091	ST3GAL6/B4GALT4/GALNT3/UGGT1/MGAT5/TMEM59/ALG6/MAN1A2/GALNT11/DPY19L1/COG5/TMTC2/TMTC3/GXYLT1/LARGE1/TMTC1/ST8SIA1/SLC39A8/ST8SIA4/GFPT2/MAN2A1/ACER2/GALNT7/NANS/B4GALT1/EXTL3/PGM3/UBE2J1/PSEN1/FUT8/CHP1/TET3/MGAT4A/ST3GAL5/GFPT1/UGGT2/B3GLCT/ALG5/COG6/ALG11/COG3/TMTC4/DPM1/DPY19L4/EXT1/ARFGEF1/ALG9/EXT2/EDEM3/DPY19L3/ST6GALNAC2/TRAK1/RFT1/STT3B/GALNT1/B4GALT6/COG7/PMM2/FUT10/TET1/B3GALNT2/STT3A	62
BP	GO:0030041	actin filament polymerization	46/3218	169/18800	0.00065039	0.0111363	0.00927891	NCK1/DLG1/NCKAP1/CYFIP1/CAPZB/COBL/WASL/SCIN/NCKAP1L/ADD1/RASA1/FER/JAK2/KANK1/PTK2B/ARHGAP18/LATS1/TMOD2/TMOD3/FMN1/BBS4/ABL1/PRKCE/NCK2/SPTAN1/DIAPH3/SVIL/ARFGEF1/FCHSD2/RDX/TTC17/ARPC5/FHDC1/SSH2/BAIAP2/RICTOR/EVL/CARMIL1/FHOD3/ARHGAP28/SPIRE1/PSTPIP2/MSRB1/ARHGAP6/PAK3/DIAPH2	46
BP	GO:0090130	tissue migration	87/3218	366/18800	0.000651352	0.0111363	0.00927891	PIK3CB/PIK3CA/DPP4/FAP/NRP2/BMPR2/EPB41L5/ZEB2/S100A2/PIK3R3/PKN2/KRIT1/MET/SEMA3A/HDAC9/KDR/ANXA3/MEF2C/KANK2/GIPC1/KANK1/DOCK5/PTK2B/SASH1/SMOC2/MCC/HIF1A/SPRED1/MAP2K5/RAB11A/ARSB/ABL1/PRKCE/RTN4/WDPCP/MAP4K4/ROCK2/ADAM17/STARD13/ITGB1/RIN2/FERMT1/ENPP2/GRHL2/PTK2/PIK3C2A/TGFB2/DUSP10/AKT3/PROX1/ADIPOR1/P2RX4/SCARB1/FBXW7/PTPN11/PLCG2/BCAS3/NF1/GRN/ITGB3/MAP3K3/PRKCA/SEMA5A/PRKD1/EVL/NR2F2/FOX…	87
BP	GO:0010563	negative regulation of phosphorus metabolic process	102/3218	441/18800	0.000658433	0.0112262	0.0093538	WWTR1/PIK3CB/NCK1/ADARB1/KAT2B/CBLB/GSK3B/RUBCN/PAK2/MGAT5/CEP85/HDAC4/GRB10/PRKAG2/NCKAP1L/TARBP2/LRRK2/PTPRB/IRAK3/FBXO7/DUSP16/LRP6/PTPN13/BOD1L1/PPP2CA/PBK/CDK5RAP2/CD109/ENPP1/LATS1/IBTK/APC/PSEN1/SLC8A3/PPP1R36/CHP1/SPRED1/SMAD6/HMGCR/ABL1/XDH/SLC8A1/CALM2/PPP4R3B/NCK2/SPRED2/ROCK2/PTPA/DNAJC3/PIBF1/RB1/PARD3/PIP4K2A/SIRPA/YWHAB/PTPN1/LYN/PRKDC/DEPTOR/HIPK3/IPO7/SWAP70/SORL1/PTPRJ/THY1/CBL/…	102
BP	GO:0006605	protein targeting	77/3218	317/18800	0.000667145	0.0113433	0.00945139	SRPRB/TOMM70/ATG3/PARL/SEC62/MFF/AP1S3/PIKFYVE/TRAK2/SH3GLB1/SORT1/PEX1/AGK/VPS41/IMMP2L/MIEF1/LRRK2/RAB3IP/GNPTAB/FBXO7/C2CD5/SRP72/HOMER3/ZFYVE16/SIL1/HSPA4/UBL5/CDC37/GIPC1/STOM/ZDHHC21/SLC1A1/VPS13A/BNIP3L/KIF13B/FYN/SEC63/PEX3/AP4E1/NEDD4/VPS13C/CHP1/AP3B1/PEX13/ZDHHC20/PARD3/PITRM1/YWHAB/TRAM1/IMMP1L/SORL1/VPS11/ATG13/VPS13D/HPS4/FBXW7/LONP2/TIMM50/SAE1/MYO1C/STXBP4/ERBIN/PRKAA1/SRP54/TRAK1…	77
BP	GO:0010634	positive regulation of epithelial cell migration	47/3218	174/18800	0.000685975	0.0116313	0.00969138	PIK3CB/NRP2/BMPR2/EPB41L5/MET/HDAC9/KDR/ANXA3/DOCK5/PTK2B/SASH1/SMOC2/HIF1A/RAB11A/ABL1/PRKCE/RTN4/MAP4K4/ROCK2/ADAM17/RIN2/ENPP2/PIK3C2A/TGFB2/AKT3/PROX1/P2RX4/SCARB1/PLCG2/BCAS3/GRN/ITGB3/MAP3K3/PRKCA/SEMA5A/PRKD1/FOXP1/TGFBR2/CLASP2/RREB1/PDPK1/DOCK1/ADAM9/FGFR1/ADGRA2/VEGFC/ETS1	47
BP	GO:0021591	ventricular system development	13/3218	30/18800	0.000695492	0.0117281	0.00977198	TTC21B/KIF27/NUMB/MNAT1/BBS4/AK8/UCHL5/CENPF/KDM2B/RAPGEF2/HYDIN/NUMBL/DNAH5	13
BP	GO:0032786	positive regulation of DNA-templated transcription, elongation	13/3218	30/18800	0.000695492	0.0117281	0.00977198	CDK13/CCNT1/BRD4/ELL2/SCAF8/LEO1/SUPT16H/CDC73/KAT7/CDK12/CCNK/CTNNB1/ERCC6	13
BP	GO:0051168	nuclear export	43/3218	156/18800	0.000723733	0.012171	0.010141	NMD3/MCM3AP/GSK3B/AGFG1/BARD1/AHCYL1/HNRNPA2B1/CPSF6/NUP107/XPOT/SARNP/DUSP16/YTHDC1/SDAD1/UPF1/HSPA9/CTDSPL2/CHP1/STYX/TSC1/XPO1/XPO4/UPF2/CSE1L/SMG7/ZC3H11A/PTPN11/SMG6/NCBP3/NUP88/NUP85/RANBP17/NSUN2/AKAP13/SETD2/NUP153/XPO5/ATXN1/MALT1/SMG1/XPO6/TCF7L2/THOC2	43
BP	GO:0046931	pore complex assembly	10/3218	20/18800	0.000739683	0.0122806	0.0102323	NDC1/NUP205/ANO6/NUP107/AFDN/ADAM10/RTN4/NUP98/AHCTF1/NUP153	10
BP	GO:0034454	microtubule anchoring at centrosome	7/3218	11/18800	0.000741535	0.0122806	0.0102323	GSK3B/KIF3A/BBS4/NINL/CCDC68/PCM1/HOOK3	7
BP	GO:0060623	regulation of chromosome condensation	7/3218	11/18800	0.000741535	0.0122806	0.0102323	SMC4/NCAPG/SMC2/SMARCA5/BAZ1B/MCPH1/WAPL	7
BP	GO:1903564	regulation of protein localization to cilium	7/3218	11/18800	0.000741535	0.0122806	0.0102323	GSK3B/CROCC/EFCAB7/CCDC88A/GDI2/CCDC66/LZTFL1	7
BP	GO:0032456	endocytic recycling	25/3218	77/18800	0.000742222	0.0122806	0.0102323	SNX4/ACAP2/CCDC93/SNX27/EPS15/VPS50/RAB11B/SNX3/VPS39/EHD4/RAB11A/DENND1A/ATP9A/SORL1/DENND1B/KIAA1109/ANKRD50/VPS35/ANKRD27/VPS53/GRIP2/EPG5/LMTK2/INPP5F/VPS26A	25
BP	GO:1903363	negative regulation of cellular protein catabolic process	25/3218	77/18800	0.000742222	0.0122806	0.0102323	USP25/EPHA4/RPL5/HIPK2/GIPC1/PBK/RIC1/PSEN1/STYX/WAC/CSNK2A1/LAPTM4B/UCHL5/N4BP1/VPS35/TLK2/FURIN/PML/FHIT/SMARCC1/USP14/USP7/TAF1/OPHN1/MTM1	25
BP	GO:0098927	vesicle-mediated transport between endosomal compartments	17/3218	45/18800	0.000762435	0.0125812	0.0104828	DNAJC13/HOOK1/RAB21/EEA1/SNX3/KIF16B/SORL1/VPS11/RDX/MTMR2/ANKRD27/MYO1D/STX8/DAB2/LMTK2/HOOK3/MAPK1	17
BP	GO:2000059	negative regulation of ubiquitin-dependent protein catabolic process	18/3218	49/18800	0.000794896	0.0130818	0.0108999	RPL5/HIPK2/GIPC1/PBK/PSEN1/STYX/WAC/CSNK2A1/UCHL5/N4BP1/TLK2/PML/FHIT/SMARCC1/USP14/USP7/TAF1/MTM1	18
BP	GO:0071103	DNA conformation change	31/3218	103/18800	0.000802163	0.0131662	0.0109702	DHX36/XRCC5/ZRANB3/CHD1L/SSBP1/HNRNPA2B1/HELB/RECQL/HELQ/UPF1/CHD1/G3BP1/RAD50/ASCC3/MNAT1/ABL1/SETX/GTF2F2/CHD6/RAD54B/CHD7/NBN/DSCC1/CHD9/BRIP1/CHD2/FANCM/WRN/TOP2B/DNA2/ATRX	31
BP	GO:0006482	protein demethylation	14/3218	34/18800	0.000812303	0.0132619	0.01105	KDM1A/KDM7A/KDM3B/KDM4C/KDM3A/KDM5B/KDM2B/KDM1B/JARID2/JMJD1C/KDM2A/KDM5C/PHF8/KDM6A	14
BP	GO:0008214	protein dealkylation	14/3218	34/18800	0.000812303	0.0132619	0.01105	KDM1A/KDM7A/KDM3B/KDM4C/KDM3A/KDM5B/KDM2B/KDM1B/JARID2/JMJD1C/KDM2A/KDM5C/PHF8/KDM6A	14
BP	GO:0007405	neuroblast proliferation	21/3218	61/18800	0.0008179	0.0133179	0.0110967	KDM1A/DOCK7/GLI3/LRRK2/FRS2/CTNNA1/NUMB/HIF1A/RAB10/WDR62/NUMBL/NF1/PAFAH1B1/EML1/CTNNB1/NDE1/DAGLB/FGFR2/VEGFC/DISC1/DAGLA	21
BP	GO:0006999	nuclear pore organization	8/3218	14/18800	0.000822948	0.0133648	0.0111357	NUP35/NDC1/NUP205/NUP107/RTN4/NUP98/AHCTF1/NUP153	8
BP	GO:0010586	miRNA metabolic process	12/3218	27/18800	0.00084607	0.0137041	0.0114184	DIS3L2/SND1/DDX17/NFKB1/PNPT1/RC3H2/AGO2/RC3H1/DROSHA/DICER1/XPO5/PARN	12
BP	GO:0050808	synapse organization	97/3218	419/18800	0.000852034	0.0137645	0.0114687	DHX36/RYK/DIP2A/ROBO2/DLG1/IL1RAP/APP/CYFIP1/DOCK10/EPHA4/ERBB4/NRP2/CDC42/CACNB4/TANC1/IGSF9/PTPRF/NFIA/NGEF/WASL/ERC1/TUBA1A/LRRK2/PPFIBP1/SPARCL1/PDLIM5/APBB2/GABRA2/ADGRL3/CAST/MEF2C/GABRG2/EFNA5/PALM/C3/SLC25A46/INSR/PTPRD/SLC1A1/ABHD17B/UNC13B/NTRK2/FYN/PSEN1/SIPA1L1/SLC8A3/GPHN/NEDD4/ADAM10/HOMER1/ABL1/TSC1/FARP1/CACNB2/STAU1/STAU2/CAPRIN1/PPFIBP2/IL10RA/LRP4/MTMR2/CLSTN1/CRKL/VPS35/CDH1/P…	97
BP	GO:0019827	stem cell population maintenance	39/3218	139/18800	0.000862604	0.0138988	0.0115806	TP63/DIS3L2/RIF1/VPS72/CNOT2/LDB2/RBPJ/KDM4C/SMC5/FANCC/FOXO3/LEO1/SAV1/MED27/KDM3A/WDR43/ZC3H13/MMP24/NCOA3/MED30/DDX6/CDC73/PROX1/KDM2B/CNOT3/NIPBL/CTNNB1/RAF1/SS18/SMC3/TRIM8/FUT10/PCM1/MCPH1/HOOK3/TET1/LRP5/SMC1A/MED15	39
BP	GO:0035303	regulation of dephosphorylation	37/3218	130/18800	0.000864897	0.0138993	0.0115811	GSK3B/MGAT5/PPP6R2/NCKAP1L/PPP1R12A/BOD1L1/HTT/MEF2C/PPARGC1B/JAK2/PPP1R36/CHP1/SMAD3/TSC1/CALM2/ROCK2/PTPA/YWHAB/SWAP70/AMBRA1/MTMR2/TGFB2/CAMTA1/SMG7/PPP2R5A/MTMR3/ANKLE2/SPPL3/VRK3/SMG6/ITGA1/IQGAP1/PPP4R4/ROCK1/MFHAS1/PPP6R3/MTMR1	37
BP	GO:0043242	negative regulation of protein complex disassembly	26/3218	82/18800	0.000877276	0.0140615	0.0117162	SCAF4/RUBCN/PIK3CA/CAPZB/SCIN/LIMA1/IRAK3/NAV3/ADD1/CAMSAP3/SCAF8/APC/TMOD2/TMOD3/TTBK2/CAMSAP1/PLEKHH2/SPTAN1/SVIL/SWAP70/RDX/CAMSAP2/ATXN7/CLASP2/CARMIL1/CLEC16A	26
BP	GO:0009755	hormone-mediated signaling pathway	50/3218	190/18800	0.000895118	0.0142732	0.0118926	UBA5/PRMT2/TP63/KDM1A/ARID1A/ADIPOR2/DDX17/EP300/NR2C1/CNOT2/CRY1/CLOCK/PPARGC1B/NR3C1/SAFB2/SAFB/SMARCA4/KANK2/KDM4C/JAK2/UFL1/LATS1/ESR1/ESR2/NEDD4/TRIP4/KDM3A/NCOA1/UBR5/VPS11/NR5A2/ADIPOR1/NR3C2/PTPN11/NCOR1/PLPP1/DAB2/PRLR/UBE3A/ABHD2/STRN3/FOXP1/TMF1/PPARG/LANCL2/TRERF1/PIAS2/RARB/PRCP/PAK1	50
BP	GO:0061136	regulation of proteasomal protein catabolic process	50/3218	190/18800	0.000895118	0.0142732	0.0118926	USP25/GSK3B/USP13/PSMD14/ZYG11B/ANKIB1/NUB1/TMTC3/LRRK2/MDM2/MAPK9/GIPC1/PBK/SH3RF1/UBQLN1/RAD23B/UFL1/PSMC1/PSEN1/ARIH1/PIAS1/PSMC6/STYX/XPO1/COMMD1/RNF144A/ZER1/WAC/RNF19A/UCHL5/FBXW8/FBXW7/N4BP1/TLK2/RNF180/DAB2/FBXO22/HECTD1/TMF1/FHIT/ARIH2/SMARCC1/MKRN2/USP14/AXIN1/USP7/BTRC/TAF1/OPHN1/MTM1	50
BP	GO:1903533	regulation of protein targeting	25/3218	78/18800	0.000917239	0.0145881	0.012155	PARL/MFF/SH3GLB1/MIEF1/LRRK2/C2CD5/UBL5/STOM/SLC1A1/BNIP3L/FYN/CHP1/VPS11/ATG13/HPS4/FBXW7/SAE1/MYO1C/PRKAA1/ARIH2/MTCL1/LMAN1/ITGAM/ANK3/HUWE1	25
BP	GO:0046822	regulation of nucleocytoplasmic transport	31/3218	104/18800	0.000958359	0.0152028	0.0126672	GSK3B/BARD1/EFCAB7/GLI3/CD36/CPSF6/PPP1R12A/JAK2/PSEN1/CTDSPL2/NEDD4/CHP1/SMAD3/XPO1/XPO4/FERMT1/MAVS/UBR5/PTPN11/CDH1/NF1/PIK3R1/NSUN2/PRKD1/SETD2/NUP153/MAPK14/RAB23/TCF7L2/NOLC1/RBM4	31
BP	GO:0097306	cellular response to alcohol	28/3218	91/18800	0.000962015	0.0152216	0.0126828	XRN1/GRAMD1C/ADCY5/PRKAA2/GNAI1/ATP2B1/ITPR2/LRP6/EFNA5/LARP1/CTNNA1/KLF9/FOXO3/SOD2/PTGDR/PRKCE/DNMT3A/TP53INP1/SPIDR/GRAMD1B/GNB1/CDH1/ACACA/PRKAA1/GOLPH3/IGF1R/CTNNB1/LANCL2	28
BP	GO:0001894	tissue homeostasis	67/3218	272/18800	0.000974525	0.01538	0.0128148	WWTR1/IQCB1/TFRC/JAM2/STK39/COL3A1/BARD1/CROCC/ITGB6/ILDR2/GIGYF2/DRAM2/SNX10/POC1B/PROM1/LDB2/SLC39A8/APBB2/KDR/JCHAIN/ADGRV1/PPARGC1B/SLC12A2/TJP3/CLCN3/SLC1A1/TJP2/PTK2B/SYK/USP45/LAMA2/LCA5/SPATA7/BBS4/HOMER1/VPS54/RB1/ITGB1/EXT1/AKT3/LAMC1/CD34/CRB1/P2RX4/PTPN11/BBS2/ACACA/NF1/PLEKHM1/ITGB3/PECAM1/PRKCA/OCLN/TJP1/LRRK1/CTNNB1/CCDC66/LTF/ADGRF5/LIPA/NKIRAS1/SFTPD/CDH23/ERCC6/GPR137B/NOX4/WNK3	67
BP	GO:0072594	establishment of protein localization to organelle	99/3218	431/18800	0.000997069	0.0156681	0.0130548	SRPRB/TOMM70/CBLB/KPNA1/PARL/SEC62/ATF2/NUP35/MFF/RAB3GAP1/EFCAB7/SH3GLB1/SORT1/PEX1/AGK/TNPO3/VPS41/GLI3/IMMP2L/CD36/LRRK2/NUP107/GNPTAB/FBXO7/IPO8/PPP3CA/SRP72/ZFYVE16/HSPA4/UBL5/JAK2/VPS13A/BNIP3L/SYK/TRAF3IP2/SEC63/PEX3/TCP1/PSEN1/NEDD4/VPS13C/CHP1/SMAD3/RAB11A/AP3B1/PEX13/RAB10/LRSAM1/VPS36/PITRM1/FERMT1/MAVS/STK4/CSE1L/STK3/UBR5/TERF1/TRAM1/SPIDR/IMMP1L/NUP98/IPO7/SORL1/VPS11/IL10RA/ATG13/R…	99
BP	GO:0001933	negative regulation of protein phosphorylation	81/3218	341/18800	0.0010005	0.0156681	0.0130548	WWTR1/PIK3CB/NCK1/ADARB1/KAT2B/CBLB/PAK2/CEP85/PRKAG2/TARBP2/LRRK2/PTPRB/IRAK3/FBXO7/DUSP16/LRP6/PTPN13/PPP2CA/PBK/CDK5RAP2/CD109/ENPP1/LATS1/IBTK/APC/PSEN1/SLC8A3/CHP1/SPRED1/SMAD6/HMGCR/ABL1/XDH/SLC8A1/CALM2/PPP4R3B/NCK2/SPRED2/DNAJC3/PIBF1/RB1/PARD3/SIRPA/PTPN1/LYN/PRKDC/DEPTOR/HIPK3/IPO7/SORL1/PTPRJ/THY1/CBL/DUSP10/AIDA/SMYD3/CRKL/NF2/NF1/MYOCD/SPAG9/PRKAR1A/OCLN/PDE4D/NTRK3/SNX6/LRRK1/NR2F2/…	81
BP	GO:0071901	negative regulation of protein serine/threonine kinase activity	35/3218	122/18800	0.00100705	0.0156681	0.0130548	PIK3CB/KAT2B/PRKAG2/IRAK3/FBXO7/DUSP16/LRP6/CDK5RAP2/LATS1/APC/SLC8A3/HMGCR/ABL1/SLC8A1/RB1/PTPN1/LYN/HIPK3/IPO7/SORL1/PTPRJ/DUSP10/AIDA/NF1/MYOCD/PRKAR1A/NR2F2/PRKAR2A/PPARG/STK38/DTNBP1/PDCD4/PTEN/CHORDC1/LRP5	35
BP	GO:0032535	regulation of cellular component size	83/3218	351/18800	0.00100757	0.0156681	0.0130548	NCK1/RYK/GSK3B/DLG1/MAP3K13/AP2M1/PIK3CA/NCKAP1/CYFIP1/CAPZB/HP1BP3/BMPR2/KDM1A/LPAR3/VAV3/SEMA3C/SEMA3A/SCIN/RAB21/NCKAP1L/DIP2B/LIMA1/ANO6/ADD1/RUFY3/RASA1/FER/EFNA5/SLC12A2/PEX11G/CLCN3/KANK1/PTK2B/ARHGAP18/LATS1/TMOD2/TMOD3/FMN1/BBS4/RAB11A/ABL1/TSC1/PLEKHH2/PRKCE/RTN4/NCK2/SPTAN1/SVIL/ARFGEF1/DEPTOR/FCHSD2/SWAP70/RDX/TMEM123/AKT3/CLCN6/ARPC5/IST1/MEGF8/ARHGAP35/SSH2/PAFAH1B1/NDEL1/ULK2/BAIAP…	83
BP	GO:0001782	B cell homeostasis	13/3218	31/18800	0.00101162	0.0156681	0.0130548	DOCK10/NCKAP1L/MEF2C/TRAF3IP2/HIF1A/SOS2/ABL1/BCL2L11/SOS1/RC3H2/LYN/RC3H1/DOCK11	13
BP	GO:0090162	establishment of epithelial cell polarity	13/3218	31/18800	0.00101162	0.0156681	0.0130548	CDC42/CAMSAP3/MYO9A/PARD3/FRMD4A/FERMT1/SIPA1L3/MYO18A/GOLPH3/FRMD4B/LAMA1/FAT1/OPHN1	13
BP	GO:0050767	regulation of neurogenesis	85/3218	361/18800	0.00101246	0.0156681	0.0130548	MME/DHX36/SYNJ1/RYK/ROBO2/TIAM1/MAP3K13/LRP2/YTHDF2/CYFIP1/SERPINE2/EPHA4/XRCC5/BMPR2/KDM1A/DOCK7/LPAR3/GLI3/RHEB/SEMA3C/SEMA3A/EZH2/RAB21/PLXNC1/DIP2B/PPP3CA/RUFY3/MAN2A1/EFNA5/CTNNA1/LDLR/PTPRD/NTRK2/HDAC2/UFL1/SNW1/NUMB/PSEN1/HIF1A/PRKCH/PRTG/RAB11A/RTN4/STAU2/CHD7/LYN/CAPRIN1/SORL1/THY1/LRP4/DUSP10/SPEN/PLXNA2/FBXW8/NF2/RAPGEF2/FBXO31/IST1/ANKRD27/WDR62/NUMBL/MEGF8/NF1/PAFAH1B1/ASPA/NDEL1/ULK…	85
BP	GO:0098813	nuclear chromosome segregation	70/3218	287/18800	0.00101314	0.0156681	0.0130548	SMC4/STAG1/SPICE1/NAA50/DIS3L2/CUL3/HECW2/CDC42/POGZ/NUF2/NDC1/MSH4/NCAPG/ANAPC4/CENPC/MAU2/SLF1/IK/CDC23/CDK5RAP2/SMC5/RMI1/SMC2/LATS1/APC/INO80/KNL1/ZWILCH/RAB11A/EML4/ANAPC1/PIBF1/PDS5B/RB1/DSN1/CHMP4C/TERF1/RMDN1/DSCC1/NCAPD3/ATM/CENPF/NSL1/ANAPC7/SMARCA5/FBXW7/BRIP1/CDC6/AXIN2/RAD51C/SPDL1/NIPBL/FANCM/DYNC1H1/CTNNB1/DYNC1LI1/ESCO1/NDC80/VPS4B/ERCC4/BAZ1B/MAD1L1/SUN1/SMC3/SLF2/TNKS/TOP2B/WAPL…	70
BP	GO:0038095	Fc-epsilon receptor signaling pathway	11/3218	24/18800	0.00101576	0.0156691	0.0130557	VAV3/MAPK9/FER/SYK/MAP3K7/SOS1/LYN/PLCG2/MAP2K4/MAP3K1/MAPK8	11
BP	GO:0045930	negative regulation of mitotic cell cycle	59/3218	234/18800	0.00104286	0.0160469	0.0133705	TOPBP1/NEK11/PRMT2/DLG1/ATF2/ACVR1/CLSPN/GIGYF2/RINT1/EZH2/MDM2/FBXO7/BABAM1/CCNG1/IK/UIMC1/KANK2/CDK5RAP2/CDC14B/HECA/APC/FOXN3/ZWILCH/TIPIN/YTHDC2/ABL1/RB1/WAC/CHMP4C/MTBP/PRKDC/NBN/STK33/USP47/ATM/CDC73/CENPF/ANGEL2/TAOK3/CHEK2/JADE1/FBXO31/BRD7/RBL2/CRLF3/CDC6/TOM1L1/RAD17/SPDL1/PML/CTNNB1/XPC/DYNC1LI1/NDC80/DCUN1D3/MAD1L1/PTEN/TPRA1/BRCC3	59
BP	GO:0034332	adherens junction organization	18/3218	50/18800	0.00104566	0.01605	0.013373	PAK2/EPHA4/CDC42/HIPK1/ADD1/CAMSAP3/NUMB/ADAM10/RDX/KIFC3/CDH1/NUMBL/TBCD/TJP1/CTNNB1/DSP/BMP6/DLG5	18
BP	GO:0006289	nucleotide-excision repair	20/3218	58/18800	0.00105362	0.0161319	0.0134413	RAD52/SLC30A9/XPA/FANCC/RAD23B/USP45/MNAT1/RNF111/POLK/COMMD1/ERCC5/POLD3/BRIP1/KAT7/ERCC8/XPC/GTF2H4/ERCC4/USP7/ERCC6	20
BP	GO:0090174	organelle membrane fusion	32/3218	109/18800	0.0010636	0.0162444	0.013535	VPS8/PIKFYVE/VAV3/SEC22B/SAMD9/VPS41/EEA1/C2CD5/USO1/YIPF5/STX17/STX7/SPG11/VPS39/YIPF4/TGFBRAP1/TBC1D4/PIP4K2A/STX16/UVRAG/SYT9/VPS11/ANKRD27/GOSR1/ANKFY1/STX8/PLEKHM1/GOSR2/ARL8B/CLN3/VTI1A/STX5	32
BP	GO:0032092	positive regulation of protein binding	26/3218	83/18800	0.00107249	0.0163395	0.0136143	NMD3/PLCL2/TIAM1/GSK3B/APP/EPB41/PLCL1/EPB41L5/HIPK2/EP300/LRRK2/ADD1/PPP2CA/PSEN1/ABL1/STK4/STK3/RIPK2/NVL/RAPGEF2/SPPL3/MARK3/PLXND1/TCF7L2/IDE/TAF1	26
BP	GO:0010769	regulation of cell morphogenesis involved in differentiation	29/3218	96/18800	0.00109087	0.0165377	0.0137794	DHX36/EPHA4/CDC42/RAB21/AP1AR/EFNA5/PTPRD/KANK1/DOCK5/ABL1/LIMS1/ARHGEF7/STAU2/PRKDC/PTK2/CAPRIN1/CRKL/FBXW8/FBXO31/ANKRD27/PAFAH1B1/BAIAP2/DAB2/CARMIL1/RREB1/CUL7/EEF2K/DOCK1/PAK3	29
BP	GO:0032392	DNA geometric change	29/3218	96/18800	0.00109087	0.0165377	0.0137794	DHX36/XRCC5/ZRANB3/CHD1L/SSBP1/HNRNPA2B1/HELB/RECQL/HELQ/UPF1/CHD1/G3BP1/RAD50/ASCC3/MNAT1/SETX/GTF2F2/CHD6/RAD54B/CHD7/NBN/DSCC1/CHD9/BRIP1/CHD2/FANCM/WRN/DNA2/ATRX	29
BP	GO:0072659	protein localization to plasma membrane	69/3218	283/18800	0.00110646	0.0166581	0.0138798	ATP2C1/NECTIN3/DLG1/AP2M1/ACSL3/FAM126B/GOLPH3L/TMEM59/FAM126A/C2CD5/LRP6/PALM/RAPGEF6/DENND4C/MRAP2/STX7/MAP7/AFDN/TTC7B/NUMB/PRKCH/EXOC5/MYO5A/WDR72/EHD4/RAB11A/PRKCE/ASB3/CCDC88A/RAB10/ROCK2/ITGB1/CACNB2/KIF5B/EFR3A/RDX/PPP2R5A/TESC/RILPL1/RAPGEF2/ATP2C2/VPS35/BBS2/CDH1/CLTC/STX8/SKAP1/NSF/PIK3R1/DAB2/GOLPH3/FCHO2/PTPN9/HECTD1/STAC/GOLGA4/SLMAP/GRIP2/CLASP2/KIF13A/ROCK1/RAB12/RAB31/PDPK1/CLN3/…	69
BP	GO:0042326	negative regulation of phosphorylation	89/3218	382/18800	0.00110658	0.0166581	0.0138798	WWTR1/PIK3CB/NCK1/ADARB1/KAT2B/CBLB/RUBCN/PAK2/CEP85/HDAC4/GRB10/PRKAG2/TARBP2/LRRK2/PTPRB/IRAK3/FBXO7/DUSP16/LRP6/PTPN13/PPP2CA/PBK/CDK5RAP2/CD109/ENPP1/LATS1/IBTK/APC/PSEN1/SLC8A3/CHP1/SPRED1/SMAD6/HMGCR/ABL1/XDH/SLC8A1/CALM2/PPP4R3B/NCK2/SPRED2/DNAJC3/PIBF1/RB1/PARD3/PIP4K2A/SIRPA/PTPN1/LYN/PRKDC/DEPTOR/HIPK3/IPO7/SORL1/PTPRJ/THY1/CBL/DUSP10/AIDA/SMYD3/PPP2R5A/CRKL/NF2/ANKLE2/NF1/MYOCD/NCOR1/S…	89
BP	GO:0046578	regulation of Ras protein signal transduction	49/3218	187/18800	0.00110693	0.0166581	0.0138798	RASA2/PIK3CB/COL3A1/CUL3/SSX2IP/MET/CYTH4/ARHGDIB/MYO9B/RASA1/RASGRF2/CDC42SE2/KANK2/LPAR1/DENND4C/KANK1/ABCA1/ARFGEF3/DENND4A/ABL1/MAP4K4/DENND1A/MAPKAP1/STARD13/ITGB1/ARFGEF2/ARFGEF1/CBL/RDX/TGFB2/RALGPS2/ABL2/RASAL1/KCTD10/ARHGAP35/NF1/ERBIN/ARHGEF28/AKAP13/ARHGEF3/RAF1/RALBP1/AUTS2/SHOC2/GBF1/PLCE1/NRG1/PSD3/OPHN1	49
BP	GO:0010770	positive regulation of cell morphogenesis involved in differentiation	25/3218	79/18800	0.00112693	0.0169177	0.014096	DHX36/EPHA4/CDC42/RAB21/PTPRD/DOCK5/ABL1/LIMS1/ARHGEF7/STAU2/PRKDC/CAPRIN1/CRKL/FBXW8/FBXO31/ANKRD27/PAFAH1B1/BAIAP2/DAB2/CARMIL1/RREB1/CUL7/EEF2K/DOCK1/PAK3	25
BP	GO:0050775	positive regulation of dendrite morphogenesis	14/3218	35/18800	0.0011426	0.0171112	0.0142573	DHX36/EPHA4/RAB21/PTPRD/STAU2/CAPRIN1/FBXW8/FBXO31/ANKRD27/PAFAH1B1/BAIAP2/CUL7/EEF2K/PAK3	14
BP	GO:0040029	regulation of gene expression, epigenetic	39/3218	141/18800	0.00115967	0.0173247	0.0144352	KAT2B/PIK3CA/KDM1A/RIF1/ARID1A/SCMH1/HDAC4/EZH2/EP300/PPHLN1/ATF7IP/YTHDC1/UPF1/FAM172A/DNMT1/L3MBTL3/ARID1B/ARID4A/DNMT3A/SETDB2/RB1/EPC1/RRP8/EZH1/SIN3A/KDM1B/CDYL/UBR2/JARID2/SMCHD1/MBD2/AXIN1/HELLS/PCGF5/TET1/ARID4B/KCNQ1/PHF8/RLIM	39
BP	GO:0010766	negative regulation of sodium ion transport	10/3218	21/18800	0.00119661	0.0177473	0.0147873	STK39/SERPINE2/HECW2/WNK1/CAMK2D/NEDD4/PRKCE/COMMD1/NEDD4L/WNK3	10
BP	GO:0035330	regulation of hippo signaling	10/3218	21/18800	0.00119661	0.0177473	0.0147873	WWC1/MOB3B/NF2/MARK3/LIMD1/MAPK14/WWC2/DLG5/SHANK2/WWC3	10
BP	GO:0099515	actin filament-based transport	10/3218	21/18800	0.00119661	0.0177473	0.0147873	MYO1B/FNBP1L/WASL/SYNE2/MYO5C/MYO5A/MYO1E/MYO1D/MYO1C/MYO5B	10
BP	GO:0031507	heterochromatin assembly	23/3218	71/18800	0.00122899	0.018107	0.015087	PIK3CA/KDM1A/RIF1/SCMH1/EZH2/PPHLN1/ATF7IP/FAM172A/DNMT1/L3MBTL3/DNMT3A/SETDB2/RB1/RRP8/EZH1/SIN3A/UBR2/SMCHD1/MBD2/AXIN1/HELLS/TET1/PHF8	23
BP	GO:0007029	endoplasmic reticulum organization	27/3218	88/18800	0.00123185	0.018107	0.015087	LNPK/RAB3GAP1/ESYT2/LRRK2/STX18/SEC31A/LMAN2/TMEM38B/RTN4/EIF2AK3/RAB10/TOR1B/VAPB/EMC2/TRAM1/RAB3GAP2/SEC16B/EMC3/TMCC1/LMAN1/ARL6IP1/GET4/SHTN1/REEP3/ATL3/RTN3/GAK	27
BP	GO:0106106	cold-induced thermogenesis	40/3218	146/18800	0.00123263	0.018107	0.015087	PLCL2/ADAMTS5/ACADL/PLCL1/KDM1A/NRDC/CPT2/OMA1/DOCK7/LEPR/TRPM8/GRB10/RHEB/CD36/ADIPOR2/STAT6/HADH/RBPJ/LNPEP/PPARGC1B/JAK2/EBF2/SYK/LAMA4/APC/EHMT1/ALMS1/KDM3A/ADAM17/RB1/DECR1/ADIPOR1/PDGFC/ZNF423/CNOT3/PRLR/DYNC1H1/IGF1R/IRF4/ZNF516	40
BP	GO:0120161	regulation of cold-induced thermogenesis	40/3218	146/18800	0.00123263	0.018107	0.015087	PLCL2/ADAMTS5/ACADL/PLCL1/KDM1A/NRDC/CPT2/OMA1/DOCK7/LEPR/TRPM8/GRB10/RHEB/CD36/ADIPOR2/STAT6/HADH/RBPJ/LNPEP/PPARGC1B/JAK2/EBF2/SYK/LAMA4/APC/EHMT1/ALMS1/KDM3A/ADAM17/RB1/DECR1/ADIPOR1/PDGFC/ZNF423/CNOT3/PRLR/DYNC1H1/IGF1R/IRF4/ZNF516	40
BP	GO:0051567	histone H3-K9 methylation	15/3218	39/18800	0.00123957	0.0181657	0.0151359	KDM1A/RIF1/ASH1L/PRDM5/DNMT1/KDM4C/ARID4A/EHMT1/KDM3A/SETDB2/SETD7/SETD5/JARID2/ARID4B/ATRX	15
BP	GO:0000289	nuclear-transcribed mRNA poly(A) tail shortening	12/3218	28/18800	0.00125182	0.0183016	0.0152491	TNRC6B/CNOT2/CNOT6L/CNOT6/SAMD4A/PAN3/PABPC1/AGO2/CNOT3/TNRC6C/PARN/CPEB3	12
BP	GO:2000278	regulation of DNA biosynthetic process	34/3218	119/18800	0.00127391	0.0185804	0.0154814	ATR/XRN1/XRCC5/BMPR2/MEAF6/HNRNPA2B1/NAF1/PTK2B/HMBOX1/TCP1/MAP3K4/SMOC2/DCP2/HNRNPC/GRHL2/TERF1/DSCC1/NAT10/ATM/NVL/KCNK2/NEK7/JADE1/MAPKAPK5/SMG6/KAT7/FBXO4/CTNNB1/PARN/TNKS2/TNKS/NOX4/PAK3/MAPK1	34
BP	GO:0022406	membrane docking	26/3218	84/18800	0.0013042	0.0189772	0.0158121	STXBP3/AHCYL1/ESYT2/CEP290/CEP83/RAB3IP/SCFD2/USO1/UNC13B/STX17/SNX3/STX7/BLOC1S6/CHP1/RAB10/RABEPK/STX16/VAPB/VPS11/VMP1/STX8/ROCK1/RAB12/CLN3/CTBP2/STX5	26
BP	GO:0000288	nuclear-transcribed mRNA catabolic process, deadenylation-dependent decay	21/3218	63/18800	0.00131184	0.0189986	0.0158298	DHX36/TNRC6B/CNOT2/EXOSC9/CNOT6L/CNOT6/CNOT8/SYNCRIP/DCP2/SAMD4A/RC3H2/DIS3/PAN3/EXOSC8/PABPC1/AGO2/RC3H1/CNOT3/TNRC6C/PARN/CPEB3	21
BP	GO:0007062	sister chromatid cohesion	21/3218	63/18800	0.00131184	0.0189986	0.0158298	STAG1/NAA50/POGZ/MAU2/SLF1/SMC5/PDS5B/RB1/DSCC1/FBXW7/AXIN2/RAD51C/NIPBL/CTNNB1/ESCO1/SMC3/SLF2/TNKS/WAPL/SMC1A/ATRX	21
BP	GO:0006260	DNA replication	68/3218	280/18800	0.00133406	0.0192603	0.016048	ATR/TOPBP1/RBMS1/USP37/INO80D/ORC2/CDC42/ZRANB3/ORC4/MEAF6/NASP/NFIA/SSBP1/ORC5/ATF1/HELB/RECQL/BOD1L1/ZGRF1/ANKRD17/UPF1/PPP2CA/NFIC/NFIX/NFIB/RMI1/REV3L/MMS22L/WDHD1/INO80/SUPT16H/TIPIN/POLK/CCDC88A/REV1/KIN/SAMHD1/RRM2B/TERF1/NBN/DSCC1/POLD3/UCHL5/JADE1/SMARCA5/ORC6/LIG3/ATAD5/KAT7/CDC6/RAD17/SIN3A/BAZ1A/FANCM/ACTR8/PRIM2/INO80C/ESCO1/POLI/SMC3/NOC3L/WRN/POLB/DNA2/WAPL/TBRG1/ATRX/POLA1	68
BP	GO:0032872	regulation of stress-activated MAPK cascade	51/3218	198/18800	0.00133784	0.0192603	0.016048	DLG1/APP/STK39/CDC42/MAGI3/HIPK2/NOD1/SEMA3A/CRACR2A/DUSP16/PJA2/PBK/SH3RF1/TRAF1/PTK2B/ANKRD6/MAP3K5/SASH1/MAP3K4/MAPKBP1/XDH/MAP4K4/TNFRSF19/PLCB1/ZMYND11/SIRPA/ITCH/STK3/RIPK2/HIPK3/TGFB2/DUSP10/AIDA/TAOK3/CYLD/PAFAH1B1/NCOR1/NBR1/MAP3K3/NAIP/TRAF3/IGF1R/ULK4/RIPK1/PHLPP1/AXIN1/PDCD4/MFHAS1/MAP3K11/XIAP/MAPK1	51
BP	GO:0010212	response to ionizing radiation	39/3218	142/18800	0.00133931	0.0192603	0.016048	ATR/TOPBP1/TANK/EYA3/XRCC5/BARD1/KDM1A/ITGB6/MDM2/CLOCK/BABAM1/XRCC4/UIMC1/SOD2/INO80/DNMT3A/TRIM13/RAD54B/EYA1/PRKDC/SPIDR/EEF1D/CBL/ATM/INTS7/CHEK2/TLK2/ERCC8/FBXO4/PRKAA1/NIPBL/PML/TP53BP1/MAPK14/DCUN1D3/WRN/POLB/ERCC6/BRCC3	39
BP	GO:0010824	regulation of centrosome duplication	17/3218	47/18800	0.00134452	0.0192902	0.0160728	KAT2B/SPICE1/STIL/CEP120/CDK5RAP2/ALMS1/XPO1/ROCK2/CENPJ/TMEM67/CHMP4C/NAT10/TRIM37/PDCD6IP/VPS4B/CHORDC1/CEP295	17
BP	GO:0032006	regulation of TOR signaling	31/3218	106/18800	0.00135193	0.0193066	0.0160865	PIK3CA/PRKAA2/SH3BP4/MIOS/RHEB/BMT2/NCKAP1L/TBCK/FNIP1/RRAGD/EPM2A/HIF1A/UBR1/TSC1/WAC/DEPTOR/SIK3/ATM/SESN3/AKT3/MAPKAPK5/DEPDC5/WDR59/SLC38A9/PRKAA1/RICTOR/GOLPH3/UBR2/CLEC16A/GPR137B/MTM1	31
BP	GO:0120034	positive regulation of plasma membrane bounded cell projection assembly	31/3218	106/18800	0.00135193	0.0193066	0.0160865	GSK3B/PIK3CA/NCKAP1/CYFIP1/CROCC/CDC42/FNBP1L/COBL/WASL/TAPT1/HTT/CEP135/DPYSL3/PALM/CEP120/APC/TGFB3/BBS4/CCDC88A/CENPJ/ARHGAP35/BCAS3/NDEL1/PLEKHM1/OCLN/PIK3R1/CCP110/AUTS2/PLCE1/ATP7A/DOCK11	31
BP	GO:0001954	positive regulation of cell-matrix adhesion	19/3218	55/18800	0.00135835	0.0193534	0.0161255	GSK3B/EPB41L5/CD36/KDR/PTK2B/UTRN/FMN1/SMAD3/ABL1/TSC1/LIMS1/MAP4K4/RIN2/FERMT1/PTPRJ/THY1/SKAP1/ROCK1/DISC1	19
BP	GO:0045945	positive regulation of transcription by RNA polymerase III	9/3218	18/18800	0.00137019	0.0194321	0.0161911	SF3B1/ICE2/ZC3H8/SMARCA5/ICE1/BRF1/DEK/BAZ1B/ERCC6	9
BP	GO:0071786	endoplasmic reticulum tubular network organization	9/3218	18/18800	0.00137019	0.0194321	0.0161911	LNPK/RAB3GAP1/RTN4/RAB10/RAB3GAP2/ARL6IP1/REEP3/ATL3/RTN3	9
BP	GO:0003151	outflow tract morphogenesis	25/3218	80/18800	0.00137675	0.0194802	0.0162311	ROBO2/LRP2/ATF2/NRP2/BMPR2/CDC42/TGFBR3/SEMA3C/SEC24B/RBPJ/MEF2C/HIF1A/SMAD6/ZFPM2/EYA1/PARVA/TGFB2/DHRS3/CRKL/NIPBL/CTNNB1/TGFBR2/PLXND1/SMAD4/FGFR2	25
BP	GO:0048588	developmental cell growth	57/3218	227/18800	0.0013904	0.0196282	0.0163545	RYK/PRMT2/TOMM70/ALCAM/GSK3B/MAP3K13/APP/ITGA4/CYFIP1/NRP2/RAPH1/BMPR2/LPAR3/COBL/SEMA3C/SEMA3A/RAB21/DIP2B/PDLIM5/RUFY3/EFNA5/SPG11/EIF2AK4/RAB11A/ABL1/RTN4/ITSN2/DCLK1/ITGB1/CPNE1/RIMS2/EXT1/RIMS1/RASAL1/IST1/MEGF8/PAFAH1B1/NDEL1/ULK2/SPAG9/RNF157/SEMA5A/AKAP13/IQGAP1/SIN3A/GOLGA4/CTNNB1/SEMA3F/TGFBR2/ARIH2/NEDD4L/AUTS2/SHTN1/SORBS2/PPP3CB/DISC1/SLC9A6	57
BP	GO:0046856	phosphatidylinositol dephosphorylation	13/3218	32/18800	0.00143934	0.0202726	0.0168914	SYNJ1/INPP5B/FIG4/MTMR2/MTMR3/INPP4B/MTMR10/SACM1L/INPP5F/PTEN/INPP5A/MTM1/MTMR1	13
BP	GO:0006469	negative regulation of protein kinase activity	54/3218	213/18800	0.0014522	0.0203981	0.0169959	WWTR1/PIK3CB/ADARB1/KAT2B/CBLB/PAK2/CEP85/PRKAG2/TARBP2/PTPRB/IRAK3/FBXO7/DUSP16/LRP6/CDK5RAP2/LATS1/IBTK/APC/PSEN1/SLC8A3/CHP1/SPRED1/HMGCR/ABL1/SLC8A1/RB1/PTPN1/LYN/DEPTOR/HIPK3/IPO7/SORL1/PTPRJ/THY1/CBL/DUSP10/AIDA/SMYD3/NF2/NF1/MYOCD/PRKAR1A/SNX6/NR2F2/PRKAR2A/PPARG/STK38/DTNBP1/PTPN2/PDPK1/PDCD4/PTEN/CHORDC1/LRP5	54
BP	GO:0006997	nucleus organization	38/3218	138/18800	0.00145487	0.0203981	0.0169959	NUP35/NDC1/HIPK2/NUP205/PARP11/NUP107/LEMD3/LMNB1/GOLM1/SYNE1/SPAST/RTN4/KDM3A/UBXN2A/TOR1B/CHMP4C/UBXN2B/NUP98/RRP8/AHCTF1/ANKLE2/PITPNB/PAFAH1B1/NDEL1/PRKCA/PML/VRK1/TMF1/ATXN7/NUP153/VPS4B/RRN3/PRKCB/SUN1/NOLC1/REEP3/ETS1/PHF8	38
BP	GO:0006888	ER to Golgi vesicle-mediated transport	36/3218	129/18800	0.00147988	0.0207015	0.0172487	SEC22A/CUL3/PGAP1/SEC22B/CREB3L2/RINT1/LRRK2/STX18/SEC24B/SEC24D/USO1/SEC31A/YIPF5/SEC24A/LMAN2/STX17/SPAST/YIPF4/RAB1A/COG3/SEC23B/VAPB/COPB1/SORL1/SEC16B/GOSR1/SCFD1/SEC22C/SCAP/TRAPPC8/VAPA/LMAN1/SEC23IP/VTI1A/GBF1/STX5	36
BP	GO:0015931	nucleobase-containing compound transport	55/3218	218/18800	0.00148676	0.0207506	0.0172896	SLC33A1/MCM3AP/CD47/SIDT1/HNRNPA3/NUP35/AGFG1/KIF5C/NDC1/SLC35A3/SLC25A24/NUP205/HNRNPA2B1/PARP11/SLC25A17/CPSF6/NUP107/XPOT/SARNP/SLBP/YTHDC1/UPF1/SLC28A3/SLC35D2/QKI/TSC1/PNPT1/XPO1/ABCC4/UPF2/NUP98/CKAP5/AHCTF1/SMG7/ZC3H11A/ATXN2/MYO1C/SMG6/NCBP3/NUP88/NUP85/SRSF1/RANBP17/NSUN2/TGFBR2/SETD2/NUP210/NUP153/RIPK1/XPO5/SLC35B3/EPG5/SMG1/TNKS/THOC2	55
BP	GO:0006282	regulation of DNA repair	41/3218	152/18800	0.00149551	0.0208255	0.0173521	EYA3/TRIP12/KDM1A/RIF1/VPS72/POGZ/MEAF6/USP1/RAD52/UBE2N/ARID2/HELB/BABAM1/SLF1/UIMC1/PPP4R3B/NPAS2/EPC1/EYA2/UBR5/EYA1/PRKDC/SPIDR/RNF169/EP400/MBTD1/KAT7/AXIN2/ERCC8/PML/TP53BP1/WDR48/SETD2/DEK/SMCHD1/SPIRE1/SLF2/PARG/ERCC6/KMT5B/BRCC3	41
BP	GO:0019511	peptidyl-proline hydroxylation	8/3218	15/18800	0.00149948	0.0208337	0.0173589	P3H2/P3H1/ERO1A/P4HA3/OGFOD1/CRTAP/P4HA1/EGLN1	8
BP	GO:0051647	nucleus localization	11/3218	25/18800	0.00153542	0.021285	0.0177349	CDC42/DOCK7/CEP120/SYNE2/PAFAH1B1/FBXW11/CLMN/DYNC1H1/SUN1/PCM1/HOOK3	11
BP	GO:0030099	myeloid cell differentiation	90/3218	391/18800	0.00153909	0.0212879	0.0177373	UBA5/RUNX1/TFRC/APP/GABPA/SP3/CDC42/STAT1/ACVR2A/ITGB6/FARP2/TGFBR3/PIAS3/HIPK2/CNOT4/SNX10/KMT2E/ITGB8/SCIN/EP300/NCKAP1L/RBPJ/MEF2C/RPS14/PPARGC1B/HSPA9/SMAD5/PTBP3/JAK2/PTK2B/FOXO3/UFL1/CD109/L3MBTL3/PSEN1/HIF1A/ARID4A/FBN1/TMOD3/LEO1/AP3B1/RB1/ABI1/PIP4K2A/NCOA6/LYN/PRKDC/SMAP1/ZBTB16/CDC73/LBR/CTNNBIP1/CASP9/TESC/VPS33A/FBXW7/PTPN11/NF1/PAFAH1B1/KAT7/STAT5B/PRKCA/PIK3R1/IREB2/PML/SRP54/LRRK1…	90
BP	GO:0032259	methylation	87/3218	376/18800	0.00155124	0.0213797	0.0178138	PRMT2/PIK3CA/KDM1A/RIF1/ASH1L/RLF/TRMT13/AASS/KMT2C/BMT2/KMT2E/EZH2/METTL25/NFYB/PRDM4/ATF7IP/TRMT44/ZCCHC4/PRDM5/NSUN7/BRD4/GATAD2A/NSD1/DOT1L/DNMT1/KDM4C/CARNMT1/TRMO/TRMT11/TFB1M/SNW1/ARID4A/TET3/EHMT1/KANSL3/THADA/FBXO11/KDM3A/DNMT3A/SETDB2/ZC3H13/TRDMT1/NSUN6/PCMTD2/PHF20/GRHL2/PCMTD1/METTL15/RAB6A/RRP8/KMT2A/SMYD3/PRDM2/SMYD2/SETD7/PRMT9/METTL16/EZH1/KANSL1/NSUN2/CTNNB1/SETD5/THUMPD3/SETD2/…	87
BP	GO:0016575	histone deacetylation	29/3218	98/18800	0.00155615	0.0213797	0.0178138	YEATS2/TBL1XR1/HDAC4/MIER1/ZZZ3/HDAC9/LRRK2/CAMK2D/PRDM5/GATAD2A/MIER2/HDAC2/MTA3/KAT14/RRP8/ELK4/RCOR3/SUDS3/TADA2A/NIPBL/SIN3A/PRKD1/BRMS1L/RCOR1/HDAC11/TRERF1/MBD2/MAPK8/TBL1X	29
BP	GO:0050773	regulation of dendrite development	29/3218	98/18800	0.00155615	0.0213797	0.0178138	DHX36/GSK3B/CYFIP1/EPHA4/HECW2/TMEM106B/COBL/EZH2/RAB21/PPP3CA/PTPRD/SIPA1L1/NEDD4/ABL1/STAU2/CAPRIN1/MARK1/CAMSAP2/CRKL/FBXW8/RAPGEF2/FBXO31/ANKRD27/PAFAH1B1/BAIAP2/CUL7/NEDD4L/EEF2K/PAK3	29
BP	GO:0044774	mitotic DNA integrity checkpoint	26/3218	85/18800	0.00157784	0.0216294	0.0180219	TOPBP1/NEK11/ATF2/CLSPN/GIGYF2/RINT1/MDM2/BABAM1/CCNG1/UIMC1/CDC14B/FOXN3/TIPIN/WAC/PRKDC/NBN/STK33/ATM/TAOK3/CHEK2/FBXO31/CDC6/RAD17/PML/XPC/BRCC3	26
BP	GO:1902905	positive regulation of supramolecular fiber organization	46/3218	176/18800	0.00162981	0.0222922	0.0185741	NCK1/CD47/DLG1/APP/NCKAP1/CYFIP1/CDC42/AKAP9/WASL/MET/SCIN/NCKAP1L/NAV3/SLAIN2/FER/LPAR1/CDK5RAP2/PTK2B/TGFB3/PSEN1/TPM1/FMN1/SMAD3/ABL1/TSC1/SPAST/PRKCE/CCDC88A/NCK2/ROCK2/SLAIN1/RB1/FCHSD2/SWAP70/CKAP5/PROX1/CLIP1/NF2/BAIAP2/OCLN/RICTOR/SEMA5A/EVL/CARMIL1/TNXB/PAK1	46
BP	GO:0048814	regulation of dendrite morphogenesis	21/3218	64/18800	0.00164221	0.0223672	0.0186366	DHX36/GSK3B/EPHA4/HECW2/RAB21/PPP3CA/PTPRD/SIPA1L1/NEDD4/STAU2/CAPRIN1/FBXW8/RAPGEF2/FBXO31/ANKRD27/PAFAH1B1/BAIAP2/CUL7/NEDD4L/EEF2K/PAK3	21
BP	GO:0032200	telomere organization	43/3218	162/18800	0.00164256	0.0223672	0.0186366	DHX36/ATR/XRN1/XRCC5/RIF1/HNRNPA2B1/EZH2/NAF1/UPF1/RAD50/DOT1L/SMC5/HMBOX1/TCP1/MAP3K4/DCP2/TEP1/HNRNPC/SMC6/TERF1/PRKDC/NBN/NAT10/ATM/NEK7/ZNF827/MAPKAPK5/SMG6/EZH1/RAD51C/FBXO4/PML/CTNNB1/ERCC4/PARN/SMG1/USP7/TNKS2/WRN/TNKS/DNA2/ATRX/MAPK1	43
BP	GO:0010833	telomere maintenance via telomere lengthening	25/3218	81/18800	0.00167276	0.0226334	0.0188585	DHX36/ATR/XRN1/XRCC5/HNRNPA2B1/NAF1/RAD50/HMBOX1/TCP1/MAP3K4/DCP2/HNRNPC/TERF1/NAT10/ATM/NEK7/MAPKAPK5/SMG6/FBXO4/CTNNB1/ERCC4/PARN/TNKS2/TNKS/MAPK1	25
BP	GO:0044773	mitotic DNA damage checkpoint	25/3218	81/18800	0.00167276	0.0226334	0.0188585	TOPBP1/NEK11/ATF2/CLSPN/GIGYF2/RINT1/MDM2/BABAM1/CCNG1/UIMC1/CDC14B/FOXN3/TIPIN/WAC/PRKDC/NBN/STK33/ATM/TAOK3/CHEK2/FBXO31/RAD17/PML/XPC/BRCC3	25
BP	GO:0000266	mitochondrial fission	15/3218	40/18800	0.00167315	0.0226334	0.0188585	OPA1/MFF/MIEF1/LRRK2/DNM1L/KDR/SLC25A46/DDHD1/AP3B1/MTFR1/VPS35/PPARG/RALBP1/SPIRE1/TMEM135	15
BP	GO:0016573	histone acetylation	44/3218	167/18800	0.00171228	0.0231035	0.0192501	MCM3AP/KAT2B/NAA50/YEATS2/ATF2/VPS72/MEAF6/ZZZ3/EP300/NFYB/CLOCK/MLLT3/MAP3K7/RPS6KA5/KANSL3/NCOA1/EPC1/KAT14/PHF20/NCOA3/TAF2/KMT2A/EP400/JADE1/BRD7/TADA2A/MYOCD/MBTD1/KAT7/KANSL1/SIN3A/SETD5/ATXN7/IRF4/ZNF451/SMAD4/SRCAP/AUTS2/CREBBP/GLYR1/KAT6A/KAT6B/TAF1/HCFC1	44
BP	GO:0007093	mitotic cell cycle checkpoint	36/3218	130/18800	0.0017154	0.0231035	0.0192501	TOPBP1/NEK11/ATF2/CLSPN/GIGYF2/RINT1/MDM2/BABAM1/CCNG1/IK/UIMC1/CDK5RAP2/CDC14B/APC/FOXN3/ZWILCH/TIPIN/WAC/CHMP4C/PRKDC/NBN/STK33/ATM/CENPF/TAOK3/CHEK2/FBXO31/CDC6/RAD17/SPDL1/PML/XPC/DYNC1LI1/NDC80/MAD1L1/BRCC3	36
BP	GO:0061001	regulation of dendritic spine morphogenesis	16/3218	44/18800	0.00172966	0.0231506	0.0192894	DHX36/EPHA4/NGEF/LRRK2/PDLIM5/SIPA1L1/STAU2/CAPRIN1/PAFAH1B1/TANC2/BAIAP2/UBE3A/DTNBP1/EEF2K/PTEN/PAK3	16
BP	GO:0048016	inositol phosphate-mediated signaling	19/3218	56/18800	0.00173063	0.0231506	0.0192894	GSK3B/ERBB3/ITPR2/PPP3CA/HOMER3/PPP3CC/CHP1/PPP3R1/NFATC2/CAMTA1/SPPL3/NFATC3/NFAT5/PLCG2/ITPR1/PLCE1/INPP5A/NRG1/PPP3CB	19
BP	GO:0070918	production of small RNA involved in gene silencing by RNA	19/3218	56/18800	0.00173063	0.0231506	0.0192894	PRKRA/PUM1/AGO1/AGO3/HNRNPA2B1/TARBP2/PPP3CA/ESR1/SMAD3/PUM2/AGO2/SMAD1/MYOCD/NCOR1/DROSHA/DICER1/RIPK1/SMAD2/ZC3H7A	19
BP	GO:0007623	circadian rhythm	52/3218	205/18800	0.00173447	0.0231506	0.0192894	DYRK1A/NRIP1/GSK3B/RORC/PRKAA2/EZH2/EP300/CRY1/ARNTL2/HEBP1/CLOCK/MAPK9/FBXL17/KLF9/NTRK2/HDAC2/BLOC1S6/RORA/HOMER1/SETX/NPAS2/GFPT1/PPP1CB/ROCK2/MYCBP2/FBXL3/PSPC1/NCOA2/PRKDC/KMT2A/PER3/PROX1/FBXW7/ZFHX3/NCOR1/PRKAA1/FBXW11/SRD5A1/UBE3A/SIN3A/PML/ATG7/PPARG/BTBD9/PHLPP1/USP7/BTRC/PTEN/MAPK8/RBM4/KDM2A/HUWE1	52
BP	GO:0031398	positive regulation of protein ubiquitination	34/3218	121/18800	0.00173771	0.0231506	0.0192894	CBLB/DCUN1D1/CUL3/KDM1A/UBE2N/LRRK2/CRY1/DCUN1D4/MAPK9/UBQLN1/CDC14B/RNF111/COMMD1/PELI1/NDFIP2/MYCBP2/RIPK2/BIRC3/BIRC2/FBXW7/RNF180/FBXO4/UBE3A/FANCM/ARRDC4/MALT1/DCUN1D3/AXIN1/BTRC/PTEN/UBE2D1/SPRTN/HUWE1/XIAP	34
BP	GO:0006890	retrograde vesicle-mediated transport, Golgi to ER	18/3218	52/18800	0.00175275	0.0232697	0.0193886	GOLPH3L/SEC22B/RINT1/ARF3/STX18/HTT/LMAN2/NBAS/COG3/ATP9A/UVRAG/RAB6A/PITPNB/GOLPH3/SCFD1/ATP9B/COG7/GBF1	18
BP	GO:0060976	coronary vasculature development	17/3218	48/18800	0.00175421	0.0232697	0.0193886	LRP2/TGFBR3/ARID2/SEC24B/SGCD/NDST1/SPRED1/SMAD6/DYNC2H1/MEGF8/AP2B1/MYOCD/ADAMTS6/SETD2/PLXND1/DCTN5/GPC3	17
BP	GO:1905475	regulation of protein localization to membrane	45/3218	172/18800	0.00177931	0.0235179	0.0195954	ATP2C1/DLG1/AP2M1/MFF/ACSL3/TMEM59/EFCAB7/MIEF1/C2CD5/STOM/SLC1A1/FYN/MRAP2/STX7/NUMB/PRKCH/ADAM10/CHP1/PRKCE/ITGB1/KIF5B/LRP4/PPP2R5A/CRKL/CLTC/AP2B1/MYO1C/STX8/SHISA6/NMT1/PIK3R1/DAB2/PTPN9/HECTD1/STAC/LZTFL1/MTCL1/PDPK1/CLN3/ITGAM/ANK3/MAPK8/PICALM/WNK3/GPC3	45
BP	GO:0032508	DNA duplex unwinding	27/3218	90/18800	0.00178056	0.0235179	0.0195954	DHX36/XRCC5/CHD1L/SSBP1/HELB/RECQL/HELQ/UPF1/CHD1/G3BP1/RAD50/ASCC3/MNAT1/SETX/GTF2F2/CHD6/RAD54B/CHD7/NBN/DSCC1/CHD9/BRIP1/CHD2/FANCM/WRN/DNA2/ATRX	27
BP	GO:0090305	nucleic acid phosphodiester bond hydrolysis	60/3218	244/18800	0.00181128	0.0238725	0.0198908	XRN1/DIS3L2/ZRANB3/AGO3/ERI3/SND1/CNOT2/CPSF6/UTP20/EXOSC9/FIP1L1/CNOT6L/CNOT6/CNOT8/G3BP1/RAD50/KRI1/RCL1/XPA/ENPP1/DCP2/RNASE6/DIS3L/PNPT1/APLF/CPSF3/DIS3/PAN3/EXOSC8/ERCC5/XRN2/SAMHD1/ENPP2/RIDA/AGO2/CSTF3/ZC3H12C/RNASEL/ANGEL2/N4BP1/POP4/ATAD5/SMG6/ERN1/DROSHA/EDC3/FANCM/DICER1/EXOG/XPC/ERCC4/PARN/PMS2/WRN/ERI1/POLB/DNA2/BMS1/PCF11/TUT1	60
BP	GO:0007178	transmembrane receptor protein serine/threonine kinase signaling pathway	85/3218	368/18800	0.00183811	0.0241743	0.0201424	VEPH1/SLC33A1/WWTR1/ITGB5/LRP2/ATF2/COL3A1/BMPR2/ZEB2/ACVR2A/ACVR1/ITGB6/ZFYVE9/TGFBR3/TRIM33/COL1A2/HIPK2/ITGB8/EP300/LEMD3/USP15/RBPJ/KDR/LNPEP/SMAD5/GIPC1/JAK2/CD109/MAP3K7/PTPRK/LATS1/SNW1/TGFB3/FUT8/CTDSPL2/FBN1/RNF111/SPRED1/NEO1/SMAD3/SMAD6/ABL1/LTBP1/CRIM1/SPRED2/ADAM17/TGFBRAP1/ITGA8/ZEB1/FERMT1/EXT1/PTK2/SORL1/TGFB2/SMAD1/ZNF423/MEGF8/MYOCD/SMURF2/DAB2/FURIN/PML/SNX6/IL17RD/TGFBR2/PPARG…	85
BP	GO:0002223	stimulatory C-type lectin receptor signaling pathway	10/3218	22/18800	0.00185963	0.0243301	0.0202721	PAK2/EP300/SYK/FYN/MAP3K7/LYN/PLCG2/CREBBP/PAK1/PAK3	10
BP	GO:0090042	tubulin deacetylation	10/3218	22/18800	0.00185963	0.0243301	0.0202721	YEATS2/PRKAA2/ZZZ3/EP300/FRY/NEK3/KAT14/TADA2A/PRKAA1/FNTA	10
BP	GO:0051028	mRNA transport	35/3218	126/18800	0.00186181	0.0243301	0.0202721	MCM3AP/HNRNPA3/NUP35/AGFG1/KIF5C/NDC1/NUP205/HNRNPA2B1/PARP11/NUP107/SARNP/SLBP/YTHDC1/UPF1/QKI/XPO1/UPF2/NUP98/AHCTF1/SMG7/ZC3H11A/MYO1C/SMG6/NCBP3/NUP88/NUP85/SRSF1/RANBP17/NSUN2/SETD2/NUP210/NUP153/SMG1/TNKS/THOC2	35
BP	GO:0099175	regulation of postsynapse organization	26/3218	86/18800	0.00189937	0.0247683	0.0206372	DHX36/IL1RAP/EPHA4/NRP2/TANC1/NGEF/LRRK2/PDLIM5/PTPRD/ABHD17B/FYN/SIPA1L1/HOMER1/STAU2/CAPRIN1/VPS35/PAFAH1B1/TANC2/BAIAP2/UBE3A/NTRK3/SEMA3F/DTNBP1/EEF2K/PTEN/PAK3	26
BP	GO:0021915	neural tube development	41/3218	154/18800	0.00195349	0.0253232	0.0210996	DZIP1L/ARL13B/OPA1/LRP2/PHACTR4/LUZP1/GPR161/STIL/PRKACB/COBL/GLI3/SEMA3C/APAF1/CC2D2A/SEC24B/WDR19/CDK20/TBC1D32/MTHFD1L/PSEN1/MTHFD1/HIF1A/BBS4/ABL1/TSC1/STK4/STK3/GRHL2/C2CD3/TGFB2/PROX1/PLXNA2/KDM2B/SPINT2/ARHGAP35/NF1/HECTD1/SETD2/MIB1/KIF20B/ATP6AP2	41
BP	GO:0050770	regulation of axonogenesis	41/3218	154/18800	0.00195349	0.0253232	0.0210996	RYK/ROBO2/TIAM1/GSK3B/PAK2/MAP3K13/CYFIP1/EPHA4/BMPR2/LPAR3/SEMA3C/SEMA3A/PLXNC1/DIP2B/RUFY3/EFNA5/NTRK2/KIF13B/PSEN1/SIPA1L1/RAB11A/RTN4/THY1/LRP4/PLXNA2/IST1/MEGF8/ARHGAP35/PAFAH1B1/NDEL1/ULK2/SEMA5A/GOLGA4/SEMA3F/PLXND1/SHTN1/PTEN/DISC1/PAK1/XK/PAK3	41
BP	GO:0007004	telomere maintenance via telomerase	22/3218	69/18800	0.00195427	0.0253232	0.0210996	ATR/XRN1/XRCC5/NAF1/RAD50/HMBOX1/TCP1/MAP3K4/DCP2/HNRNPC/TERF1/NAT10/ATM/NEK7/MAPKAPK5/SMG6/FBXO4/CTNNB1/PARN/TNKS2/TNKS/MAPK1	22
BP	GO:0003382	epithelial cell morphogenesis	13/3218	33/18800	0.00200682	0.0258951	0.0215761	ARHGEF26/EPB41L5/MET/COL15A1/FRMD6/GRHL2/RILPL1/SIPA1L3/SPINT2/BCL11B/FLNB/ROCK1/FAT1	13
BP	GO:0045879	negative regulation of smoothened signaling pathway	13/3218	33/18800	0.00200682	0.0258951	0.0215761	SERPINE2/GPR161/PRKACB/GLI3/CDK20/ENPP1/RB1/MEGF8/RUNX2/MGRN1/BTRC/HERC4/GPC3	13
BP	GO:0018393	internal peptidyl-lysine acetylation	45/3218	173/18800	0.00201359	0.0259281	0.0216036	MCM3AP/KAT2B/NAA50/YEATS2/ATF2/VPS72/MEAF6/ZZZ3/EP300/NFYB/CLOCK/MLLT3/SMC5/MAP3K7/RPS6KA5/KANSL3/NCOA1/EPC1/KAT14/PHF20/NCOA3/TAF2/KMT2A/EP400/JADE1/BRD7/TADA2A/MYOCD/MBTD1/KAT7/KANSL1/SIN3A/SETD5/ATXN7/IRF4/ZNF451/SMAD4/SRCAP/AUTS2/CREBBP/GLYR1/KAT6A/KAT6B/TAF1/HCFC1	45
BP	GO:1990845	adaptive thermogenesis	42/3218	159/18800	0.00203896	0.0261684	0.0218038	PLCL2/ADAMTS5/ACADL/PLCL1/KDM1A/NRDC/CPT2/OMA1/DOCK7/LEPR/TRPM8/GRB10/RHEB/CD36/ADIPOR2/STAT6/HADH/RBPJ/LNPEP/PPARGC1B/JAK2/EBF2/SYK/LAMA4/APC/EHMT1/ALMS1/THADA/KDM3A/ADAM17/RB1/DECR1/SORL1/ADIPOR1/PDGFC/ZNF423/CNOT3/PRLR/DYNC1H1/IGF1R/IRF4/ZNF516	42
BP	GO:1903051	negative regulation of proteolysis involved in cellular protein catabolic process	21/3218	65/18800	0.00204075	0.0261684	0.0218038	USP25/EPHA4/RPL5/HIPK2/GIPC1/PBK/PSEN1/STYX/WAC/CSNK2A1/UCHL5/N4BP1/TLK2/PML/FHIT/SMARCC1/USP14/USP7/TAF1/OPHN1/MTM1	21
BP	GO:0034329	cell junction assembly	95/3218	420/18800	0.00205584	0.0263071	0.0219194	RYK/ROBO2/PHLDB2/PAK2/DLG1/IL1RAP/APP/ITGA6/ERBB4/CDC42/EPB41L5/PKP4/TESK2/PATJ/PKN2/HIPK1/RAP1B/PDLIM5/GABRA2/KDR/ADGRL3/MEF2C/GABRG2/EFNA5/CTNNA1/SLC25A46/CAMSAP3/MPDZ/PTPRD/PTK2B/NTRK2/PTPRK/AFDN/APC/PRKCH/TLN2/FMN1/MYO9A/SMAD3/ABL1/RAPGEF1/TSC1/STRN/LIMS1/WDPCP/MAP4K4/ROCK2/FARP1/THSD1/ARHGEF7/PARD3/MPP7/PTPRA/GRHL2/STAU2/PTK2/CTNND1/PTPRJ/THY1/LRP4/CLSTN1/LAMC1/CRKL/RAPGEF2/VPS35/CDH1/VMP1/B…	95
BP	GO:0110053	regulation of actin filament organization	65/3218	270/18800	0.00211028	0.0269477	0.0224531	NCK1/CD47/PHLDB2/PAK2/DLG1/PIK3CA/NCKAP1/CYFIP1/CAPZB/CDC42/WASL/MET/SCIN/NCKAP1L/LIMA1/ADD1/AP1AR/RASA1/FER/LPAR1/KANK1/PTK2B/ARHGAP18/LATS1/TGFB3/TMOD2/TMOD3/CGNL1/TPM1/FMN1/BBS4/SMAD3/ABL1/TSC1/ALMS1/PLEKHH2/PRKCE/CCDC88A/NCK2/ROCK2/SPTAN1/SVIL/ARFGEF1/FCHSD2/SWAP70/RDX/ARPC5/NF2/ARFIP1/ARHGAP35/SSH2/BAIAP2/PIK3R1/RICTOR/SEMA5A/TJP1/EVL/CLASP2/CARMIL1/FHOD3/ROCK1/ARHGAP28/PAK1/ARHGAP6/PAK3	65
BP	GO:0032465	regulation of cytokinesis	27/3218	91/18800	0.00212589	0.0270907	0.0225723	CUL3/CDC42/PKP4/SH3GLB1/PKN2/CDC14A/GIPC1/CDC14B/BBS4/RAB11A/SPAST/BIRC6/PRKCE/CALM2/SVIL/KIF3B/CHMP4C/CSPP1/UVRAG/AHCTF1/MAP9/CDC6/IGF1R/SETD2/KIF13A/CCP110/KIF20B	27
BP	GO:0043405	regulation of MAP kinase activity	47/3218	183/18800	0.002146	0.0272343	0.022692	PIK3CB/MAP3K13/EPHA4/EZH2/LRRK2/IRAK3/DUSP16/TLR6/PDE5A/INSR/PTK2B/SYK/MAP3K7/MAP3K5/SASH1/MAP3K4/PSEN1/MAP2K5/HMGCR/SOS1/FLT1/PTPN1/LYN/HIPK3/SORL1/PTPRJ/PDGFD/DUSP10/AIDA/TAOK3/PDGFC/NF1/CDK12/ERN1/AKAP13/NTRK3/PPARG/TNXB/STK38/DTNBP1/AXIN1/PDCD4/ADAM9/FGFR1/PAK1/MAP3K11/NOX4	47
BP	GO:1901991	negative regulation of mitotic cell cycle phase transition	47/3218	183/18800	0.002146	0.0272343	0.022692	TOPBP1/PRMT2/DLG1/ACVR1/CLSPN/GIGYF2/RINT1/EZH2/MDM2/FBXO7/BABAM1/CCNG1/IK/UIMC1/KANK2/CDK5RAP2/CDC14B/APC/FOXN3/ZWILCH/RB1/WAC/CHMP4C/PRKDC/NBN/USP47/ATM/CDC73/CENPF/TAOK3/CHEK2/JADE1/FBXO31/BRD7/RBL2/CRLF3/CDC6/RAD17/SPDL1/PML/DYNC1LI1/NDC80/DCUN1D3/MAD1L1/PTEN/TPRA1/BRCC3	47
BP	GO:0030278	regulation of ossification	33/3218	118/18800	0.00219077	0.0277453	0.0231177	BMPR2/ACVR2A/ACVR1/DDR2/PBX1/ATP2B1/ANO6/RBPJ/BMP2K/ADGRV1/MEF2C/PTK2B/ENPP1/TGFB3/HIF1A/SMAD3/SMAD6/SLC8A1/ZBTB16/LRP4/TGFB2/DHRS3/INTU/PTPN11/NBR1/NIPBL/ANKH/CHSY1/LTF/BMP6/RUNX2/MAPK14/MAPK1	33
BP	GO:0034446	substrate adhesion-dependent cell spreading	31/3218	109/18800	0.00220256	0.0277656	0.0231346	ITGA4/ITGAV/CDC42/LAMB4/LAMB1/AP1AR/FER/EFNA5/KANK1/DOCK5/ABL1/MERTK/LIMS1/RAB1A/ARHGEF7/ITGA8/ATRN/PTK2/PARVA/SRGAP2/LAMC1/CRKL/AXL/ITGB3/PIK3R1/DAB2/PEAK1/CARMIL1/RREB1/ATRNL1/DOCK1	31
BP	GO:0090263	positive regulation of canonical Wnt signaling pathway	31/3218	109/18800	0.00220256	0.0277656	0.0231346	TBL1XR1/TTC21B/ZEB2/WLS/WNK1/LRRK2/NFKB1/RBPJ/CSNK1G2/CSNK1G3/KANK1/USP8/CSNK1G1/SMAD3/PPM1B/USP34/UBR5/USP47/VPS35/SMURF2/SEMA5A/LRRK1/FGFR2/TNKS2/FAM53B/ADGRA2/TNKS/ATP6AP2/TBL1X/GPC3/XIAP	31
BP	GO:0043123	positive regulation of I-kappaB kinase/NF-kappaB signaling	48/3218	188/18800	0.00220737	0.0277656	0.0231346	DHX36/ATP2C1/TFRC/CFLAR/ROR1/MIER1/WLS/NOD1/CD36/UBE2N/IRAK4/ZDHHC17/ALPK1/TLR6/ANKRD17/BRD4/LPAR1/TRIM14/FYN/TRAF3IP2/MAP3K7/TAB2/ABL1/PRKCE/REL/PELI1/NDFIP2/TNFRSF19/TRIM13/MAVS/MTDH/EEF1D/RIPK2/BIRC3/BIRC2/MAP3K3/AKAP13/PRKD1/CTNNB1/LTF/RIPK1/VAPA/MALT1/PRKCB/TRIM8/CHUK/ZDHHC13/TAB3	48
BP	GO:0030050	vesicle transport along actin filament	9/3218	19/18800	0.00221042	0.0277656	0.0231346	MYO1B/FNBP1L/WASL/MYO5C/MYO5A/MYO1E/MYO1D/MYO1C/MYO5B	9
BP	GO:2001020	regulation of response to DNA damage stimulus	60/3218	246/18800	0.00221908	0.0278176	0.0231779	ATR/DYRK1A/FXR1/EYA3/TRIP12/KDM1A/RIF1/PLA2R1/VPS72/POGZ/MEAF6/USP1/RAD52/UBE2N/ARID2/MDM2/HELB/CRY1/BABAM1/SLF1/UIMC1/SPRED1/ABL1/PPP4R3B/NPAS2/SPRED2/EPC1/EYA2/UBR5/EYA1/PRKDC/SPIDR/RNF169/USP47/ATM/CASP9/SMYD2/EP400/CHEK2/ATAD5/COPS3/MBTD1/KAT7/AXIN2/ERCC8/FBXO4/PML/TP53BP1/WDR48/SETD2/DEK/SMCHD1/SPIRE1/ERCC4/SMG1/SLF2/PARG/ERCC6/KMT5B/BRCC3	60
BP	GO:0034243	regulation of transcription elongation from RNA polymerase II promoter	15/3218	41/18800	0.00222629	0.0278513	0.023206	CDK13/EZH2/CCNT1/BRD4/ELL2/LEO1/SUPT16H/WDR43/ZMYND11/CDC73/CDK12/CCNK/CTNNB1/AXIN1/ERCC6	15
BP	GO:0002433	immune response-regulating cell surface receptor signaling pathway involved in phagocytosis	11/3218	26/18800	0.00225359	0.0279654	0.0233011	CD47/VAV3/SYK/FYN/ABL1/PRKCE/LYN/PTK2/PTPRJ/YES1/PAK1	11
BP	GO:0038096	Fc-gamma receptor signaling pathway involved in phagocytosis	11/3218	26/18800	0.00225359	0.0279654	0.0233011	CD47/VAV3/SYK/FYN/ABL1/PRKCE/LYN/PTK2/PTPRJ/YES1/PAK1	11
BP	GO:0045724	positive regulation of cilium assembly	11/3218	26/18800	0.00225359	0.0279654	0.0233011	GSK3B/CROCC/TAPT1/HTT/CEP135/CEP120/BBS4/CCDC88A/CENPJ/ARHGAP35/CCP110	11
BP	GO:0051894	positive regulation of focal adhesion assembly	11/3218	26/18800	0.00225359	0.0279654	0.0233011	EPB41L5/KDR/FMN1/SMAD3/ABL1/TSC1/LIMS1/MAP4K4/PTPRJ/THY1/ROCK1	11
BP	GO:0000910	cytokinesis	45/3218	174/18800	0.00227426	0.028155	0.0234591	SON/CUL3/CDC42/PKP4/SH3GLB1/PKN2/CDC14A/RASA1/GIPC1/CDC14B/APC/USP8/BBS4/RAB11A/TRIM36/SPAST/BIRC6/PRKCE/CALM2/MITD1/ROCK2/SVIL/KIF3B/CHMP4C/CSPP1/UVRAG/AHCTF1/MAP9/IST1/CNTROB/MYH10/TTC19/CDC6/IGF1R/SETD2/PDCD6IP/KIF13A/CUL7/ROCK1/SPIRE1/VPS4B/CCP110/KIF20B/ANXA11/ANK3	45
BP	GO:0051090	regulation of DNA-binding transcription factor activity	101/3218	452/18800	0.00227802	0.028155	0.0234591	PRMT2/TFRC/IL1RAP/MAP3K13/APP/ATF2/CARF/CFLAR/KDM1A/DDR2/HDAC4/ROR1/HIPK2/GLI3/TAX1BP1/NOD1/CD36/EZH2/ERC1/EP300/UBE2N/IRAK3/LRP6/PPP3CA/TLR6/CLOCK/EPHA5/ANXA3/MAPK9/FER/PPARGC1B/NLRP3/SMARCA4/TRAF1/JAK2/TRIM14/SYK/HDAC2/UFL1/MAP3K7/ENPP1/ESR1/ESR2/PRKCH/SAV1/RPS6KA5/CHP1/EIF2AK4/MAP2K5/SMAD3/COMMD1/PELI1/ANXA4/TRIM13/RB1/MAVS/ITCH/PTGIS/MTDH/STK3/TRAPPC9/RIPK2/CAT/CTNNBIP1/PROX1/FANCA/CYLD/NLRC5…	101
BP	GO:0002262	myeloid cell homeostasis	42/3218	160/18800	0.0023158	0.0285646	0.0238004	PIK3CB/UBA5/SP3/STAT1/ACVR2A/TGFBR3/HIPK2/KMT2E/NCKAP1L/RPS14/HSPA9/SMAD5/PTBP3/JAK2/FANCC/TRAF3IP2/FOXO3/UFL1/L3MBTL3/HIF1A/ARID4A/TMOD3/BCL2L11/MERTK/ADAM17/RB1/LYN/PRKDC/SMAP1/SLC15A4/AXL/KAT7/STAT5B/IREB2/RCOR1/ADGRF5/MAPK14/PTPN2/MFHAS1/ABCB10/ETS1/KCNQ1	42
BP	GO:0009411	response to UV	39/3218	146/18800	0.00232306	0.0285969	0.0238273	MME/DHX36/ATR/RHBDD1/KDM1A/ZRANB3/USP1/EP300/PBK/XPA/PTPRK/MAP3K4/NEDD4/INO80/EIF2AK4/TIPIN/POLK/REV1/ERCC5/TP53INP1/CAT/POLD3/USP47/UBE4B/CASP9/N4BP1/PIK3R1/ERCC8/PRKAA1/PML/XPC/ERCC4/DCUN1D3/CREBBP/WRN/ERCC6/MAPK8/SPRTN/TAF1	39
BP	GO:0071383	cellular response to steroid hormone stimulus	51/3218	203/18800	0.00237226	0.0291442	0.0242833	UBA5/PRMT2/TP63/CFLAR/KDM1A/ARID1A/ACVR1/DDX17/EP300/ATP2B1/NR2C1/CNOT2/CRY1/CLOCK/PPARGC1B/NR3C1/SAFB2/SAFB/SMARCA4/KANK2/KDM4C/JAK2/KLF9/FOXO3/UFL1/LATS1/ESR1/ESR2/USP8/NEDD4/TRIP4/BCL2L11/KDM3A/UBR5/VPS11/SMYD3/CASP9/NR3C2/NCOR1/PLPP1/DAB2/SRD5A1/UBE3A/ABHD2/STRN3/IGF1R/FOXP1/TMF1/TRERF1/PIAS2/PAK1	51
BP	GO:0051494	negative regulation of cytoskeleton organization	43/3218	165/18800	0.00240254	0.0294574	0.0245443	DYRK1A/KAT2B/PHLDB2/PAK2/PIK3CA/CAPZB/MET/SCIN/LIMA1/NAV3/ADD1/CAMSAP3/CDK5RAP2/KANK1/APC/TMOD2/TMOD3/CGNL1/TTBK2/BBS4/CAMSAP1/PLEKHH2/SPTAN1/ARHGEF7/SVIL/TMEM67/ARFGEF1/SWAP70/RDX/CAMSAP2/EML2/SSH2/TBCD/TRIM37/PIK3R1/TJP1/ATXN7/CLASP2/CARMIL1/FHOD3/ARHGAP28/SMAD4/ARHGAP6	43
BP	GO:0031396	regulation of protein ubiquitination	53/3218	213/18800	0.00246649	0.0301813	0.0251475	CBLB/DCUN1D1/TRIP12/CUL3/KDM1A/RPL5/UBE2N/LRRK2/CRY1/DCUN1D4/MAPK9/UBQLN1/CDC14B/FYN/UFL1/SASH1/PSEN1/RNF111/CHP1/ABL1/PRKCE/COMMD1/PELI1/UBXN2A/NDFIP2/MYCBP2/UBR5/MTBP/RIPK2/BIRC3/BIRC2/IVNS1ABP/FBXW7/N4BP1/RNF180/FBXO4/WDR70/UBE3A/FANCM/ARRDC4/WDR48/USP4/MALT1/DCUN1D3/AXIN1/BTRC/PTEN/UBE2D1/SPRTN/PRMT3/TAF1/HUWE1/XIAP	53
BP	GO:0016049	cell growth	107/3218	484/18800	0.00247956	0.0302811	0.0252306	RYK/PRMT2/TOMM70/ALCAM/GSK3B/MAP3K13/APP/ITGA4/CYFIP1/SERPINE2/NRP2/RAPH1/BMPR2/CDC42/EPB41L5/RPS6KA1/MEAF6/PPT1/SH3BP4/LPAR3/ST7L/COBL/SEMA3C/SEMA3A/RAB21/DIP2B/CHPT1/RERG/CAMK2D/PDLIM5/EXOSC9/RUFY3/EFNA5/PPP2CA/SMARCA4/SMARCA2/PTK2B/EXTL3/ENPP1/ESR2/SPG11/ADAM10/INO80/EIF2AK4/MAP2K5/SMAD3/RAB11A/ABL1/RTN4/ITSN2/ADAM17/DCLK1/RB1/ITGB1/CSNK2A1/ITCH/CPNE1/NDRG3/RIMS2/EBAG9/EXT1/OSGIN2/RIMS1/USP47/…	107
BP	GO:0071897	DNA biosynthetic process	49/3218	194/18800	0.0025373	0.0309109	0.0257554	ATR/XRN1/XRCC5/BMPR2/MEAF6/HNRNPA2B1/NAF1/RAD50/PTK2B/HMBOX1/REV3L/TCP1/MAP3K4/SMOC2/DCP2/TEP1/HNRNPC/POLK/REV1/GRHL2/TERF1/DSCC1/NAT10/POLD3/ATM/NVL/LIN9/KCNK2/CENPF/NEK7/JADE1/MAPKAPK5/USP10/LIG3/SMG6/KAT7/FBXO4/CTNNB1/POLI/PARN/TNKS2/WRN/TNKS/POLB/SPRTN/NOX4/POLA1/PAK3/MAPK1	49
BP	GO:0000132	establishment of mitotic spindle orientation	12/3218	30/18800	0.00254632	0.0309109	0.0257554	GPSM2/HTT/CDK5RAP2/ITGB1/UBXN2B/PAFAH1B1/NDEL1/SPDL1/FBXW11/NDC80/NDE1/MCPH1	12
BP	GO:0035751	regulation of lysosomal lumen pH	8/3218	16/18800	0.00255122	0.0309109	0.0257554	PPT1/TMEM106B/LRRK2/CLN6/VPS33A/GRN/CLN3/ATP6AP2	8
BP	GO:2001224	positive regulation of neuron migration	8/3218	16/18800	0.00255122	0.0309109	0.0257554	SEMA3A/ZNF609/RAPGEF2/FBXO31/WDR62/NIPBL/SHTN1/KIF20B	8
BP	GO:0006475	internal protein amino acid acetylation	45/3218	175/18800	0.00256373	0.030965	0.0258004	MCM3AP/KAT2B/NAA50/YEATS2/ATF2/VPS72/MEAF6/ZZZ3/EP300/NFYB/CLOCK/MLLT3/SMC5/MAP3K7/RPS6KA5/KANSL3/NCOA1/EPC1/KAT14/PHF20/NCOA3/TAF2/KMT2A/EP400/JADE1/BRD7/TADA2A/MYOCD/MBTD1/KAT7/KANSL1/SIN3A/SETD5/ATXN7/IRF4/ZNF451/SMAD4/SRCAP/AUTS2/CREBBP/GLYR1/KAT6A/KAT6B/TAF1/HCFC1	45
BP	GO:0110020	regulation of actomyosin structure organization	29/3218	101/18800	0.00257102	0.030965	0.0258004	CD47/PHLDB2/PAK2/CDC42/MET/LPAR1/TGFB3/CGNL1/TPM1/BBS4/SMAD3/ABL1/TSC1/ALMS1/CCDC88A/ROCK2/PROX1/NF2/PIK3R1/AKAP13/TJP1/EVL/CLASP2/CARMIL1/ROCK1/ARHGAP28/SMAD4/PAK1/ARHGAP6	29
BP	GO:0002062	chondrocyte differentiation	31/3218	110/18800	0.00257328	0.030965	0.0258004	IFT80/RUNX1/ATF2/LNPK/COL3A1/BMPR2/CREB3L2/GLI3/SCIN/MEF2C/NFIB/SMAD3/EFEMP1/EIF2AK3/RB1/SULF2/TRPS1/EXT1/SOX6/ZBTB16/PTPN11/MAF/AXIN2/ADAMTS12/CHSY1/CTNNB1/TGFBR2/BMP6/RUNX2/MAPK14/RARB	31
BP	GO:0048872	homeostasis of number of cells	67/3218	282/18800	0.00257581	0.030965	0.0258004	PIK3CB/UBA5/SP3/DOCK10/STAT1/ACVR2A/UBAP2L/ILDR2/TGFBR3/GIGYF2/HIPK2/KMT2E/EZH2/NCKAP1L/MEF2C/RPS14/HSPA9/SMAD5/PTBP3/JAK2/FANCC/TRAF3IP2/FOXO3/UFL1/L3MBTL3/HIF1A/ARID4A/TMOD3/SOS2/AP3B1/ABL1/BCL2L11/SOS1/MERTK/VPS54/ADAM17/RC3H2/ZC3H8/RB1/EXT1/LYN/PRKDC/SMAP1/AKT3/RC3H1/SLC15A4/SART3/PTPN11/AXL/KAT7/STAT5B/IREB2/RCOR1/WDR48/ADGRF5/MAPK14/PTPN2/RRN3/GPAM/LIPA/MFHAS1/POLB/PPP3CB/ABCB10/ETS1/KCNQ1/…	67
BP	GO:0048511	rhythmic process	70/3218	297/18800	0.00260044	0.0312002	0.0259964	DYRK1A/KAT2B/NRIP1/ROBO2/GSK3B/RORC/PRKAA2/EZH2/EP300/CRY1/DNM1L/ARNTL2/HEBP1/CLOCK/MAPK9/FBXL17/PAM/KLF9/NTRK2/HDAC2/FOXO3/ESR1/TGFB3/BLOC1S6/RORA/HOMER1/SETX/NPAS2/GFPT1/PPP1CB/ROCK2/MYCBP2/FBXL3/PSPC1/CREM/CSNK2A1/NCOA2/PRKDC/KMT2A/TGFB2/PER3/PROX1/KDM5B/FBXW7/ZFHX3/AXL/NCOR1/STAT5B/PRKAA1/FBXW11/SRD5A1/UBE3A/SIN3A/PML/IGF1R/ATG7/PPARG/BTBD9/PHLPP1/CREBBP/USP7/BTRC/PTEN/PLEKHA1/MAPK8/RBM4/KDM2…	70
BP	GO:0051973	positive regulation of telomerase activity	13/3218	34/18800	0.00274628	0.0327941	0.0273245	XRCC5/NAF1/HMBOX1/TCP1/MAP3K4/GRHL2/NVL/NEK7/MAPKAPK5/CTNNB1/PARN/TNKS/MAPK1	13
BP	GO:1900181	negative regulation of protein localization to nucleus	13/3218	34/18800	0.00274628	0.0327941	0.0273245	GSK3B/CD36/CTNNA1/LATS1/CHP1/DCLK1/FERMT1/DCLK2/NF1/FBXO4/SIN3A/RAB23/MFHAS1	13
BP	GO:0006278	RNA-dependent DNA biosynthetic process	23/3218	75/18800	0.00275526	0.0327941	0.0273245	ATR/XRN1/XRCC5/NAF1/RAD50/HMBOX1/TCP1/MAP3K4/DCP2/TEP1/HNRNPC/TERF1/NAT10/ATM/NEK7/MAPKAPK5/SMG6/FBXO4/CTNNB1/PARN/TNKS2/TNKS/MAPK1	23
BP	GO:0140056	organelle localization by membrane tethering	23/3218	75/18800	0.00275526	0.0327941	0.0273245	STXBP3/AHCYL1/ESYT2/CEP290/CEP83/RAB3IP/SCFD2/USO1/UNC13B/STX17/STX7/BLOC1S6/RAB10/RABEPK/STX16/VAPB/VPS11/VMP1/STX8/RAB12/CLN3/CTBP2/STX5	23
BP	GO:0032401	establishment of melanosome localization	10/3218	23/18800	0.00278999	0.0327941	0.0273245	MREG/RAB11B/BLOC1S6/MYO5A/BBS4/RAB11A/RAB1A/BBS2/RAB27B/SHROOM2	10
BP	GO:0046599	regulation of centriole replication	10/3218	23/18800	0.00278999	0.0327941	0.0273245	KAT2B/SPICE1/STIL/CEP120/CDK5RAP2/ALMS1/CENPJ/TRIM37/VPS4B/CEP295	10
BP	GO:0051383	kinetochore organization	10/3218	23/18800	0.00278999	0.0327941	0.0273245	SMC4/POGZ/NUF2/RNF4/CENPC/SMC2/SENP6/CENPF/CENPH/NDC80	10
BP	GO:1990840	response to lectin	10/3218	23/18800	0.00278999	0.0327941	0.0273245	PAK2/EP300/SYK/FYN/MAP3K7/LYN/PLCG2/CREBBP/PAK1/PAK3	10
BP	GO:1990858	cellular response to lectin	10/3218	23/18800	0.00278999	0.0327941	0.0273245	PAK2/EP300/SYK/FYN/MAP3K7/LYN/PLCG2/CREBBP/PAK1/PAK3	10
BP	GO:0070816	phosphorylation of RNA polymerase II C-terminal domain	7/3218	13/18800	0.00280198	0.0327941	0.0273245	CDK13/CCNT1/BRD4/PPIL4/CDK12/CCNK/GTF2H4	7
BP	GO:0072393	microtubule anchoring at microtubule organizing center	7/3218	13/18800	0.00280198	0.0327941	0.0273245	GSK3B/KIF3A/BBS4/NINL/CCDC68/PCM1/HOOK3	7
BP	GO:0001865	NK T cell differentiation	6/3218	10/18800	0.00280255	0.0327941	0.0273245	ATF2/ITK/AP3B1/TOX/ZBTB16/TGFBR2	6
BP	GO:1905244	regulation of modification of synaptic structure	6/3218	10/18800	0.00280255	0.0327941	0.0273245	CYFIP1/EPHA4/CDC42/ABL1/BAIAP2/CLN3	6
BP	GO:1903364	positive regulation of cellular protein catabolic process	41/3218	157/18800	0.00286737	0.0334889	0.0279034	GSK3B/USP13/LRP2/ZYG11B/ANKIB1/NUB1/TMTC3/LRRK2/MDM2/FBXL5/MAPK9/LDLR/SH3RF1/PTK2B/UBQLN1/AGTPBP1/PSMC1/PSEN1/ARIH1/PIAS1/PSMC6/RNF144A/ZER1/RNF19A/PTK2/VPS11/RDX/FBXW8/FBXW7/VPS35/RNF180/DAB2/FBXO22/HECTD1/ARIH2/MKRN2/AXIN1/PTEN/DISC1/TAF1/RNF128	41
BP	GO:0061351	neural precursor cell proliferation	38/3218	143/18800	0.0028916	0.0337075	0.0280855	RYK/LRP2/KDM1A/DOCK7/PTBP2/GLI3/TARBP2/LRRK2/FRS2/CTNNA1/CEP120/FOXO3/NUMB/HIF1A/RORA/RAB10/TOX/LYN/RERE/PROX1/KDM2B/NF2/SHCBP1/WDR62/SPINT2/NUMBL/NF1/PAFAH1B1/EML1/CTNNB1/NDE1/DAGLB/FGFR2/PCM1/VEGFC/HOOK3/DISC1/DAGLA	38
BP	GO:0060560	developmental growth involved in morphogenesis	57/3218	234/18800	0.00289704	0.0337075	0.0280855	RYK/ALCAM/GSK3B/MAP3K13/APP/ITGA4/CYFIP1/NRP2/RAPH1/BMPR2/EPB41L5/LPAR3/COBL/SEMA3C/SEMA3A/RAB21/DIP2B/RUFY3/EFNA5/ESR1/SPG11/EIF2AK4/FMN1/RAB11A/ABL1/RTN4/ITSN2/DCLK1/ITGB1/CPNE1/RIMS2/EXT1/RIMS1/KIF26B/KDM5B/RASAL1/IST1/MEGF8/PAFAH1B1/NDEL1/ULK2/SPAG9/RNF157/SEMA5A/IQGAP1/SIN3A/GOLGA4/CTNNB1/SEMA3F/TGFBR2/NEDD4L/AUTS2/FGFR2/SHTN1/PPP3CB/DISC1/SLC9A6	57
BP	GO:0032467	positive regulation of cytokinesis	15/3218	42/18800	0.00292284	0.0338018	0.0281641	CUL3/CDC42/PKP4/PKN2/CDC14A/GIPC1/CDC14B/SPAST/PRKCE/SVIL/KIF3B/CSPP1/CDC6/IGF1R/KIF20B	15
BP	GO:0045022	early endosome to late endosome transport	15/3218	42/18800	0.00292284	0.0338018	0.0281641	DNAJC13/HOOK1/RAB21/EEA1/SNX3/KIF16B/VPS11/RDX/MTMR2/ANKRD27/STX8/DAB2/LMTK2/HOOK3/MAPK1	15
BP	GO:0030521	androgen receptor signaling pathway	16/3218	46/18800	0.00292711	0.0338018	0.0281641	PRMT2/KDM1A/ARID1A/DDX17/EP300/SAFB2/SMARCA4/KDM4C/KDM3A/NCOR1/PLPP1/DAB2/UBE3A/FOXP1/TMF1/PIAS2	16
BP	GO:0032007	negative regulation of TOR signaling	16/3218	46/18800	0.00292711	0.0338018	0.0281641	PRKAA2/SH3BP4/BMT2/FNIP1/EPM2A/HIF1A/UBR1/TSC1/DEPTOR/ATM/SESN3/MAPKAPK5/DEPDC5/PRKAA1/UBR2/MTM1	16
BP	GO:0045216	cell-cell junction organization	51/3218	205/18800	0.00294961	0.0339979	0.0283275	PAK2/DLG1/EPHA4/CDC42/PKP4/PATJ/PKN2/HIPK1/ADD1/CTNNA1/TJP3/CAMSAP3/MPDZ/TJP2/AFDN/APC/TGFB3/NUMB/PRKCH/ADAM10/TLN2/SMAD3/STRN/LIMS1/ROCK2/GRHL1/PARD3/MPP7/GRHL2/EXT1/CTNND1/RDX/TGFB2/NF2/KIFC3/CDH1/NUMBL/MYO1C/GJC1/PECAM1/TBCD/PRKCA/OCLN/CTNND2/TJP1/CTNNB1/PDCD6IP/DSP/BMP6/ROCK1/DLG5	51
BP	GO:0001837	epithelial to mesenchymal transition	42/3218	162/18800	0.00296831	0.0341494	0.0284537	WWTR1/TIAM1/PHLDB2/GSK3B/EPHA4/EPB41L5/ACVR1/TGFBR3/EZH2/DDX17/LRP6/RBPJ/PPP2CA/HDAC2/TGFB3/HIF1A/SPRED1/SMAD3/RTN4/SPRED2/ROCK2/TGFB2/MARK1/ADIPOR1/AXIN2/DAB2/CTNNB1/IL17RD/TGFBR2/CLASP2/CUL7/ROCK1/LDLRAD4/SMAD2/SMAD4/FGFR2/TCF7L2/PDCD4/NOLC1/PTEN/FGFR1/DLG5	42
BP	GO:0000280	nuclear division	99/3218	446/18800	0.00308796	0.0352712	0.0293884	SMC4/STAG1/CEP97/USP16/SPICE1/NAA50/DIS3L2/CUL3/HECW2/CDC42/CEP85/POGZ/NUF2/FOXJ3/NDC1/MSH4/CDC14A/CDK13/PDE3A/NCAPG/ANAPC4/CENPC/MAU2/SLF1/IK/CDC23/RAD50/INSR/CDK5RAP2/SMC5/RMI1/CDC14B/SMC2/PHIP/APC/INO80/ZWILCH/RAB11A/BCL2L11/SPAST/EML4/ANAPC1/PIBF1/BORA/PDS5B/RB1/PLCB1/KIF3B/DSN1/RAD54B/CHMP4C/MTBP/TERF1/MYBL1/UBXN2B/RMDN1/DSCC1/NCAPD3/ATM/CENPF/NSL1/ANAPC7/ANKLE2/CHEK2/SMARCA5/MAP9/FANCA/LSM1…	99
BP	GO:0010876	lipid localization	99/3218	446/18800	0.00308796	0.0352712	0.0293884	PLSCR4/NRIP1/GRAMD1C/OSBPL6/PLEKHA3/ITGAV/GULP1/ACSL3/PLA2R1/OSBPL9/SCP2/CPT2/ABCD3/ESYT2/OSBPL3/PLEKHA8/CD36/CROT/SLC25A17/LIMA1/ANO6/ABCD2/OSBPL8/CRY1/DENND5B/LRP6/SLC10A6/NFKB1/ABCG2/ATP8A1/ATP10D/CDS1/PRELID2/SEC24A/PLIN3/C3/LDLR/PLIN2/TTC39B/LPL/SYK/ABCA1/ENPP1/ZFYVE1/ATP8B4/AQP9/LIPC/ABCC4/ATP8A2/PIP4K2A/ATP9A/GRAMD1B/OSBP/SOAT1/KDM5B/P2RX4/PITPNM2/SCARB1/PITPNB/SLC10A7/FBXW7/ACACB/PTPN11/F…	99
BP	GO:0070482	response to oxygen levels	75/3218	324/18800	0.00309034	0.0352712	0.0293884	PLOD2/PIK3CB/BACH1/ATP6V1A/TFRC/DPP4/PDK1/ATF2/EPHA4/HP1BP3/CFLAR/TGFBR3/HIPK2/MIEF1/EP300/MDM2/APAF1/ITPR2/CPEB2/RBPJ/PAM/SLC1A1/BNIP3L/PTK2B/UBQLN1/HDAC2/FOXO3/SOD2/TGFB3/SLC8A3/HIF1A/BNIP2/RORA/SMAD3/ERO1A/TSC1/SLC8A1/PRKCE/DNMT3A/ROCK2/ADAM17/TM9SF4/PTGIS/CAT/CBL/ATM/BIRC2/MDM4/TGFB2/KCNK2/CD34/ATP6V0A2/BRIP1/NF1/MYOCD/PRKAA1/CPEB4/PML/SCFD1/ITPR1/TGFBR2/SCAP/LIMD1/ATG7/PPARG/ACAA2/SMAD4/EEF2…	75
BP	GO:0060249	anatomical structure homeostasis	74/3218	319/18800	0.00309566	0.0352712	0.0293884	WWTR1/IQCB1/TFRC/JAM2/STK39/COL3A1/BARD1/CROCC/ITGB6/ILDR2/FGGY/GIGYF2/DRAM2/SNX10/POC1B/ATP2B1/LARGE1/PROM1/LDB2/SLC39A8/APBB2/KDR/JCHAIN/ADGRV1/PPARGC1B/SLC12A2/TJP3/CLCN3/SLC1A1/TJP2/PTK2B/SYK/USP45/LAMA2/LCA5/HIF1A/SPATA7/BBS4/HOMER1/VPS54/RB1/ITGB1/CACNB2/EXT1/AKT3/LAMC1/CD34/CRB1/P2RX4/PTPN11/BBS2/ACACA/NF1/PLEKHM1/ITGB3/PECAM1/PRKCA/OCLN/PRKAA1/TJP1/LRRK1/CTNNB1/CCDC66/LTF/ADGRF5/LIPA/NKIR…	74
BP	GO:0090287	regulation of cellular response to growth factor stimulus	73/3218	314/18800	0.00309953	0.0352712	0.0293884	VEPH1/PIK3CB/LRP2/CYFIP1/BMPR2/CFLAR/ZEB2/TGFBR3/TRIM33/GRB10/HIPK2/TSPAN12/EP300/LEMD3/ZDHHC17/RBPJ/KDR/GIPC1/CD109/LATS1/SMOC2/SNW1/TGFB3/HIF1A/CTDSPL2/FBN1/NEDD4/RNF111/SPRED1/NEO1/SMAD3/SMAD6/ABL1/XDH/LTBP1/CRIM1/SPRED2/ADAM17/ITGA8/ZEB1/FERMT1/SULF2/PTPN1/SORL1/DSTYK/ZNF423/MYO1C/MYOCD/ITGB3/SMURF2/DAB2/ADAMTS12/SNX6/CTNNB1/IL17RD/PPARG/RUNX2/ZNF451/LDLRAD4/SMAD2/SMAD4/PDPK1/PRKCB/AXIN1/CREB…	73
BP	GO:0036293	response to decreased oxygen levels	70/3218	299/18800	0.00310163	0.0352712	0.0293884	PLOD2/PIK3CB/BACH1/TFRC/DPP4/PDK1/ATF2/EPHA4/HP1BP3/CFLAR/TGFBR3/HIPK2/MIEF1/EP300/MDM2/APAF1/ITPR2/CPEB2/RBPJ/PAM/SLC1A1/BNIP3L/PTK2B/UBQLN1/FOXO3/SOD2/TGFB3/SLC8A3/HIF1A/BNIP2/RORA/SMAD3/ERO1A/TSC1/SLC8A1/PRKCE/DNMT3A/ROCK2/ADAM17/TM9SF4/PTGIS/CAT/CBL/ATM/BIRC2/MDM4/TGFB2/KCNK2/CD34/BRIP1/NF1/MYOCD/PRKAA1/CPEB4/PML/SCFD1/ITPR1/TGFBR2/SCAP/LIMD1/PPARG/ACAA2/SMAD4/EEF2K/CREBBP/PDLIM1/PTEN/VEGFC/E…	70
BP	GO:0001570	vasculogenesis	24/3218	80/18800	0.00311166	0.0352712	0.0293884	TIPARP/ITGAV/TGFBR3/ITGB8/KDR/RASA1/NTRK2/QKI/MYO1E/SPRED1/AGGF1/XDH/RIN2/ZFPM2/CD34/RAPGEF2/FBXW7/MYOCD/GJC1/CTNNB1/TGFBR2/SETD2/CUL7/AMOT	24
BP	GO:0045814	negative regulation of gene expression, epigenetic	24/3218	80/18800	0.00311166	0.0352712	0.0293884	PIK3CA/KDM1A/RIF1/SCMH1/EZH2/PPHLN1/ATF7IP/FAM172A/DNMT1/L3MBTL3/DNMT3A/SETDB2/RB1/EPC1/RRP8/EZH1/SIN3A/UBR2/SMCHD1/MBD2/AXIN1/HELLS/TET1/PHF8	24
BP	GO:0000082	G1/S transition of mitotic cell cycle	55/3218	225/18800	0.00313036	0.0354179	0.0295107	PRMT2/BACH1/DLG1/CUL3/USP37/ACVR1/NASP/STIL/GIGYF2/CDK14/KMT2E/EZH2/CUL1/MDM2/CDK17/FBXO7/PPP3CA/ANKRD17/BRD4/PPP2CA/KANK2/LATS1/APC/MNAT1/INO80/ADAM17/CPSF3/CENPJ/RB1/PLCB1/CUL2/ITGB1/WAC/MTBP/PRKDC/RDX/ATM/AMBRA1/CUL5/CDC73/CHEK2/JADE1/PLRG1/FBXO31/BRD7/RBL2/CRLF3/CDC6/PML/GSPT1/DCUN1D3/CACUL1/PTEN/ECD/PHF8	55
BP	GO:1990138	neuron projection extension	44/3218	172/18800	0.0031543	0.0355723	0.0296393	RYK/ALCAM/GSK3B/MAP3K13/ITGA4/CYFIP1/NRP2/RAPH1/BMPR2/SEMA3C/SEMA3A/RAB21/DIP2B/RUFY3/SPG11/EIF2AK4/RAB11A/ABL1/RTN4/ITSN2/DCLK1/ITGB1/CPNE1/RIMS2/RIMS1/RASAL1/MEGF8/PAFAH1B1/NDEL1/ULK2/SPAG9/RNF157/SEMA5A/IQGAP1/SIN3A/GOLGA4/CTNNB1/SEMA3F/NEDD4L/AUTS2/SHTN1/PPP3CB/DISC1/SLC9A6	44
BP	GO:0050684	regulation of mRNA processing	37/3218	139/18800	0.00315556	0.0355723	0.0296393	DHX36/MBNL1/DYRK1A/SON/FXR1/CWC22/BARD1/SRSF10/RAVER2/AHCYL1/HNRNPA2B1/DDX17/CCNT1/CPSF6/YTHDC1/FAM172A/SAFB2/SAFB/SMU1/QKI/SNW1/ZC3H14/LEO1/SLTM/TIA1/MBNL2/RBM39/NUP98/CDC73/PRDX6/NSRP1/METTL16/PAPOLA/RBM5/CPEB3/RBM4/MBNL3	37
BP	GO:2001251	negative regulation of chromosome organization	26/3218	89/18800	0.00321994	0.0360489	0.0300363	XRN1/IK/RAD50/CDK5RAP2/APC/DCP2/MNAT1/HNRNPC/ZWILCH/TERF1/NBN/NAT10/ATM/CENPF/SMARCA5/SMG6/SPDL1/DYNC1LI1/NDC80/ERCC4/BAZ1B/MAD1L1/TNKS2/TNKS/WAPL/ATRX	26
BP	GO:0018126	protein hydroxylation	11/3218	27/18800	0.00322126	0.0360489	0.0300363	PLOD2/P3H2/P3H1/ERO1A/ASPH/P4HA3/OGFOD1/VPS33B/CRTAP/P4HA1/EGLN1	11
BP	GO:0034453	microtubule anchoring	11/3218	27/18800	0.00322126	0.0360489	0.0300363	GSK3B/KIF3A/CAMSAP3/BBS4/CCDC187/NINL/CEP350/CLASP2/CCDC68/PCM1/HOOK3	11
BP	GO:0051571	positive regulation of histone H3-K4 methylation	11/3218	27/18800	0.00322126	0.0360489	0.0300363	KMT2E/DNMT1/SNW1/KANSL3/PHF20/KMT2A/KANSL1/CTNNB1/SMAD4/AUTS2/HCFC1	11
BP	GO:0120162	positive regulation of cold-induced thermogenesis	28/3218	98/18800	0.00326147	0.0364325	0.030356	ACADL/KDM1A/CPT2/OMA1/LEPR/TRPM8/GRB10/CD36/ADIPOR2/STAT6/HADH/PPARGC1B/JAK2/EBF2/SYK/APC/EHMT1/ALMS1/KDM3A/DECR1/ADIPOR1/PDGFC/CNOT3/PRLR/DYNC1H1/IGF1R/IRF4/ZNF516	28
BP	GO:0045860	positive regulation of protein kinase activity	89/3218	396/18800	0.00336854	0.0375605	0.0312958	PAK2/DLG1/MAP3K13/PIK3CA/CAB39/EPHA4/XRCC5/CCNYL1/BMPR2/IL6R/CLSPN/DDR2/COPS8/PRKAG2/EZH2/WNK1/NCKAP1L/CCNT1/LRRK2/OSBPL8/ERBB3/TLR6/PDE5A/MOB1B/EFNA5/PPP2CA/PRRC1/INSR/MOB3B/JAK2/SLC1A1/PTK2B/SYK/MAP3K7/MAP3K5/SASH1/TAB2/MAP3K4/PSEN1/MNAT1/MAP2K5/ABL1/CALM2/CCDC88A/ADAM17/PIBF1/BORA/FLT1/ABI1/CCNY/STK4/PTPN1/STK3/PTK2/PDGFD/TGFB2/PROX1/TAOK3/PDGFC/RAPGEF2/FBXW7/CDC6/ITGB3/TOM1L1/ERN1/MMD/AXIN2/R…	89
BP	GO:0010632	regulation of epithelial cell migration	68/3218	290/18800	0.00337982	0.037618	0.0313438	PIK3CB/NRP2/BMPR2/EPB41L5/KRIT1/MET/SEMA3A/HDAC9/KDR/ANXA3/MEF2C/DOCK5/PTK2B/SASH1/SMOC2/MCC/HIF1A/SPRED1/MAP2K5/RAB11A/ARSB/ABL1/PRKCE/RTN4/MAP4K4/ROCK2/ADAM17/STARD13/RIN2/ENPP2/PTK2/PIK3C2A/TGFB2/DUSP10/AKT3/PROX1/ADIPOR1/P2RX4/SCARB1/FBXW7/PLCG2/BCAS3/NF1/GRN/ITGB3/MAP3K3/PRKCA/SEMA5A/PRKD1/EVL/NR2F2/FOXP1/ADAMTS9/PTPRG/TGFBR2/PPARG/CLASP2/RREB1/PTPRM/PDPK1/PTEN/DOCK1/ADAM9/FGFR1/ADGRA2/VEGFC…	68
BP	GO:0007032	endosome organization	25/3218	85/18800	0.00346242	0.0384679	0.0320519	SYNJ1/DNAJC13/STAM2/HOOK1/SNX10/EEA1/PI4K2B/CLCN3/SNX3/VTA1/BLOC1S6/USP8/RAB11A/VPS36/ARFGEF2/CHMP4C/LAPTM4B/VPS11/IST1/VPS33B/TMCC1/PDCD6IP/VPS4B/VPS37A/HOOK3	25
BP	GO:0140718	NA	12/3218	31/18800	0.00351561	0.0389183	0.0324272	KDM1A/PPHLN1/ATF7IP/DNMT1/L3MBTL3/DNMT3A/SETDB2/RRP8/MBD2/HELLS/TET1/PHF8	12
BP	GO:0150117	NA	12/3218	31/18800	0.00351561	0.0389183	0.0324272	EPB41L5/KDR/FMN1/SMAD3/ABL1/TSC1/LIMS1/MAP4K4/PTPRJ/THY1/PIK3R1/ROCK1	12
BP	GO:0033673	negative regulation of kinase activity	57/3218	236/18800	0.00353003	0.0389679	0.0324686	WWTR1/PIK3CB/ADARB1/KAT2B/CBLB/RUBCN/PAK2/CEP85/PRKAG2/TARBP2/PTPRB/IRAK3/FBXO7/DUSP16/LRP6/CDK5RAP2/LATS1/IBTK/APC/PSEN1/SLC8A3/CHP1/SPRED1/HMGCR/ABL1/SLC8A1/RB1/PIP4K2A/PTPN1/LYN/DEPTOR/HIPK3/IPO7/SORL1/PTPRJ/THY1/CBL/DUSP10/AIDA/SMYD3/PPP2R5A/NF2/NF1/MYOCD/PRKAR1A/SNX6/NR2F2/PRKAR2A/PPARG/STK38/DTNBP1/PTPN2/PDPK1/PDCD4/PTEN/CHORDC1/LRP5	57
BP	GO:0010883	regulation of lipid storage	18/3218	55/18800	0.00353909	0.0389679	0.0324686	ITGAV/CD36/OSBPL8/NFKB1/PLIN3/C3/PLIN2/TTC39B/LPL/ABCA1/SCARB1/FBXW7/ACACB/FTO/ITGB3/PPARG/PTPN2/MSR1	18
BP	GO:0031113	regulation of microtubule polymerization	18/3218	55/18800	0.00353909	0.0389679	0.0324686	DYRK1A/AKAP9/MET/NAV3/SLAIN2/CAMSAP3/CDK5RAP2/ABL1/CAMSAP1/SLAIN1/ARHGEF7/CKAP5/CAMSAP2/CLIP1/EML2/TBCD/OCLN/PAK1	18
BP	GO:0000086	G2/M transition of mitotic cell cycle	37/3218	140/18800	0.00359595	0.0395233	0.0329313	TOPBP1/BACH1/APP/CLSPN/PBX1/CDK14/RINT1/BRD4/BABAM1/FBXL17/CCNG1/UIMC1/CDC14B/LATS1/FOXN3/RAB11A/MTA3/CALM2/FBXL3/PLCB1/CCNY/CHMP4C/RRM2B/NBN/TAF2/USP47/ATM/CENPF/TAOK3/CHEK2/CDC6/RAD51C/RAD17/SIN3A/VPS4B/CCNB3/BRCC3	37
BP	GO:0006606	protein import into nucleus	41/3218	159/18800	0.00366331	0.0401919	0.0334884	CBLB/KPNA1/ATF2/NUP35/EFCAB7/TNPO3/GLI3/CD36/LRRK2/NUP107/IPO8/PPP3CA/JAK2/SYK/TRAF3IP2/PSEN1/CHP1/SMAD3/FERMT1/MAVS/STK4/CSE1L/STK3/UBR5/NUP98/IPO7/CDH1/NF1/NUP88/NUP85/PIK3R1/IPO11/RANBP17/TNPO1/PML/PRKD1/NUP153/MAPK14/RAB23/NOLC1/FAM53B	41
BP	GO:0040001	establishment of mitotic spindle localization	13/3218	35/18800	0.0036939	0.040388	0.0336518	GPSM2/HTT/CDK5RAP2/ITGB1/UBXN2B/PAFAH1B1/NDEL1/SPDL1/FBXW11/CLASP2/NDC80/NDE1/MCPH1	13
BP	GO:0042752	regulation of circadian rhythm	32/3218	117/18800	0.0036943	0.040388	0.0336518	GSK3B/RORC/PRKAA2/EZH2/CRY1/ARNTL2/CLOCK/MAPK9/FBXL17/RORA/PPP1CB/ROCK2/FBXL3/PSPC1/PRKDC/PER3/PROX1/FBXW7/ZFHX3/PRKAA1/FBXW11/UBE3A/SIN3A/PML/ATG7/PPARG/PHLPP1/USP7/BTRC/MAPK8/RBM4/KDM2A	32
BP	GO:0048066	developmental pigmentation	16/3218	47/18800	0.00374393	0.0407857	0.0339831	USP13/MREG/ZEB2/GLI3/AP1M1/MEF2C/ENPP1/SOD2/BLOC1S6/BCL2L11/VPS33A/HPS4/ANKRD27/ADAMTS9/HPS5/ATP6AP2	16
BP	GO:0051972	regulation of telomerase activity	16/3218	47/18800	0.00374393	0.0407857	0.0339831	XRCC5/HNRNPA2B1/NAF1/HMBOX1/TCP1/MAP3K4/GRHL2/TERF1/NVL/NEK7/MAPKAPK5/SMG6/CTNNB1/PARN/TNKS/MAPK1	16
BP	GO:0016032	viral process	93/3218	418/18800	0.00376732	0.0408456	0.034033	TMPRSS2/ADARB1/GSK3B/ITGB5/TFRC/ITGAV/PIKFYVE/CDC42/STAT1/MGAT5/ITGB6/EPS15/NFIA/PKN2/ZC3HAV1/EP300/EEA1/TARBP2/CCNT1/HCFC2/PIK3C2G/CHD1/MAN2A1/LARP1/TNIP1/SMARCA4/LDLR/INSR/STOM/PCSK5/TRIM14/SNX3/VTA1/IGF2R/SNW1/FUT8/NEDD4/EIF2AK4/YTHDC2/MGAT4A/RAB1A/ROCK2/MVB12B/LRSAM1/TRIM13/USP6NL/ITGB1/NMT2/MRC1/MAVS/VAPB/ITCH/STAU1/CHMP4C/PABPC1/WWP1/UVRAG/DDX6/CD55/CR2/XPR1/RNASEL/PROX1/NR5A2/SCARB1/N4BP1/…	93
BP	GO:0001764	neuron migration	42/3218	164/18800	0.0037732	0.0408456	0.034033	COL3A1/NRP2/LRIG2/SEMA3A/ADGRL3/MEF2C/SH3RF1/NTRK2/CEP85L/FYN/PSEN1/ZNF609/NEO1/BBS4/PEX13/DCLK1/MARK1/SDCCAG8/SRGAP2/CRKL/RAPGEF2/FBXO31/WDR62/AXL/PAFAH1B1/NDEL1/UNK/NIPBL/NTRK3/NR2F2/CTNNB1/ULK4/PHACTR1/NDE1/AUTS2/SHTN1/KIF20B/FGFR1/NRG1/PCM1/TOP2B/DISC1	42
BP	GO:2000060	positive regulation of ubiquitin-dependent protein catabolic process	30/3218	108/18800	0.00377787	0.0408456	0.034033	GSK3B/ZYG11B/ANKIB1/NUB1/LRRK2/MDM2/MAPK9/SH3RF1/PTK2B/UBQLN1/AGTPBP1/PSEN1/ARIH1/PIAS1/RNF144A/ZER1/RNF19A/PTK2/FBXW8/FBXW7/RNF180/DAB2/FBXO22/HECTD1/ARIH2/MKRN2/AXIN1/PTEN/DISC1/TAF1	30
BP	GO:0071634	regulation of transforming growth factor beta production	14/3218	39/18800	0.00377835	0.0408456	0.034033	ATF2/ITGAV/ITGB6/ITGB8/HIF1A/SMAD3/LTBP1/FERMT1/LAPTM4B/TGFB2/CD34/FURIN/SMAD4/ATP6AP2	14
BP	GO:0043507	positive regulation of JUN kinase activity	15/3218	43/18800	0.00378925	0.0408456	0.034033	MAP3K13/EPHA4/TLR6/PTK2B/SYK/MAP3K7/MAP3K5/SASH1/MAP3K4/PTPN1/TAOK3/ERN1/AXIN1/PAK1/MAP3K11	15
BP	GO:0071604	transforming growth factor beta production	15/3218	43/18800	0.00378925	0.0408456	0.034033	ATF2/ITGAV/COL3A1/ITGB6/ITGB8/HIF1A/SMAD3/LTBP1/FERMT1/LAPTM4B/TGFB2/CD34/FURIN/SMAD4/ATP6AP2	15
BP	GO:0032956	regulation of actin cytoskeleton organization	80/3218	352/18800	0.0038609	0.0415452	0.034616	NCK1/CD47/PHLDB2/PAK2/DLG1/PIK3CA/NCKAP1/CYFIP1/CAPZB/CDC42/WASL/MET/SCIN/NCKAP1L/LIMA1/ARHGDIB/ADD1/AP1AR/EPHA5/RHOBTB3/RASA1/FER/EFNA5/PAM/LPAR1/KANK1/PTK2B/ARHGAP18/LATS1/TGFB3/TMOD2/TMOD3/CGNL1/TPM1/FMN1/BBS4/SMAD3/IQGAP2/ABL1/TSC1/ALMS1/PLEKHH2/PRKCE/CCDC88A/NCK2/ROCK2/SPTAN1/SVIL/STAU2/ARFGEF1/FCHSD2/SWAP70/RDX/ABL2/ARPC5/PROX1/RHOF/NF2/ARFIP1/ARHGAP35/BCAS3/SSH2/BAIAP2/PIK3R1/RICTOR/SEMA5A…	80
BP	GO:0045995	regulation of embryonic development	20/3218	64/18800	0.00397713	0.0427211	0.0355958	DHX36/PHLDB2/TRIP12/INSR/LAMA4/LAMA2/EHMT1/WDPCP/PLCB1/RBM19/PAFAH1B1/NIPBL/CTNNB1/NR2C2/CLASP2/LAMA3/LAMA1/CCSAP/RPS6KA6/AMOT	20
BP	GO:0000466	maturation of 5.8S rRNA from tricistronic rRNA transcript (SSU-rRNA, 5.8S rRNA, LSU-rRNA)	10/3218	24/18800	0.0040573	0.0430957	0.0359079	URB1/WDR12/ERI3/UTP20/EXOSC9/KRI1/RCL1/EXOSC8/PES1/ERI1	10
BP	GO:0006346	methylation-dependent chromatin silencing	10/3218	24/18800	0.0040573	0.0430957	0.0359079	KDM1A/PPHLN1/ATF7IP/DNMT1/L3MBTL3/DNMT3A/SETDB2/MBD2/HELLS/TET1	10
BP	GO:0007035	vacuolar acidification	10/3218	24/18800	0.0040573	0.0430957	0.0359079	PPT1/TMEM106B/DMXL1/DMXL2/CLN6/ATP6V1H/ATP6V0A2/GRN/CLN3/ATP6AP2	10
BP	GO:0030859	polarized epithelial cell differentiation	10/3218	24/18800	0.0040573	0.0430957	0.0359079	TP63/CDC42/CAMSAP3/AHI1/MYO9A/RAB10/LAMA1/FAT1/DLG5/OPHN1	10
BP	GO:0051905	establishment of pigment granule localization	10/3218	24/18800	0.0040573	0.0430957	0.0359079	MREG/RAB11B/BLOC1S6/MYO5A/BBS4/RAB11A/RAB1A/BBS2/RAB27B/SHROOM2	10
BP	GO:1901522	positive regulation of transcription from RNA polymerase II promoter involved in cellular response to chemical stimulus	10/3218	24/18800	0.0040573	0.0430957	0.0359079	ATF2/CARF/EP300/RBPJ/SMAD5/HIF1A/CHD6/SMAD1/RUNX2/SMAD4	10
BP	GO:0006895	Golgi to endosome transport	8/3218	17/18800	0.00410145	0.0430957	0.0359079	EPS15/SORT1/MON2/AP1AR/VPS13A/VPS13C/KIF16B/GBF1	8
BP	GO:0009226	nucleotide-sugar biosynthetic process	8/3218	17/18800	0.00410145	0.0430957	0.0359079	UAP1/GFPT2/NANS/PGM3/UXS1/GFPT1/GMDS/PMM2	8
BP	GO:0033631	cell-cell adhesion mediated by integrin	8/3218	17/18800	0.00410145	0.0430957	0.0359079	DPP4/ITGA4/WNK1/ITGB1/SWAP70/PIEZO1/SKAP1/ADAM9	8
BP	GO:0048569	post-embryonic animal organ development	8/3218	17/18800	0.00410145	0.0430957	0.0359079	KDR/JAK2/FBN1/MYO1E/BCL2L11/EFEMP1/BCL11B/CDH23	8
BP	GO:1900034	regulation of cellular response to heat	8/3218	17/18800	0.00410145	0.0430957	0.0359079	ATR/GSK3B/DNAJB6/EP300/ATM/CD34/CREBBP/CHORDC1	8
BP	GO:2000369	regulation of clathrin-dependent endocytosis	8/3218	17/18800	0.00410145	0.0430957	0.0359079	PIK3CB/WASL/SCYL2/BMP2K/AAK1/SMAP1/DAB2/SH3GL3	8
BP	GO:0019915	lipid storage	25/3218	86/18800	0.00410302	0.0430957	0.0359079	NRIP1/ITGAV/CD36/OSBPL8/CRY1/NFKB1/CDS1/PLIN3/C3/PLIN2/TTC39B/LPL/ABCA1/ENPP1/ZFYVE1/SOAT1/SCARB1/FBXW7/ACACB/FTO/STAT5B/ITGB3/PPARG/PTPN2/MSR1	25
BP	GO:0090311	regulation of protein deacetylation	19/3218	60/18800	0.00419168	0.043952	0.0366213	DYRK1A/YEATS2/PRKAA2/ZZZ3/EP300/LRRK2/CAMK2D/SPRED1/SPRED2/FRY/NEK3/KAT14/RRP8/TADA2A/PRKAA1/NIPBL/PRKD1/FNTA/MAPK8	19
BP	GO:2000573	positive regulation of DNA biosynthetic process	22/3218	73/18800	0.0042616	0.0446091	0.0371688	ATR/XRCC5/NAF1/PTK2B/HMBOX1/TCP1/MAP3K4/SMOC2/GRHL2/DSCC1/ATM/NVL/NEK7/MAPKAPK5/FBXO4/CTNNB1/PARN/TNKS2/TNKS/NOX4/PAK3/MAPK1	22
BP	GO:1900180	regulation of protein localization to nucleus	35/3218	132/18800	0.00428925	0.0448223	0.0373465	NMD3/WWTR1/GSK3B/TFRC/EFCAB7/GLI3/CD36/CTNNA1/JAK2/FYN/LATS1/TCP1/PSEN1/CHP1/SMAD3/EIF2AK3/DCLK1/FERMT1/MAVS/UBR5/NVL/NF2/DCLK2/CDH1/NF1/KAT7/PIK3R1/FBXO4/SIN3A/PRKD1/MAPK14/RAB23/TRIM8/NOLC1/MFHAS1	35
BP	GO:0035265	organ growth	44/3218	175/18800	0.00444625	0.0463841	0.0386478	IFT80/RUNX1/TOMM70/ATF2/ERBB4/DDR2/LEPR/TGFBR3/ARID2/YBX3/PDLIM5/RBPJ/MEF2C/WWC1/BNC2/TMEM38B/LATS1/ESR1/SAV1/BCL2L11/STK4/STK3/ZFPM2/EXT1/TGFB2/KCNK2/PROX1/SMAD1/ACACB/PTPN11/PRKAR1A/PRLR/UBE3A/AKAP13/TGFBR2/MAPK14/JARID2/SMAD2/FGFR2/PTEN/SORBS2/WWC2/RARB/WWC3	44
BP	GO:1901989	positive regulation of cell cycle phase transition	33/3218	123/18800	0.00447503	0.0466054	0.0388322	APP/CUL3/PBX1/STIL/KMT2E/EZH2/MDM2/ANAPC4/ANKRD17/BRD4/CDC23/TMOD3/RAB11A/MTA3/ADAM17/CPSF3/CENPJ/RB1/PLCB1/RRM2B/MTBP/RDX/CDC73/ANAPC7/CHEK2/PLRG1/PLCG2/ATAD5/CDC6/STXBP4/RAD51C/SIN3A/VPS4B	33
BP	GO:0031440	regulation of mRNA 3'-end processing	11/3218	28/18800	0.0044956	0.0467406	0.0389449	DHX36/BARD1/AHCYL1/CCNT1/CPSF6/YTHDC1/ZC3H14/LEO1/CDC73/PAPOLA/CPEB3	11
BP	GO:0045931	positive regulation of mitotic cell cycle	34/3218	128/18800	0.00468477	0.0486253	0.0405152	APP/CUL3/PBX1/STIL/PKN2/KMT2E/MDM2/ANAPC4/ANKRD17/BRD4/CDC23/SMOC2/TMOD3/RAB11A/ABL1/MTA3/ADAM17/CPSF3/CENPJ/RB1/PLCB1/RRM2B/MTBP/RDX/ANAPC7/PLRG1/PTPN11/PAFAH1B1/CDC6/STAT5B/PRKCA/RAD51C/SIN3A/VPS4B	34
BP	GO:0048762	mesenchymal cell differentiation	58/3218	244/18800	0.00472461	0.0489561	0.0407908	WWTR1/TIAM1/PHLDB2/GSK3B/PHACTR4/EPHA4/ERBB4/NRP2/CDC42/STAT1/EPB41L5/ACVR1/TGFBR3/SEMA3C/SEMA3A/EZH2/DDX17/LRP6/TAPT1/RBPJ/FAM172A/MEF2C/FBXL17/PPP2CA/HDAC2/TGFB3/HIF1A/SPRED1/SMAD3/RTN4/SPRED2/ROCK2/EXT1/TGFB2/MARK1/ADIPOR1/AXIN2/DAB2/SEMA5A/CTNNB1/IL17RD/SEMA3F/TGFBR2/CLASP2/CUL7/ROCK1/LDLRAD4/SMAD2/SMAD4/FGFR2/TCF7L2/PDCD4/NOLC1/PTEN/FGFR1/NRG1/DLG5/MAPK1	58
BP	GO:0097720	calcineurin-mediated signaling	16/3218	48/18800	0.0047388	0.0489637	0.0407971	GSK3B/ERBB3/PPP3CA/HOMER3/PPP3CC/CHP1/PPP3R1/NFATC2/CAMTA1/NR5A2/SPPL3/NFATC3/NFAT5/PLCG2/NRG1/PPP3CB	16
BP	GO:0009886	post-embryonic animal morphogenesis	7/3218	14/18800	0.00478102	0.0489637	0.0407971	KDR/FBN1/BCL2L11/EFEMP1/CRB1/CDH23/ATRX	7
BP	GO:0010457	centriole-centriole cohesion	7/3218	14/18800	0.00478102	0.0489637	0.0407971	CROCC/CEP135/KIF3A/CNTLN/CEP250/CTNNB1/RTTN	7
BP	GO:0031054	pre-miRNA processing	7/3218	14/18800	0.00478102	0.0489637	0.0407971	PRKRA/AGO1/AGO3/TARBP2/AGO2/DROSHA/DICER1	7
BP	GO:0033169	histone H3-K9 demethylation	7/3218	14/18800	0.00478102	0.0489637	0.0407971	KDM1A/KDM7A/KDM3B/KDM4C/KDM3A/JMJD1C/PHF8	7
BP	GO:0060628	regulation of ER to Golgi vesicle-mediated transport	7/3218	14/18800	0.00478102	0.0489637	0.0407971	PGAP1/RINT1/LRRK2/STX18/YIPF5/SORL1/SCFD1	7
BP	GO:0099170	postsynaptic modulation of chemical synaptic transmission	7/3218	14/18800	0.00478102	0.0489637	0.0407971	CYFIP1/PPP3CA/USP8/PLCB1/RNF19A/CDH1/EIF4A3	7
BP	GO:0010232	vascular transport	25/3218	87/18800	0.00483998	0.0491761	0.0409741	TFRC/LRP2/LEPR/SLC16A1/CD36/SLC38A1/SLC2A13/ABCC9/ABCG2/ATP8A1/SLC4A4/SLC12A2/INSR/SLC1A1/SLC44A1/SLC22A3/SLC7A8/ABCC4/SLC24A3/ABCC3/SLCO3A1/SLC6A20/SLC6A6/ABCC1/SLC7A2	25
BP	GO:0150104	NA	25/3218	87/18800	0.00483998	0.0491761	0.0409741	TFRC/LRP2/LEPR/SLC16A1/CD36/SLC38A1/SLC2A13/ABCC9/ABCG2/ATP8A1/SLC4A4/SLC12A2/INSR/SLC1A1/SLC44A1/SLC22A3/SLC7A8/ABCC4/SLC24A3/ABCC3/SLCO3A1/SLC6A20/SLC6A6/ABCC1/SLC7A2	25
BP	GO:0033173	calcineurin-NFAT signaling cascade	15/3218	44/18800	0.00485455	0.0491761	0.0409741	GSK3B/ERBB3/PPP3CA/HOMER3/PPP3CC/CHP1/PPP3R1/NFATC2/CAMTA1/SPPL3/NFATC3/NFAT5/PLCG2/NRG1/PPP3CB	15
BP	GO:1902116	negative regulation of organelle assembly	15/3218	44/18800	0.00485455	0.0491761	0.0409741	KAT2B/CEP97/SEC22B/LRRK2/TBC1D30/CDK5RAP2/FEZ2/GDI2/MPHOSPH9/TRIM37/SCFD1/MAP4/SMAD4/CCP110/MTM1	15
BP	GO:0034101	erythrocyte homeostasis	35/3218	133/18800	0.00488288	0.0491761	0.0409741	UBA5/SP3/STAT1/ACVR2A/TGFBR3/HIPK2/KMT2E/NCKAP1L/RPS14/HSPA9/SMAD5/PTBP3/JAK2/FOXO3/UFL1/L3MBTL3/HIF1A/ARID4A/TMOD3/RB1/LYN/PRKDC/SMAP1/AXL/KAT7/STAT5B/IREB2/RCOR1/ADGRF5/MAPK14/PTPN2/MFHAS1/ABCB10/ETS1/KCNQ1	35
BP	GO:0030326	embryonic limb morphogenesis	32/3218	119/18800	0.00488315	0.0491761	0.0409741	MBNL1/TP63/LNPK/PBX1/LMBR1/GLI3/CACNA1C/WDR19/TBC1D32/HDAC2/PSEN1/BCL2L11/AFF3/WDPCP/GRHL2/CHD7/C2CD3/ZBTB16/LRP4/DYNC2H1/TGFB2/INTU/MEGF8/NIPBL/CTNNB1/RUNX2/SMAD4/CREBBP/FBXW4/RARB/LRP5/GPC3	32
BP	GO:0035113	embryonic appendage morphogenesis	32/3218	119/18800	0.00488315	0.0491761	0.0409741	MBNL1/TP63/LNPK/PBX1/LMBR1/GLI3/CACNA1C/WDR19/TBC1D32/HDAC2/PSEN1/BCL2L11/AFF3/WDPCP/GRHL2/CHD7/C2CD3/ZBTB16/LRP4/DYNC2H1/TGFB2/INTU/MEGF8/NIPBL/CTNNB1/RUNX2/SMAD4/CREBBP/FBXW4/RARB/LRP5/GPC3	32
BP	GO:0007031	peroxisome organization	13/3218	36/18800	0.00488965	0.0491761	0.0409741	MFF/SCP2/ABCD3/PEX1/ABCD2/DNM1L/PEX11G/PEX3/PEX13/MAVS/SEC16B/LONP2/TMEM135	13
BP	GO:0051294	establishment of spindle orientation	13/3218	36/18800	0.00488965	0.0491761	0.0409741	GPSM2/HTT/CDK5RAP2/ITGB1/UBXN2B/PAFAH1B1/NDEL1/SPDL1/FBXW11/MAP4/NDC80/NDE1/MCPH1	13
BP	GO:0140448	NA	13/3218	36/18800	0.00488965	0.0491761	0.0409741	MME/BACE2/DPP4/YIPF5/PCSK5/ERO1A/SLC30A6/PCSK7/DISP1/SLC30A5/FURIN/PLA2G7/ATP6AP2	13
BP	GO:1902745	positive regulation of lamellipodium organization	13/3218	36/18800	0.00488965	0.0491761	0.0409741	PIK3CA/NCKAP1/CYFIP1/CDC42/ARHGEF7/ENPP2/OCLN/PIK3R1/CARMIL1/RREB1/AUTS2/PLCE1/ATP7A	13
BP	GO:0016233	telomere capping	14/3218	40/18800	0.00491192	0.0493196	0.0410937	RAD50/MAP3K4/TERF1/PRKDC/NBN/ATM/NEK7/MAPKAPK5/SMG6/ERCC4/USP7/TNKS2/TNKS/MAPK1	14
BP	GO:0002221	pattern recognition receptor signaling pathway	44/3218	176/18800	0.00496681	0.0497895	0.0414852	PUM1/CTSS/NOD1/CD36/IRAK4/IRAK3/USP15/ALPK1/TNIP3/TLR6/ANKRD17/PJA2/TNIP1/UBQLN1/MAP3K7/ESR1/AP3B1/PRKCE/RTN4/PELI1/PUM2/ITCH/LY96/LYN/RIPK2/BIRC3/BIRC2/SLC15A4/OTUD4/CYLD/LSM14A/PLCG2/ERBIN/OTULIN/TRAF3/LTF/IRF4/RNF125/COLEC12/EPG5/PDPK1/MFHAS1/RPS6KA3/XIAP	44
CC	GO:0031252	cell leading edge	135/3313	416/19594	3.69415e-15	2.72997e-12	2.05706e-12	ARHGEF26/ITSN1/ROBO2/PHLDB2/ARHGAP31/MYLK/ACAP2/APP/PIK3CA/DPP4/FAP/PHACTR4/NCKAP1/ITGAV/CYFIP1/CAPZB/RAPH1/CDC42/EPB41L5/SSX2IP/PKN2/COBL/MKLN1/WASL/PACSIN2/ATP2B1/FGD6/LIMA1/RAB3IP/FGD4/C2CD5/PTPN13/LDB2/APBB2/GABRA2/RUFY3/ADGRV1/RASA1/FER/WWC1/GABRG2/DPYSL3/ARAP3/CTNNA1/SNX2/INSR/SH3RF1/SH3YL1/CLCN3/KANK1/DOCK8/PTK2B/PTPRK/ARHGAP18/APC/MCC/SYNE2/TRPM7/MYO5A/TLN2/TPM1/IQGAP2/ABL1/TSC1/PLEKHH2/C…	135
CC	GO:0030027	lamellipodium	77/3313	202/19594	3.9896e-13	1.47416e-10	1.11079e-10	ITSN1/ARHGAP31/MYLK/APP/PIK3CA/DPP4/FAP/PHACTR4/NCKAP1/ITGAV/CYFIP1/CAPZB/RAPH1/PKN2/WASL/FGD6/RAB3IP/FGD4/PTPN13/APBB2/RUFY3/FER/DPYSL3/ARAP3/CTNNA1/SNX2/SH3RF1/DOCK8/PTK2B/APC/MCC/SYNE2/IQGAP2/TSC1/PLEKHH2/CCDC88A/SPATA13/ARHGEF7/ABI1/APBB1IP/ITGB1/PABPC1/CAPRIN1/CTNND1/SWAP70/PARVA/RDX/ENAH/CDC42BPA/SRGAP2/SCYL3/ARPC5/TESC/NF2/KLHL2/PIEZO1/CDH1/MYH10/ITGB3/BAIAP2/MYO10/EVL/CDC42BPB/CTNNB1/PLXN…	77
CC	GO:0098791	Golgi subcompartment	118/3313	385/19594	1.44161e-11	3.55116e-09	2.67583e-09	MME/ATP2C1/BACE2/TBC1D23/B4GALT4/GOLGB1/APP/GOLIM4/GALNT3/AP1S3/MYO1B/GOLPH3L/TMEM59/WLS/SORT1/AKAP9/PLEKHA8/COG5/GSAP/CRACR2A/B4GALNT3/RAB21/LRRK2/CCDC91/PI4K2B/ATP8A1/USO1/AP1M1/RHOBTB3/MAN2A1/YIPF5/PAM/YIPF2/RIC1/PCSK5/CLTA/B4GALT1/HACE1/IGF2R/ZFYVE1/FUT8/ATP8B4/AP4E1/RAB11A/SCAMP1/YIPF4/BIRC6/MGAT4A/UXS1/VPS54/AFTPH/RAB10/ASAP2/RABEPK/NBEA/POSTN/COG6/ATP7B/COG3/USP6NL/STX16/MMP24/SULF2/ARFGEF…	118
CC	GO:0005819	spindle	121/3313	402/19594	2.9614e-11	5.47119e-09	4.12258e-09	TFDP2/STAG1/CEP63/TOPBP1/SPICE1/IQCB1/APP/TBL1XR1/EPB41/CUL3/HECW2/CDC42/CEP85/RIF1/PKP4/EVI5/CDC14A/GPSM2/MICAL3/POC1B/NEDD1/BOD1L1/ALPK1/TBCK/HMMR/NUDCD2/CCDC69/NR3C1/IK/PPP2CA/KIF3A/CDK5RAP2/HAUS6/CLTA/CDC14B/SPIN1/CEP162/KATNA1/LATS1/CEP128/MAPKBP1/INO80/KATNBL1/MAP2K5/RAB11A/ALMS1/SPAST/BIRC6/RMDN2/EML4/CALM2/SMC6/BORA/KATNAL1/FRY/RB1/ARHGEF7/KIF16B/KIF3B/CHMP4C/TERF1/CSPP1/UBXN2B/RMDN1/CKAP…	121
CC	GO:0005802	trans-Golgi network	85/3313	260/19594	3.07336e-10	4.54243e-08	3.42276e-08	MME/ATP2C1/BACE2/TBC1D23/APP/AP1S3/MYO1B/GOLPH3L/WLS/PLEKHA8/COG5/GSAP/CRACR2A/RAB21/LRRK2/CCDC91/PI4K2B/ATP8A1/AP1M1/RHOBTB3/YIPF5/PAM/YIPF2/RIC1/PCSK5/CLTA/IGF2R/ATP8B4/AP4E1/RAB11A/SCAMP1/YIPF4/BIRC6/VPS54/AFTPH/RAB10/RABEPK/NBEA/POSTN/COG6/ATP7B/COG3/USP6NL/STX16/MMP24/ARFGEF2/ATP9A/ARFGEF1/TRAPPC9/RAB6A/DENND5A/PIK3C2A/SORL1/PCSK7/OSBP/ATXN2/SLC10A7/ARFIP1/ATP2C2/CDH1/CLTC/MYO18A/VPS53/STX8/…	85
CC	GO:0005925	focal adhesion	121/3313	419/19594	5.31516e-10	5.63688e-08	4.24744e-08	MME/ALCAM/PHLDB2/ARHGAP31/ITGB5/LMLN/LPP/DPP4/FAP/ITGA6/ITGA4/NCKAP1/ITGAV/CYFIP1/TNS1/CDC42/EPB41L5/ITGB6/DDR2/MPZL1/DCAF6/DOCK7/JAK1/RPL5/TNS3/TES/PTPN12/ITGB8/PACSIN2/RAB21/LIMA1/PPFIBP1/PPP1R12A/AFAP1/ADD1/ANXA5/RPL9/G3BP1/RPS14/ARHGAP26/CTNNA1/HSPA9/ADGRE5/FOCAD/JAK2/PGM5/PTK2B/EPB41L2/IGF2R/NUMB/SYNE2/ADAM10/TLN2/CHP1/LIMS1/MAP4K4/IL1RL1/PPP1CB/RAB10/ADAM17/LMO7/FLT1/THSD1/ARHGEF7/APBB1IP/I…	121
CC	GO:0030055	cell-substrate junction	123/3313	428/19594	5.3394e-10	5.63688e-08	4.24744e-08	MME/ALCAM/PHLDB2/ARHGAP31/ITGB5/LMLN/LPP/DPP4/FAP/ITGA6/ITGA4/NCKAP1/ITGAV/CYFIP1/TNS1/CDC42/EPB41L5/ITGB6/DDR2/MPZL1/DCAF6/DOCK7/JAK1/RPL5/TNS3/TES/PTPN12/ITGB8/PACSIN2/RAB21/LIMA1/PPFIBP1/PPP1R12A/AFAP1/ADD1/ANXA5/RPL9/G3BP1/RPS14/ARHGAP26/CTNNA1/HSPA9/ADGRE5/FOCAD/JAK2/PGM5/PTK2B/EPB41L2/IGF2R/NUMB/SYNE2/ADAM10/TLN2/CHP1/LIMS1/MAP4K4/IL1RL1/PPP1CB/RAB10/ADAM17/LMO7/FLT1/THSD1/ARHGEF7/APBB1IP/I…	123
CC	GO:0005769	early endosome	114/3313	389/19594	6.49783e-10	6.00237e-08	4.52283e-08	MME/DNAJC13/SNX4/RUBCN/TFRC/ATP13A3/VPS8/APP/OSBPL6/EPHA4/PIKFYVE/TRAK2/MYO1B/CCDC93/STAM2/SNX27/INPP5B/EPS15/ZFYVE9/WLS/SNX7/SORT1/VPS41/STEAP2/SNX13/PACSIN2/RAB21/EEA1/MON2/UHRF1BP1L/LRP6/HTT/AP1AR/APBB2/KDR/LNPEP/ZFYVE16/SNX2/LDLR/SNX30/FKBP15/CLCN3/SLC1A1/NTRK2/FIG4/SNX3/STX7/IGF2R/NUMB/PSEN1/USP8/MYO5A/EHD4/CLN6/RAPGEF1/PPP1R21/INPP4A/COMMD1/RAB1A/TGFBRAP1/MVB12B/GPR107/KIF16B/TM9SF4/ITCH/PT…	114
CC	GO:0016607	nuclear speck	118/3313	411/19594	1.27436e-09	1.04639e-07	7.88465e-08	SMC4/RSRC1/DHX36/DYRK1A/NRIP1/SON/PPIG/CWC22/SAP130/SNRNP40/TRIP12/BARD1/HP1BP3/SF3B1/SRSF10/VPS72/HDAC4/PRKAA2/SRSF11/HIPK1/PIAS3/PRPF3/CDK13/GLI3/STK17A/NME8/HBP1/KMT2E/DDX17/PACSIN2/CPSF6/SARNP/DHX15/YTHDC1/BMP2K/COPS4/GATAD2A/MEF2C/RBM27/NR3C1/IK/DDX46/FAM193B/HAUS6/SMC5/BNIP3L/SMU1/CDC40/ASCC3/PNISR/FBXL4/ARHGAP18/AFDN/SNW1/ZC3H14/HIF1A/TCF12/PIAS1/AAGAB/ZNF638/PPP4R3B/SMC6/PSPC1/ZC3H13/WBP4…	118
CC	GO:0098687	chromosomal region	106/3313	366/19594	5.22543e-09	3.86159e-07	2.90974e-07	SMC4/DHX36/ATR/STAG1/KAT2B/XRCC5/ORC2/KDM1A/ORC4/RIF1/NUF2/MEAF6/ITGB3BP/HNRNPA2B1/ORC5/EZH2/ATF7/NUP107/PPP1R12A/BOD1L1/NCAPG/POLR2B/CENPC/UPF1/NUDCD2/PPP2CA/RAD50/DOT1L/DNMT1/ZNF618/KDM4C/SMC5/HMBOX1/HDAC2/APC/PSEN1/KNL1/TEP1/ZWILCH/SETX/GPATCH11/XPO1/PPP1CB/DNMT3A/SMC6/PDS5B/SUGT1/DSN1/CHMP4C/ZBTB10/MTBP/TERF1/PRKDC/NBN/DSCC1/NAT10/UVRAG/NUP98/NCAPD3/CKAP5/ATM/CDC73/AHCTF1/CENPF/NSL1/PPP2R5A/C…	106
CC	GO:0005814	centriole	54/3313	147/19594	5.75551e-09	3.86666e-07	2.91355e-07	DZIP1L/CEP63/PCNT/CEP97/SPICE1/IQCB1/CROCC/HSPA6/STIL/CEP41/CEP290/POC1B/CEP83/NEDD1/HTT/CEP135/CEP120/KIF3A/CNTLN/CEP78/CEP162/AHI1/CEP128/KIAA0586/CEP152/TTBK2/STARD9/BBS4/POC5/ALMS1/CCDC88A/TSGA10/CENPJ/IFT88/CEP250/LRRCC1/C2CD3/SDCCAG8/CEP350/MPHOSPH9/RILPL1/CEP89/WDR62/TUBD1/KIAA0753/CNTROB/ROCK1/CEP192/CCDC68/RTTN/CCP110/PCM1/CCSAP/CEP295	54
CC	GO:0000922	spindle pole	58/3313	169/19594	2.82316e-08	1.7386e-06	1.31004e-06	STAG1/CEP63/TOPBP1/CUL3/CEP85/PKP4/CDC14A/GPSM2/POC1B/NEDD1/BOD1L1/ALPK1/NUDCD2/IK/PPP2CA/CDK5RAP2/CDC14B/KATNA1/LATS1/CEP128/MAPKBP1/KATNBL1/RAB11A/ALMS1/BIRC6/RMDN2/CALM2/SMC6/KATNAL1/FRY/ARHGEF7/CSPP1/UBXN2B/RMDN1/CKAP5/CENPF/NEK7/TTC28/CEP89/WDR62/CDC6/CEP95/SPDL1/TUBGCP4/EML1/CTNNB1/DYNC1LI1/MAPK14/MTCL1/RALBP1/VPS4B/NDE1/MAD1L1/SMC3/KIF20B/TNKS/SMC1A/BRCC3	58
CC	GO:0000151	ubiquitin ligase complex	88/3313	302/19594	7.52305e-08	4.27656e-06	3.22242e-06	ARMC8/ATG3/KLHL24/DCUN1D1/PHC3/UBR3/DCAF17/CUL3/BARD1/DCAF8/DCAF6/ZSWIM5/ZYG11B/ASB1/ANKIB1/MKLN1/CUL1/UBE2N/FBXO7/AMN1/KLHL8/FBXL5/ANAPC4/DCUN1D4/FBXL17/FBXO38/UBE2D2/CDC23/KLHL3/DCAF10/UBE3D/FBXL4/DCAF5/NEDD4/KLHDC1/UBR1/ARIH1/MED27/FBXO11/ANAPC1/RMND5A/COMMD1/RNF144A/ZER1/FBXL3/LMO7/SUGT1/CUL2/TRPC4AP/RNF19A/DCAF13/MED30/WWP1/UBE2L6/USP47/AMBRA1/CUL5/UBE4B/FBXW8/ANAPC7/FBXW7/KLHL2/KCTD10/FBXO3…	88
CC	GO:0005938	cell cortex	89/3313	310/19594	1.33284e-07	7.0355e-06	5.3013e-06	PHLDB2/EPB41/CAPZB/PARD3B/FNBP1L/GPSM2/PPP1R9A/COBL/CALD1/MKLN1/WASL/GNAI1/SCIN/ERC1/MICAL3/BIN2/RIC8B/ITPR2/C2CD5/GRK4/FRYL/EXOC1/MYO9B/RHOBTB3/FER/CSNK1G2/GIPC1/UNC13B/CLTA/PTK2B/EPB41L2/UTRN/PSEN1/EXOC5/NEDD4/MYO1E/TSC1/EXOC6B/PLEKHH2/WDPCP/SPTAN1/FNBP1/FRY/TRPC4/ARHGEF7/PARD3/MPP7/ITCH/RIMS2/ASPH/PTK2/RIMS1/CTNND1/RDX/LAMC2/HMCN1/RHOF/NF2/CDH1/MYO1D/PAFAH1B1/MYH10/LASP1/RAI14/MYO10/AKAP13/IQG…	89
CC	GO:0005911	cell-cell junction	127/3313	497/19594	5.18181e-07	2.55291e-05	1.92363e-05	NCK1/TIAM1/NECTIN3/PAK2/DLG1/KLHL24/APP/PIK3CA/JAM2/DPP4/PTPRU/EPHA4/PIKFYVE/PARD3B/BMPR2/CDC42/EPB41L5/PKP4/CGN/ASH1L/ILDR2/PATJ/SSX2IP/PKN2/CD53/MAGI3/KRIT1/LIN7A/PACSIN2/FRS2/RAP1B/YBX3/ADD1/PPP3CA/PDLIM5/USP53/ADGRL3/OBSCN/EFNA5/ITK/CTNNA1/TJP3/CAMSAP3/MPDZ/PGM5/TJP2/B4GALT1/THEMIS/PTPRK/AHI1/AFDN/APC/TMOD3/CGNL1/ADAM10/MYO1E/FRMD6/SAV1/FMN1/STRN/SLC8A1/LIMS1/RAB10/ADAM17/TRPC4/PARD3/ITGB1/FR…	127
CC	GO:0000775	chromosome, centromeric region	68/3313	227/19594	7.33299e-07	3.38693e-05	2.55207e-05	SMC4/STAG1/KAT2B/ORC2/NUF2/MEAF6/ITGB3BP/EZH2/NUP107/PPP1R12A/BOD1L1/NCAPG/CENPC/NUDCD2/PPP2CA/DNMT1/ZNF618/KDM4C/SMC5/APC/PSEN1/KNL1/ZWILCH/GPATCH11/XPO1/DNMT3A/SMC6/PDS5B/SUGT1/DSN1/CHMP4C/MTBP/DSCC1/UVRAG/NUP98/NCAPD3/CKAP5/AHCTF1/CENPF/NSL1/PPP2R5A/CLIP1/ZNF330/ZNF276/PAFAH1B1/NDEL1/KAT7/KANSL1/NUP85/CENPH/SPDL1/FBXW11/SIN3A/TP53BP1/PPP2R5C/DYNC1LI1/CLASP2/NDC80/NDE1/DCTN5/MAD1L1/SMC3/HELLS/W…	68
CC	GO:0005635	nuclear envelope	122/3313	479/19594	1.03434e-06	4.49635e-05	3.38804e-05	RNF13/MCM3AP/ITSN1/KPNA1/APP/OSBPL6/NUP35/AGFG1/GTF3C3/UBXN4/RIF1/ARL6IP6/ATF6/NDC1/PTGER3/SORT1/CEPT1/NUP205/ZC3HC1/TNPO3/OSBPL3/SCRN1/DPY19L1/IFFO1/PARP11/NUP107/LEMD3/XPOT/OSBPL8/TMPO/RTCB/NAV3/IPO8/LMNTD1/WDFY3/NUDT9/DNAJB14/ANKRD17/CCNI/LMNB1/INSR/BNIP3L/SPIN1/TMEM38B/SYNE1/IGF2R/PSEN1/SYNE2/BNIP2/SMAD3/ABL1/SPAST/INPP4A/RTN4/VRK2/FANCL/XPO1/ANXA4/PUM2/TOR1B/LMO7/XPO4/PLCB1/DNAJC1/EPC1/CPNE1…	122
CC	GO:0000242	pericentriolar material	14/3313	22/19594	1.24657e-06	5.11784e-05	3.85633e-05	CEP85/BBS9/NEDD1/CDK5RAP2/NEK1/CEP85L/TCP1/CEP152/BBS4/CEP192/TNKS2/TNKS/PCM1/HOOK3	14
CC	GO:0005963	magnesium-dependent protein serine/threonine phosphatase complex	16/3313	28/19594	1.6743e-06	6.51214e-05	4.90695e-05	PPP2R3A/PPP3CA/PPP2R2B/PPP2CA/PPP3CC/PPP2R2A/PPP4R3B/PPP3R1/PTPA/PPP2R1B/PPP2R5A/PPP4R3A/PPP2R5C/ITPR1/PPP3CB/PPP2R3B	16
CC	GO:0001650	fibrillar center	46/3313	140/19594	2.91711e-06	0.000104416	7.86786e-05	URB1/NRIP1/WDR33/SP140/ZNRF2/UBE2N/RERG/PTPN13/USO1/DDX46/AFF4/NFIC/NFIB/SAMD4A/LEO1/WDR43/PSPC1/EXOSC8/NUFIP1/DSN1/MTDH/RGS22/TERF1/EEF1D/BTBD10/FBLIM1/SMARCA5/PLRG1/ORC6/ACACA/COIL/DAB2/RAI14/FHIT/DCAF1/RREB1/TRERF1/TAF4B/RNMT/MALT1/NOLC1/LIPA/HERC4/HEATR1/ARHGAP32/RPS6KA6	46
CC	GO:1904949	ATPase complex	33/3313	88/19594	2.96718e-06	0.000104416	7.86786e-05	INO80D/SF3B1/ARID1A/ARID2/ACTR6/GATAD2A/SMARCA4/SMARCA2/HDAC2/ARID1B/PHF10/INO80/MTA3/PTPA/RB1/CSNK2A1/UCHL5/EP400/SMARCA5/BPTF/BAZ1A/BCL11B/ACTR8/PBRM1/SMARCC1/DEK/INO80C/SS18/SRCAP/BAZ1B/ERCC6/RSF1/SMARCA1	33
CC	GO:0016605	PML body	37/3313	105/19594	4.29431e-06	0.00014425	0.000108693	ATR/TOPBP1/MORC3/SATB1/SP3/SP140/HIPK1/HIPK2/NR2C1/WDFY3/RNF4/SMC5/HMBOX1/RNF111/PIAS1/SMC6/ZMYM2/RB1/TP53INP1/EIF3E/NBN/HIPK3/ZBTB16/CHEK2/N4BP1/CALCOCO2/PML/MLIP/ZNF451/PIAS2/UBN1/USP7/TCF7L2/TRIM8/PTEN/KAT6A/ATRX	37
CC	GO:0070603	SWI/SNF superfamily-type complex	32/3313	86/19594	5.05391e-06	0.000162384	0.000122358	INO80D/SF3B1/ARID1A/ARID2/ACTR6/GATAD2A/SMARCA4/SMARCA2/HDAC2/ARID1B/PHF10/INO80/MTA3/RB1/CSNK2A1/UCHL5/EP400/SMARCA5/BPTF/BAZ1A/BCL11B/ACTR8/PBRM1/SMARCC1/DEK/INO80C/SS18/SRCAP/BAZ1B/ERCC6/RSF1/SMARCA1	32
CC	GO:0043296	apical junction complex	47/3313	148/19594	6.52455e-06	0.000200293	0.000150922	NECTIN3/DLG1/JAM2/PARD3B/CGN/ASH1L/PATJ/PKN2/MAGI3/LIN7A/YBX3/USP53/CTNNA1/TJP3/CAMSAP3/MPDZ/TJP2/APC/CGNL1/FRMD6/STRN/PARD3/FRMD4A/MPP7/MTDH/CTNND1/AMOTL1/CRB1/RAPGEF2/KIFC3/CDH1/PLXDC1/TBCD/OCLN/TJP1/CTNNB1/FRMD4B/MAGI1/PDCD6IP/VAPA/UBN1/ANK3/DLG3/SHROOM4/WNK3/SHROOM2/AMOT	47
CC	GO:0098984	neuron to neuron synapse	91/3313	347/19594	6.7758e-06	0.000200293	0.000150922	NECTIN3/KPNA1/PAK2/DLG1/FXR1/RAPGEF4/HNRNPA3/EPHA4/CAPZB/ERBB4/BMPR2/PKP4/TANC1/PPP1R9A/AKAP9/RHEB/LIN7A/CACNA1C/ANKS1B/PLEKHA5/ADD1/PDLIM5/HOMER3/PJA2/RPS14/PALM/MPDZ/PTPRD/SLC1A1/ABHD17B/PTK2B/NTRK2/FYN/AKAP7/STXBP5/SIPA1L1/SLC8A3/GPHN/USP8/ADAM10/HOMER1/TSC1/STRN/SOS1/SLC8A1/INPP4A/RTN4/NCK2/DTNB/DCLK1/ABI1/ITGA8/ARFGEF2/RNF19A/MAL2/LYN/CTNND1/SYT9/GRIK4/CADM1/LRP4/MTMR2/SRGAP2/CLSTN1/P2RX4/VP…	91
CC	GO:1904115	axon cytoplasm	25/3313	62/19594	1.05391e-05	0.000289382	0.000218051	OPA1/TRAK2/KIF5C/RAB21/KIF3A/AGTPBP1/ZC3H14/HIF1A/ACTR10/BLOC1S6/AP3B1/AP3S1/SPAST/KIF5B/KIF3B/KIF1B/PAFAH1B1/NDEL1/FBXW11/DYNC1H1/TRAK1/ARL8B/DST/DTNBP1/RAB27B	25
CC	GO:0031901	early endosome membrane	52/3313	172/19594	1.05728e-05	0.000289382	0.000218051	DNAJC13/SNX4/ATP13A3/OSBPL6/EPHA4/PIKFYVE/STAM2/SNX27/INPP5B/EPS15/ZFYVE9/WLS/SNX7/SNX13/RAB21/EEA1/MON2/LRP6/ZFYVE16/SNX2/SNX30/CLCN3/SLC1A1/NTRK2/FIG4/SNX3/STX7/PSEN1/EHD4/INPP4A/KIF16B/ITCH/ATP9A/SORL1/MTMR2/SLC15A4/RABEP1/RAB5C/VPS33B/SH3GL3/PML/SNX6/RAB31/LDLRAD4/CLN3/SNX8/INPP5F/RAB4A/DAGLA/ATP7A/SLC9A6/ATP11C	52
CC	GO:0001726	ruffle	53/3313	177/19594	1.18402e-05	0.000312497	0.000235469	ARHGEF26/ACAP2/FAP/NCKAP1/ITGAV/CYFIP1/EPB41L5/COBL/MKLN1/PACSIN2/FGD6/LIMA1/FGD4/C2CD5/RASA1/WWC1/ARAP3/SH3YL1/CLCN3/KANK1/ARHGAP18/APC/TRPM7/MYO5A/TLN2/TPM1/ABL1/ADAM17/SPATA13/ARHGEF7/ITGB1/FERMT1/PTPRJ/LAYN/TESC/CLIP1/NF2/KLHL2/PLCG2/MYO1C/ITGB3/BAIAP2/MYO10/IQGAP1/FRMD4B/FGD5/CLASP2/ROCK1/PLEKHA1/PSD3/PAK1/AMOT/MTM1	53
CC	GO:0005905	clathrin-coated pit	27/3313	70/19594	1.25981e-05	0.000321036	0.000241903	SYNJ1/ITSN1/TFRC/AP2M1/APP/LRP2/AP1S3/BMPR2/EPS15/SH3BP4/SORT1/DNM1L/LDLR/CLTA/REPS1/NUMB/AAK1/ITSN2/FNBP1/FCHSD2/CLTC/AP2B1/DAB2/FCHO2/INPP5F/AP2A2/PICALM	27
CC	GO:0000779	condensed chromosome, centromeric region	48/3313	156/19594	1.35606e-05	0.000334043	0.000251704	KAT2B/ORC2/NUF2/MEAF6/ITGB3BP/NUP107/PPP1R12A/BOD1L1/NCAPG/CENPC/NUDCD2/APC/PSEN1/KNL1/ZWILCH/GPATCH11/XPO1/SUGT1/DSN1/CHMP4C/MTBP/NUP98/NCAPD3/CKAP5/AHCTF1/CENPF/NSL1/CLIP1/ZNF276/PAFAH1B1/NDEL1/KANSL1/NUP85/CENPH/SPDL1/FBXW11/SIN3A/TP53BP1/DYNC1LI1/CLASP2/NDC80/NDE1/DCTN5/MAD1L1/KMT5B/SMC1A/ATRX/PHF6	48
CC	GO:0005874	microtubule	108/3313	435/19594	1.41991e-05	0.000338489	0.000255054	SYNJ1/SRPRB/PCNT/DLG1/OPA1/DYNC1I2/CUL3/TTLL4/DNAH7/KIF5C/HOOK1/WDR47/TUBA1A/KIF21A/RASSF3/NAV3/DNM1L/BOD1L1/RNF4/SLAIN2/KIF3A/CAMSAP3/CDK5RAP2/HAUS6/KIF27/KIF13B/CEP162/ARHGAP18/MAP7/KATNA1/TCP1/APC/EML5/INO80/LRRC49/RAB11A/CAMSAP1/SPAST/RMDN2/SLC8A1/EML4/CALM2/EML6/CLIP4/SLAIN1/CENPJ/KATNAL1/KIF16B/NINL/KIF5B/SVIL/KIF3B/ARFGEF2/CHMP4C/STAU2/CSPP1/RMDN1/CKAP5/DYNC2H1/KIF26B/KIFAP3/KIF1B/NEK7/CAM…	108
CC	GO:0035770	ribonucleoprotein granule	71/3313	261/19594	1.8266e-05	0.000417391	0.000314507	DHX36/MBNL1/XRN1/FXR1/FASTKD1/YTHDF2/HNRNPA3/PUM1/DIS3L2/BARD1/FASTKD2/CDC42/UBAP2L/AGO1/AGO3/PRKAA2/GIGYF2/TBRG4/TNRC6B/LARP4/TUBA1A/CNOT2/SARNP/CLOCK/GRSF1/UPF1/CNOT8/LARP1/G3BP1/UBAP2/SYNE1/DCP2/MCC/SAMD4A/GABPB1/USP3/YTHDC2/TIA1/PUM2/ROCK2/RC3H2/PAN3/UPF2/LARP4B/STAU1/ZFAND1/PABPC1/STAU2/AGO2/CAPRIN1/DDX6/ZC3H12C/PRRC2C/RC3H1/ATXN2/LARP1B/OGFOD1/LSM14A/CNOT3/TNRC6C/HELZ/NSUN2/IQGAP1/BTBD1/EDC…	71
CC	GO:0010494	cytoplasmic stress granule	29/3313	79/19594	1.86386e-05	0.000417391	0.000314507	DHX36/MBNL1/YTHDF2/PUM1/UBAP2L/PRKAA2/GIGYF2/LARP4/LARP1/G3BP1/TIA1/PUM2/RC3H2/LARP4B/STAU1/ZFAND1/PABPC1/STAU2/CAPRIN1/DDX6/PRRC2C/RC3H1/ATXN2/LARP1B/OGFOD1/LSM14A/ROCK1/RBPMS/RBM4	29
CC	GO:0005774	vacuolar membrane	110/3313	449/19594	2.20538e-05	0.000458066	0.000345156	MFSD1/RNF13/DNAJC13/COL6A1/ATP6V1A/AP2M1/GNB4/PLD1/DPP4/LRP2/AP1S3/MREG/TMEM59/SH3GLB1/SORT1/DRAM2/GDAP2/TMEM106B/MIOS/VPS41/ZNRF2/RHEB/GNAI1/RAP1B/WDFY3/MANBA/SLC39A8/ATP8A1/AP1M1/LNPEP/FNIP1/SLCO4C1/LDLR/STOM/CLCN3/VPS13A/CLTA/STX17/B4GALT1/SLC17A5/SNX14/ENPP1/STX7/PSEN1/SPG11/AP5M1/SPPL2A/VPS39/AP3B1/WDR41/KIF5B/CPNE1/YWHAB/CHMP4C/LAPTM4B/LYN/ATP6V1H/CPNE3/LMBRD1/UVRAG/SBF2/VPS11/MTMR2/TMEM63A…	110
CC	GO:0000118	histone deacetylase complex	27/3313	72/19594	2.29537e-05	0.000458066	0.000345156	NRIP1/TBL1XR1/SAP130/HDAC4/HDAC9/ACTR6/GATAD2A/KDM3B/SAP30/HDAC2/MTA3/KDM3A/CSNK2A1/PHF21A/RERE/RCOR3/SUDS3/EP400/NCOR1/SIN3A/BRMS1L/RCOR1/HDAC11/TRERF1/SRCAP/JMJD1C/TBL1X	27
CC	GO:0005912	adherens junction	51/3313	172/19594	2.30119e-05	0.000458066	0.000345156	NECTIN3/DLG1/KLHL24/EPHA4/PARD3B/BMPR2/EPB41L5/PKP4/SSX2IP/LIN7A/FRS2/ADD1/PDLIM5/EFNA5/CTNNA1/CAMSAP3/PGM5/TJP2/PTPRK/AHI1/AFDN/APC/TMOD3/ADAM10/MYO1E/FMN1/RAB10/PARD3/FRMD4A/MPP7/LYN/CTNND1/RDX/HMCN1/CRB1/NF2/KIFC3/CDH1/TBCD/BAIAP2/CTNND2/TJP1/CTNNB1/FRMD4B/MAGI1/LIMD1/PTPRM/PDLIM1/SHROOM4/WNK3/SHROOM2	51
CC	GO:0015629	actin cytoskeleton	120/3313	499/19594	2.36488e-05	0.000458066	0.000345156	TOPBP1/KAT2B/MYLK/LPP/NCKAP1/CAPZB/CROCC/MYO1B/CGN/DDR2/RCSD1/IPP/NDC1/ROR1/PPP1R9A/COBL/CALD1/WASL/PTPN12/SCIN/BIN2/LIMA1/STK38L/PAWR/PPP1R12A/AFAP1/ADD1/PDLIM5/MYO9B/FER/DPYSL3/CTNNA1/FKBP15/PGM5/DAPK1/FYN/EPB41L2/UTRN/SIPA1L1/ACTR10/TMOD2/TMOD3/MYO5C/MYO5A/CGNL1/MYO1E/TLN2/TPM1/FMN1/HNRNPC/MYO9A/IQGAP2/ABL1/TSC1/PLEKHH2/EHBP1/ADAM17/SPTAN1/FLT1/DGKH/DIAPH3/NEBL/MYO3A/SVIL/RGS22/ASAP1/PTK2/SWAP…	120
CC	GO:0097431	mitotic spindle pole	17/3313	36/19594	2.38072e-05	0.000458066	0.000345156	STAG1/GPSM2/IK/CDK5RAP2/KATNA1/MAPKBP1/KATNBL1/RMDN2/SMC6/ARHGEF7/RMDN1/EML1/MAD1L1/SMC3/KIF20B/TNKS/SMC1A	17
CC	GO:0032588	trans-Golgi network membrane	34/3313	100/19594	2.46115e-05	0.000458066	0.000345156	APP/AP1S3/MYO1B/GOLPH3L/COG5/CRACR2A/AP1M1/RHOBTB3/RIC1/CLTA/IGF2R/AP4E1/SCAMP1/VPS54/AFTPH/RABEPK/COG6/ATP7B/COG3/USP6NL/STX16/MMP24/ATP9A/RAB6A/ARFIP1/ATP2C2/CLTC/VPS53/SCAMP2/KIF13A/RAB31/COG7/VTI1A/ATP7A	34
CC	GO:0008287	protein serine/threonine phosphatase complex	21/3313	50/19594	2.54137e-05	0.000458066	0.000345156	NCK1/PPP2R3A/PPP1R12A/PPP3CA/PPP2R2B/PPP2CA/PPP3CC/PPP2R2A/PPP4R3B/PPP3R1/PPP1CB/PTPA/PPP2R1B/PPP2R5A/PPP4R3A/PPP4R4/PPP2R5C/ITPR1/SHOC2/PPP3CB/PPP2R3B	21
CC	GO:1903293	phosphatase complex	21/3313	50/19594	2.54137e-05	0.000458066	0.000345156	NCK1/PPP2R3A/PPP1R12A/PPP3CA/PPP2R2B/PPP2CA/PPP3CC/PPP2R2A/PPP4R3B/PPP3R1/PPP1CB/PTPA/PPP2R1B/PPP2R5A/PPP4R3A/PPP4R4/PPP2R5C/ITPR1/SHOC2/PPP3CB/PPP2R3B	21
CC	GO:0099568	cytoplasmic region	70/3313	259/19594	2.6252e-05	0.00046191	0.000348052	DZIP1L/ARL13B/PHLDB2/OPA1/CCDC39/TRAK2/DNAH7/KIF5C/GPSM2/GLI3/NME8/GNAI1/ERC1/RAB21/LRRK2/CFAP54/KIF3A/CAMSAP3/UNC13B/CLTA/AGTPBP1/CEP162/LCA5/ZC3H14/HIF1A/SPATA7/ACTR10/BLOC1S6/AP3B1/AP3S1/AK8/SPAST/CFAP36/WDPCP/WDR35/KIF5B/KIF3B/ARFGEF2/RIMS2/STAU2/RIMS1/CTNND1/AMBRA1/DYNC2H1/KIFAP3/KIF1B/CENPF/HYDIN/PAFAH1B1/NDEL1/BAIAP2/PRKAR1A/FBXW11/DNAH5/DYNC1H1/CTNNB1/TRAK1/ARL8B/ERC2/PRKAR2A/MAP4/ATG7/CL…	70
CC	GO:0044309	neuron spine	51/3313	173/19594	2.73385e-05	0.00046984	0.000354028	DIP2A/FXR1/APP/CYFIP1/DOCK10/EPHA4/CDC42/PPP1R9A/ATP2B1/EEA1/ANKS1B/PPP3CA/PALM/GIPC1/SLC1A1/APBA1/ABHD17B/PTK2B/NTRK2/SIPA1L1/SLC8A3/USP8/NEDD4/HOMER1/KCNN2/STRN/SLC8A1/FARP1/ITGB1/ITGA8/KIF3B/ARFGEF2/ASAP1/PTK2/CTNND1/MTMR2/SRGAP2/P2RX4/STRN4/ABR/SHISA6/TANC2/BAIAP2/CPEB4/DTNBP1/EEF2K/ARHGAP32/DAGLA/SHANK2/OPHN1/ATP6AP2	51
CC	GO:0005765	lysosomal membrane	100/3313	404/19594	3.30344e-05	0.000542499	0.000408777	MFSD1/RNF13/DNAJC13/COL6A1/ATP6V1A/AP2M1/GNB4/PLD1/DPP4/LRP2/AP1S3/MREG/TMEM59/SORT1/DRAM2/GDAP2/TMEM106B/MIOS/VPS41/ZNRF2/RHEB/GNAI1/RAP1B/MANBA/SLC39A8/ATP8A1/AP1M1/LNPEP/FNIP1/SLCO4C1/LDLR/STOM/CLCN3/VPS13A/CLTA/B4GALT1/SLC17A5/SNX14/ENPP1/STX7/PSEN1/SPG11/AP5M1/SPPL2A/VPS39/AP3B1/WDR41/KIF5B/CPNE1/CHMP4C/LAPTM4B/LYN/ATP6V1H/CPNE3/LMBRD1/VPS11/TMEM63A/CLCN6/GNB1/P2RX4/VPS33A/ATP6V0A2/SCARB1/SL…	100
CC	GO:0098852	lytic vacuole membrane	100/3313	404/19594	3.30344e-05	0.000542499	0.000408777	MFSD1/RNF13/DNAJC13/COL6A1/ATP6V1A/AP2M1/GNB4/PLD1/DPP4/LRP2/AP1S3/MREG/TMEM59/SORT1/DRAM2/GDAP2/TMEM106B/MIOS/VPS41/ZNRF2/RHEB/GNAI1/RAP1B/MANBA/SLC39A8/ATP8A1/AP1M1/LNPEP/FNIP1/SLCO4C1/LDLR/STOM/CLCN3/VPS13A/CLTA/B4GALT1/SLC17A5/SNX14/ENPP1/STX7/PSEN1/SPG11/AP5M1/SPPL2A/VPS39/AP3B1/WDR41/KIF5B/CPNE1/CHMP4C/LAPTM4B/LYN/ATP6V1H/CPNE3/LMBRD1/VPS11/TMEM63A/CLCN6/GNB1/P2RX4/VPS33A/ATP6V0A2/SCARB1/SL…	100
CC	GO:0036064	ciliary basal body	48/3313	161/19594	3.37908e-05	0.000542857	0.000409047	IFT80/DZIP1L/TTLL4/SSX2IP/CDC14A/CEP41/ERC1/CEP290/POC1B/TBC1D30/NEDD1/RAB28/TAPT1/CAMSAP3/CEP78/AHI1/LCA5/CCDC170/SPATA7/KIAA0586/BLOC1S6/TTBK2/BBS4/CCDC88A/WDR35/CENPJ/IFT88/CEP250/PTK2/C2CD3/SDCCAG8/KIFAP3/CENPF/CAMSAP2/IFT81/RILPL1/INTU/JADE1/CYLD/BBS2/ARHGAP35/CCDC66/RTTN/WDR11/PCM1/DLG5/DISC1/CCSAP	48
CC	GO:0032279	asymmetric synapse	83/3313	323/19594	3.71999e-05	0.00058491	0.000440734	NECTIN3/KPNA1/PAK2/DLG1/FXR1/HNRNPA3/EPHA4/CAPZB/ERBB4/BMPR2/PKP4/TANC1/PPP1R9A/AKAP9/RHEB/LIN7A/CACNA1C/ANKS1B/PLEKHA5/ADD1/PDLIM5/HOMER3/PJA2/RPS14/PALM/MPDZ/SLC1A1/ABHD17B/PTK2B/NTRK2/FYN/SIPA1L1/SLC8A3/GPHN/USP8/ADAM10/HOMER1/TSC1/STRN/SOS1/SLC8A1/INPP4A/RTN4/NCK2/DTNB/DCLK1/ABI1/ITGA8/ARFGEF2/LYN/CTNND1/CADM1/LRP4/MTMR2/SRGAP2/CLSTN1/P2RX4/VPS35/PRR12/SHISA6/NSF/BAIAP2/DROSHA/CPEB4/CTNND2/SH…	83
CC	GO:0043197	dendritic spine	50/3313	172/19594	4.87646e-05	0.000750772	0.000565712	DIP2A/FXR1/APP/CYFIP1/DOCK10/EPHA4/CDC42/PPP1R9A/ATP2B1/ANKS1B/PPP3CA/PALM/GIPC1/SLC1A1/APBA1/ABHD17B/PTK2B/NTRK2/SIPA1L1/SLC8A3/USP8/NEDD4/HOMER1/KCNN2/STRN/SLC8A1/FARP1/ITGB1/ITGA8/KIF3B/ARFGEF2/ASAP1/PTK2/CTNND1/MTMR2/SRGAP2/P2RX4/STRN4/ABR/SHISA6/TANC2/BAIAP2/CPEB4/DTNBP1/EEF2K/ARHGAP32/DAGLA/SHANK2/OPHN1/ATP6AP2	50
CC	GO:0005770	late endosome	74/3313	283/19594	5.2084e-05	0.000782827	0.000589866	RNF13/IFNAR1/RUBCN/ATP13A3/PLD1/MREG/PIKFYVE/CTSS/OSBPL9/TMEM59/TMEM106B/VPS41/LRRK2/HTT/AP1AR/YIPF2/LDLR/INSR/CLCN3/SLC1A1/FIG4/SNX14/STX7/VTA1/IGF2R/AP5M1/SPPL2A/MYO5A/VPS39/RAB11A/MITD1/KIDINS220/MVB12B/NDFIP2/VPS36/ATP7B/CHMP4C/LAPTM4B/UVRAG/VPS26B/SORL1/VPS11/VPS33A/RAPGEF2/TMEM192/VPS35/ANKRD27/STX8/NBR1/GRN/PLEKHM1/GOSR2/MMD/PRKAR1A/SLC38A9/VPS33B/WDR48/ARL8B/FYCO1/OSBPL1A/RAB27B/NEDD4L/VP…	74
CC	GO:0000776	kinetochore	44/3313	146/19594	5.29653e-05	0.000782827	0.000589866	KAT2B/ORC2/NUF2/MEAF6/ITGB3BP/NUP107/PPP1R12A/BOD1L1/CENPC/NUDCD2/APC/PSEN1/KNL1/ZWILCH/GPATCH11/XPO1/SUGT1/DSN1/CHMP4C/MTBP/NUP98/CKAP5/AHCTF1/CENPF/NSL1/CLIP1/ZNF276/PAFAH1B1/NDEL1/KANSL1/NUP85/CENPH/SPDL1/FBXW11/SIN3A/TP53BP1/DYNC1LI1/CLASP2/NDC80/NDE1/DCTN5/MAD1L1/SMC1A/PHF6	44
CC	GO:0014069	postsynaptic density	81/3313	318/19594	6.34767e-05	0.00091979	0.000693069	NECTIN3/KPNA1/PAK2/DLG1/FXR1/HNRNPA3/EPHA4/CAPZB/ERBB4/BMPR2/PKP4/TANC1/PPP1R9A/AKAP9/RHEB/LIN7A/CACNA1C/ANKS1B/PLEKHA5/ADD1/PDLIM5/HOMER3/PJA2/RPS14/PALM/MPDZ/ABHD17B/PTK2B/NTRK2/FYN/SIPA1L1/SLC8A3/GPHN/USP8/ADAM10/HOMER1/TSC1/STRN/SOS1/SLC8A1/INPP4A/RTN4/NCK2/DTNB/DCLK1/ABI1/ITGA8/LYN/CTNND1/CADM1/LRP4/MTMR2/SRGAP2/CLSTN1/P2RX4/VPS35/PRR12/SHISA6/NSF/BAIAP2/DROSHA/CPEB4/CTNND2/SH3GL3/CTNNB1/ITP…	81
CC	GO:0036464	cytoplasmic ribonucleoprotein granule	65/3313	243/19594	7.00308e-05	0.000995245	0.000749925	DHX36/MBNL1/XRN1/FXR1/YTHDF2/PUM1/DIS3L2/BARD1/CDC42/UBAP2L/AGO1/AGO3/PRKAA2/GIGYF2/TNRC6B/LARP4/TUBA1A/CNOT2/SARNP/CLOCK/UPF1/CNOT8/LARP1/G3BP1/UBAP2/SYNE1/DCP2/MCC/SAMD4A/GABPB1/USP3/TIA1/PUM2/ROCK2/RC3H2/PAN3/UPF2/LARP4B/STAU1/ZFAND1/PABPC1/STAU2/AGO2/CAPRIN1/DDX6/ZC3H12C/PRRC2C/RC3H1/ATXN2/LARP1B/OGFOD1/LSM14A/CNOT3/TNRC6C/HELZ/NSUN2/IQGAP1/BTBD1/EDC3/LIMD1/ROCK1/POLI/PMS2/RBPMS/RBM4	65
CC	GO:0031965	nuclear membrane	77/3313	300/19594	7.26126e-05	0.00101247	0.000762901	RNF13/MCM3AP/OSBPL6/NUP35/GTF3C3/RIF1/ARL6IP6/NDC1/SORT1/CEPT1/NUP205/ZC3HC1/OSBPL3/SCRN1/DPY19L1/IFFO1/NUP107/LEMD3/OSBPL8/NAV3/WDFY3/NUDT9/DNAJB14/ANKRD17/CCNI/LMNB1/SPIN1/TMEM38B/SYNE1/PSEN1/SYNE2/SMAD3/ABL1/SPAST/INPP4A/XPO1/ANXA4/PUM2/TOR1B/PLCB1/DNAJC1/EPC1/CPNE1/PHF20/DPY19L4/MTDH/STAU2/NUP98/LBR/AHCTF1/P2RX4/TMEM120B/SMAD1/PLRG1/DPY19L3/INTS2/BRIP1/PAFAH1B1/UTP18/ERN1/NUP85/ERBIN/FAM169A/…	77
CC	GO:0030175	filopodium	34/3313	105/19594	7.59964e-05	0.00104002	0.000783666	FXR1/APP/ITGAV/CYFIP1/EPHA4/RAPH1/CDC42/MYO1B/PPP1R9A/OSBPL3/FGD4/RUFY3/PALM/B4GALT1/UTRN/SYNE2/MYO5A/IQGAP2/FARP1/SPATA13/ABI1/ITGB1/MYO3A/RDX/ENAH/NF2/ITGB3/BAIAP2/MYO10/DYNC1H1/SHTN1/ADGRA2/FAT1/MTM1	34
CC	GO:0031461	cullin-RING ubiquitin ligase complex	50/3313	175/19594	7.92928e-05	0.00106541	0.000802792	KLHL24/DCAF17/CUL3/DCAF8/DCAF6/ZSWIM5/ZYG11B/CUL1/FBXO7/AMN1/KLHL8/FBXL5/ANAPC4/FBXL17/FBXO38/CDC23/KLHL3/DCAF10/FBXL4/DCAF5/KLHDC1/ANAPC1/COMMD1/ZER1/FBXL3/CUL2/TRPC4AP/DCAF13/USP47/AMBRA1/CUL5/FBXW8/ANAPC7/FBXW7/KLHL2/KCTD10/FBXO31/APPBP2/FBXL20/ZSWIM6/ERCC8/FBXO4/FBXW11/ENC1/KLHL25/DCAF1/FBXL2/CUL7/FBXW4/BTRC	50
CC	GO:0099023	tethering complex	23/3313	61/19594	8.21896e-05	0.00108461	0.000817261	TRAPPC10/VPS8/CDC42/VPS41/COG5/RINT1/EXOC1/EXOC5/VPS39/EXOC6B/VPS54/NBAS/COG6/COG3/TRAPPC9/VPS11/VPS33A/VPS53/VPS33B/EXOC2/TRAPPC8/COG7/EXOC6	23
CC	GO:0030014	CCR4-NOT complex	9/3313	14/19594	9.86834e-05	0.00126338	0.000951966	CNOT4/CNOT2/CNOT6L/CNOT6/CNOT8/CNOT11/CNOT3/CNOT10/CPEB3	9
CC	GO:0070160	tight junction	40/3313	132/19594	9.91556e-05	0.00126338	0.000951966	DLG1/JAM2/PARD3B/CGN/ASH1L/ILDR2/PATJ/MAGI3/LIN7A/YBX3/USP53/TJP3/MPDZ/TJP2/AFDN/APC/CGNL1/STRN/PARD3/FRMD4A/MPP7/MTDH/AMOTL1/RAPGEF2/SIPA1L3/PLXDC1/TBCD/OCLN/TJP1/CTNNB1/FRMD4B/MAGI1/PDCD6IP/VAPA/UBN1/ANK3/DLG3/WNK3/SHROOM2/AMOT	40
CC	GO:0072686	mitotic spindle	46/3313	160/19594	0.00012761	0.00159836	0.00120438	TFDP2/STAG1/IQCB1/TBL1XR1/EPB41/CUL3/HECW2/CDC42/PKP4/CDC14A/GPSM2/TBCK/NUDCD2/IK/CDK5RAP2/HAUS6/CDC14B/KATNA1/MAPKBP1/KATNBL1/RMDN2/EML4/SMC6/ARHGEF7/RMDN1/MAP9/LSM14A/WDR62/EML2/CLTC/NCOR1/CDC6/EML1/MAP4/CLASP2/MAD1L1/SMC3/KIF20B/TNKS/CCSAP/WAPL/CEP295/SMC1A/TBL1X/MAPK1/HAUS7	46
CC	GO:1990391	DNA repair complex	18/3313	44/19594	0.000142976	0.00176099	0.00132692	PMS1/XRCC5/KDM1A/XRCC4/MSH3/XPA/RAD23B/ERCC5/PRKDC/ATM/PHF21A/ERCC8/TP53BP1/RCOR1/XPC/ERCC4/PALB2/PMS2	18
CC	GO:0030496	midbody	55/3313	203/19594	0.000169862	0.00204782	0.00154305	PIK3CB/CDC42/MBD5/PKP4/SH3GLB1/PKN2/GNAI1/MICAL3/TBCK/EXOC1/CENPC/CCDC69/SAFB/KATNA1/LATS1/EXOC5/USP8/USP3/KATNBL1/SPAST/BIRC6/EML4/MITD1/TXNDC9/SVIL/KIF3B/CHMP4C/NAT10/CTNND1/UVRAG/RDX/SCCPDH/CENPF/TTC28/ZNF330/CYLD/SHCBP1/IST1/MYH10/TTC19/TTC23L/IQGAP1/ARL8B/CCDC66/PDCD6IP/KIF13A/EXOC2/DTNBP1/MTCL1/VPS4B/EXOC6/CPEB3/KIF20B/TACC1/ANXA11	55
CC	GO:0030904	retromer complex	8/3313	12/19594	0.000171807	0.00204782	0.00154305	TBC1D5/SNX2/DENND4C/SNX3/VPS26B/VPS35/SNX6/VPS26A	8
CC	GO:0030427	site of polarized growth	47/3313	167/19594	0.000188665	0.00221307	0.00166756	FXR1/APP/ITGA4/CYFIP1/EPHA4/KIF5C/DOCK7/PTBP2/NGEF/LRIG2/COBL/LRRK2/SLC2A13/APBB2/FRYL/RUFY3/DPYSL3/FKBP15/PTK2B/PSEN1/MYO5A/NDRG2/NEO1/MYO9A/ABL1/SETX/TSC1/FRY/ABI1/CTNND1/THY1/CBL/ARPC5/PAFAH1B1/NDEL1/CPEB4/IQGAP1/KLC1/ERC2/DTNBP1/AUTS2/LMTK2/SHTN1/EXOC6/KIF20B/DISC1/SHANK2	47
CC	GO:0005871	kinesin complex	19/3313	49/19594	0.000218548	0.00252354	0.00190151	KIF5C/KIF21A/KIF3A/KIF27/KIF13B/KIF16B/KIF5B/KIF3B/KIF26B/KIFAP3/KIF1B/KIFC3/PAFAH1B1/NDEL1/KLC1/KIF13A/NDE1/KIF20B/DISC1	19
CC	GO:0008305	integrin complex	14/3313	31/19594	0.000225683	0.00256584	0.00193338	ITGB5/ITGA6/ITGA4/ITGAV/ITGB6/ITGB8/ITGB1/ITGA8/LYN/ITGAE/ITGB3/ITGA1/ITGAL/ITGAM	14
CC	GO:0005923	bicellular tight junction	37/3313	124/19594	0.000250044	0.00279973	0.00210962	DLG1/JAM2/PARD3B/CGN/ASH1L/PATJ/MAGI3/LIN7A/YBX3/USP53/TJP3/MPDZ/TJP2/APC/CGNL1/STRN/PARD3/FRMD4A/MPP7/MTDH/AMOTL1/RAPGEF2/PLXDC1/TBCD/OCLN/TJP1/CTNNB1/FRMD4B/MAGI1/PDCD6IP/VAPA/UBN1/ANK3/DLG3/WNK3/SHROOM2/AMOT	37
CC	GO:0099572	postsynaptic specialization	83/3313	341/19594	0.000265795	0.00293167	0.00220904	NECTIN3/KPNA1/PAK2/DLG1/FXR1/HNRNPA3/EPHA4/CAPZB/ERBB4/BMPR2/PKP4/TANC1/PPP1R9A/AKAP9/RHEB/LIN7A/CACNA1C/ANKS1B/PLEKHA5/ADD1/PDLIM5/GABRA2/HOMER3/PJA2/GABRG2/RPS14/PALM/MPDZ/ABHD17B/PTK2B/NTRK2/FYN/SIPA1L1/SLC8A3/GPHN/USP8/ADAM10/HOMER1/TSC1/STRN/SOS1/SLC8A1/INPP4A/RTN4/NCK2/DTNB/DCLK1/ABI1/ITGA8/LYN/CTNND1/CADM1/LRP4/MTMR2/SRGAP2/CLSTN1/P2RX4/VPS35/PRR12/SHISA6/NSF/BAIAP2/DROSHA/CPEB4/CTNND2/SH3…	83
CC	GO:0030426	growth cone	45/3313	161/19594	0.000302044	0.00328251	0.00247339	FXR1/APP/ITGA4/CYFIP1/EPHA4/KIF5C/DOCK7/PTBP2/NGEF/LRIG2/COBL/LRRK2/SLC2A13/APBB2/RUFY3/DPYSL3/FKBP15/PTK2B/PSEN1/MYO5A/NDRG2/NEO1/MYO9A/ABL1/SETX/TSC1/ABI1/CTNND1/THY1/CBL/ARPC5/PAFAH1B1/NDEL1/CPEB4/IQGAP1/KLC1/ERC2/DTNBP1/AUTS2/LMTK2/SHTN1/EXOC6/KIF20B/DISC1/SHANK2	45
CC	GO:0035097	histone methyltransferase complex	22/3313	62/19594	0.000322134	0.0034501	0.00259968	KMT2C/EZH2/HDAC9/HCFC2/PRDM4/AEBP2/BOD1L1/TEX10/HDAC2/MGA/NCOA6/PHF20/KMT2A/EZH1/KANSL1/JARID2/INO80C/ASH2L/EED/TAF1/KDM6A/HCFC1	22
CC	GO:0005795	Golgi stack	43/3313	153/19594	0.000357114	0.00377011	0.0028408	ATP2C1/B4GALT4/GOLGB1/GOLIM4/GALNT3/GOLPH3L/TMEM59/SORT1/AKAP9/B4GALNT3/RAB21/USO1/MAN2A1/YIPF2/B4GALT1/HACE1/ZFYVE1/FUT8/MGAT4A/UXS1/ASAP2/COG3/STX16/SULF2/SORL1/SLC10A7/GOSR1/NSF/TOM1L1/GOLPH3/SCFD1/CHSY1/VRK1/GALNT1/B4GALT6/RAB27B/XYLT1/CLN3/DNMBP/SGMS1/FUT10/CSGALNACT1/CSGALNACT2	43
CC	GO:1990909	Wnt signalosome	8/3313	13/19594	0.000380299	0.00395833	0.00298263	GSK3B/LRRK2/LRP6/APC/CTNNB1/AXIN1/ADGRA2/LRP5	8
CC	GO:0034399	nuclear periphery	37/3313	127/19594	0.000419697	0.00430772	0.0032459	STAG1/MORC3/HLCS/SATB1/PPIG/NUP205/HNRNPA2B1/IFFO1/NUP107/XPOT/RGS12/ANAPC4/LMNB1/HNRNPM/SCAF8/SNW1/TEP1/GMCL1/DNMT3A/PSPC1/NUFIP1/KIN/ARFGEF1/RUNX1T1/NUP98/AHCTF1/RNASEL/CENPF/ERCC8/ENC1/PML/ATXN7/NUP153/ATXN1/SMC3/SMC1A/POLA1	37
CC	GO:0005667	transcription factor complex	110/3313	483/19594	0.00047948	0.00485391	0.00365746	WWTR1/TFDP2/RUNX1/BACH1/GTF2E1/TBL1XR1/EYA3/SP3/ATF2/GTF3C3/STAT1/KDM1A/ATF6/PBX1/POU2F1/HDAC4/MIER1/HIPK2/GLI3/HDAC9/EP300/ATF7/ATF1/MDM2/STAT6/NFYB/ARNTL2/ATF7IP/LDB2/RBPJ/CLOCK/GATAD2A/SMAD5/RFX3/TLE4/HDAC2/FOXO3/ASCC3/AKIRIN2/MED23/ESR1/LIN52/HIF1A/MNAT1/ARID4A/TCF12/TRIP4/SMAD3/SMAD6/MED27/CEBPZ/MTA3/GTF2A1L/NPAS2/NCOA1/NR6A1/PBX3/RB1/GTF2F2/NAA16/CREM/CSNK2A1/NCOA6/NFATC2/MED30/NCOA2/TCEA1/…	110
CC	GO:1990752	microtubule end	14/3313	33/19594	0.000497976	0.00497303	0.00374721	NAV3/RNF4/SLAIN2/CAMSAP3/CDK5RAP2/CAMSAP1/CLIP4/SLAIN1/SVIL/CKAP5/CAMSAP2/CLIP1/DST/CLIP2	14
CC	GO:0008023	transcription elongation factor complex	18/3313	48/19594	0.000513369	0.00505839	0.00381154	CDK13/CCNT1/AFF1/ELL2/AFF4/MLLT3/LEO1/ICE2/SUPT16H/AFF3/ZC3H8/NUFIP1/CDC73/CDK12/ICE1/CCNK/ELP2/ERCC6	18
CC	GO:1902911	protein kinase complex	34/3313	115/19594	0.00052528	0.00510766	0.00384866	CAB39/XRCC5/ACVR2A/ACVR1/PRKAA2/CDK14/CDK13/PRKAG2/ERC1/CCNT1/CCNI/CCNG1/INSR/DAPK1/CCNC/MAP3K5/MNAT1/CALM2/CCNY/PARD3/PRKDC/ATG13/PHKB/CDK12/ERN1/PRKAR1A/PRKAA1/CCNK/IGF1R/TGFBR2/PRKAR2A/GTF2H4/CHUK/CCNB3	34
CC	GO:0120111	neuron projection cytoplasm	28/3313	89/19594	0.000533486	0.00511582	0.00385481	OPA1/TRAK2/KIF5C/RAB21/LRRK2/KIF3A/AGTPBP1/ZC3H14/HIF1A/ACTR10/BLOC1S6/AP3B1/AP3S1/SPAST/KIF5B/KIF3B/STAU2/KIF1B/PAFAH1B1/NDEL1/BAIAP2/FBXW11/DYNC1H1/TRAK1/ARL8B/DST/DTNBP1/RAB27B	28
CC	GO:0000793	condensed chromosome	64/3313	255/19594	0.000539965	0.00511582	0.00385481	STAG1/TOPBP1/KAT2B/ORC2/RIF1/AGO3/NUF2/MEAF6/ITGB3BP/MSH4/NUP107/PPP1R12A/BOD1L1/RGS12/NCAPG/CENPC/BRD4/NUDCD2/RAD50/SMC5/SMC2/APC/PSEN1/KNL1/ZWILCH/GPATCH11/XPO1/SMC6/SUGT1/DSN1/CHMP4C/MTBP/NUP98/NCAPD3/CKAP5/AHCTF1/KIFAP3/CENPF/NSL1/CLIP1/SMARCA5/ZNF276/PAFAH1B1/NDEL1/KANSL1/NUP85/CENPH/SPDL1/FBXW11/SIN3A/TP53BP1/DYNC1LI1/CLASP2/NDC80/NDE1/DCTN5/BAZ1B/MAD1L1/SMC3/WAPL/KMT5B/SMC1A/ATRX/PHF6	64
CC	GO:0098858	actin-based cell projection	56/3313	217/19594	0.00056631	0.00529751	0.00399171	ATP6V1A/FXR1/APP/ITGAV/CYFIP1/EPHA4/RAPH1/CDC42/MYO1B/CDC14A/PPP1R9A/OSBPL3/DOCK4/LRRK2/FGD4/PROM1/RUFY3/ADGRV1/PALM/B4GALT1/UTRN/SYNE2/MYO5A/MYO1E/SLC7A8/IQGAP2/FARP1/SPATA13/ABI1/ITGB1/MYO3A/PKHD1L1/FCHSD2/RDX/ENAH/CRB1/NF2/CEACAM16/WWOX/MYO1D/MYO1C/PAFAH1B1/ITGB3/BAIAP2/MYO10/DYNC1H1/CTNNB1/SLC4A7/SLC6A6/ATP8B1/SHTN1/ADGRA2/FAT1/CDH23/ATP7A/MTM1	56
CC	GO:0030877	beta-catenin destruction complex	7/3313	11/19594	0.000686364	0.00634029	0.00477745	GSK3B/APC/CTNNBIP1/SIAH1/AXIN2/CTNNB1/AXIN1	7
CC	GO:0000159	protein phosphatase type 2A complex	9/3313	17/19594	0.000735619	0.00671139	0.00505708	PPP2R3A/PPP2R2B/PPP2CA/PPP2R2A/PTPA/PPP2R1B/PPP2R5A/PPP2R5C/PPP2R3B	9
CC	GO:0030132	clathrin coat of coated pit	8/3313	14/19594	0.000755787	0.0068113	0.00513237	SYNJ1/AP2M1/EPS15/CLTA/CLTC/AP2B1/AP2A2/PICALM	8
CC	GO:0032838	plasma membrane bounded cell projection cytoplasm	56/3313	220/19594	0.000808862	0.0072018	0.00542661	DZIP1L/ARL13B/OPA1/CCDC39/TRAK2/DNAH7/KIF5C/GLI3/NME8/RAB21/LRRK2/CFAP54/KIF3A/CAMSAP3/AGTPBP1/CEP162/LCA5/ZC3H14/HIF1A/SPATA7/ACTR10/BLOC1S6/AP3B1/AP3S1/AK8/SPAST/CFAP36/WDPCP/WDR35/KIF5B/KIF3B/ARFGEF2/STAU2/AMBRA1/DYNC2H1/KIFAP3/KIF1B/CENPF/HYDIN/PAFAH1B1/NDEL1/BAIAP2/PRKAR1A/FBXW11/DNAH5/DYNC1H1/TRAK1/ARL8B/PRKAR2A/MAP4/ATG7/DST/DTNBP1/RAB27B/WDR11/CCSAP	56
CC	GO:0061695	transferase complex, transferring phosphorus-containing groups	64/3313	259/19594	0.0008344	0.00734073	0.0055313	PIK3CB/GTF2E1/PIK3CA/CAB39/XRCC5/ACVR2A/ACVR1/PIK3R3/PRKAA2/RPAP2/RPRD2/CDK14/CDK13/PRKAG2/ERC1/CCNT1/POLR3B/PIK3C2G/POLR2B/CCNI/CCNG1/INSR/POLR3D/DAPK1/REV3L/CCNC/MAP3K5/MNAT1/LEO1/CALM2/GTF2A1L/GTF2F2/CCNY/PARD3/RPRD1B/TCEA1/PRKDC/TAF2/UVRAG/POLD3/PIK3C2A/ATG13/CDC73/PHKB/SOCS7/CDK12/ERN1/PRPSAP1/PRKAR1A/PIK3R1/PRKAA1/CCNK/IGF1R/TGFBR2/PRKAR2A/GTF2H4/PRIM2/RPRD1A/TAF4B/POLR3E/CHUK/TAF1/CCNB3/PO…	64
CC	GO:0016363	nuclear matrix	32/3313	109/19594	0.000861225	0.00748759	0.00564196	STAG1/MORC3/HLCS/SATB1/PPIG/HNRNPA2B1/IFFO1/XPOT/RGS12/LMNB1/HNRNPM/SCAF8/SNW1/TEP1/GMCL1/DNMT3A/PSPC1/NUFIP1/KIN/ARFGEF1/RUNX1T1/AHCTF1/RNASEL/CENPF/ERCC8/ENC1/PML/ATXN7/ATXN1/SMC3/SMC1A/POLA1	32
CC	GO:0031248	protein acetyltransferase complex	29/3313	97/19594	0.00107309	0.00911506	0.00686826	KAT2B/NAA50/YEATS2/ATF2/KANSL1L/VPS72/MEAF6/ZZZ3/PHF14/EP300/MLLT3/NAA35/MAP3K7/KANSL3/NAA16/EPC1/KAT14/PHF20/TAF2/EP400/JADE1/TADA2A/MBTD1/KAT7/KANSL1/CREBBP/KAT6A/KAT6B/HCFC1	29
CC	GO:1902493	acetyltransferase complex	29/3313	97/19594	0.00107309	0.00911506	0.00686826	KAT2B/NAA50/YEATS2/ATF2/KANSL1L/VPS72/MEAF6/ZZZ3/PHF14/EP300/MLLT3/NAA35/MAP3K7/KANSL3/NAA16/EPC1/KAT14/PHF20/TAF2/EP400/JADE1/TADA2A/MBTD1/KAT7/KANSL1/CREBBP/KAT6A/KAT6B/HCFC1	29
CC	GO:0031256	leading edge membrane	46/3313	175/19594	0.00111188	0.00933726	0.0070357	ROBO2/DPP4/FAP/NCKAP1/ITGAV/CDC42/EPB41L5/PACSIN2/ATP2B1/C2CD5/GABRA2/ADGRV1/WWC1/GABRG2/INSR/SH3YL1/CLCN3/KANK1/DOCK8/PTPRK/APC/SYNE2/TPM1/ADAM17/SPATA13/ITGB1/ITGA8/FERMT1/PTPRJ/THY1/TESC/NF2/PIEZO1/PLCG2/MYO1D/MYO1C/SHISA6/ITGB3/PLXND1/FGD5/CLASP2/PLEKHA1/PSD3/PAK1/DAGLA/ATP6AP2	46
CC	GO:0030133	transport vesicle	92/3313	402/19594	0.00113134	0.00939393	0.0070784	MME/ATP6V1A/APP/GOLIM4/MFF/PPT1/SORT1/SEC22B/VPS45/ICA1/STEAP2/TMEM168/ATP2B1/LRRK2/RAB3IP/DNM1L/AP1AR/SEC24B/GABRA2/SEC24D/USO1/SEC31A/COPS4/MCTP1/DPYSL3/SEC24A/PAM/PLIN3/RAB11B/YIPF2/GIPC1/CLCN3/IL33/APBA1/UNC13B/CLTA/STX17/SLC17A5/STX7/ARFGEF3/STXBP5/SYTL3/IGF2R/STON2/PSEN1/BLOC1S6/DMXL2/CHP1/RAB11A/SPG21/SCAMP1/AP3S1/AFTPH/RAB1A/SPRED2/RAB10/RABEPK/SEC23B/MAL2/RAB6A/SYT9/COPB1/SORL1/MTMR2/KIF…	92
CC	GO:0000781	chromosome, telomeric region	44/3313	166/19594	0.00117328	0.00963396	0.00725926	DHX36/ATR/XRCC5/ORC2/KDM1A/ORC4/RIF1/HNRNPA2B1/ORC5/EZH2/ATF7/POLR2B/UPF1/RAD50/DOT1L/SMC5/HMBOX1/HDAC2/TEP1/SETX/PPP1CB/SMC6/ZBTB10/TERF1/PRKDC/NBN/NAT10/ATM/CDC73/CHEK2/ZNF827/SMG6/EZH1/RAD17/PML/TP53BP1/SMCHD1/ERCC4/TNKS2/WRN/TNKS/DNA2/ATRX/THOC2	44
CC	GO:0055037	recycling endosome	50/3313	196/19594	0.00141698	0.0115072	0.00867073	ITSN1/TFRC/ATP13A3/APP/GPR161/VPS50/AVL9/PACSIN2/TUBA1A/TBC1D14/MCTP1/RAB11B/CLCN3/SLC1A1/ABHD17B/FIG4/STX7/MYO5A/EHD4/RAB11A/SCAMP1/INPP4A/COMMD1/RAB10/ITGB1/ARFGEF2/ATP9A/FCHSD2/SORL1/VPS53/RABEP1/STX8/VPS33B/SCAMP2/TUBGCP4/PDIA3/LTF/RAB12/MYO5B/CLN3/LMTK2/INPP5F/TBC1D12/PANK1/RAB11FIP1/RAB4A/SLC9A7/SLC9A6/ATP11C/ATP11A	50
CC	GO:0005875	microtubule associated complex	42/3313	160/19594	0.00182978	0.0146979	0.011075	SNX4/DYNC1I2/DNAH7/KIF5C/NME8/KIF21A/KIF3A/HAUS6/KIF27/KIF13B/MAP7/ACTR10/RABGAP1/KIF16B/KIF5B/KIF3B/STAU1/DYNC2H1/KIF26B/KIFAP3/KIF1B/KIFC3/EML2/APPBP2/PAFAH1B1/NDEL1/FBXW11/DNAH5/EML1/DYNC1H1/KLC1/MAP4/DYNC1LI1/KIF13A/RANBP9/NDE1/CLIP2/SHTN1/KIF20B/FNTA/DISC1/HAUS7	42
CC	GO:0000123	histone acetyltransferase complex	26/3313	87/19594	0.00190663	0.0151505	0.011416	KAT2B/YEATS2/ATF2/KANSL1L/VPS72/MEAF6/ZZZ3/PHF14/EP300/MLLT3/MAP3K7/KANSL3/EPC1/KAT14/PHF20/TAF2/EP400/JADE1/TADA2A/MBTD1/KAT7/KANSL1/CREBBP/KAT6A/KAT6B/HCFC1	26
CC	GO:0019005	SCF ubiquitin ligase complex	20/3313	62/19594	0.00226908	0.0178388	0.0134417	CUL1/FBXO7/AMN1/FBXL5/FBXL17/FBXO38/FBXL4/FBXL3/CUL2/USP47/CUL5/FBXW8/FBXW7/FBXO31/FBXL20/FBXO4/FBXW11/FBXL2/FBXW4/BTRC	20
CC	GO:0098831	presynaptic active zone cytoplasmic component	8/3313	16/19594	0.00235284	0.0183026	0.0137911	ERC1/UNC13B/RIMS2/RIMS1/CTNND1/CTNNB1/ERC2/CTBP2	8
CC	GO:0098686	hippocampal mossy fiber to CA3 synapse	13/3313	34/19594	0.00245421	0.0188923	0.0142355	NECTIN3/RAPGEF4/CAPZB/PTPRD/AKAP7/STXBP5/RNF19A/MAL2/CTNND1/SYT9/GRIK4/DTNBP1/SHANK2	13
CC	GO:0000932	P-body	27/3313	93/19594	0.00250441	0.01908	0.0143769	XRN1/YTHDF2/PUM1/DIS3L2/AGO1/AGO3/TNRC6B/CNOT2/UPF1/CNOT8/UBAP2/SYNE1/DCP2/SAMD4A/RC3H2/PAN3/AGO2/CAPRIN1/DDX6/RC3H1/LSM14A/CNOT3/TNRC6C/BTBD1/EDC3/LIMD1/RBPMS	27
CC	GO:0001401	mitochondrial sorting and assembly machinery complex	7/3313	13/19594	0.00260426	0.0192455	0.0145016	MTX2/CHCHD3/HSPA9/MTX3/CHCHD6/APOOL/APOO	7
CC	GO:0140275	NA	7/3313	13/19594	0.00260426	0.0192455	0.0145016	MTX2/CHCHD3/HSPA9/MTX3/CHCHD6/APOOL/APOO	7
CC	GO:1990531	phospholipid-translocating ATPase complex	7/3313	13/19594	0.00260426	0.0192455	0.0145016	ATP8A1/ATP10D/ATP8B4/ATP8A2/ATP8B1/ATP11C/ATP11A	7
CC	GO:0034451	centriolar satellite	30/3313	107/19594	0.0026936	0.0196083	0.014775	PCNT/CEP97/CCDC14/YTHDF2/PATJ/SSX2IP/BBS9/CEP290/CYTH4/C2CD5/NEK1/HAUS6/BBS4/RAB11A/PIBF1/KIF5B/RBM39/C2CD3/TMEM63A/SDCCAG8/FNIP2/WDR62/KIAA0753/SPAG9/PDZD2/PXK/CCDC66/UBN1/PCM1/HOOK3	30
CC	GO:0030136	clathrin-coated vesicle	48/3313	192/19594	0.00270643	0.0196083	0.014775	TFRC/AP2M1/LRP2/SH3BP4/SORT1/CHRM2/VPS41/STEAP2/CRACR2A/SCYL2/AP1M1/CLINT1/LDLR/CLTA/SNX3/IGF2R/STON2/NUMB/ADAM10/MYO1E/SPG21/SCAMP1/AP3B1/AFTPH/AAK1/DENND1A/GPR107/LMBRD1/SYT9/PIK3C2A/VPS11/DENND1B/VPS33A/CLTC/SYNRG/AP2B1/DAB2/FCHO2/VPS33B/FURIN/RAB27B/INPP5F/VTI1A/PANK1/SFTPD/AP2A2/PICALM/ATP7A	48
CC	GO:0030139	endocytic vesicle	78/3313	342/19594	0.00282489	0.0201263	0.0151653	ITGB5/TFRC/AP2M1/PLD1/GOLIM4/DPP4/LRP2/ITGAV/PIKFYVE/CDC42/STAM2/CTSS/GPR161/INPP5B/WLS/STXBP3/SEC22B/CHRM2/WASL/NOD1/CD36/MDM2/CAMK2D/TLR6/ANXA3/RAPGEF6/RAB11B/LDLR/LPAR1/CLCN3/CLTA/TRIM14/SYK/ABCA1/SNX3/STX7/IGF2R/MYO1E/EHD4/RAB11A/RAB10/GAPVD1/KIF5B/RIN2/LYN/LMBRD1/UVRAG/VPS26B/SYT9/VPS11/SRGAP2/ATP6V0A2/SCARB1/RAPGEF2/CLTC/AP2B1/MYO1C/RABEP1/STX8/RAB5C/STXBP4/OCLN/HEATR5A/PDIA3/FLNB/LTF/RAB23…	78
CC	GO:0017053	transcriptional repressor complex	23/3313	76/19594	0.00283238	0.0201263	0.0151653	TBL1XR1/SP3/HDAC4/MIER1/GLI3/MDM2/RBPJ/FOXO3/AKIRIN2/LIN52/ARID4A/ZBTB16/MDM4/LIN9/CTNNBIP1/SPEN/NCOR1/SIN3A/RCOR1/CTNNB1/CTBP2/TBL1X/RLIM	23
CC	GO:0005884	actin filament	31/3313	113/19594	0.00333069	0.0230317	0.0173545	NCKAP1/MYO1B/RCSD1/COBL/WASL/PAWR/PDLIM5/MYO9B/DPYSL3/FYN/MYO5A/TPM1/FMN1/TSC1/EHBP1/DIAPH3/MYO3A/FHDC1/MYO1C/IQGAP1/CARMIL1/YES1/PSTPIP2/PDLIM1/PAK1/SHROOM4/ARHGAP6/PLS3/AMOT/DIAPH2/SPECC1L	31
CC	GO:0098636	protein complex involved in cell adhesion	15/3313	43/19594	0.003358	0.0230317	0.0173545	ITGB5/JAM2/ITGA6/ITGA4/ITGAV/ITGB6/ITGB8/ITGB1/ITGA8/LYN/ITGAE/ITGB3/ITGA1/ITGAL/ITGAM	15
CC	GO:0030118	clathrin coat	14/3313	39/19594	0.00336593	0.0230317	0.0173545	SYNJ1/AP2M1/EPS15/CLINT1/CLTA/IGF2R/AP3B1/AFTPH/KCNQ5/CLTC/SYNRG/AP2B1/AP2A2/PICALM	14
CC	GO:0099738	cell cortex region	14/3313	39/19594	0.00336593	0.0230317	0.0173545	PHLDB2/GPSM2/GNAI1/ERC1/UNC13B/CLTA/RIMS2/RIMS1/CTNND1/CTNNB1/ERC2/CLASP2/MYO5B/CTBP2	14
CC	GO:0030135	coated vesicle	67/3313	290/19594	0.00388802	0.0263601	0.0198625	TFRC/AP2M1/APP/LRP2/SH3BP4/SORT1/SEC22B/CHRM2/VPS41/STEAP2/CRACR2A/SCYL2/SEC24B/SEC24D/USO1/SEC31A/AP1M1/CLINT1/YIPF5/SEC24A/LMAN2/LDLR/CLTA/STX17/SNX3/IGF2R/STON2/NUMB/ADAM10/MYO1E/SPG21/SCAMP1/AP3B1/AFTPH/AAK1/DENND1A/GPR107/SEC23B/LMBRD1/SYT9/COPB1/PIK3C2A/VPS11/SEC16B/DENND1B/VPS33A/CLTC/SYNRG/AP2B1/GOSR2/DAB2/FCHO2/VPS33B/FURIN/SCAP/RAB27B/LMAN1/SEC23IP/INPP5F/VTI1A/PANK1/SFTPD/STX5/AP2A2/PI…	67
CC	GO:0045335	phagocytic vesicle	36/3313	138/19594	0.00414244	0.0278296	0.0209699	ITGB5/ITGAV/PIKFYVE/CDC42/CTSS/INPP5B/STXBP3/SEC22B/NOD1/CD36/TLR6/ANXA3/RAB11B/CLCN3/TRIM14/SYK/ABCA1/SNX3/RAB11A/RAB10/KIF5B/UVRAG/VPS26B/SRGAP2/ATP6V0A2/MYO1C/STX8/STXBP4/PDIA3/FLNB/LTF/RAB23/RAB31/RAB11FIP1/ANXA11/ATP7A	36
CC	GO:0016234	inclusion body	22/3313	74/19594	0.00439168	0.0292383	0.0220313	EPS15/LRRK2/ZDHHC17/FBXO7/WDFY3/HTT/SLF1/UBQLN1/PSEN1/ARIH1/PSMC6/SFMBT2/XRN2/NBN/NUP98/GYS1/TRIM37/RAD18/NUP153/ATXN1/PICALM/KLF8	22
CC	GO:0097038	perinuclear endoplasmic reticulum	9/3313	21/19594	0.00466541	0.0307834	0.0231955	OSBPL6/CREB3L2/OSBPL3/FYN/ADAM10/TRIM13/OSBP/PIK3R1/NOX4	9
CC	GO:0090734	site of DNA damage	27/3313	97/19594	0.00475626	0.0311051	0.0234379	ATF2/XRCC5/RIF1/IFFO1/HELB/SLF1/XRCC4/RAD50/SMC5/UFL1/POLK/APLF/SMC6/SAMHD1/NBN/RNF169/CUL5/ARPC5/KAT7/WDR70/TP53BP1/RAD18/XPC/RNF138/SMCHD1/SLF2/ERCC6	27
CC	GO:0000109	nucleotide-excision repair complex	6/3313	11/19594	0.00495223	0.0318234	0.0239792	XPA/RAD23B/ERCC5/ERCC8/XPC/ERCC4	6
CC	GO:0035253	ciliary rootlet	6/3313	11/19594	0.00495223	0.0318234	0.0239792	APP/CROCC/KIF5C/RAB28/PSEN1/KIF5B	6
CC	GO:0030117	membrane coat	24/3313	84/19594	0.00526753	0.033271	0.0250699	SYNJ1/AP2M1/EPS15/SEC24B/SEC24D/SEC31A/CLINT1/SEC24A/CLTA/IGF2R/AP5M1/AP4E1/VPS39/AP3B1/AP3S1/AFTPH/SEC23B/KCNQ5/COPB1/CLTC/SYNRG/AP2B1/AP2A2/PICALM	24
CC	GO:0048475	coated membrane	24/3313	84/19594	0.00526753	0.033271	0.0250699	SYNJ1/AP2M1/EPS15/SEC24B/SEC24D/SEC31A/CLINT1/SEC24A/CLTA/IGF2R/AP5M1/AP4E1/VPS39/AP3B1/AP3S1/AFTPH/SEC23B/KCNQ5/COPB1/CLTC/SYNRG/AP2B1/AP2A2/PICALM	24
CC	GO:0090575	RNA polymerase II transcription factor complex	54/3313	230/19594	0.00631653	0.0395586	0.0298077	TFDP2/RUNX1/BACH1/GTF2E1/ATF2/STAT1/ATF6/PBX1/POU2F1/HIPK2/ATF7/ATF1/STAT6/NFYB/ARNTL2/CLOCK/SMAD5/TLE4/ASCC3/MED23/HIF1A/MNAT1/TCF12/TRIP4/SMAD3/SMAD6/MED27/CEBPZ/GTF2A1L/NPAS2/NCOA1/RB1/GTF2F2/CREM/NFATC2/MED30/TCEA1/TAF2/TEAD1/NR5A2/SMAD1/WWOX/MAF/CTNNB1/PPARG/GTF2H4/TAF4B/SMAD2/SMAD4/TCF4/TCF7L2/MED17/TAF1/MED15	54
CC	GO:0031258	lamellipodium membrane	9/3313	22/19594	0.00672604	0.0417693	0.0314734	DPP4/FAP/NCKAP1/ITGAV/DOCK8/SYNE2/PIEZO1/ITGB3/PLXND1	9
CC	GO:0099522	region of cytosol	7/3313	15/19594	0.00714139	0.043979	0.0331385	LRRK2/HTT/HOMER1/BAIAP2/EIF4A3/PRKCB/CTBP2	7
CC	GO:0016514	SWI/SNF complex	10/3313	26/19594	0.00725054	0.0442822	0.033367	ARID1A/ARID2/SMARCA4/SMARCA2/ARID1B/RB1/BCL11B/PBRM1/SMARCC1/SS18	10
CC	GO:0035861	site of double-strand break	21/3313	73/19594	0.00800181	0.04847	0.0365225	ATF2/RIF1/IFFO1/HELB/SLF1/XRCC4/RAD50/SMC5/UFL1/APLF/SMC6/SAMHD1/NBN/RNF169/ARPC5/WDR70/TP53BP1/RAD18/RNF138/SMCHD1/SLF2	21
CC	GO:0042405	nuclear inclusion body	6/3313	12/19594	0.00849771	0.0488436	0.036804	SLF1/NBN/NUP98/RAD18/NUP153/ATXN1	6
CC	GO:0043256	laminin complex	6/3313	12/19594	0.00849771	0.0488436	0.036804	LAMB4/LAMB1/LAMC1/LAMC2/LAMA3/LAMA1	6
CC	GO:0071564	npBAF complex	6/3313	12/19594	0.00849771	0.0488436	0.036804	ARID1A/SMARCA4/SMARCA2/PHF10/SMARCC1/SS18	6
CC	GO:1990124	messenger ribonucleoprotein complex	6/3313	12/19594	0.00849771	0.0488436	0.036804	HNRNPA3/CPEB2/STAU2/LSM14A/CPEB4/CPEB3	6
CC	GO:0097542	ciliary tip	15/3313	47/19594	0.0085521	0.0488436	0.036804	IFT80/TTC21B/HSPB11/GLI3/IFT27/WDR19/KIF3A/IFT74/WDR35/IFT88/KIF3B/DYNC2H1/KIFAP3/IFT81/CYLD	15
CC	GO:0045178	basal part of cell	61/3313	269/19594	0.00857797	0.0488436	0.036804	PHLDB2/TFRC/DLG1/FAP/STK39/EPB41/ERBB4/DOCK7/LEPR/STXBP3/SLC16A1/NOD1/MET/LIN7A/ATP2B1/SLC38A1/ERBB3/SLC39A8/SLC4A4/PALM/SLC12A2/SLCO4C1/LDLR/B4GALT1/SLC16A10/ENPP1/MAP7/NUMB/AQP9/SLC7A8/DTNB/ABCC4/TRPC4/ATP7B/CADM1/DSTYK/DISP1/CD34/ATP2C2/SLC7A6/MYO1D/MYO1C/ABCC3/NAIP/ERBIN/ITGA1/TJP1/CTNNB1/SLC4A7/SLC6A6/CLASP2/DSP/DST/ABCC1/IDE/ANK3/PRCP/KCNQ1/DLG3/SHROOM4/ATP7A	61
CC	GO:0036020	endolysosome membrane	8/3313	19/19594	0.00858427	0.0488436	0.036804	AP2M1/LDLR/CLTA/SLC15A4/CLTC/AP2B1/CLEC16A/AP2A2	8
CC	GO:0031985	Golgi cisterna	31/3313	120/19594	0.00859225	0.0488436	0.036804	ATP2C1/B4GALT4/GOLIM4/GALNT3/GOLPH3L/TMEM59/SORT1/B4GALNT3/RAB21/MAN2A1/YIPF2/B4GALT1/HACE1/FUT8/UXS1/ASAP2/COG3/STX16/SORL1/SLC10A7/GOSR1/GOLPH3/SCFD1/CHSY1/GALNT1/B4GALT6/XYLT1/SGMS1/FUT10/CSGALNACT1/CSGALNACT2	31
MF	GO:0030695	GTPase regulator activity	180/3266	488/18410	1.8158e-24	1.04409e-21	8.40047e-22	ARHGEF26/RASA2/TBC1D5/ITSN1/TIAM1/ARHGAP31/ACAP2/EIF2B5/MCF2L2/RAPGEF4/AGFG1/DOCK10/PLCD4/RAB3GAP1/ARHGAP15/EIF2B3/DOCK7/FARP2/AGAP1/SH3BP4/SYDE2/EVI5/ARHGAP29/NGEF/VAV3/GPSM2/DENND2C/KRIT1/WASL/CHN2/ELMO1/DOCK4/RAPGEF5/ARFGAP3/TBC1D22A/TBC1D15/FGD6/NCKAP1L/LRRK2/RAB3IP/TBC1D30/SRGAP1/RIC8B/CYTH4/DNM1L/FGD4/DENND5B/ARHGDIB/CPEB2/TBC1D14/RGS12/TBCK/RAP1GDS1/FAM13A/TBC1D19/ARAP2/TBC1D1/MYO9B/OBSCN/…	180
MF	GO:0060589	nucleoside-triphosphatase regulator activity	180/3266	488/18410	1.8158e-24	1.04409e-21	8.40047e-22	ARHGEF26/RASA2/TBC1D5/ITSN1/TIAM1/ARHGAP31/ACAP2/EIF2B5/MCF2L2/RAPGEF4/AGFG1/DOCK10/PLCD4/RAB3GAP1/ARHGAP15/EIF2B3/DOCK7/FARP2/AGAP1/SH3BP4/SYDE2/EVI5/ARHGAP29/NGEF/VAV3/GPSM2/DENND2C/KRIT1/WASL/CHN2/ELMO1/DOCK4/RAPGEF5/ARFGAP3/TBC1D22A/TBC1D15/FGD6/NCKAP1L/LRRK2/RAB3IP/TBC1D30/SRGAP1/RIC8B/CYTH4/DNM1L/FGD4/DENND5B/ARHGDIB/CPEB2/TBC1D14/RGS12/TBCK/RAP1GDS1/FAM13A/TBC1D19/ARAP2/TBC1D1/MYO9B/OBSCN/…	180
MF	GO:0004712	protein serine/threonine/tyrosine kinase activity	161/3266	446/18410	6.72224e-21	2.57686e-18	2.07328e-18	ATR/NEK11/DYRK1A/EPHA6/GSK3B/PAK2/MAP3K13/PIK3CA/STK39/TLK1/MAP3K2/EPHA4/ERBB4/PIKFYVE/RPS6KA1/DDR2/TESK2/MAST2/PRKAA2/JAK1/PRKACB/PKN2/HIPK1/CDK14/BRAF/HIPK2/CDK13/STK17A/MET/WNK1/IRAK4/LRRK2/ERBB3/CDK17/STK38L/CAMK2D/ALPK1/TXK/TEC/KDR/EPHA5/CDKL2/BMP2K/OBSCN/MAPK9/FER/ITK/CSNK1G2/CSNK1G3/TYK2/INSR/PBK/NEK1/JAK2/PTK2B/NTRK2/DAPK1/SYK/CDK20/FRK/FYN/CDK19/MAP3K7/MAP3K5/LATS1/MAP3K4/NEK9/PRKCH/TRPM…	161
MF	GO:0004674	protein serine/threonine kinase activity	147/3266	430/18410	9.05374e-17	2.60295e-14	2.09427e-14	ATR/NEK11/DYRK1A/GSK3B/MYLK/PAK2/MAP3K13/PIK3CA/STK39/TLK1/MAP3K2/PIKFYVE/BMPR2/ACVR2A/RPS6KA1/ACVR1/TESK2/MAST2/PRKAA2/PRKACB/PKN2/TGFBR3/HIPK1/CDK14/BRAF/HIPK2/CDK13/STK17A/PRKAG2/WNK1/IRAK4/LRRK2/IRAK3/CDK17/STK38L/GRK4/CAMK2D/ALPK1/CDKL2/BMP2K/BRD4/OBSCN/MAPK9/CSNK1G2/CSNK1G3/PBK/NEK1/PTK2B/DAPK1/SYK/CDK20/CDK19/MAP3K7/MAP3K5/LATS1/MAP3K4/NEK9/PRKCH/TRPM7/CSNK1G1/MAP4K5/TTBK2/RPS6KA5/EIF2AK4/…	147
MF	GO:0106310	NA	126/3266	360/18410	1.95657e-15	4.50011e-13	3.62068e-13	ATR/NEK11/DYRK1A/GSK3B/PAK2/MAP3K13/PIK3CA/STK39/TLK1/MAP3K2/PIKFYVE/RPS6KA1/TESK2/MAST2/PRKAA2/PRKACB/PKN2/HIPK1/CDK14/BRAF/HIPK2/CDK13/STK17A/WNK1/IRAK4/LRRK2/CDK17/STK38L/CAMK2D/ALPK1/CDKL2/BMP2K/OBSCN/MAPK9/CSNK1G2/CSNK1G3/PBK/NEK1/DAPK1/CDK20/CDK19/MAP3K7/MAP3K5/LATS1/MAP3K4/NEK9/PRKCH/TRPM7/CSNK1G1/MAP4K5/TTBK2/RPS6KA5/EIF2AK4/MAP2K5/PRKD3/PRKCE/VRK2/EIF2AK3/MAP4K4/AAK1/ROCK2/STK24/CDK8/DCL…	126
MF	GO:0045296	cadherin binding	118/3266	333/18410	5.57208e-15	1.06798e-12	8.59273e-13	EIF2A/NCK1/PHLDB2/PAK2/DLG1/MB21D2/COBLL1/ITGA6/OLA1/CAPZB/BMPR2/MYO1B/STAT1/FMNL2/ACVR1/PKP4/CGN/EPS15/LRRFIP1/SH3GLB1/PKN2/FNBP1L/GIGYF2/ZC3HAV1/CALD1/SND1/ESYT2/TES/BZW2/ERC1/PACSIN2/LIMA1/PTPRB/TMPO/PPFIBP1/PROM1/ADD1/PDLIM5/KDR/USO1/CAST/FER/CLINT1/LARP1/CTNNA1/SNX2/PLIN3/RAB11B/GIPC1/TJP2/UBAP2/CTNNAL1/ARHGAP18/AFDN/NUMB/PSEN1/KTN1/USP8/TMOD3/EHD4/RTN4/TXNDC9/RAB1A/RAB10/GAPVD1/SPTAN1/DOCK9…	118
MF	GO:0005096	GTPase activator activity	101/3266	274/18410	2.92791e-14	4.81015e-12	3.87013e-12	RASA2/TBC1D5/ARHGAP31/ACAP2/AGFG1/RAB3GAP1/ARHGAP15/AGAP1/SYDE2/EVI5/ARHGAP29/VAV3/CHN2/DOCK4/ARFGAP3/TBC1D22A/TBC1D15/NCKAP1L/LRRK2/TBC1D30/SRGAP1/DNM1L/ARHGDIB/TBC1D14/RGS12/TBCK/RAP1GDS1/FAM13A/TBC1D19/ARAP2/TBC1D1/MYO9B/RASA1/ARHGAP26/ARAP3/FAM13B/RGS3/DOCK5/ARHGAP18/STXBP5/SIPA1L1/BNIP2/MYO9A/IQGAP2/SOS1/TBC1D8/ASAP2/RABGAP1/GAPVD1/GARNL3/TBC1D4/STARD13/PLCB1/USP6NL/ARHGAP12/SEC23B/RIN2/RALG…	101
MF	GO:0031267	small GTPase binding	98/3266	267/18410	9.58736e-14	1.37818e-11	1.10885e-11	PAK2/RAPGEF4/NCKAP1/CYFIP1/RAB3GAP1/FMNL2/DOCK7/RABGGTB/SH3BP4/PKN2/EVI5/TNPO3/DOCK4/ERC1/MICAL3/FGD6/LRRK2/TBC1D30/XPOT/DNM1L/FGD4/IPO8/ARHGDIB/YBX3/MYO9B/RHOBTB3/FER/CDC42SE2/RAPGEF6/KIF3A/YIPF2/RIC1/UNC13B/DOCK5/ABCA1/HACE1/SYTL3/AFDN/EXOC5/DMXL2/MYO5A/IQGAP2/XPO1/ROCK2/RABGAP1/GAPVD1/MAPKAP1/FARP1/MYCBP2/DIAPH3/USP6NL/RIN2/GDI2/KIF3B/CSE1L/RIMS2/RIMS1/DENND5A/IPO7/SORL1/RAB3GAP2/SRGAP2/RABGAP…	98
MF	GO:0005085	guanyl-nucleotide exchange factor activity	86/3266	223/18410	1.27943e-13	1.63483e-11	1.31535e-11	ARHGEF26/ITSN1/TIAM1/EIF2B5/MCF2L2/RAPGEF4/DOCK10/PLCD4/RAB3GAP1/EIF2B3/DOCK7/FARP2/NGEF/VAV3/DENND2C/ELMO1/DOCK4/RAPGEF5/FGD6/RAB3IP/RIC8B/CYTH4/FGD4/DENND5B/OBSCN/RASGRF2/RAPGEF6/FNIP1/DOCK6/DENND4C/RIC1/DOCK8/DOCK5/ARFGEF3/HERC1/SOS2/DENND4A/WDR41/RAPGEF1/SOS1/CCDC88A/ITSN2/DENND1A/GAPVD1/DOCK9/FARP1/MYCBP2/DIS3/SPATA13/ARHGEF7/RIN2/ARFGEF2/PREX2/ARFGEF1/EEF1D/DENND5A/SWAP70/SBF2/NUCB2/ARHGEF1…	86
MF	GO:0051020	GTPase binding	105/3266	298/18410	2.6674e-13	3.06751e-11	2.46804e-11	PAK2/RAPGEF4/NCKAP1/CYFIP1/RAB3GAP1/FMNL2/DOCK7/RABGGTB/SH3BP4/PKN2/EVI5/FNBP1L/TNPO3/DOCK4/ERC1/MICAL3/FGD6/LRRK2/RAB3IP/TBC1D30/XPOT/DNM1L/FGD4/IPO8/ARHGDIB/YBX3/MYO9B/RHOBTB3/RASA1/FER/CDC42SE2/RAPGEF6/KIF3A/YIPF2/RIC1/UNC13B/CLTA/DOCK5/ABCA1/HACE1/RRAGD/SYTL3/AFDN/EXOC5/DMXL2/MYO5A/IQGAP2/XPO1/ROCK2/RABGAP1/GAPVD1/MAPKAP1/FARP1/MYCBP2/DIAPH3/USP6NL/RIN2/GDI2/KIF3B/CSE1L/RIMS2/RIMS1/DENND5A/IP…	105
MF	GO:0019787	ubiquitin-like protein transferase activity	140/3266	458/18410	8.61773e-12	9.00944e-10	7.24879e-10	RNF13/TTC3/CBLB/DZIP3/LTN1/ATG3/UBR3/TRIP12/CUL3/BARD1/HECW2/CDC42/WDSUB1/HDAC4/ASB1/TRIM33/RNF115/PIAS3/ANKIB1/UBE3C/TRIM24/CNOT4/UBE2H/ZNRF2/UBE2N/MDM2/FBXO7/FBXL5/RNF4/HERC3/HERC5/ANAPC4/LNX1/RNF130/PJA2/RNF145/UBE2D2/CDC23/SH3RF1/FBXW2/RNF38/TRIM14/NFX1/UBE3D/TRAF3IP2/HACE1/UFL1/UBE2J1/FBXO30/SHPRH/NEDD4/RNF111/HERC1/UBR1/ARIH1/PIAS1/TRIM36/MED27/BIRC6/FBXO11/FANCL/RMND5A/KCMF1/PELI1/RNF144A/…	140
MF	GO:0004842	ubiquitin-protein transferase activity	132/3266	433/18410	4.18593e-11	4.01152e-09	3.22757e-09	RNF13/TTC3/CBLB/DZIP3/LTN1/UBR3/TRIP12/CUL3/BARD1/HECW2/CDC42/WDSUB1/ASB1/TRIM33/RNF115/ANKIB1/UBE3C/TRIM24/CNOT4/UBE2H/ZNRF2/UBE2N/MDM2/FBXO7/FBXL5/RNF4/HERC3/HERC5/ANAPC4/LNX1/RNF130/PJA2/RNF145/UBE2D2/CDC23/SH3RF1/FBXW2/RNF38/TRIM14/NFX1/UBE3D/TRAF3IP2/HACE1/UBE2J1/FBXO30/SHPRH/NEDD4/RNF111/HERC1/UBR1/ARIH1/TRIM36/MED27/BIRC6/FBXO11/FANCL/RMND5A/KCMF1/PELI1/RNF144A/RC3H2/LRSAM1/MYCBP2/FBXL3/LM…	132
MF	GO:0035091	phosphatidylinositol binding	91/3266	273/18410	3.05043e-10	2.69846e-08	2.17112e-08	VEPH1/SNX4/RUBCN/PLD1/EPB41/PLEKHA3/SESTD1/MREG/PARD3B/MYO1B/STAM2/GOLPH3L/SNX27/ZFYVE9/PIGK/SNX7/KRIT1/ESYT2/SNX10/PLEKHA8/SNX13/SCIN/EEA1/OSBPL8/ITPR2/PLEKHA5/PIK3C2G/WDFY3/ARAP2/EXOC1/OBSCN/ZFYVE16/ARAP3/SNX2/SNX30/SH3YL1/SNX3/SNX14/ZFYVE1/MYO1E/IQGAP2/CCDC88A/MITD1/COMMD1/DENND1A/MAPKAP1/VPS36/KIF16B/PLCB1/PARD3/SVIL/LAPTM4B/ASAP1/FCHSD2/SYT9/SBF2/PIK3C2A/THY1/OSBP/MARK1/AIDA/RPS6KC1/DENND1B/…	91
MF	GO:0003712	transcription coregulator activity	143/3266	497/18410	5.94916e-10	4.88681e-08	3.93181e-08	MED12L/WWTR1/PRMT2/DYRK1A/KAT2B/NRIP1/USP16/TBL1XR1/NAB1/KDM1A/ARID1A/DCAF6/MYSM1/MIER1/PIAS3/KDM7A/HIPK2/TRIM24/SND1/AASS/KMT2C/EZH2/HDAC9/DDX17/EP300/YAF2/CNOT2/HCFC2/AEBP2/PAWR/ATF7IP/LDB2/RNF4/SLC30A9/BRD4/CNOT6/WWC1/PPARGC1B/KDM3B/MIER2/NSD1/SMARCA4/SMARCA2/TLE4/SAP30/TRIM14/AKIRIN2/MED23/ARID1B/PHF10/SNW1/COPS2/TRIP4/PIAS1/ABL1/MED27/CEBPZ/MTA3/GTF2A1L/KDM3A/DNMT3A/NCOA1/CENPJ/TRIM13/RB1/TD…	143
MF	GO:0005543	phospholipid binding	136/3266	467/18410	6.60042e-10	5.06032e-08	4.07142e-08	VEPH1/MME/RASA2/SNX4/RUBCN/OPA1/PLD1/EPB41/PLEKHA3/SESTD1/NUP35/MREG/PARD3B/MYO1B/STAM2/GOLPH3L/SNX27/PPT1/FAAH/ZFYVE9/AGAP1/PIGK/SNX7/KRIT1/ESYT2/SNX10/PLEKHA8/EPDR1/SNX13/SCIN/PACSIN2/PNPLA3/EEA1/BIN2/CPNE8/OSBPL8/ITPR2/C2CD5/PLEKHA5/PIK3C2G/WDFY3/ANXA5/ARAP2/TEC/EXOC1/JCHAIN/ANXA3/OBSCN/ZFYVE16/CLINT1/ARHGAP26/ARAP3/VDAC1/SNX2/RAPGEF6/LPAR1/SNX30/SH3YL1/UNC13B/ABCA1/SNX3/SNX14/SYTL3/ZFYVE1/MYO…	136
MF	GO:0015631	tubulin binding	113/3266	376/18410	2.62403e-09	1.88602e-07	1.51745e-07	CEP70/OPA1/TTLL4/KIF5C/MAST2/HOOK1/KRIT1/VPS41/NME8/DIP2B/LRRK2/KIF21A/NEDD1/NAV3/DNM1L/HTT/CCDC69/KIF3A/CAMSAP3/CDK5RAP2/IFT74/HAUS6/KIF27/AGTPBP1/KIF13B/FYN/KATNA1/CCDC170/APC/EML5/TTBK2/STARD9/CHP1/INO80/FMN1/KATNBL1/BBS4/RAB11A/TRIM36/CAMSAP1/CCDC187/ALMS1/BCL2L11/SPAST/RMDN2/EML4/EML6/CCDC88A/MAP4K4/CLIP4/RABGAP1/STRBP/CENPJ/KATNAL1/ARHGEF7/DIAPH3/KIF16B/KIF5B/VAPB/KIF3B/TERF1/PPP1R42/LYN/RM…	113
MF	GO:0008017	microtubule binding	87/3266	272/18410	7.17428e-09	4.85319e-07	3.90476e-07	OPA1/KIF5C/MAST2/HOOK1/KRIT1/VPS41/NME8/LRRK2/KIF21A/NAV3/DNM1L/CCDC69/KIF3A/CAMSAP3/CDK5RAP2/HAUS6/KIF27/KIF13B/KATNA1/CCDC170/APC/EML5/TTBK2/STARD9/CHP1/FMN1/KATNBL1/RAB11A/CAMSAP1/CCDC187/ALMS1/BCL2L11/SPAST/RMDN2/EML4/EML6/CCDC88A/MAP4K4/CLIP4/STRBP/KATNAL1/DIAPH3/KIF16B/KIF5B/VAPB/KIF3B/TERF1/RMDN1/CKAP5/KIF26B/KIF1B/CEP350/CENPF/VASH2/CAMSAP2/CLIP1/DCLK2/FHDC1/MAP9/KIFC3/EML2/PAFAH1B1/NDEL1…	87
MF	GO:0016887	ATPase activity	98/3266	325/18410	2.4475e-08	1.56368e-06	1.2581e-06	SMC4/DHX36/OLA1/PMS1/PIKFYVE/KIF5C/HSPA6/ABCD3/CHD1L/PEX1/DDX17/ATP2B1/ABCD2/KIF21A/HELB/NAV3/RECQL/ATF7IP/DHX15/HELQ/UPF1/CHD1/RHOBTB3/G3BP1/HSPA9/DDX46/HSPA4/RAD50/KIF3A/SMARCA4/SMARCA2/SMC5/KIF27/KIF13B/SMC2/ASCC3/MDN1/KATNA1/TCP1/PSMC1/MYO1E/INO80/AQR/CLPX/PSMC6/YTHDC2/DDX31/SPAST/DHX57/ATAD2B/TOR1B/KATNAL1/GTF2F2/VWA8/KIF16B/YME1L1/KIF5B/KIF3B/CHD6/CHD7/ATP6V1H/ATAD2/DDX6/DDX10/NVL/KIF1B/DDX…	98
MF	GO:0004713	protein tyrosine kinase activity	51/3266	135/18410	2.6005e-08	1.57399e-06	1.26639e-06	DYRK1A/EPHA6/EPHA4/ERBB4/NRP2/DDR2/TESK2/JAK1/HIPK1/HIPK2/MET/TXK/TEC/KDR/EPHA5/FER/ITK/TYK2/INSR/PBK/NEK1/JAK2/PTK2B/NTRK2/SYK/FRK/FYN/IGF2R/MAP2K5/ABL1/CRIM1/MERTK/EFEMP1/FLT1/LYN/PTK2/RIPK2/HIPK3/DSTYK/ABL2/DYRK1B/AXL/MAP2K4/NTRK3/PEAK1/IGF1R/YES1/BAZ1B/EPHB4/FGFR2/FGFR1	51
MF	GO:0003713	transcription coactivator activity	83/3266	266/18410	5.44954e-08	3.13349e-06	2.52113e-06	MED12L/WWTR1/PRMT2/DYRK1A/KAT2B/NRIP1/USP16/KDM1A/ARID1A/DCAF6/MYSM1/HIPK2/TRIM24/KMT2C/DDX17/EP300/YAF2/HCFC2/RNF4/SLC30A9/BRD4/CNOT6/WWC1/PPARGC1B/SMARCA4/SMARCA2/TRIM14/MED23/ARID1B/SNW1/TRIP4/ABL1/MED27/CEBPZ/MTA3/GTF2A1L/NCOA1/CENPJ/TRIM13/TDRD3/NCOA6/NCOA3/MTDH/ZFPM2/MED30/NCOA2/NUP98/MAML2/BIRC2/RERE/CCDC62/JADE1/MAML3/BRD7/DYRK1B/WWOX/MED13/TADA2A/ZZEF1/MYOCD/TRIM37/UBE3A/SIN3A/CTNNB1/TMF…	83
MF	GO:0042393	histone binding	79/3266	250/18410	6.2183e-08	3.40032e-06	2.73582e-06	MCM3AP/MORC3/USP16/YEATS2/TBL1XR1/PHC3/STAT1/VPS72/SCMH1/NASP/MYSM1/ZZZ3/KDM7A/TRIM24/AASS/KMT2C/KMT2E/USP15/BRD4/CHD1/PWWP2A/UIMC1/SMARCA4/MLLT3/JAK2/SMARCA2/SPIN1/L3MBTL3/PHIP/PHF10/USP3/INO80/ATAD2B/TDRD3/SFMBT2/MLLT10/ZMYND11/CHD6/ZMYND8/CHD7/ATAD2/NCAPD3/RRP8/IPO7/KMT2A/KDM5B/SBNO1/SMARCA5/SART3/BRD7/BCAS3/ZZEF1/MBTD1/KAT7/BPTF/CHD2/TP53BP1/ZCWPW2/SFMBT1/SMARCC1/KDM1B/DEK/CDYL/JARID2/PRKCB/S…	79
MF	GO:0019902	phosphatase binding	65/3266	193/18410	6.50496e-08	3.40032e-06	2.73582e-06	DZIP3/DLG1/PHACTR4/STAT1/MAST2/JAK1/CHCHD3/MET/WNK1/PPP6R2/STAT6/CRY1/BOD1L1/ANAPC4/FER/KIF3A/SH3YL1/STX17/SYK/SNX3/MAP3K5/PPP1R36/SPRED1/SMAD3/AP3B1/STRN/EIF2AK3/PPP3R1/PTPA/AKAP11/SIRPA/TRPC4AP/STAU1/PTPN1/NFATC2/PTK2/SBF2/AMBRA1/KIFAP3/SMG7/ANAPC7/MTMR3/ANKLE2/STRN4/VRK3/SKAP1/PIK3R1/ITGA1/IQGAP1/STRN3/TRAF3/CTNNB1/FBXL2/MAPK14/PHACTR1/CEP192/SMAD2/SHOC2/MFHAS1/PPP3CB/MAPK8/PPP6R3/KCNQ1/DLG3/M…	65
MF	GO:0016922	nuclear receptor binding	50/3266	139/18410	2.14169e-07	1.07084e-05	8.61575e-06	PRMT2/NRIP1/TRIP12/STAT1/KDM1A/ARID1A/TRIM24/EP300/CRY1/RERG/SLC30A9/PPARGC1B/NSD1/SMARCA4/KDM4C/LATS1/ESR1/SNW1/HIF1A/TRIP4/SMAD3/STRN/KDM3A/NCOA1/NCOA6/NCOA3/DCAF13/MED30/NCOA2/PROX1/CCDC62/MED13/BCAS3/NCOR1/STAT5B/CTNNB1/FOXP1/TMF1/DCAF1/PPARG/TRERF1/PRKCB/TCF7L2/LCOR/CTBP2/TACC2/TACC1/JMJD1C/MED17/TAF1	50
MF	GO:0017124	SH3 domain binding	46/3266	125/18410	3.02077e-07	1.44745e-05	1.16459e-05	PLSCR4/SYNJ1/CBLB/ARHGAP31/LRP2/LANCL1/EPS15/ELMO1/DOCK4/PTPN12/AFAP1/DPYSL3/OSTF1/REPS1/QKI/FUT8/USP8/ADAM10/FMN1/ABL1/RAPGEF1/SOS1/ADAM17/ABI1/SIRPA/ELMO2/LYN/UVRAG/CBL/ENAH/CASP9/SKAP1/SOCS7/ARHGAP27/TOM1L1/EVL/DOCK3/DOCK1/ADAM12/ADAM9/RUFY2/CCDC6/SHANK2/SH3BGRL/ARHGAP6/PAK3	46
MF	GO:0061659	ubiquitin-like protein ligase activity	95/3266	329/18410	3.74497e-07	1.72269e-05	1.38603e-05	RNF13/CBLB/DZIP3/LTN1/UBR3/TRIP12/CUL3/HECW2/CDC42/ASB1/RNF115/PIAS3/ANKIB1/UBE3C/TRIM24/ZNRF2/MDM2/HERC3/HERC5/RNF130/RNF145/UBE2D2/SH3RF1/RNF38/TRIM14/NFX1/UBE3D/TRAF3IP2/HACE1/UFL1/FBXO30/SHPRH/NEDD4/RNF111/UBR1/ARIH1/PIAS1/MED27/FANCL/RMND5A/KCMF1/PELI1/RNF144A/RC3H2/LRSAM1/MYCBP2/NHLRC3/TRIM13/ITCH/RNF19A/UBR5/MED30/WWP1/RNF121/CBL/VPS11/BIRC3/BIRC2/UBE4B/RC3H1/TRIM2/UBE3B/SIAH1/WSB1/ZZEF1/S…	95
MF	GO:0004386	helicase activity	52/3266	155/18410	1.47764e-06	6.53571e-05	5.25848e-05	DHX36/XRCC5/CHD1L/DDX17/HELB/RECQL/ZGRF1/DHX15/HELQ/UPF1/CHD1/G3BP1/DDX46/RAD50/SMARCA4/SMARCA2/ERCC6L2/ASCC3/SHPRH/AQR/YTHDC2/SETX/DDX31/DHX57/GTF2F2/CHD6/RAD54B/CHD7/DSCC1/DDX6/DDX10/DDX55/EP400/SMARCA5/CHD9/DHX40/BRIP1/DDX52/DHX8/EIF4A3/HELZ/CHD2/FANCM/DICER1/SRCAP/HELLS/BTAF1/WRN/DDX50/DNA2/ATRX/SMARCA1	52
MF	GO:0061630	ubiquitin protein ligase activity	89/3266	316/18410	2.70691e-06	0.000115294	9.2763e-05	RNF13/CBLB/DZIP3/LTN1/UBR3/TRIP12/CUL3/HECW2/CDC42/ASB1/RNF115/ANKIB1/UBE3C/TRIM24/ZNRF2/MDM2/HERC3/HERC5/RNF130/RNF145/UBE2D2/SH3RF1/RNF38/TRIM14/NFX1/UBE3D/TRAF3IP2/HACE1/FBXO30/SHPRH/NEDD4/RNF111/UBR1/ARIH1/MED27/FANCL/RMND5A/KCMF1/PELI1/RNF144A/RC3H2/LRSAM1/MYCBP2/NHLRC3/TRIM13/ITCH/RNF19A/UBR5/MED30/WWP1/RNF121/CBL/VPS11/BIRC3/BIRC2/UBE4B/RC3H1/TRIM2/UBE3B/SIAH1/WSB1/SMURF2/RNF157/TRIM37/RNF…	89
MF	GO:0008094	DNA-dependent ATPase activity	38/3266	103/18410	2.92351e-06	0.000120073	9.66078e-05	DHX36/XRCC5/CHD1L/HELB/RECQL/HELQ/UPF1/CHD1/G3BP1/RAD50/SMARCA4/SMARCA2/ASCC3/INO80/SETX/GTF2F2/CHD6/RAD54B/CHD7/DSCC1/SMARCA5/CHD9/BRIP1/ATAD5/MYO18A/BPTF/RAD51C/RAD17/CHD2/FANCM/SMC3/BTAF1/WRN/TOP2B/ERCC6/DNA2/ATRX/SMARCA1	38
MF	GO:0008022	protein C-terminus binding	57/3266	179/18410	3.11054e-06	0.000123349	9.92436e-05	SYNJ1/TOPBP1/SCAF4/DLG1/EPB41/XRCC5/ITGB3BP/GPSM2/PIAS3/PEX1/EP300/CEP135/XRCC4/PPP2CA/CEP120/MPDZ/JAK2/PTK2B/VTA1/SASH1/AFDN/FOXN3/ABL1/CACNA1B/VPS36/CEP250/PABPC1/AGO2/ZBTB16/PRRC2C/CENPF/ATXN2/SIAH1/EML2/SAE1/MYO1C/BAIAP2/COIL/PRKAA1/DAB2/NIPBL/SH3GL3/CTNNB1/MAGI1/PPARG/DST/ATXN1/LAMA1/TCF4/VPS4B/ERCC4/AXIN1/USP7/TOP2B/ERCC6/SHANK2/TBL1X	57
MF	GO:0046332	SMAD binding	31/3266	78/18410	3.94133e-06	0.000151084	0.000121559	COL3A1/ACVR1/TGFBR3/TRIM33/COL1A2/HIPK2/USP15/SMAD5/SNW1/TCF12/RNF111/SAV1/SMAD3/SMAD6/TGFBRAP1/IPO7/SMAD1/MYOCD/SMURF2/AXIN2/DAB2/DROSHA/PML/MEF2A/CTNNB1/TGFBR2/PPARG/LDLRAD4/SMAD2/SMAD4/AXIN1	31
MF	GO:0030674	protein binding, bridging	85/3266	305/18410	7.03245e-06	0.000260881	0.000209899	NMD3/NCK1/AP2M1/GNB4/AP1S3/NDC1/SEC22B/COL1A2/GRB10/CUL1/LRRK2/FRS2/FBXO7/STX18/JCHAIN/AP1M1/GATAD2A/CDC42SE2/RAD50/SH3RF1/CNTLN/TJP2/STX17/LPL/STX7/PEX3/SYNE1/STON2/SYNE2/AP4E1/SAV1/KLHDC1/BBS4/PSMC6/HOMER1/NCK2/NUFIP1/ABI1/CUL2/FRMD4A/MPP7/MAVS/STX16/TRPC4AP/COL14A1/LMBRD1/POLD3/VPS11/AMBRA1/CUL5/GNB1/CRKL/FBXW7/PTPN11/ZC3H18/APPBP2/AP2B1/ADAP2/GOSR1/STX8/SPAG9/GOSR2/BAIAP2/PIK3R1/DAB2/ICE1/AKA…	85
MF	GO:0061629	RNA polymerase II sequence-specific DNA-binding transcription factor binding	94/3266	348/18410	9.68224e-06	0.000347955	0.000279957	PRMT2/ETS2/NRIP1/GSK3B/SP3/ATF2/ZBTB8A/TRIP12/STAT1/KDM1A/ARID1A/HDAC4/HIPK2/TRIM24/HDAC9/EP300/CRY1/RERG/ADD1/EXOSC9/RBPJ/SLC30A9/MEF2C/PPARGC1B/NSD1/SMARCA4/KDM4C/HDAC2/LATS1/ESR1/SNW1/HIF1A/TRIP4/BBS4/SMAD3/STRN/KDM3A/ANXA4/DNMT3A/NCOA1/RB1/NCOA6/CPNE1/STK4/NCOA3/MTDH/DCAF13/ZFPM2/MED30/NCOA2/PRKDC/SPEN/PROX1/CD34/CRKL/CCDC62/BBS2/MED13/BCAS3/MYOCD/NCOR1/STAT5B/SIN3A/TP53BP1/MEF2A/CTNNB1/FOXP1…	94
MF	GO:0060090	molecular adaptor activity	100/3266	379/18410	1.48977e-05	0.000519163	0.000417706	NMD3/NCK1/PCNT/ITSN1/DLG1/AP2M1/GNB4/AP1S3/NDC1/MAGI3/SEC22B/COL1A2/AKAP9/GRB10/CHCHD3/CUL1/LRRK2/FRS2/FBXO7/STX18/JCHAIN/AP1M1/GATAD2A/WWC1/CDC42SE2/RAD50/SH3RF1/CNTLN/TJP2/STX17/LPL/STX7/PEX3/SASH1/SYNE1/STON2/SYNE2/AP4E1/SAV1/KLHDC1/BBS4/PSMC6/HOMER1/ANAPC1/NCK2/ITSN2/NUFIP1/ABI1/CUL2/FRMD4A/MPP7/MAVS/STX16/TRPC4AP/COL14A1/LMBRD1/POLD3/VPS11/AMBRA1/CUL5/GNB1/CRKL/OTUD4/FBXW7/PTPN11/ZC3H18/APPB…	100
MF	GO:0004721	phosphoprotein phosphatase activity	54/3266	177/18410	2.20858e-05	0.000747019	0.000601034	DLG1/EYA3/PTPRU/PTPN4/PTPRF/ILKAP/LRRC40/RPAP2/CDC14A/PTPN12/LRRK2/PTPRB/DUSP16/PTPN13/PPA2/PPP3CA/UBLCP1/PPP2CA/PTPRD/PPP3CC/CDC14B/PTPDC1/FIG4/RNGTT/PTPRK/CTDSPL2/STYX/PPM1B/PPP3R1/PPP1CB/PTPA/PTPRA/EYA2/PTPN1/EYA1/PTPRJ/MTMR2/DUSP10/PPP2R5A/MTMR3/PTPN11/TIMM50/SSH2/PTPN9/LRRK1/PTPRG/PTPRM/PTPN2/PHLPP1/PTEN/PTPRE/PPP3CB/MTM1/MTMR1	54
MF	GO:0003779	actin binding	112/3266	439/18410	2.37775e-05	0.000781262	0.000628585	MYLK/COBLL1/PHACTR4/EPB41/CYFIP1/CAPZB/TNS1/CROCC/MYO1B/FMNL2/CGN/RCSD1/IPP/HOOK1/PPP1R9A/COBL/CALD1/WASL/ACTR3B/SCIN/MICAL3/LIMA1/LRRK2/MYBPC1/FGD4/STK38L/PAWR/AFAP1/ADD1/PDLIM5/KLHL5/MYO9B/FER/CTNNA1/KLHL3/CAMSAP3/GIPC1/FKBP15/CTNNAL1/EPB41L2/UTRN/SYNE1/AFDN/SYNE2/BLOC1S6/TRPM7/TMOD2/TMOD3/MYO5C/MYO5A/MYO1E/TLN2/TPM1/INO80/FMN1/MYO9A/IQGAP2/ABL1/PLEKHH2/PRKCE/CCDC88A/SPTAN1/DIAPH3/ITGB1/NEBL/MY…	112
MF	GO:0016896	exoribonuclease activity, producing 5'-phosphomonoesters	18/3266	38/18410	2.56954e-05	0.000820826	0.000660418	XRN1/DIS3L2/ERI3/CNOT2/EXOSC9/CNOT6L/CNOT6/CNOT8/DCP2/DIS3L/PNPT1/CPSF3/DIS3/PAN3/XRN2/ANGEL2/PARN/ERI1	18
MF	GO:0032182	ubiquitin-like protein binding	39/3266	116/18410	2.73144e-05	0.000843193	0.000678414	USP25/USP16/DCUN1D1/USP13/STAM2/UBE2N/MDM2/FBXO7/RNF4/DCUN1D4/UBAP1/RAD23B/SOBP/TAB2/NEDD4/RNF111/SMAD3/SIMC1/UBXN2A/UCHL3/VPS36/UBR5/UBXN2B/UBE2L6/BIRC2/FBXW7/N4BP1/UBA2/NBR1/TOM1L1/CUEDC1/PML/WDR48/JARID2/DCUN1D3/SPRTN/UEVLD/TOLLIP/TAB3	39
MF	GO:0002039	p53 binding	26/3266	66/18410	2.7862e-05	0.000843193	0.000678414	GSK3B/TP63/KDM1A/TRIM24/EP300/MDM2/HTT/BRD4/SMARCA4/HIF1A/TEP1/EHMT1/MDM4/SMYD2/SETD7/MAPKAPK5/USP10/BRD7/NTRK3/TP53BP1/PPP1R13B/RNF125/AXIN1/CREBBP/USP7/TAF1	26
MF	GO:0004715	non-membrane spanning protein tyrosine kinase activity	20/3266	45/18410	2.97638e-05	0.000860215	0.000692109	DYRK1A/JAK1/TXK/TEC/FER/ITK/TYK2/JAK2/PTK2B/SYK/FRK/FYN/ABL1/LYN/PTK2/RIPK2/ABL2/PEAK1/YES1/BAZ1B	20
MF	GO:0140030	modification-dependent protein binding	51/3266	166/18410	2.99205e-05	0.000860215	0.000692109	MORC3/DZIP3/YEATS2/ZRANB3/EPS15/ZZZ3/KDM7A/TRIM24/KMT2E/USP15/TNIP3/BRD4/CHD1/UIMC1/SMARCA4/MLLT3/UBQLN1/SPIN1/RAD23B/PHIP/TAB2/ATAD2B/TDRD3/ZMYND11/ZMYND8/LYN/RNF169/NCAPD3/RRP8/KMT2A/BRD7/PLCG2/ZZEF1/MBTD1/BPTF/PML/TP53BP1/RAD18/ZCWPW2/CDYL/JARID2/GLYR1/IDE/ZRANB1/SPRTN/TAF1/PHF8/ATRX/TAB3/MORC4/BRCC3	51
MF	GO:0005545	1-phosphatidylinositol binding	10/3266	15/18410	3.82581e-05	0.00106536	0.000857162	EPB41/ZFYVE9/SNX10/SCIN/EEA1/WDFY3/ZFYVE16/ZFYVE1/SCARB1/PICALM	10
MF	GO:0008013	beta-catenin binding	31/3266	86/18410	3.92307e-05	0.00106536	0.000857162	MED12L/GSK3B/TBL1XR1/PTPRU/GLI3/EP300/CTNNA1/KANK1/FOXO3/PTPRK/ESR1/APC/NUMB/PSEN1/RORA/SMAD3/TRPC4/PTPRJ/CTNNBIP1/CDH1/AXIN2/CTNND2/CTNNB1/TCF4/AXIN1/TCF7L2/BTRC/ASH2L/DLG5/TBL1X/SHROOM2	31
MF	GO:0005547	phosphatidylinositol-3,4,5-trisphosphate binding	18/3266	39/18410	3.98351e-05	0.00106536	0.000857162	MYO1B/ARAP2/OBSCN/ZFYVE16/ARAP3/ZFYVE1/IQGAP2/COMMD1/MAPKAP1/KIF16B/PARD3/ASAP1/FCHSD2/ADAP2/MYO10/IQGAP1/GBF1/GAB2	18
MF	GO:0019903	protein phosphatase binding	46/3266	148/18410	5.23372e-05	0.0013679	0.00110058	PHACTR4/STAT1/JAK1/MET/PPP6R2/STAT6/BOD1L1/ANAPC4/FER/KIF3A/STX17/SNX3/MAP3K5/AP3B1/STRN/EIF2AK3/PTPA/AKAP11/SIRPA/STAU1/PTPN1/PTK2/AMBRA1/KIFAP3/SMG7/ANAPC7/MTMR3/ANKLE2/STRN4/VRK3/SKAP1/PIK3R1/ITGA1/IQGAP1/STRN3/TRAF3/CTNNB1/FBXL2/MAPK14/PHACTR1/SHOC2/MFHAS1/PPP3CB/MAPK8/PPP6R3/KCNQ1	46
MF	GO:0004532	exoribonuclease activity	18/3266	40/18410	6.04693e-05	0.00154533	0.00124333	XRN1/DIS3L2/ERI3/CNOT2/EXOSC9/CNOT6L/CNOT6/CNOT8/DCP2/DIS3L/PNPT1/CPSF3/DIS3/PAN3/XRN2/ANGEL2/PARN/ERI1	18
MF	GO:1901981	phosphatidylinositol phosphate binding	52/3266	175/18410	6.74876e-05	0.00168719	0.00135747	VEPH1/SNX4/RUBCN/PLEKHA3/SESTD1/MYO1B/GOLPH3L/SNX27/KRIT1/PLEKHA8/SNX13/SCIN/OSBPL8/PLEKHA5/ARAP2/EXOC1/OBSCN/ZFYVE16/ARAP3/SNX3/SNX14/ZFYVE1/IQGAP2/COMMD1/DENND1A/MAPKAP1/VPS36/KIF16B/PLCB1/PARD3/SVIL/LAPTM4B/ASAP1/FCHSD2/SYT9/OSBP/MARK1/DENND1B/ARFIP1/ADAP2/ANKFY1/GOLPH3/MYO10/FCHO2/IQGAP1/ATG2B/LANCL2/GBF1/GAB2/ARHGAP32/KCNQ1/PICALM	52
MF	GO:0140297	NA	116/3266	470/18410	7.95792e-05	0.00194715	0.00156663	PRMT2/ETS2/KAT2B/NRIP1/GSK3B/SP3/ATF2/ZBTB8A/TRIP12/STAT1/KDM1A/ARID1A/PBX1/HDAC4/NFIA/HIPK2/TRIM24/HDAC9/EP300/CCNT1/NFYB/CRY1/RERG/ZBTB49/ADD1/EXOSC9/RBPJ/PRDM5/SLC30A9/MEF2C/PPARGC1B/NLRP3/NSD1/SMARCA4/KDM4C/TLE4/HDAC2/LATS1/ESR1/SNW1/HIF1A/TCF12/TRIP4/BBS4/PIAS1/SMAD3/STRN/KDM3A/ANXA4/DNMT3A/NCOA1/RB1/CREM/NCOA6/CPNE1/STK4/ZMYND8/NCOA3/MTDH/DCAF13/ZFPM2/MED30/NCOA2/PRKDC/NBN/RUNX1T1/SPEN/CENP…	116
MF	GO:0016706	oxidoreductase activity, acting on paired donors, with incorporation or reduction of molecular oxygen, 2-oxoglutarate as one donor, and incorporation of one atom each of oxygen into both donors	23/3266	59/18410	9.62425e-05	0.00230581	0.0018552	PLOD2/P3H2/P3H1/KDM7A/KDM3B/KDM4C/TET3/KDM3A/PHYH/ASPH/P4HA3/KDM5B/KDM2B/FTO/OGFOD1/P4HA1/TET1/EGLN1/KDM2A/KDM5C/PHF8/KDM6A/TMLHE	23
MF	GO:0061733	peptide-lysine-N-acetyltransferase activity	17/3266	38/18410	0.000105651	0.00247956	0.00199499	MCM3AP/KAT2B/NAA50/ATF2/EP300/CLOCK/NCOA1/KAT14/NCOA3/TADA2A/KAT7/ESCO1/SRCAP/CREBBP/KAT6A/KAT6B/TAF1	17
MF	GO:0004725	protein tyrosine phosphatase activity	34/3266	103/18410	0.000130846	0.00300945	0.00242133	EYA3/PTPRU/PTPN4/PTPRF/CDC14A/PTPN12/PTPRB/DUSP16/PTPN13/PPP2CA/PTPRD/CDC14B/PTPDC1/RNGTT/PTPRK/PTPRA/EYA2/PTPN1/EYA1/PTPRJ/MTMR2/DUSP10/MTMR3/PTPN11/TIMM50/SSH2/PTPN9/PTPRG/PTPRM/PTPN2/PTEN/PTPRE/MTM1/MTMR1	34
MF	GO:0019783	ubiquitin-like protein-specific protease activity	39/3266	124/18410	0.000141899	0.00319968	0.00257438	USP25/SENP7/USP16/SENP5/USP13/TANK/PSMD14/USP37/OTUD3/USP48/USP24/MYSM1/USP1/USP40/USP15/USP46/COPS4/SENP6/USP45/USP8/USP3/USP34/UCHL3/OTUD6B/USP47/UCHL5/USP38/OTUD4/USP10/CYLD/USP32/OTULIN/USP4/USP14/USP31/USP7/ZRANB1/USP54/BRCC3	39
MF	GO:0070411	I-SMAD binding	9/3266	14/18410	0.000145534	0.00321854	0.00258956	SMAD5/SMAD3/SMAD6/SMAD1/AXIN2/CTNNB1/SMAD2/SMAD4/AXIN1	9
MF	GO:0030331	estrogen receptor binding	17/3266	39/18410	0.000156508	0.00339593	0.00273229	PRMT2/NRIP1/RERG/PPARGC1B/NSD1/LATS1/ESR1/TRIP4/STRN/NCOA1/NCOA6/DCAF13/CCDC62/CTNNB1/DCAF1/LCOR/TACC1	17
MF	GO:0004709	MAP kinase kinase kinase activity	13/3266	26/18410	0.000173528	0.0036955	0.00297332	MAP3K13/MAP3K2/BRAF/LRRK2/MAP3K7/MAP3K5/MAP3K4/RIPK2/MAP3K3/MAP3K1/RAF1/RIPK1/MAP3K11	13
MF	GO:0070577	lysine-acetylated histone binding	12/3266	23/18410	0.000184243	0.00372541	0.00299738	ZZZ3/TRIM24/BRD4/SMARCA4/MLLT3/PHIP/ATAD2B/ZMYND8/KMT2A/BRD7/ZZEF1/TAF1	12
MF	GO:0140033	acetylation-dependent protein binding	12/3266	23/18410	0.000184243	0.00372541	0.00299738	ZZZ3/TRIM24/BRD4/SMARCA4/MLLT3/PHIP/ATAD2B/ZMYND8/KMT2A/BRD7/ZZEF1/TAF1	12
MF	GO:0004402	histone acetyltransferase activity	16/3266	36/18410	0.000184651	0.00372541	0.00299738	MCM3AP/KAT2B/NAA50/ATF2/EP300/CLOCK/NCOA1/KAT14/NCOA3/TADA2A/KAT7/SRCAP/CREBBP/KAT6A/KAT6B/TAF1	16
MF	GO:0005516	calmodulin binding	56/3266	200/18410	0.000210693	0.00417753	0.00336114	PCNT/CEP97/IQCB1/MYLK/IQCG/EPB41/MYO1B/CALD1/CACNA1C/ATP2B1/EEA1/ADD1/CAMK2D/PPP3CA/MYO9B/OBSCN/RASGRF2/CAMSAP3/CDK5RAP2/UNC13B/PPP3CC/DAPK1/SLC8A3/MYO5C/MYO5A/MYO1E/IQGAP2/KCNN2/CAMSAP1/STRN/SLC8A1/PPP3R1/SPTAN1/PLCB1/MYO3A/SNTB1/KCNQ5/CAMSAP2/MAPKAPK5/PHKB/ITPKC/STRN4/MYO1D/MYO1C/MYH10/MYO10/IQGAP1/TJP1/STRN3/FBXL2/ARPP21/MYO5B/MYH11/EEF2K/PPP3CB/KCNQ1	56
MF	GO:0032452	histone demethylase activity	14/3266	30/18410	0.000248164	0.00475648	0.00382695	KDM1A/KDM7A/KDM3B/KDM4C/KDM3A/KDM5B/KDM2B/KDM1B/JARID2/JMJD1C/KDM2A/KDM5C/PHF8/KDM6A	14
MF	GO:0140457	NA	14/3266	30/18410	0.000248164	0.00475648	0.00382695	KDM1A/KDM7A/KDM3B/KDM4C/KDM3A/KDM5B/KDM2B/KDM1B/JARID2/JMJD1C/KDM2A/KDM5C/PHF8/KDM6A	14
MF	GO:0045309	protein phosphorylated amino acid binding	21/3266	55/18410	0.000268595	0.00506367	0.00407411	SCAF4/CBLB/PIK3R3/RASA1/SYK/SCAF8/LEO1/NEDD4/ABL1/NCK2/YWHAB/CBL/ABL2/CRKL/FBXW7/PTPN11/PLCG2/PIK3R1/YES1/BTRC/MAPK1	21
MF	GO:0019199	transmembrane receptor protein kinase activity	27/3266	79/18410	0.000330821	0.0061362	0.00493705	EPHA6/EPHA4/ERBB4/NRP2/BMPR2/ACVR2A/ACVR1/DDR2/TGFBR3/MET/KDR/EPHA5/INSR/NTRK2/IGF2R/LTBP1/CRIM1/MERTK/EFEMP1/FLT1/AXL/NTRK3/IGF1R/TGFBR2/EPHB4/FGFR2/FGFR1	27
MF	GO:0000287	magnesium ion binding	60/3266	222/18410	0.00036031	0.00657708	0.00529177	DHX36/OPA1/DIS3L2/FARSB/RPS6KA1/MAST2/PGM1/PRKACB/RHEB/GNAI1/IRAK4/LRRK2/IRAK3/STK38L/PPA2/ATP8A1/ATP10D/ENOPH1/PGM5/PGM3/MAP3K7/MAP3K5/LATS1/ATP8B4/RPS6KA5/ABL1/MTHFD2/PPM1B/ATP8A2/SUCLA2/STK4/EYA2/ATP9A/STK3/SIK3/AASDHPPT/MARK1/CDC42BPA/ABL2/TESC/UBA2/SRR/ERN1/FOXK2/PRPSAP1/IDH2/PAPOLA/CDC42BPB/SNRK/SUCLG2/STK38/NUDT3/ATP8B1/ATP9B/WRN/PPA1/RPS6KA3/RPS6KA6/ATP11C/ATP11A	60
MF	GO:0101005	ubiquitinyl hydrolase activity	35/3266	113/18410	0.000419412	0.00753631	0.00606354	USP25/USP16/USP13/TANK/PSMD14/USP37/OTUD3/USP48/USP24/MYSM1/USP1/USP40/USP15/USP46/USP45/USP8/USP3/USP34/UCHL3/OTUD6B/USP47/UCHL5/USP38/OTUD4/USP10/CYLD/USP32/OTULIN/USP4/USP14/USP31/USP7/ZRANB1/USP54/BRCC3	35
MF	GO:0000175	3'-5'-exoribonuclease activity	15/3266	35/18410	0.000472941	0.00836742	0.00673223	DIS3L2/ERI3/CNOT2/EXOSC9/CNOT6L/CNOT6/CNOT8/DIS3L/PNPT1/DIS3/PAN3/XRN2/ANGEL2/PARN/ERI1	15
MF	GO:0034212	peptide N-acetyltransferase activity	18/3266	46/18410	0.000510918	0.00890236	0.00716263	MCM3AP/KAT2B/NAA50/ATF2/EP300/CLOCK/NCOA1/NAA16/KAT14/NCOA3/TADA2A/KAT7/ESCO1/SRCAP/CREBBP/KAT6A/KAT6B/TAF1	18
MF	GO:0070063	RNA polymerase binding	25/3266	73/18410	0.000522928	0.00897562	0.00722158	SCAF4/AGO1/PKN2/RPAP2/RPRD2/CCNT1/BRD4/STOM/SCAF8/LEO1/NEDD4/YTHDC2/WDR43/ERCC5/WAC/RPRD1B/NCOA3/AGO2/CDC73/SMYD3/SMYD2/ELP2/RPRD1A/RRN3/PCF11	25
MF	GO:0042578	phosphoric ester hydrolase activity	90/3266	366/18410	0.000540618	0.0091428	0.00735609	SYNJ1/PLCL2/DLG1/PLD1/EYA3/PTPRU/PLCD4/PIKFYVE/PLCL1/PTPN4/INPP5B/PTPRF/ILKAP/LRRC40/RPAP2/CDC14A/ACP6/TNS3/PTPN12/LRRK2/PTPRB/PDE3A/DUSP16/PTPN13/PPA2/PPP3CA/PDE5A/ENOPH1/UBLCP1/PPP2CA/PTPRD/PPP3CC/CDC14B/PTPDC1/SMPDL3A/FIG4/RNGTT/PTPRK/ENPP1/PDE10A/CTDSPL2/STYX/PDE8B/PPM1B/INPP4A/PPP3R1/PPP1CB/PTPA/PLCB1/PLCB4/GPCPD1/PTPRA/SAMHD1/EYA2/PTPN1/ENPP2/EYA1/PDE7A/PDE3B/PTPRJ/MTMR2/DUSP10/PPP2R5A/MTMR…	90
MF	GO:0005158	insulin receptor binding	11/3266	22/18410	0.000552405	0.00920675	0.00740754	SNX4/GRB10/SNX2/ENPP1/PHIP/CCDC88A/PTPN1/LMBRD1/PTPN11/PIK3R1/IGF1R	11
MF	GO:0031624	ubiquitin conjugating enzyme binding	14/3266	32/18410	0.000564597	0.00927552	0.00746287	DCUN1D1/ANKIB1/DCUN1D4/UBE3D/ARIH1/RNF144A/ZMYM2/RNF19A/SIAH1/RNF180/ARIH2/RNF125/DCUN1D3/TOLLIP	14
MF	GO:0052742	phosphatidylinositol kinase activity	10/3266	19/18410	0.000588402	0.00939808	0.00756148	PIK3CB/PIK3CA/PIKFYVE/PI4KB/PIK3R3/PIK3C2G/PI4K2B/PIP5K1B/PIK3C2A/ATM	10
MF	GO:0052744	phosphatidylinositol monophosphate phosphatase activity	10/3266	19/18410	0.000588402	0.00939808	0.00756148	SYNJ1/FIG4/MTMR2/MTMR3/MTMR10/SACM1L/INPP5F/PTEN/MTM1/MTMR1	10
MF	GO:0003774	motor activity	34/3266	111/18410	0.000629413	0.00991541	0.00797771	DYNC1I2/DNAH7/MYO1B/KIF5C/KIF21A/MYO9B/KIF3A/KIF27/KIF13B/MYO5C/MYO5A/MYO1E/STARD9/MYO9A/KIF16B/MYO3A/KIF5B/KIF3B/DYNC2H1/KIF1B/KIFC3/APPBP2/MYO1D/MYO1C/MYH10/MYO10/DNAH5/DYNC1H1/KLC1/KIF13A/MYO5B/MYH11/SMC3/KIF20B	34
MF	GO:0004540	ribonuclease activity	35/3266	117/18410	0.000851645	0.013235	0.0106486	XRN1/DIS3L2/AGO3/ERI3/SND1/CNOT2/EXOSC9/CNOT6L/CNOT6/CNOT8/RCL1/DCP2/RNASE6/DIS3L/PNPT1/CPSF3/DIS3/PAN3/XRN2/SAMHD1/RIDA/AGO2/ZC3H12C/RNASEL/ANGEL2/N4BP1/POP4/SMG6/ERN1/DROSHA/EDC3/DICER1/EXOG/PARN/ERI1	35
MF	GO:0043130	ubiquitin binding	30/3266	96/18410	0.000889766	0.0136431	0.0109769	USP25/USP16/USP13/STAM2/UBE2N/MDM2/FBXO7/UBAP1/RAD23B/TAB2/NEDD4/SMAD3/UBXN2A/UCHL3/VPS36/UBR5/UBXN2B/UBE2L6/BIRC2/FBXW7/N4BP1/NBR1/TOM1L1/CUEDC1/WDR48/JARID2/SPRTN/UEVLD/TOLLIP/TAB3	30
MF	GO:0031418	L-ascorbic acid binding	10/3266	20/18410	0.000990437	0.0147922	0.0119015	PLOD2/P3H2/P3H1/PAM/PHYH/P4HA3/OGFOD1/OGFOD3/P4HA1/EGLN1	10
MF	GO:0070300	phosphatidic acid binding	10/3266	20/18410	0.000990437	0.0147922	0.0119015	OPA1/SESTD1/PACSIN2/RAPGEF6/COMMD1/MAPKAP1/GRAMD1B/MARK1/RAPGEF2/PITPNC1	10
MF	GO:0030374	nuclear receptor transcription coactivator activity	20/3266	56/18410	0.00101048	0.0148272	0.0119296	KDM1A/DCAF6/RNF4/SLC30A9/CNOT6/PPARGC1B/NCOA1/NCOA6/NCOA3/MED30/NCOA2/CCDC62/MED13/TMF1/TRERF1/SS18/PRKCB/TACC1/ETS1/MED17	20
MF	GO:0004714	transmembrane receptor protein tyrosine kinase activity	21/3266	60/18410	0.00103254	0.0148272	0.0119296	EPHA6/EPHA4/ERBB4/NRP2/DDR2/MET/KDR/EPHA5/INSR/NTRK2/IGF2R/CRIM1/MERTK/EFEMP1/FLT1/AXL/NTRK3/IGF1R/EPHB4/FGFR2/FGFR1	21
MF	GO:0003678	DNA helicase activity	24/3266	72/18410	0.00103716	0.0148272	0.0119296	DHX36/XRCC5/CHD1L/HELB/RECQL/HELQ/UPF1/CHD1/G3BP1/RAD50/ASCC3/SETX/GTF2F2/CHD6/RAD54B/CHD7/DSCC1/CHD9/BRIP1/CHD2/FANCM/WRN/DNA2/ATRX	24
MF	GO:0005001	transmembrane receptor protein tyrosine phosphatase activity	9/3266	17/18410	0.00105725	0.0148272	0.0119296	PTPRU/PTPRF/PTPRB/PTPRD/PTPRK/PTPRA/PTPRG/PTPRM/PTPRE	9
MF	GO:0019198	transmembrane receptor protein phosphatase activity	9/3266	17/18410	0.00105725	0.0148272	0.0119296	PTPRU/PTPRF/PTPRB/PTPRD/PTPRK/PTPRA/PTPRG/PTPRM/PTPRE	9
MF	GO:0140097	catalytic activity, acting on DNA	58/3266	222/18410	0.00110148	0.0152615	0.012279	DHX36/XRCC5/ZRANB3/CHD1L/HELB/RECQL/ZGRF1/HELQ/UPF1/CHD1/G3BP1/RAD50/DNMT1/SMARCA4/SMARCA2/REV3L/ASCC3/INO80/TEP1/POLK/SETX/REV1/APLF/DNMT3A/GTF2F2/ERCC5/CHD6/RAD54B/TERF1/CHD7/DSCC1/POLD3/SMARCA5/CHD9/FTO/BRIP1/LIG3/ATAD5/MYO18A/BPTF/RAD51C/RAD17/CHD2/FANCM/DICER1/EXOG/POLI/ERCC4/SMC3/BTAF1/WRN/TOP2B/POLB/ERCC6/DNA2/ATRX/POLA1/SMARCA1	58
MF	GO:0052866	phosphatidylinositol phosphate phosphatase activity	14/3266	34/18410	0.00117106	0.0158793	0.0127761	SYNJ1/PIKFYVE/INPP5B/FIG4/INPP4A/MTMR2/MTMR3/INPP4B/MTMR10/SACM1L/INPP5F/PTEN/MTM1/MTMR1	14
MF	GO:0004843	thiol-dependent ubiquitin-specific protease activity	32/3266	106/18410	0.00117369	0.0158793	0.0127761	USP25/USP16/USP13/TANK/USP37/OTUD3/USP48/USP24/USP1/USP40/USP15/USP46/USP45/USP8/USP3/USP34/UCHL3/OTUD6B/USP47/UCHL5/USP38/OTUD4/USP10/CYLD/USP32/OTULIN/USP4/USP14/USP31/USP7/ZRANB1/USP54	32
MF	GO:0043175	RNA polymerase core enzyme binding	20/3266	57/18410	0.00130052	0.0172969	0.0139167	SCAF4/AGO1/RPAP2/RPRD2/BRD4/SCAF8/LEO1/WDR43/ERCC5/WAC/RPRD1B/NCOA3/AGO2/CDC73/SMYD3/SMYD2/ELP2/RPRD1A/RRN3/PCF11	20
MF	GO:0044390	ubiquitin-like protein conjugating enzyme binding	15/3266	38/18410	0.00132342	0.0172969	0.0139167	DCUN1D1/ANKIB1/DCUN1D4/UBE3D/ARIH1/RNF144A/ZMYM2/RNF19A/SIAH1/UBA2/RNF180/ARIH2/RNF125/DCUN1D3/TOLLIP	15
MF	GO:0019208	phosphatase regulator activity	33/3266	111/18410	0.00132359	0.0172969	0.0139167	PPP2R3A/PHACTR4/BMPR2/MGAT5/ZEB2/PPP6R2/FRS2/PPP1R12A/BOD1L1/BMP2K/PPP2R2B/PPP2R2A/PPP1R36/STYX/CALM2/PPP4R3B/PPP3R1/PTPA/SBF2/PPP2R1B/PPP2R5A/PPP1R12B/TESC/ANKLE2/PPP1R37/PPP4R3A/PPP4R4/PPP2R5C/PHACTR1/LMTK2/SHOC2/PPP6R3/PPP2R3B	33
MF	GO:0001965	G-protein alpha-subunit binding	11/3266	24/18410	0.00138127	0.0178479	0.01436	GPSM2/RIC8B/ADGRV1/SASH1/IGF2R/CCDC88A/RGS22/NUCB2/NUCB1/IGF1R/RGS10	11
MF	GO:0018024	histone-lysine N-methyltransferase activity	16/3266	42/18410	0.00144424	0.0184542	0.0148478	ASH1L/KMT2C/EZH2/NSD1/DOT1L/EHMT1/SETDB2/KMT2A/SMYD3/SMYD2/SETD7/EZH1/SETD5/SETD2/ASH2L/KMT5B	16
MF	GO:0051010	microtubule plus-end binding	10/3266	21/18410	0.00159199	0.0199104	0.0160195	APC/TTBK2/CLIP4/CKAP5/CLIP1/PAFAH1B1/FBXW11/CLASP2/DST/CLIP2	10
MF	GO:0000993	RNA polymerase II complex binding	18/3266	50/18410	0.00159904	0.0199104	0.0160195	SCAF4/AGO1/RPRD2/BRD4/SCAF8/LEO1/WDR43/ERCC5/WAC/RPRD1B/NCOA3/AGO2/CDC73/SMYD3/SMYD2/ELP2/RPRD1A/PCF11	18
MF	GO:0140098	catalytic activity, acting on RNA	92/3266	388/18410	0.00161015	0.0199104	0.0160195	DHX36/XRN1/DIS3L2/FARSB/AGO3/TRIT1/ERI3/TRMT13/RTCA/SND1/DDX17/CNOT2/POLR3B/RTCB/TRMT44/EXOSC9/DHX15/ZCCHC4/POLR2B/CNOT6L/UPF1/CNOT6/CNOT8/G3BP1/DDX46/FARSA/RCL1/TRMO/POLR3D/TRMT11/RARS2/TFB1M/DCP2/DTWD1/AQR/RNASE6/DIS3L/MTFMT/YTHDC2/DDX31/DHX57/PNPT1/CPSF3/DIS3/PAN3/TRDMT1/NSUN6/XRN2/SAMHD1/RAD54B/RIDA/AGO2/METTL15/DDX6/ZC3H12C/DDX10/IARS2/DARS2/RNASEL/ANGEL2/DDX55/N4BP1/FTO/DUS2/POP4/DHX40/BRIP…	92
MF	GO:0004438	phosphatidylinositol-3-phosphatase activity	9/3266	18/18410	0.00178321	0.0218159	0.0175525	SYNJ1/FIG4/MTMR2/MTMR3/MTMR10/SACM1L/PTEN/MTM1/MTMR1	9
MF	GO:0008353	RNA polymerase II CTD heptapeptide repeat kinase activity	7/3266	12/18410	0.00188762	0.0226121	0.0181932	CDK13/BRD4/CDK19/CDK8/CDK12/CCNK/MAPK1	7
MF	GO:0035004	phosphatidylinositol 3-kinase activity	7/3266	12/18410	0.00188762	0.0226121	0.0181932	PIK3CB/PIK3CA/PIK3R3/PIK3C2G/PIK3C2A/ATM/IPMK	7
MF	GO:0003725	double-stranded RNA binding	24/3266	75/18410	0.00195331	0.0231578	0.0186322	DHX36/MBNL1/ADARB1/SIDT1/TFRC/PRKRA/AGO1/AGO3/LRRFIP1/TARBP2/DHX15/RC3H2/STRBP/STAU1/MTDH/STAU2/AGO2/RC3H1/DUS2/LSM14A/CLTC/ZFR/DROSHA/DICER1	24
MF	GO:0051018	protein kinase A binding	18/3266	51/18410	0.00206718	0.0242577	0.0195172	CRYBG3/GSK3B/SPHKAP/AKAP9/LRRK2/PJA2/PRRC1/AKAP7/AKAP11/ARFGEF2/ARFGEF1/RDX/ACBD3/AKAP10/PRKAR1A/AKAP13/PRKAR2A/KCNQ1	18
MF	GO:0051219	phosphoprotein binding	27/3266	88/18410	0.00211437	0.0245609	0.0197611	SCAF4/CBLB/EPB41/PIK3R3/RASA1/SYK/SCAF8/IGF2R/LEO1/NEDD4/ABL1/NCK2/RB1/YWHAB/LYN/CBL/ABL2/CRKL/FBXW7/PTPN11/PLCG2/PAFAH1B1/PIK3R1/YES1/BTRC/PHF6/MAPK1	27
MF	GO:0008135	translation factor activity, RNA binding	26/3266	84/18410	0.00220715	0.0253822	0.0204219	GFM1/EIF2A/EIF2B5/EIF4G3/EIF2B3/CPEB2/HBS1L/MTRF1L/MTIF2/EIF5B/MTRF1/EIF3E/AGO2/EEF1D/EIF3M/EIF2B1/CPEB4/EFL1/EIF5/EIF4E3/EEFSEC/GTPBP2/GSPT1/EEF2K/EIF3A/CPEB3	26
MF	GO:0000149	SNARE binding	32/3266	110/18410	0.00228502	0.0255646	0.0205687	STXBP3/VPS50/LRRK2/SEC24B/SEC24D/SCFD2/SEC24A/UNC13B/STX17/DAPK1/ABCA1/STX7/STXBP5/BLOC1S6/RAB11A/ABL1/VPS54/NBAS/STX16/UVRAG/SYT9/VPS11/ANKRD27/STX8/GOSR2/NSF/STXBP4/SCFD1/PTPN2/VTI1A/STX5/PICALM	32
MF	GO:0016791	phosphatase activity	68/3266	276/18410	0.0022866	0.0255646	0.0205687	SYNJ1/DLG1/EYA3/PTPRU/PIKFYVE/PTPN4/INPP5B/PTPRF/ILKAP/LRRC40/RPAP2/CDC14A/ACP6/TNS3/PTPN12/LRRK2/PTPRB/DUSP16/PTPN13/PPA2/PPP3CA/ENOPH1/UBLCP1/PPP2CA/PTPRD/PPP3CC/CDC14B/PTPDC1/FIG4/RNGTT/PTPRK/CTDSPL2/STYX/PPM1B/INPP4A/PPP3R1/PPP1CB/PTPA/PTPRA/EYA2/PTPN1/EYA1/PTPRJ/MTMR2/DUSP10/PPP2R5A/MTMR3/INPP4B/PTPN11/TIMM50/SSH2/PLPP1/MTMR10/PTPN9/LRRK1/PTPRG/SACM1L/PTPRM/PTPN2/PHLPP1/INPP5F/PTEN/PTPRE/INP…	68
MF	GO:0008170	N-methyltransferase activity	29/3266	97/18410	0.0022897	0.0255646	0.0205687	PRMT2/ASH1L/KMT2C/EZH2/ZCCHC4/NSD1/DOT1L/TRMO/TRMT11/TFB1M/EHMT1/FBXO11/SETDB2/METTL15/KMT2A/SMYD3/SMYD2/SETD7/PRMT9/METTL16/EZH1/SETD5/SETD2/RNMT/METTL9/METTL22/ASH2L/PRMT3/KMT5B	29
MF	GO:0051213	dioxygenase activity	28/3266	93/18410	0.00240973	0.0263814	0.0212259	PLOD2/P3H2/P3H1/RSBN1/KDM7A/RSBN1L/KDM3B/KDM4C/TET3/KDM3A/PHYH/ASPH/P4HA3/KDM5B/KDM2B/FTO/OGFOD1/OGFOD3/P4HA1/TET1/JMJD1C/EGLN1/KDM2A/KDM5C/PHF8/KDM6A/PIR/TMLHE	28
MF	GO:0032451	demethylase activity	15/3266	40/18410	0.00241637	0.0263814	0.0212259	KDM1A/KDM7A/KDM3B/KDM4C/KDM3A/KDM5B/KDM2B/FTO/KDM1B/JARID2/JMJD1C/KDM2A/KDM5C/PHF8/KDM6A	15
MF	GO:0016780	phosphotransferase activity, for other substituted phosphate groups	10/3266	22/18410	0.00245831	0.0263814	0.0212259	CEPT1/CHPT1/GNPTAB/CDS1/PIGF/PTDSS1/AASDHPPT/PIGN/SGMS1/PTDSS2	10
MF	GO:0050321	tau-protein kinase activity	10/3266	22/18410	0.00245831	0.0263814	0.0212259	DYRK1A/GSK3B/FYN/TTBK2/ROCK2/SIK3/MARK1/PRKAA1/MARK3/ROCK1	10
MF	GO:0070273	phosphatidylinositol-4-phosphate binding	12/3266	29/18410	0.00247756	0.0263814	0.0212259	PLEKHA3/SESTD1/GOLPH3L/PLEKHA8/OSBPL8/PLEKHA5/OBSCN/SNX3/OSBP/ARFIP1/GOLPH3/LANCL2	12
MF	GO:0035591	signaling adaptor activity	25/3266	81/18410	0.00277248	0.029251	0.0235346	NCK1/GNB4/GRB10/LRRK2/FRS2/CDC42SE2/SH3RF1/SAV1/HOMER1/NCK2/ABI1/MPP7/MAVS/GNB1/CRKL/PTPN11/SPAG9/PIK3R1/AKAP13/IQGAP1/GRIP2/AXIN1/DLG5/GAB2/SHANK2	25
MF	GO:0031625	ubiquitin protein ligase binding	72/3266	298/18410	0.00296055	0.0309512	0.0249026	USP25/GSK3B/CCDC50/USP13/TANK/PSMD1/CUL3/XRCC5/HSPA6/ATF6/JAK1/PRKACB/RPL5/DBT/CUL1/UBE2N/MDM2/ERBB3/FBXO7/DNM1L/SLF1/HSPA9/SMAD5/TRAF1/PTK2B/BAG1/UBE2J1/SHPRH/TCP1/APC/HIF1A/ARIH1/PIAS1/SMAD3/SMAD6/RTN4/FANCL/SMC6/RB1/CUL2/LAPTM4B/LYN/UBE2L6/AMBRA1/CUL5/PER3/PRDX6/CHEK2/FBXW7/UBE2G1/STX8/PRKAR1A/AXIN2/TRIM37/PML/TRAF3/RAD18/FHIT/PRKAR2A/RIPK1/CUL7/PIAS2/SMAD2/AXIN1/USP7/CACUL1/SLF2/ERLIN1/UBE2D1…	72
MF	GO:0008276	protein methyltransferase activity	27/3266	90/18410	0.00301558	0.0310639	0.0249933	PRMT2/ASH1L/KMT2C/EZH2/NSD1/DOT1L/EHMT1/FBXO11/DNMT3A/SETDB2/PCMTD2/PCMTD1/KMT2A/SMYD3/PRDM2/SMYD2/SETD7/PRMT9/EZH1/SETD5/SETD2/METTL9/METTL22/ASH2L/PRMT3/KMT5B/EED	27
MF	GO:0034593	phosphatidylinositol bisphosphate phosphatase activity	11/3266	26/18410	0.00302535	0.0310639	0.0249933	SYNJ1/PIKFYVE/INPP5B/FIG4/INPP4A/MTMR2/MTMR3/INPP4B/PTEN/MTM1/MTMR1	11
MF	GO:0035173	histone kinase activity	8/3266	16/18410	0.003227	0.0321421	0.0258608	PRKAA2/JAK2/PRKCA/PRKAA1/VRK1/DCAF1/PRKCB/BAZ1B	8
MF	GO:0070402	NADPH binding	8/3266	16/18410	0.003227	0.0321421	0.0258608	KCNAB1/QDPR/CBR4/HMGCR/DECR1/LBR/DUS2/SRD5A1	8
MF	GO:0001221	transcription cofactor binding	31/3266	108/18410	0.0033206	0.0321421	0.0258608	ZBTB8A/STAT1/PBX1/ZNF644/EZH2/EP300/ATF7/CNOT2/ZBTB49/SMARCA4/ZNF618/FOXO3/ESR1/HIF1A/RORA/SMAD3/EHMT1/CHD6/ZBTB16/PER3/NR5A2/BAIAP2/CTNNB1/PPARG/TRERF1/SMAD4/CREBBP/LCOR/CTBP2/ETS1/EED	31
MF	GO:0042054	histone methyltransferase activity	19/3266	57/18410	0.00332467	0.0321421	0.0258608	PRMT2/ASH1L/KMT2C/EZH2/NSD1/DOT1L/EHMT1/SETDB2/KMT2A/SMYD3/PRDM2/SMYD2/SETD7/EZH1/SETD5/SETD2/ASH2L/KMT5B/EED	19
MF	GO:0016303	1-phosphatidylinositol-3-kinase activity	6/3266	10/18410	0.00338873	0.0321421	0.0258608	PIK3CB/PIK3CA/PIK3R3/PIK3C2G/PIK3C2A/ATM	6
MF	GO:0034596	phosphatidylinositol phosphate 4-phosphatase activity	6/3266	10/18410	0.00338873	0.0321421	0.0258608	SYNJ1/FIG4/INPP4A/INPP4B/SACM1L/INPP5F	6
MF	GO:0043560	insulin receptor substrate binding	6/3266	10/18410	0.00338873	0.0321421	0.0258608	PIK3CB/PIK3CA/INSR/JAK2/PIK3R1/IGF1R	6
MF	GO:0070016	armadillo repeat domain binding	6/3266	10/18410	0.00338873	0.0321421	0.0258608	STRN/CTNNBIP1/STRN4/STRN3/AXIN1/TCF7L2	6
MF	GO:0032454	histone demethylase activity (H3-K9 specific)	7/3266	13/18410	0.00346576	0.0321421	0.0258608	KDM1A/KDM7A/KDM3B/KDM4C/KDM3A/JMJD1C/PHF8	7
MF	GO:0045295	gamma-catenin binding	7/3266	13/18410	0.00346576	0.0321421	0.0258608	FER/CTNNA1/PTPRK/APC/PTPRJ/CDH1/TCF7L2	7
MF	GO:0070679	inositol 1,4,5 trisphosphate binding	7/3266	13/18410	0.00346576	0.0321421	0.0258608	TRPC1/PLCL2/PLCL1/ITPR2/TRPC4/TRPC6/ITPR1	7
MF	GO:0140658	NA	7/3266	13/18410	0.00346576	0.0321421	0.0258608	CHD1/CHD6/CHD7/SMARCA5/CHD2/ERCC6/SMARCA1	7
MF	GO:0001098	basal transcription machinery binding	23/3266	74/18410	0.00363607	0.0331863	0.026701	SCAF4/AGO1/RPRD2/BRD4/ESR1/SCAF8/LEO1/WDR43/ERCC5/WAC/RPRD1B/NCOA3/AGO2/CDC73/SMYD3/SMYD2/ELP2/RPRD1A/TCF4/ERCC4/NOLC1/PCF11/TAF1	23
MF	GO:0001099	basal RNA polymerase II transcription machinery binding	23/3266	74/18410	0.00363607	0.0331863	0.026701	SCAF4/AGO1/RPRD2/BRD4/ESR1/SCAF8/LEO1/WDR43/ERCC5/WAC/RPRD1B/NCOA3/AGO2/CDC73/SMYD3/SMYD2/ELP2/RPRD1A/TCF4/ERCC4/NOLC1/PCF11/TAF1	23
MF	GO:0005319	lipid transporter activity	42/3266	159/18410	0.00400391	0.0362559	0.0291706	PLSCR4/GRAMD1C/OSBPL6/PLEKHA3/OSBPL9/ABCD3/OSBPL3/PLEKHA8/CD36/ANO6/ABCD2/OSBPL8/SLC10A6/ATP8A1/ATP10D/PRELID2/ABCA1/ATP8B4/ABCC4/ATP8A2/ATP9A/GRAMD1B/OSBP/PITPNM2/PITPNB/SLC10A7/VMP1/ABCC3/PITPNC1/ABCA10/ABCA6/ATG2B/RFT1/OSBPL10/OSBPL1A/PRELID3A/ATP8B1/ATP9B/ABCC1/ARV1/ATP11C/ATP11A	42
MF	GO:0043021	ribonucleoprotein complex binding	40/3266	150/18410	0.00409727	0.0368114	0.0296176	NMD3/EIF2A/LTN1/OLA1/WDR12/SND1/EZH2/LETMD1/CPSF6/MDM2/YBX3/CPEB2/GUF1/SRP72/LARP1/SECISBP2/MTIF2/MRRF/NAA16/ITCH/STAU2/CKAP5/NVL/RNASEL/PES1/TIMM50/SMG6/EIF4A3/UNK/RICTOR/CPEB4/EFL1/SRP54/EEFSEC/XPO5/NOLC1/CPEB3/ERI1/PRMT3/PHF6	40
MF	GO:0008408	3'-5' exonuclease activity	18/3266	54/18410	0.00420839	0.0375167	0.030185	DIS3L2/ERI3/CNOT2/EXOSC9/CNOT6L/CNOT6/CNOT8/RAD50/DIS3L/PNPT1/APLF/DIS3/PAN3/XRN2/ANGEL2/PARN/WRN/ERI1	18
MF	GO:0050681	androgen receptor binding	11/3266	27/18410	0.0042969	0.0377209	0.0303493	PRMT2/KDM1A/EP300/NSD1/SMARCA4/KDM4C/SNW1/KDM3A/FOXP1/TMF1/PRKCB	11
MF	GO:0140326	NA	11/3266	27/18410	0.0042969	0.0377209	0.0303493	ATP8A1/ATP10D/ABCA1/ATP8B4/ATP8A2/ATP9A/RFT1/ATP8B1/ATP9B/ATP11C/ATP11A	11
MF	GO:0044389	ubiquitin-like protein ligase binding	75/3266	317/18410	0.00434039	0.037814	0.0304243	USP25/GSK3B/CCDC50/USP13/TANK/PSMD1/CUL3/XRCC5/STAT1/HSPA6/ATF6/JAK1/PRKACB/RPL5/DBT/CUL1/UBE2N/MDM2/ERBB3/FBXO7/DNM1L/SLF1/HSPA9/SMAD5/TRAF1/PTK2B/BAG1/UBE2J1/SHPRH/TCP1/APC/HIF1A/TRIP4/ARIH1/PIAS1/SMAD3/SMAD6/RTN4/FANCL/SMC6/RB1/CUL2/ITCH/LAPTM4B/LYN/UBE2L6/AMBRA1/CUL5/PER3/PRDX6/CHEK2/FBXW7/UBE2G1/STX8/PRKAR1A/AXIN2/TRIM37/PML/TRAF3/RAD18/FHIT/PRKAR2A/RIPK1/CUL7/PIAS2/SMAD2/AXIN1/USP7/CACUL1/S…	75
MF	GO:0048029	monosaccharide binding	22/3266	71/18410	0.00457841	0.0395878	0.0318514	PLOD2/P3H2/P3H1/ALPK1/MANBA/LMAN2/PAM/IGF2R/PYGL/UGP2/PHYH/MRC1/DPM1/COLEC10/P4HA3/OGFOD1/GYS1/OGFOD3/COLEC12/LMAN1/P4HA1/EGLN1	22
MF	GO:0016874	ligase activity	43/3266	165/18410	0.00471906	0.0404994	0.0325848	GMPS/PCCB/UBA5/DIP2A/HLCS/ATP6V1A/MCCC1/ACSL3/FARSB/TTLL4/PPCS/RTCA/RIMKLB/ACSS3/MDM2/RTCB/AASDH/UBA6/FARSA/RARS2/MTHFD1L/MTHFD1/DPH6/SUCLA2/PCCA/ITCH/IARS2/DARS2/ACACB/UBA2/SAE1/ACACA/LIG3/GHDC/SUCLG2/LARS2/ATG7/FARS2/EARS2/ACSL5/BTRC/NARS2/CTPS2	43
MF	GO:0004527	exonuclease activity	24/3266	80/18410	0.0049847	0.0424622	0.0341641	XRN1/DIS3L2/ERI3/CNOT2/EXOSC9/CNOT6L/CNOT6/CNOT8/RAD50/ENPP1/DCP2/DIS3L/PNPT1/APLF/CPSF3/DIS3/PAN3/XRN2/ENPP2/ANGEL2/EXOG/PARN/WRN/ERI1	24
MF	GO:0004697	protein kinase C activity	8/3266	17/18410	0.00515566	0.0432774	0.03482	PKN2/PRKCH/PRKD3/PRKCE/PRKCA/PRKD1/SMG1/PRKCB	8
MF	GO:0032183	SUMO binding	8/3266	17/18410	0.00515566	0.0432774	0.03482	USP25/RNF4/SOBP/RNF111/SIMC1/UBA2/PML/TOLLIP	8
MF	GO:0000030	mannosyltransferase activity	10/3266	24/18410	0.00529587	0.0435018	0.0350005	DPY19L1/TMTC2/TMTC3/TMTC1/ALG11/TMTC4/DPM1/DPY19L4/ALG9/DPY19L3	10
MF	GO:0005160	transforming growth factor beta receptor binding	10/3266	24/18410	0.00529587	0.0435018	0.0350005	TGFBR3/USP15/TGFB3/SMAD3/SMAD6/TGFBRAP1/TGFB2/SNX6/TGFBR2/SMAD2	10
MF	GO:0070412	R-SMAD binding	10/3266	24/18410	0.00529587	0.0435018	0.0350005	TRIM33/SMAD3/SMAD6/MYOCD/DROSHA/PPARG/LDLRAD4/SMAD2/SMAD4/AXIN1	10
MF	GO:0008757	S-adenosylmethionine-dependent methyltransferase activity	41/3266	157/18410	0.00547963	0.044692	0.0359581	PRMT2/ASH1L/KMT2C/EZH2/ZCCHC4/NSD1/DOT1L/DNMT1/CARNMT1/TRMO/TRMT11/TFB1M/EHMT1/FBXO11/DNMT3A/SETDB2/TRDMT1/NSUN6/PCMTD2/PCMTD1/METTL15/RRP8/KMT2A/SMYD3/SMYD2/SETD7/PRMT9/METTL16/EZH1/NSUN2/SETD5/THUMPD3/SETD2/RNMT/METTL9/METTL22/AS3MT/ASH2L/TARBP1/PRMT3/KMT5B	41
MF	GO:0019838	growth factor binding	37/3266	139/18410	0.0057845	0.0468463	0.0376915	COL6A1/LRP2/ITGA6/ITGAV/COL3A1/NRP2/ACVR2A/ACVR1/IL6R/NRDC/TGFBR3/SORT1/COL1A2/CD36/ERBB3/KDR/INSR/NTRK2/CD109/IGF2R/TGFB3/LTBP1/CRIM1/IL1R1/FLT1/IL10RA/ITGB3/IL6ST/OSMR/LIFR/NTRK3/FURIN/IGF1R/TGFBR2/FGFR2/HTRA1/FGFR1	37
MF	GO:0005161	platelet-derived growth factor receptor binding	7/3266	14/18410	0.0058774	0.0469376	0.0377649	IL1R1/LYN/PTPRJ/PDGFD/PDGFC/ITGB3/ERN1	7
MF	GO:0106018	phosphatidylinositol-3,5-bisphosphate phosphatase activity	7/3266	14/18410	0.0058774	0.0469376	0.0377649	SYNJ1/PIKFYVE/FIG4/MTMR2/MTMR3/MTM1/MTMR1	7
MF	GO:0046875	ephrin receptor binding	11/3266	28/18410	0.00595883	0.0472597	0.038024	NCK1/EPHA4/ANKS1B/EFNA5/FYN/SIPA1L1/ABL1/PTPN1/LYN/CBL/ANKS1A	11
MF	GO:0032934	sterol binding	19/3266	60/18410	0.00625231	0.0486127	0.0391126	SIDT1/GRAMD1C/OSBPL6/RORC/OSBPL9/SCP2/OSBPL3/OSBPL8/PROM1/VDAC1/ABCA1/RORA/GRAMD1B/OSBP/SOAT1/SCAP/OSBPL10/OSBPL1A/ERLIN1	19
MF	GO:0003714	transcription corepressor activity	48/3266	191/18410	0.00626743	0.0486127	0.0391126	WWTR1/NRIP1/TBL1XR1/MIER1/HIPK2/AASS/EZH2/HDAC9/YAF2/PAWR/ATF7IP/MIER2/NSD1/SMARCA4/TLE4/SAP30/SNW1/COPS2/PIAS1/MTA3/DNMT3A/RB1/SFMBT2/ZMYND11/CBFA2T2/ZMYND8/ZFPM2/RUNX1T1/RERE/SPEN/RCOR3/KDM5B/BRD7/NCOR1/EZH1/SIN3A/RCOR1/SFMBT1/LIMD1/CDYL/TRERF1/MLIP/ZNF451/CREBBP/LCOR/CTBP2/TBL1X/RLIM	48
MF	GO:0004706	JUN kinase kinase kinase activity	6/3266	11/18410	0.00634078	0.0486127	0.0391126	MAP3K13/LRRK2/MAP3K5/RIPK2/RIPK1/MAP3K11	6
MF	GO:0005049	nuclear export signal receptor activity	6/3266	11/18410	0.00634078	0.0486127	0.0391126	XPO1/XPO4/CSE1L/RANBP17/XPO5/XPO6	6
MF	GO:0019107	myristoyltransferase activity	6/3266	11/18410	0.00634078	0.0486127	0.0391126	SCP2/ZDHHC17/HADHB/ZDHHC20/NMT2/NMT1	6

## Sheet: KEGG
ID	Description	GeneRatio	BgRatio	pvalue	p.adjust	qvalue	geneID	Count
chx04144	Endocytosis	90/1549	255/8880	2.97957e-12	9.77298e-10	6.05323e-10	CBLB/SNX4/TFRC/ACAP2/AP2M1/PLD1/CDC42/KIF5C/STAM2/HSPA6/EPS15/ZFYVE9/AGAP1/SH3GLB1/VPS45/WASL/ACTR3B/ARFGAP3/EEA1/ARF3/MDM2/CYTH4/GRK4/ARAP2/ZFYVE16/ARAP3/SNX2/RAB11B/LDLR/PIP5K1B/CLTA/SNX3/VTA1/IGF2R/USP8/NEDD4/EHD4/SMAD3/RAB11A/SPG21/RAB10/ASAP2/MVB12B/VPS36/PARD3/KIF5B/ITCH/ARFGEF2/CHMP4C/ARFGEF1/WWP1/ASAP1/SMAP1/VPS26B/CBL/ARPC5/GRK3/VPS35/IST1/CLTC/AP2B1/RABEP1/RAB5C/SMURF2/DAB2/SH3GL3/PML/S…	90
chx04120	Ubiquitin mediated proteolysis	60/1549	149/8880	3.10007e-11	5.08411e-09	3.14902e-09	CBLB/LOC102186637/TRIP12/CUL3/PIAS3/UBE3C/UBE2H/CUL1/UBE2N/MDM2/HERC3/ANAPC4/UBA6/UBE2D2/CDC23/UBE2J1/NEDD4/HERC1/PIAS1/BIRC6/FANCL/ANAPC1/CUL2/ITCH/UBR5/WWP1/UBE2L6/CBL/CUL5/BIRC3/BIRC2/UBE4B/FBXW8/ANAPC7/FBXW7/UBE3B/SIAH1/UBA2/SAE1/UBE2G1/UBE2Z/SMURF2/TRIM37/ERCC8/MAP3K1/FBXO4/FBXW11/UBE3A/UBE2Q2/PML/CUL7/PIAS2/NEDD4L/MGRN1/BTRC/UBE2D1/LOC102174361/HERC4/HUWE1/XIAP	60
chx04520	Adherens junction	36/1549	71/8880	1.35567e-10	1.4822e-08	9.1805e-09	NECTIN3/CDC42/PTPRF/FARP2/SSX2IP/WASL/MET/EP300/PTPRB/FER/CTNNA1/INSR/FYN/MAP3K7/AFDN/SMAD3/LMO7/PARD3/CSNK2A1/PTPN1/CTNND1/PTPRJ/CDH1/BAIAP2/IQGAP1/TJP1/IGF1R/CTNNB1/TGFBR2/YES1/PTPRM/SMAD4/CREBBP/TCF7L2/FGFR1/MAPK1	36
chx04510	Focal adhesion	73/1549	205/8880	2.22612e-10	1.82542e-08	1.13063e-08	PIK3CB/COL6A1/GSK3B/MYLK/ITGB5/PAK2/PIK3CA/ITGA6/ITGA4/ITGAV/CDC42/ITGB6/PIK3R3/VAV3/COL1A2/BRAF/MET/LAMB4/LAMB1/ITGB8/RAP1B/PPP1R12A/KDR/MAPK9/PIP5K1B/LAMA4/FYN/LAMA2/TLN2/SOS2/RAPGEF1/SOS1/PPP1CB/ROCK2/FLT1/ITGB1/ITGA8/PTK2/PARVA/BIRC3/BIRC2/PDGFD/AKT3/LAMC1/LAMC2/PPP1R12B/CRKL/PDGFC/ARHGAP35/ITGB3/PRKCA/PIK3R1/ITGA1/ARHGAP5/IGF1R/CTNNB1/FLNB/RAF1/TNXB/LAMA3/ROCK1/LOC102174891/LAMA1/PDPK1/PRKCB…	73
chx04722	Neurotrophin signaling pathway	47/1549	121/8880	1.68369e-08	1.1045e-06	6.8411e-07	PIK3CB/GSK3B/PIK3CA/CDC42/RPS6KA1/PIK3R3/SORT1/BRAF/IRAK4/FRS2/RAP1B/IRAK3/PRDM4/ARHGDIB/CAMK2D/NFKB1/MAPK9/NTRK2/FOXO3/MAP3K5/PSEN1/SOS2/RPS6KA5/MAP2K5/ABL1/RAPGEF1/SOS1/CALM2/KIDINS220/RIPK2/AKT3/CRKL/GAB1/PTPN11/PLCG2/MAP3K3/PIK3R1/MAP3K1/NTRK3/RAF1/MAPK14/PDPK1/MAPK8/RPS6KA3/RPS6KA6/MAPK1/LOC102179926	47
chx04360	Axon guidance	62/1549	180/8880	2.21418e-08	1.21042e-06	7.49714e-07	TRPC1/PIK3CB/NCK1/RYK/ROBO2/EPHA6/BOC/GSK3B/PAK2/PIK3CA/EPHA4/BMPR2/CDC42/PIK3R3/NGEF/LRIG2/MET/GNAI1/SEMA3C/SEMA3A/PLXNC1/SRGAP1/CAMK2D/PPP3CA/EPHA5/RASA1/EFNA5/RGS3/PPP3CC/FYN/NEO1/ABL1/NCK2/PPP3R1/ROCK2/TRPC4/PARD3/ITGB1/PTK2/ARHGEF12/TRPC6/ENAH/SRGAP2/PLXNA2/PTPN11/NFATC3/PLCG2/SSH2/PRKCA/PIK3R1/SEMA5A/SEMA3F/RAF1/ROCK1/LOC102174891/PDPK1/EPHB4/ABLIM1/PPP3CB/PAK1/PAK3/MAPK1	62
chx04070	Phosphatidylinositol signaling system	40/1549	97/8880	2.76813e-08	1.29707e-06	8.03383e-07	PIK3CB/SYNJ1/PIK3CA/PLCD4/PIKFYVE/PI4KB/INPP5B/PIK3R3/ITPR2/PIK3C2G/PI4K2B/CDS1/PPIP5K2/PIP5K1B/CALM2/INPP4A/DGKH/PLCB1/PLCB4/PIP4K2A/PIK3C2A/MTMR2/MTMR3/INPP4B/ITPKC/PLCG2/PRKCA/DGKE/PIK3R1/ITPR1/SACM1L/PRKCB/INPP5F/PLCE1/PTEN/IPMK/INPP5A/LOC102177151/MTM1/MTMR1	40
chx04810	Regulation of actin cytoskeleton	71/1549	220/8880	4.56456e-08	1.87147e-06	1.15916e-06	PIK3CB/TIAM1/MYLK/ITGB5/PAK2/PIK3CA/ITGA6/ITGA4/NCKAP1/ITGAV/CYFIP1/PIKFYVE/CDC42/ITGB6/PIK3R3/VAV3/BRAF/CHRM2/WASL/ACTR3B/ITGB8/SCIN/NCKAP1L/PPP1R12A/LPAR1/PIP5K1B/APC/SOS2/IQGAP2/SOS1/PPP1CB/ROCK2/SPATA13/ARHGEF7/DIAPH3/ITGB1/PIP4K2A/ITGA8/PTK2/RRAS2/ARHGEF12/RDX/PDGFD/ENAH/ARPC5/PPP1R12B/CRKL/PDGFC/ARHGAP35/SSH2/ITGAE/MYH10/ITGB3/BAIAP2/PIK3R1/ITGA1/IQGAP1/RAF1/ROCK1/LOC102174891/MYH11/ITGAL/I…	71
chx04015	Rap1 signaling pathway	67/1549	211/8880	2.17545e-07	7.92831e-06	4.91067e-06	PIK3CB/TIAM1/ADCY5/PIK3CA/RAPGEF4/CDC42/PIK3R3/FARP2/LPAR3/VAV3/MAGI3/KRIT1/BRAF/DOCK4/MET/GNAI1/RAPGEF5/RAP1B/KDR/EFNA5/ARAP3/RAPGEF6/INSR/LPAR1/LOC102189950/AFDN/SIPA1L1/TLN2/RAPGEF1/PRKD3/CALM2/FLT1/PLCB1/APBB1IP/PARD3/ITGB1/PLCB4/CTNND1/PDGFD/ENAH/AKT3/CRKL/PDGFC/RAPGEF2/CDH1/SIPA1L3/SKAP1/ITGB3/PRKCA/PIK3R1/PRKD1/EVL/IGF1R/CTNNB1/MAGI1/RAF1/MAPK14/PRKCB/ITGAL/ITGAM/ADCY9/FGFR2/PLCE1/FGFR1/VE…	67
chx04071	Sphingolipid signaling pathway	44/1549	120/8880	3.36698e-07	1.10437e-05	6.84029e-06	PIK3CB/PPP2R3A/PIK3CA/PLD1/CERS6/PIK3R3/GNAI1/CERS5/NFKB1/MAPK9/PPP2R2B/PPP2CA/ACER2/LOC102189950/PPP2R2A/SPTLC1/FYN/MAP3K5/PRKCE/ROCK2/PLCB1/PLCB4/NSMAF/PPP2R1B/DEGS1/AKT3/PPP2R5A/PRKCA/PIK3R1/PPP2R5C/RAF1/MAPK14/ROCK1/ABCC1/PDPK1/PRKCB/PTEN/SGMS1/LOC102183481/ASAH1/MAPK8/GAB2/MAPK1/PPP2R3B	44
chx04919	Thyroid hormone signaling pathway	44/1549	122/8880	5.75489e-07	1.716e-05	1.06286e-05	MED12L/PIK3CB/KAT2B/GSK3B/PIK3CA/ITGAV/PLCD4/STAT1/PIK3R3/PRKACB/RHEB/EP300/MDM2/HDAC2/SLC16A10/ESR1/HIF1A/MED27/NCOA1/TBC1D4/PLCB1/PLCB4/NCOA3/MED30/NCOA2/AKT3/CASP9/MED13L/PLCG2/MED13/NCOR1/ITGB3/PRKCA/PIK3R1/SIN3A/CTNNB1/RAF1/PDPK1/PRKCB/CREBBP/PLCE1/MED17/MAPK1/LOC108634606	44
chx04012	ErbB signaling pathway	34/1549	85/8880	7.13261e-07	1.94958e-05	1.20754e-05	PIK3CB/NCK1/CBLB/GSK3B/PAK2/PIK3CA/ERBB4/PIK3R3/BRAF/ERBB3/CAMK2D/MAPK9/SOS2/ABL1/SOS1/NCK2/PTK2/CBL/AKT3/ABL2/CRKL/GAB1/PLCG2/MAP2K4/STAT5B/PRKCA/PIK3R1/RAF1/PRKCB/NRG1/MAPK8/PAK1/PAK3/MAPK1	34
chx04010	MAPK signaling pathway	84/1549	294/8880	1.09183e-06	2.69281e-05	1.66788e-05	RASA2/PAK2/IL1RAP/MAP3K13/ATF2/MAP3K2/ERBB4/CDC42/CACNB4/RPS6KA1/HSPA6/PRKACB/BRAF/MET/CACNA2D1/CACNA1C/IRAK4/RAP1B/ERBB3/DUSP16/NFKB1/PPP3CA/KDR/MAPK9/MEF2C/RASA1/RASGRF2/EFNA5/INSR/PPP3CC/NTRK2/MAP3K7/MAP3K5/TAB2/MAP3K4/TGFB3/SOS2/RPS6KA5/MAP2K5/CACNA1B/SOS1/PPM1B/MAP4K4/PPP3R1/IL1R1/FLT1/CACNB2/STK4/STK3/RRAS2/PDGFD/TGFB2/DUSP10/ELK4/AKT3/CRKL/TAOK3/PDGFC/RAPGEF2/MAPKAPK5/NFATC3/NF1/MAP2K4/MAP…	84
chx00562	Inositol phosphate metabolism	30/1549	72/8880	1.14937e-06	2.69281e-05	1.66788e-05	PIK3CB/SYNJ1/PIK3CA/PLCD4/PIKFYVE/PI4KB/INPP5B/PIK3C2G/PI4K2B/PIP5K1B/FIG4/INPP4A/PLCB1/PLCB4/PIP4K2A/PIK3C2A/MTMR2/MTMR3/INPP4B/ITPKC/PLCG2/SACM1L/INPP5F/PLCE1/PTEN/IPMK/INPP5A/LOC102177151/MTM1/MTMR1	30
chx04218	Cellular senescence	54/1549	166/8880	1.41296e-06	3.08968e-05	1.9137e-05	ATR/PIK3CB/PIK3CA/PIK3R3/HIPK1/HIPK2/RHEB/MDM2/ITPR2/NFKB1/PPP3CA/LIN54/VDAC1/RAD50/PPP3CC/TRAF3IP2/FOXO3/TGFB3/LIN52/TRPM7/SMAD3/TSC1/CALM2/PPP3R1/PPP1CB/RB1/NBN/HIPK3/RRAS2/ATM/TGFB2/LIN9/AKT3/CHEK2/RBL2/NFATC3/PIK3R1/FBXW11/ITPR1/TGFBR2/RAF1/LOC102183314/LOC102181202/LOC108633459/LOC102188814/MAPK14/SMAD2/BTRC/PTEN/VDAC3/PPP3CB/ETS1/CCNB3/MAPK1	54
chx01521	EGFR tyrosine kinase inhibitor resistance	31/1549	80/8880	4.82648e-06	9.33926e-05	5.78459e-05	PIK3CB/GSK3B/PIK3CA/IL6R/PIK3R3/JAK1/BRAF/MET/ERBB3/KDR/JAK2/FOXO3/SOS2/BCL2L11/SOS1/PDGFD/AKT3/PDGFC/GAB1/AXL/PLCG2/NF1/PRKCA/PIK3R1/IGF1R/RAF1/PRKCB/FGFR2/PTEN/NRG1/MAPK1	31
chx05211	Renal cell carcinoma	28/1549	69/8880	4.84047e-06	9.33926e-05	5.78459e-05	PIK3CB/PAK2/PIK3CA/CDC42/PIK3R3/BRAF/MET/EP300/RAP1B/TGFB3/HIF1A/SOS2/RAPGEF1/SOS1/CUL2/TGFB2/AKT3/CRKL/GAB1/PTPN11/PIK3R1/RAF1/CREBBP/EGLN1/PAK1/ETS1/PAK3/MAPK1	28
chx05145	Toxoplasmosis	39/1549	112/8880	6.66015e-06	0.000121363	7.51701e-05	IFNGR2/ITGA6/STAT1/HSPA6/JAK1/LAMB4/LAMB1/GNAI1/IRAK4/NFKB1/MAPK9/TYK2/LDLR/JAK2/LAMA4/MAP3K7/LAMA2/IFNGR1/TAB2/TGFB3/ITGB1/LY96/IL10RA/BIRC3/BIRC2/TGFB2/AKT3/CASP9/LAMC1/LAMC2/LOC102180664/MAPK14/LAMA3/LAMA1/PDPK1/CHUK/MAPK8/XIAP/MAPK1	39
chx04340	Hedgehog signaling pathway	24/1549	56/8880	7.48271e-06	0.000129175	8.0009e-05	BOC/GSK3B/LRP2/CUL3/GPR161/EFCAB7/PRKACB/GLI3/CUL1/EVC2/CSNK1G2/CSNK1G3/KIF3A/CSNK1G1/SCUBE2/DISP1/HHAT/GRK3/MEGF8/SMURF2/FBXW11/MGRN1/BTRC/CDON	24
chx00310	Lysine degradation	27/1549	67/8880	8.32214e-06	0.000136483	8.45354e-05	PLOD2/ASH1L/ALDH9A1/AASS/KMT2C/KMT2E/EZH2/HADH/PHYKPL/NSD1/DOT1L/EHMT1/HADHA/SETDB2/DHTKD1/KMT2A/SMYD3/PRDM2/COLGALT2/SMYD2/SETD7/ALDH16A1/EZH1/HYKK/SETD2/KMT5B/TMLHE	27
chx04935	Growth hormone synthesis, secretion and action	40/1549	119/8880	1.34564e-05	0.000210176	0.00013018	PIK3CB/GSK3B/ADCY5/PIK3CA/ATF2/STAT1/PIK3R3/PRKACB/CREB3L2/CREB5/GNAI1/CACNA1C/EP300/ITPR2/MAPK9/JAK2/LOC102189950/MRAP2/SOS2/SOS1/PLCB1/PLCB4/PTK2/AKT3/CRKL/PLCG2/MAP2K4/STAT5B/PRKCA/PIK3R1/MAP3K1/ITPR1/RAF1/LOC102188365/MAPK14/PRKCB/CREBBP/ADCY9/MAPK8/MAPK1	40
chx04140	Autophagy - animal	46/1549	145/8880	1.74989e-05	0.000260892	0.000161592	PIK3CB/ATG3/RUBCN/PIK3CA/TANK/CFLAR/PIK3R3/PRKAA2/ATG4C/PRKACB/SH3GLB1/RHEB/MAPK9/PPP2CA/STX17/DAPK1/MAP3K7/RRAGD/ZFYVE1/HIF1A/EIF2AK4/WDR41/TSC1/EIF2AK3/RAB1A/DEPTOR/UVRAG/RRAS2/ATG13/AMBRA1/AKT3/MTMR3/VMP1/ULK2/ERN1/PIK3R1/PRKAA1/ATG2B/IGF1R/ITPR1/ATG7/RAF1/PDPK1/PTEN/MAPK8/MAPK1	46
chx04720	Long-term potentiation	26/1549	66/8880	1.97006e-05	0.000273361	0.000169316	RPS6KA1/PRKACB/BRAF/CACNA1C/EP300/RAP1B/ITPR2/CAMK2D/PPP3CA/LOC102189950/PPP3CC/CALM2/PPP3R1/PPP1CB/PLCB1/PLCB4/PRKCA/ITPR1/RAF1/PRKCB/CREBBP/PPP3CB/RPS6KA3/RPS6KA6/MAPK1/LOC102179926	26
chx04068	FoxO signaling pathway	42/1549	129/8880	2.0002e-05	0.000273361	0.000169316	PIK3CB/PIK3CA/PIK3R3/PRKAA2/BRAF/PRKAG2/EP300/MDM2/HOMER3/MAPK9/INSR/FOXO3/SOD2/TGFB3/SOS2/SMAD3/HOMER1/BCL2L11/SOS1/STK4/LOC102172279/CAT/ATM/TGFB2/AKT3/SETD7/RBL2/PIK3R1/PRKAA1/IGF1R/TGFBR2/RAF1/MAPK14/SMAD4/PDPK1/CREBBP/USP7/CHUK/PTEN/MAPK8/CCNB3/MAPK1	42
chx04670	Leukocyte transendothelial migration	38/1549	113/8880	2.17015e-05	0.00027737	0.000171798	PIK3CB/PIK3CA/JAM2/RAPGEF4/ITGA4/CDC42/PIK3R3/LOC102175177/VAV3/GNAI1/RAP1B/TXK/ITK/CTNNA1/PTK2B/AFDN/ROCK2/ITGB1/PTK2/CTNND1/THY1/PTPN11/ARHGAP35/PLCG2/PECAM1/PRKCA/OCLN/PIK3R1/ARHGAP5/CTNNB1/MAPK14/ROCK1/LOC102174891/PRKCB/ITGAL/ITGAM/LOC102175938/CD99	38
chx04660	T cell receptor signaling pathway	35/1549	101/8880	2.19866e-05	0.00027737	0.000171798	PIK3CB/NCK1/CBLB/GSK3B/PAK2/DLG1/PIK3CA/CDC42/PIK3R3/VAV3/NFKB1/PPP3CA/TEC/MAPK9/ITK/PPP3CC/FYN/MAP3K7/SOS2/SOS1/NCK2/PPP3R1/AKT3/NFATC3/PIK3R1/RAF1/MAPK14/MALT1/PDPK1/CHUK/PPP3CB/MAPK8/PAK1/PAK3/MAPK1	35
chx05220	Chronic myeloid leukemia	29/1549	78/8880	2.45533e-05	0.000298277	0.000184748	PIK3CB/RUNX1/PIK3CA/PIK3R3/BRAF/MDM2/NFKB1/HDAC2/TGFB3/SOS2/SMAD3/POLK/ABL1/SOS1/RB1/CBL/TGFB2/AKT3/CRKL/PTPN11/STAT5B/PIK3R1/TGFBR2/RAF1/SMAD4/CHUK/CTBP2/GAB2/MAPK1	29
chx05135	Yersinia infection	45/1549	144/8880	3.27674e-05	0.000383846	0.000237748	PIK3CB/GSK3B/PIK3CA/ITGA4/CDC42/RPS6KA1/PIK3R3/PKN2/VAV3/WASL/ACTR3B/SKAP2/ELMO1/IRAK4/NFKB1/MAPK9/NLRP3/PIP5K1B/LOC102189950/PTK2B/MAP3K7/TAB2/ROCK2/ARHGEF7/ITGB1/ELMO2/PTK2/ARHGEF12/AKT3/ARPC5/CRKL/NFATC3/MAP2K4/BAIAP2/PIK3R1/ARHGEF28/MAPK14/ROCK1/CHUK/DOCK1/MAPK8/RPS6KA3/RPS6KA6/MAPK1/LOC102179926	45
chx05205	Proteoglycans in cancer	60/1549	210/8880	3.72186e-05	0.000420955	0.000260733	PIK3CB/TIAM1/ITGB5/PIK3CA/ITGAV/ERBB4/CDC42/PIK3R3/PRKACB/VAV3/COL1A2/BRAF/MET/FRS2/MDM2/ERBB3/ITPR2/PPP1R12A/CAMK2D/KDR/ESR1/HIF1A/SOS2/SOS1/PPP1CB/ROCK2/ITGB1/PTK2/RRAS2/ARHGEF12/CBL/RDX/TGFB2/AKT3/PPP1R12B/GAB1/PTPN11/PLCG2/ITGB3/PRKCA/PIK3R1/DROSHA/IQGAP1/IGF1R/CTNNB1/ITPR1/FLNB/RAF1/MAPK14/ROCK1/SMAD2/PDPK1/PRKCB/PDCD4/PLCE1/FGFR1/ANK3/PAK1/GPC3/MAPK1	60
chx05223	Non-small cell lung cancer	27/1549	72/8880	3.88854e-05	0.000425147	0.000263329	PIK3CB/PIK3CA/KIF5C/PIK3R3/BRAF/MET/FOXO3/SOS2/POLK/SOS1/EML4/RB1/KIF5B/STK4/AKT3/CASP9/PLCG2/STAT5B/PRKCA/PIK3R1/FHIT/RAF1/PDPK1/PRKCB/RARB/MAPK1/LOC108634606	27
chx04014	Ras signaling pathway	66/1549	238/8880	4.33956e-05	0.000459154	0.000284392	RASA2/PIK3CB/ETS2/TIAM1/PAK2/GNB4/PIK3CA/PLD1/LOC108633234/CDC42/PIK3R3/PRKACB/MET/RAPGEF5/RAP1B/NFKB1/KDR/MAPK9/RASA1/RASGRF2/EFNA5/INSR/NTRK2/AFDN/SOS2/ABL1/SOS1/CALM2/REL/FLT1/RALGAPA2/STK4/RRAS2/PDGFD/AKT3/GNB1/RASAL2/ABL2/RGL1/RASAL1/PDGFC/GAB1/PTPN11/PLCG2/NF1/RAB5C/PRKCA/PIK3R1/RALGAPA1/IGF1R/RAF1/EXOC2/RALBP1/PRKCB/FGFR2/SHOC2/CHUK/PLCE1/FGFR1/VEGFC/MAPK8/GAB2/PAK1/ETS1/PAK3/MAPK1	66
chx04152	AMPK signaling pathway	40/1549	125/8880	4.87501e-05	0.000499689	0.000309499	PIK3CB/PPP2R3A/PIK3CA/CAB39/PIK3R3/PRKAA2/LEPR/CREB3L2/CREB5/PRKAG2/RHEB/CD36/LOC100860959/ADIPOR2/TBC1D1/PPP2R2B/PPP2CA/RAB11B/INSR/PPP2R2A/FOXO3/MAP3K7/HMGCR/TSC1/RAB10/PPP2R1B/AKT3/PPP2R5A/ADIPOR1/ACACB/GYS1/ACACA/PIK3R1/PRKAA1/PPP2R5C/IGF1R/PPARG/PDPK1/EEF2K/PPP2R3B	40
chx05213	Endometrial cancer	23/1549	58/8880	5.19648e-05	0.000505213	0.000312921	PIK3CB/GSK3B/PIK3CA/PIK3R3/BRAF/CTNNA1/FOXO3/APC/SOS2/POLK/SOS1/AKT3/CASP9/CDH1/AXIN2/PIK3R1/CTNNB1/RAF1/PDPK1/AXIN1/TCF7L2/PTEN/MAPK1	23
chx04931	Insulin resistance	37/1549	113/8880	5.34107e-05	0.000505213	0.000312921	PIK3CB/GSK3B/PIK3CA/RPS6KA1/PTPRF/PIK3R3/PRKAA2/CREB3L2/CREB5/PRKAG2/CD36/LOC100860959/NFKB1/MAPK9/GFPT2/PPARGC1B/INSR/PYGL/PRKCE/GFPT1/PPP1CB/PTPA/TBC1D4/PTPN1/AKT3/ACACB/PTPN11/GYS1/PIK3R1/PRKAA1/PDPK1/PRKCB/PTEN/MAPK8/RPS6KA3/RPS6KA6/LOC102179926	37
chx05166	Human T-cell leukemia virus 1 infection	65/1549	235/8880	5.391e-05	0.000505213	0.000312921	ATR/PIK3CB/ETS2/KAT2B/ADCY5/DLG1/PIK3CA/ATF2/PIK3R3/JAK1/PRKACB/CREB3L2/CREB5/EP300/NFYB/NFKB1/PPP3CA/ANAPC4/MAPK9/CDC23/VDAC1/PPP3CC/TGFB3/TLN2/SMAD3/ANAPC1/XPO1/PPP3R1/IL1R1/RB1/LOC108637516/ATM/TGFB2/ELK4/AKT3/ANAPC7/CHEK2/NFATC3/MAP2K4/STAT5B/MAP3K3/PIK3R1/MAP3K1/CRTC3/TGFBR2/LOC102183314/LOC102181202/LOC108633459/LOC102188814/LOC102180664/SMAD2/SMAD4/ITGAL/CREBBP/ADCY9/MAD1L1/CHUK/PTEN/VDAC3…	65
chx04659	Th17 cell differentiation	35/1549	105/8880	5.5719e-05	0.000505659	0.000313197	RUNX1/IFNGR2/IL1RAP/STAT1/RORC/IL6R/JAK1/STAT6/NFKB1/PPP3CA/MAPK9/TYK2/IL27RA/JAK2/PPP3CC/IFNGR1/HIF1A/RORA/SMAD3/PPP3R1/IL1R1/NFATC3/STAT5B/IL6ST/TGFBR2/IRF4/LOC102180664/MAPK14/SMAD2/SMAD4/CHUK/PPP3CB/MAPK8/MAPK1/LOC108634606	35
chx05215	Prostate cancer	33/1549	97/8880	5.70408e-05	0.000505659	0.000313197	PIK3CB/TMPRSS2/ERG/GSK3B/PIK3CA/PIK3R3/BRAF/CREB3L2/CREB5/EP300/MDM2/NFKB1/SOS2/SRD5A2/SOS1/RB1/ZEB1/PDGFD/AKT3/CASP9/PDGFC/PIK3R1/IGF1R/CTNNB1/RAF1/PDPK1/CREBBP/FGFR2/TCF7L2/CHUK/PTEN/FGFR1/MAPK1	33
chx05132	Salmonella infection	70/1549	260/8880	7.20956e-05	0.000622299	0.000385442	ARHGEF26/PIK3CB/KPNA1/PIK3CA/DYNC1I2/NCKAP1/CYFIP1/CDC42/KIF5C/WASL/VPS41/ACTR3B/NOD1/ELMO1/NCKAP1L/TUBA1A/IRAK4/CYTH4/PIK3C2G/NFKB1/TLR6/MAPK9/NLRP3/MAP3K7/TAB2/ACTR10/EXOC5/VPS39/ROCK2/ABI1/KIF5B/ELMO2/CSE1L/LY96/RIPK2/PIK3C2A/VPS11/BIRC3/BIRC2/DYNC2H1/ACBD3/AKT3/ARPC5/VPS33A/MAP2K4/RAB5C/PLEKHM1/NAIP/FBXO22/DYNC1H1/CTNNB1/ARL8B/FLNB/FYCO1/RAF1/DYNC1LI1/RIPK1/LOC102172952/EXOC2/MAPK14/LOC102174…	70
chx05161	Hepatitis B	49/1549	166/8880	7.72366e-05	0.000649579	0.000402339	PIK3CB/IFNAR1/PIK3CA/ATF2/STAT1/PIK3R3/JAK1/BRAF/CREB3L2/CREB5/EP300/IRAK4/STAT6/APAF1/NFKB1/MAPK9/TYK2/JAK2/PTK2B/MAP3K7/TAB2/TGFB3/SOS2/SMAD3/SOS1/RB1/MAVS/YWHAB/LOC106502862/TGFB2/AKT3/CASP9/NFATC3/MAP2K4/STAT5B/PRKCA/PIK3R1/MAP3K1/TRAF3/TGFBR2/RAF1/MAPK14/SMAD4/PRKCB/CREBBP/CHUK/VDAC3/MAPK8/MAPK1	49
chx04662	B cell receptor signaling pathway	25/1549	68/8880	0.000108453	0.000889314	0.000550827	PIK3CB/GSK3B/PIK3CA/LOC102186356/PIK3R3/VAV3/NFKB1/PPP3CA/PPP3CC/SYK/SOS2/SOS1/PPP3R1/LYN/AKT3/CR2/NFATC3/PLCG2/PIK3R1/RAF1/MALT1/PRKCB/CHUK/PPP3CB/MAPK1	25
chx05222	Small cell lung cancer	32/1549	96/8880	0.000114442	0.000906677	0.000561581	PIK3CB/PIK3CA/ITGA6/ITGAV/PIK3R3/LAMB4/LAMB1/APAF1/NFKB1/TRAF1/LAMA4/LAMA2/POLK/RB1/ITGB1/PTK2/BIRC3/BIRC2/AKT3/CASP9/LAMC1/LAMC2/PIK3R1/TRAF3/FHIT/LAMA3/LAMA1/CHUK/PTEN/RARB/XIAP/LOC108634606	32
chx04914	Progesterone-mediated oocyte maturation	31/1549	92/8880	0.000116099	0.000906677	0.000561581	PIK3CB/ADCY5/PIK3CA/RPS6KA1/PIK3R3/PRKACB/BRAF/GNAI1/CPEB2/ANAPC4/MAPK9/CDC23/ANAPC1/PDE3B/AKT3/ANAPC7/PIK3R1/STK10/CPEB4/IGF1R/RAF1/MAPK14/ADCY9/MAD1L1/CPEB3/MAPK8/CCNB3/RPS6KA3/RPS6KA6/MAPK1/LOC102179926	31
chx04151	PI3K-Akt signaling pathway	92/1549	368/8880	0.000120278	0.00091747	0.000568266	PIK3CB/PPP2R3A/COL6A1/IFNAR1/GSK3B/ITGB5/IFNAR2/GNB4/PIK3CA/ITGA6/ATF2/ITGA4/ITGAV/ERBB4/ITGB6/IL6R/PIK3R3/PRKAA2/JAK1/LPAR3/PKN2/COL1A2/CREB3L2/CHRM2/CREB5/RHEB/MET/LAMB4/LAMB1/ITGB8/MDM2/ERBB3/NFKB1/KDR/EFNA5/PPP2R2B/PPP2CA/CDC37/INSR/LPAR1/JAK2/PPP2R2A/NTRK2/SYK/LAMA4/FOXO3/LAMA2/SOS2/TSC1/BCL2L11/SOS1/FLT1/ITGB1/ITGA8/YWHAB/LOC102172279/PTK2/PPP2R1B/PDGFD/AKT3/GNB1/CASP9/LAMC1/LAMC2/PPP2R5A/P…	92
chx04114	Oocyte meiosis	38/1549	123/8880	0.000171067	0.00127523	0.000789857	ADCY5/RPS6KA1/PRKACB/CUL1/ITPR2/CPEB2/CAMK2D/PPP3CA/ANAPC4/CDC23/PPP2CA/PPP3CC/CALM2/ANAPC1/PPP3R1/PPP1CB/YWHAB/PPP2R1B/PPP2R5A/ANAPC7/FBXW11/CPEB4/PPP2R5C/IGF1R/ITPR1/MAPK14/ADCY9/MAD1L1/SMC3/SLK/BTRC/CPEB3/PPP3CB/SMC1A/RPS6KA3/RPS6KA6/MAPK1/LOC102179926	38
chx05212	Pancreatic cancer	27/1549	78/8880	0.000189602	0.00138199	0.000855982	PIK3CB/PIK3CA/PLD1/CDC42/STAT1/PIK3R3/JAK1/BRAF/NFKB1/MAPK9/TGFB3/SMAD3/POLK/RB1/TGFB2/AKT3/CASP9/PIK3R1/TGFBR2/RAF1/RALBP1/SMAD2/SMAD4/CHUK/MAPK8/ARHGEF6/MAPK1	27
chx04933	AGE-RAGE signaling pathway in diabetic complications	34/1549	107/8880	0.000203841	0.00145348	0.000900259	PIK3CB/PIK3CA/COL3A1/PLCD4/CDC42/STAT1/PIK3R3/LOC102175177/COL1A2/NFKB1/MAPK9/JAK2/TGFB3/SMAD3/PRKCE/PLCB1/PLCB4/TGFB2/AKT3/PLCG2/STAT5B/PRKCA/PIK3R1/TGFBR2/MAPK14/SMAD2/SMAD4/PRKCB/PLCE1/VEGFC/MAPK8/NOX4/LOC102175938/MAPK1	34
chx05165	Human papillomavirus infection	88/1549	356/8880	0.000254134	0.00177353	0.0010985	ATR/PIK3CB/PPP2R3A/COL6A1/ATP6V1A/IFNAR1/GSK3B/ITGB5/DLG1/IFNAR2/PIK3CA/ITGA6/ITGA4/ITGAV/CDC42/STAT1/ITGB6/PIK3R3/PATJ/JAK1/PRKACB/COL1A2/CREB3L2/CREB5/RHEB/LAMB4/LAMB1/ITGB8/EP300/MDM2/NFKB1/RBPJ/PPP2R2B/PPP2CA/TYK2/PPP2R2A/NFX1/HDAC2/LAMA4/LAMA2/APC/PSMC1/PSEN1/SOS2/TSC1/SOS1/RB1/PARD3/ITGB1/ITGA8/ATP6V1H/PTK2/LOC106502862/PPP2R1B/ATM/MAML2/AKT3/LAMC1/LAMC2/PPP2R5A/ATP6V0A2/MAML3/RBL2/ITGB3/AX…	88
chx04380	Osteoclast differentiation	37/1549	121/8880	0.000260586	0.00178067	0.00110292	PIK3CB/IFNGR2/IFNAR1/IFNAR2/PIK3CA/STAT1/LOC102186356/PIK3R3/JAK1/NFKB1/PPP3CA/TEC/MAPK9/TYK2/PPP3CC/SYK/FYN/MAP3K7/IFNGR1/TAB2/PPP3R1/IL1R1/SIRPA/TGFB2/AKT3/CYLD/PLCG2/ITGB3/PIK3R1/TGFBR2/PPARG/MAPK14/CHUK/PPP3CB/MAPK8/GAB2/MAPK1	37
chx04625	C-type lectin receptor signaling pathway	32/1549	102/8880	0.000400381	0.0026801	0.00166001	PIK3CB/CBLB/PIK3CA/STAT1/PIK3R3/MDM2/ITPR2/NFKB1/PPP3CA/MAPK9/NLRP3/PPP3CC/SYK/CALM2/PPP3R1/RRAS2/ARHGEF12/AKT3/PTPN11/CYLD/NFATC3/PLCG2/PIK3R1/ITPR1/RAF1/MAPK14/MALT1/CHUK/PPP3CB/MAPK8/PAK1/MAPK1	32
chx05417	Lipid and atherosclerosis	60/1549	228/8880	0.000444955	0.0029189	0.00180792	PIK3CB/GSK3B/PIK3CA/TANK/CDC42/HSPA6/ATF6/POU2F1/PIK3R3/LOC102175177/VAV3/CD36/LOC100860959/IRAK4/RAP1B/APAF1/CAMK2D/NFKB1/PPP3CA/TLR6/MAPK9/HSPA4/NLRP3/LDLR/JAK2/PPP3CC/ABCA1/MAP3K7/MAP3K5/TAB2/SOD2/ERO1A/CALM2/EIF2AK3/PPP3R1/ROCK2/PLCB1/PLCB4/LY96/LYN/PTK2/AKT3/CASP9/NFATC3/MAP2K4/ERN1/PRKCA/PIK3R1/TRAF3/ITPR1/PPARG/MAPK14/MIB1/PDPK1/CHUK/PPP3CB/MAPK8/LOC102175938/MAPK1/LOC108634606	60
chx04728	Dopaminergic synapse	39/1549	133/8880	0.000464774	0.00298914	0.00185142	PPP2R3A/GSK3B/ADCY5/GNB4/ATF2/KIF5C/PRKACB/CREB3L2/CREB5/GNAI1/CACNA1C/ITPR2/CAMK2D/PPP3CA/CLOCK/MAPK9/PPP2R2B/PPP2CA/LOC102189950/PPP3CC/PPP2R2A/CACNA1B/CALM2/PPP1CB/PLCB1/PLCB4/KIF5B/PPP2R1B/AKT3/GNB1/PPP2R5A/PRKCA/PPP2R5C/ITPR1/MAPK14/PRKCB/PPP3CB/MAPK8/PPP2R3B	39
chx04530	Tight junction	49/1549	179/8880	0.000557963	0.00351946	0.0021799	RUNX1/TIAM1/DLG1/JAM2/CDC42/CGN/PRKAA2/PATJ/PRKACB/ACTR3B/PRKAG2/TUBA1A/YBX3/MAPK9/PPP2R2B/PPP2CA/HSPA4/RAPGEF6/TJP3/MPDZ/TJP2/PPP2R2A/MAP3K5/AFDN/NEDD4/CGNL1/PRKCE/ROCK2/PARD3/ITGB1/PPP2R1B/RDX/AMOTL1/ARPC5/NF2/RAPGEF2/MYH10/OCLN/MAP3K1/PRKAA1/TJP1/MAGI1/ROCK1/LOC102174891/NEDD4L/MYH11/MAPK8/DLG3/AMOT	49
chx04390	Hippo signaling pathway	44/1549	157/8880	0.000612437	0.00379018	0.00234757	WWTR1/GSK3B/DLG1/BMPR2/PATJ/MOB1B/WWC1/PPP2R2B/CTNNA1/PPP2CA/PPP2R2A/LATS1/APC/TGFB3/FRMD6/SAV1/SMAD3/PPP1CB/PARD3/YWHAB/STK3/TEAD1/PPP2R1B/BIRC3/BIRC2/TGFB2/CRB1/NF2/SMAD1/CDH1/AXIN2/FBXW11/CTNNB1/TGFBR2/LIMD1/BMP6/SMAD2/SMAD4/AXIN1/TCF7L2/BTRC/DLG5/DLG3/AMOT	44
chx04150	mTOR signaling pathway	44/1549	159/8880	0.000818024	0.00496874	0.00307756	PIK3CB/ATP6V1A/GSK3B/PIK3CA/CAB39/RPS6KA1/PIK3R3/PRKAA2/MIOS/GRB10/BRAF/RHEB/LRP6/FNIP1/INSR/RRAGD/SOS2/TSC1/SOS1/MAPKAP1/ATP6V1H/DEPTOR/AKT3/CLIP1/FNIP2/DEPDC5/WDR59/ULK2/PRKCA/PIK3R1/SLC38A9/PRKAA1/RICTOR/IGF1R/RAF1/PDPK1/PRKCB/CHUK/PTEN/LRP5/RPS6KA3/RPS6KA6/MAPK1/LOC102179926	44
chx04211	Longevity regulating pathway	28/1549	89/8880	0.000857051	0.00501987	0.00310923	PIK3CB/ADCY5/PIK3CA/ATF2/PIK3R3/PRKAA2/PRKACB/CREB3L2/CREB5/PRKAG2/RHEB/ADIPOR2/NFKB1/INSR/FOXO3/SOD2/TSC1/EHMT1/CAT/ATG13/SESN3/AKT3/ADIPOR1/PIK3R1/PRKAA1/IGF1R/PPARG/ADCY9	28
chx05210	Colorectal cancer	28/1549	89/8880	0.000857051	0.00501987	0.00310923	PIK3CB/GSK3B/PIK3CA/PIK3R3/BRAF/MAPK9/MSH3/APC/TGFB3/SOS2/SMAD3/POLK/BCL2L11/SOS1/TGFB2/AKT3/CASP9/AXIN2/PIK3R1/CTNNB1/TGFBR2/RAF1/SMAD2/SMAD4/AXIN1/TCF7L2/MAPK8/MAPK1	28
chx00640	Propanoate metabolism	13/1549	31/8880	0.00120093	0.00691059	0.00428031	PCCB/HIBCH/DBT/ACSS3/ECHDC1/BCKDHB/LDHAL6B/HADHA/SUCLA2/PCCA/ACACB/ACACA/SUCLG2	13
chx04912	GnRH signaling pathway	28/1549	91/8880	0.0012584	0.00711645	0.00440781	ADCY5/PLD1/MAP3K2/CDC42/PRKACB/CACNA1C/ITPR2/CAMK2D/MAPK9/LOC102189950/PTK2B/MAP3K4/SOS2/SOS1/CALM2/PLCB1/PLCB4/MAP2K4/MAP3K3/PRKCA/MAP3K1/ITPR1/RAF1/MAPK14/PRKCB/ADCY9/MAPK8/MAPK1	28
chx05163	Human cytomegalovirus infection	61/1549	242/8880	0.00130114	0.00723348	0.0044803	PIK3CB/GSK3B/ADCY5/GNB4/PIK3CA/ATF2/ITGAV/IL6R/PIK3R3/JAK1/PTGER3/PRKACB/CREB3L2/CREB5/RHEB/GNAI1/MDM2/ITPR2/NFKB1/PPP3CA/LOC102189950/PPP3CC/PTK2B/SOS2/TSC1/SOS1/CALM2/PPP3R1/IL1R1/ROCK2/RB1/PLCB1/PLCB4/PTK2/ARHGEF12/IL10RA/AKT3/GNB1/CASP9/CRKL/NFATC3/ITGB3/PRKCA/PIK3R1/AKAP13/PDIA3/CTNNB1/ITPR1/RAF1/RIPK1/LOC102183314/LOC102181202/LOC108633459/LOC102188814/MAPK14/ROCK1/PRKCB/ADCY9/CHUK/PPP3CB/M…	61
chx04621	NOD-like receptor signaling pathway	47/1549	178/8880	0.00164224	0.00897755	0.00556055	IFNAR1/IFNAR2/TANK/STAT1/LOC102173932/JAK1/PKN2/LOC102170144/LOC102174264/NOD1/IRAK4/DNM1L/ITPR2/NFKB1/ANTXR2/MAPK9/VDAC1/NLRP3/TYK2/MAP3K7/TAB2/TRPM7/SUGT1/PLCB1/PLCB4/MAVS/RIPK2/BIRC3/BIRC2/RNASEL/NEK7/NAIP/ERBIN/CARD6/TP53BP1/TRAF3/ITPR1/RIPK1/MAPK14/CHUK/VDAC3/MAPK8/LOC102175938/TAB3/XIAP/MAPK1/BRCC3	47
chx04666	Fc gamma R-mediated phagocytosis	29/1549	97/8880	0.00170892	0.00918895	0.00569149	PIK3CB/PIK3CA/PLD1/CDC42/LOC102186356/PIK3R3/VAV3/ACTR3B/SCIN/PIP5K1B/SYK/PRKCE/ASAP2/LYN/ASAP1/AKT3/ARPC5/CRKL/PLCG2/PRKCA/PIK3R1/PLPP1/MYO10/RAF1/PRKCB/DOCK1/GAB2/PAK1/MAPK1	29
chx04110	Cell cycle	36/1549	129/8880	0.00199611	0.0105601	0.00654073	ATR/TFDP2/STAG1/GSK3B/ORC2/ORC4/CDC14A/ORC5/CUL1/EP300/MDM2/ANAPC4/CDC23/CDC14B/HDAC2/TGFB3/SMAD3/ABL1/ANAPC1/RB1/YWHAB/PRKDC/ATM/TGFB2/ANAPC7/CHEK2/ORC6/RBL2/CDC6/SMAD2/SMAD4/CREBBP/MAD1L1/SMC3/CCNB3/SMC1A	36
chx05231	Choline metabolism in cancer	29/1549	98/8880	0.00203128	0.0105755	0.00655032	PIK3CB/PIK3CA/PLD1/PIK3R3/RHEB/CHPT1/MAPK9/PIP5K1B/SLC44A1/SLC22A3/HIF1A/SOS2/TSC1/SOS1/DGKH/GPCPD1/PDGFD/AKT3/PDGFC/PRKCA/DGKE/PIK3R1/PLPP1/RAF1/PDPK1/PRKCB/MAPK8/CHKA/MAPK1	29
chx04370	VEGF signaling pathway	19/1549	56/8880	0.00213391	0.0108339	0.00671037	PIK3CB/PIK3CA/CDC42/PIK3R3/PPP3CA/KDR/PPP3CC/PPP3R1/PTK2/AKT3/CASP9/PLCG2/PRKCA/PIK3R1/RAF1/MAPK14/PRKCB/PPP3CB/MAPK1	19
chx04961	Endocrine and other factor-regulated calcium reabsorption	18/1549	52/8880	0.00214697	0.0108339	0.00671037	AP2M1/PRKACB/ATP2B1/LOC102189950/CLTA/ESR1/SLC8A3/RAB11A/SLC8A1/PLCB1/PLCB4/LOC102176524/CLTC/AP2B1/PRKCA/PRKCB/ADCY9/AP2A2	18
chx04910	Insulin signaling pathway	38/1549	139/8880	0.00227679	0.011315	0.00700832	PIK3CB/CBLB/GSK3B/PIK3CA/PTPRF/PIK3R3/PRKAA2/PRKACB/BRAF/PRKAG2/RHEB/MAPK9/INSR/PYGL/SOS2/RAPGEF1/TSC1/SOS1/CALM2/PPP1CB/PTPN1/PDE3B/CBL/AKT3/CRKL/ACACB/PHKB/GYS1/ACACA/PRKAR1A/PIK3R1/PRKAA1/PRKAR2A/RAF1/PDPK1/INPP5A/MAPK8/MAPK1	38
chx04664	Fc epsilon RI signaling pathway	21/1549	65/8880	0.00254202	0.0124445	0.00770793	PIK3CB/PIK3CA/PIK3R3/VAV3/MAPK9/SYK/FYN/SOS2/SOS1/LYN/AKT3/PLCG2/MAP2K4/PRKCA/PIK3R1/RAF1/MAPK14/PDPK1/MAPK8/GAB2/MAPK1	21
chx03018	RNA degradation	24/1549	78/8880	0.00271733	0.0127326	0.00788638	DHX36/XRN1/CNOT4/CNOT2/EXOSC9/CNOT6L/CNOT6/TTC37/CNOT8/HSPA9/ZCCHC7/DCP2/DIS3L/PNPT1/DIS3/PAN3/EXOSC8/XRN2/PABPC1/DDX6/CNOT3/EDC3/CNOT10/PARN	24
chx05100	Bacterial invasion of epithelial cells	24/1549	78/8880	0.00271733	0.0127326	0.00788638	ARHGEF26/PIK3CB/PIK3CA/CDC42/PIK3R3/WASL/ACTR3B/ELMO1/MET/CTNNA1/CLTA/ITGB1/ELMO2/PTK2/CBL/ARPC5/CRKL/GAB1/ARHGAP10/CDH1/CLTC/PIK3R1/CTNNB1/DOCK1	24
chx05412	Arrhythmogenic right ventricular cardiomyopathy	24/1549	78/8880	0.00271733	0.0127326	0.00788638	ITGB5/ITGA6/ITGA4/ITGAV/CACNB4/ITGB6/CACNA2D1/ITGB8/CACNA1C/SGCB/SGCD/CTNNA1/LAMA2/SLC8A3/SLC8A1/ITGB1/ITGA8/CACNB2/ITGB3/ITGA1/CTNNB1/DSP/LAMA1/TCF7L2	24
chx04922	Glucagon signaling pathway	30/1549	105/8880	0.00310089	0.0143252	0.00887281	ATF2/PRKAA2/PRKACB/CREB3L2/CREB5/PRKAG2/EP300/ITPR2/CAMK2D/PPP3CA/LOC102189950/PPP3CC/LDHAL6B/PYGL/CALM2/PPP4R3B/PPP3R1/PLCB1/PLCB4/PDE3B/AKT3/ACACB/PHKB/GYS1/ACACA/PRKAA1/PPP4R3A/ITPR1/CREBBP/PPP3CB	30
chx05202	Transcriptional misregulation in cancer	50/1549	198/8880	0.00326941	0.0148322	0.00918682	TMPRSS2/RUNX1/ERG/PBX1/CDK14/MET/ATF1/CCNT1/MDM2/ETV6/AFF1/PROM1/NFKB1/BMP2K/MEF2C/DOT1L/TRAF1/MLLT3/HDAC2/FUT8/POLK/REL/PBX3/FLT1/ZEB1/EYA1/PTK2/RUNX1T1/KMT2A/ZBTB16/ATM/BIRC3/BIRC2/ELK4/SMAD1/MAF/NCOR1/SIN3A/PML/BCL11B/IGF1R/TGFBR2/PPARG/RUNX2/SS18/ITGAM/JMJD1C/FLI1/KDM6A/LOC108634606	50
chx04145	Phagosome	43/1549	165/8880	0.00330107	0.0148322	0.00918682	ATP6V1A/ITGB5/TFRC/DYNC1I2/ITGAV/PIKFYVE/PLA2R1/CTSS/CGN/LOC102186356/SEC22B/CD36/LOC100860959/C1R/EEA1/TUBA1A/STX18/TLR6/C3/STX7/ITGB1/MRC1/ATP6V1H/LOC106502862/DYNC2H1/ATP6V0A2/SCARB1/RAB5C/ITGB3/MRC2/DYNC1H1/DYNC1LI1/LOC102172952/LOC102183314/LOC102181202/LOC108633459/LOC102188814/LOC102180664/COLEC12/ITGAM/MSR1/SFTPD/LOC102175938	43
chx05235	PD-L1 expression and PD-1 checkpoint pathway in cancer	26/1549	88/8880	0.00345848	0.0152456	0.00944289	PIK3CB/IFNGR2/PIK3CA/STAT1/PIK3R3/JAK1/NFKB1/PPP3CA/JAK2/PPP3CC/IFNGR1/HIF1A/EML4/PPP3R1/CSNK2A1/AKT3/PTPN11/NFATC3/MAP3K3/PIK3R1/RAF1/MAPK14/CHUK/PTEN/PPP3CB/MAPK1	26
chx03440	Homologous recombination	15/1549	42/8880	0.00348812	0.0152456	0.00944289	TOPBP1/BARD1/SSBP1/RAD52/BABAM1/UIMC1/RAD50/RAD54B/NBN/POLD3/ATM/BRIP1/RAD51C/PALB2/BRCC3	15
chx05225	Hepatocellular carcinoma	45/1549	175/8880	0.00354323	0.0152456	0.00944289	PIK3CB/GSK3B/PIK3CA/ARID1A/PIK3R3/LOC102185621/LOC108633298/LOC102190481/BRAF/MET/ARID2/LRP6/SMARCA4/SMARCA2/ARID1B/PHF10/APC/TGFB3/SOS2/SMAD3/POLK/SOS1/RB1/TGFB2/AKT3/GAB1/BRD7/PLCG2/AXIN2/PRKCA/PIK3R1/IGF1R/CTNNB1/PBRM1/TGFBR2/SMARCC1/RAF1/SMAD2/SMAD4/PRKCB/AXIN1/TCF7L2/PTEN/LRP5/MAPK1	45
chx04072	Phospholipase D signaling pathway	39/1549	147/8880	0.003579	0.0152456	0.00944289	PIK3CB/ADCY5/PIK3CA/PLD1/RAPGEF4/PIK3R3/LPAR3/GRM8/RHEB/CYTH4/INSR/LPAR1/PIP5K1B/PTK2B/SYK/FYN/AGPAT4/SOS2/TSC1/SOS1/DGKH/PLCB1/PLCB4/RRAS2/PDGFD/AKT3/PDGFC/GAB1/PTPN11/PLCG2/PRKCA/DGKE/PIK3R1/PLPP1/RAF1/ADCY9/AGPAT5/GAB2/MAPK1	39
chx04611	Platelet activation	35/1549	129/8880	0.00379758	0.0159693	0.00989113	PIK3CB/ADCY5/MYLK/PIK3CA/COL3A1/PIK3R3/PRKACB/COL1A2/GNAI1/RAP1B/ITPR2/PPP1R12A/LOC102189950/SYK/FYN/TLN2/PPP1CB/ROCK2/PLCB1/APBB1IP/ITGB1/PLCB4/LYN/ARHGEF12/AKT3/ARHGAP35/PLCG2/ITGB3/PIK3R1/ITPR1/MAPK14/ROCK1/LOC102174891/ADCY9/MAPK1	35
chx04141	Protein processing in endoplasmic reticulum	44/1549	171/8880	0.00385227	0.0159942	0.00990657	SEC62/UGGT1/UBXN4/HSPA6/ATF6/MAN1A2/CUL1/SEC24B/SEC24D/SEC31A/MAPK9/UBE2D2/SIL1/SEC24A/LMAN2/BAG1/UBQLN1/RAD23B/SEC63/UBE2J1/MAP3K5/EIF2AK4/ERO1A/LOC102182048/EIF2AK3/UBXN2A/UGGT2/DNAJC3/DNAJC1/SEC23B/TRAM1/UBE4B/EDEM3/UBE2G1/ERN1/PDIA3/STT3B/LMAN1/UBE2D1/NGLY1/MAPK8/ERO1B/STT3A/MBTPS2	44
chx01524	Platinum drug resistance	24/1549	80/8880	0.00391764	0.0160623	0.00994876	PIK3CB/PIK3CA/PIK3R3/LOC102185621/LOC108633298/LOC102190481/MDM2/APAF1/MSH3/XPA/REV3L/MAP3K5/ATP7B/ATM/BIRC3/BIRC2/AKT3/CASP9/PIK3R1/PDPK1/TOP2B/ATP7A/XIAP/MAPK1	24
chx04392	Hippo signaling pathway - multiple species	11/1549	28/8880	0.00518381	0.0209912	0.0130016	WWTR1/MOB1B/WWC1/LATS1/FRMD6/SAV1/STK3/TEAD1/NF2/LIMD1/PAK1	11
chx05410	Hypertrophic cardiomyopathy	26/1549	91/8880	0.00565935	0.0226068	0.0140023	ITGB5/ITGA6/ITGA4/ITGAV/CACNB4/ITGB6/PRKAA2/PRKAG2/CACNA2D1/ITGB8/CACNA1C/SGCB/SGCD/LAMA2/TGFB3/SLC8A3/TPM1/SLC8A1/ITGB1/ITGA8/CACNB2/TGFB2/ITGB3/ITGA1/PRKAA1/LAMA1	26
chx04710	Circadian rhythm	13/1549	36/8880	0.00572061	0.0226068	0.0140023	RORC/PRKAA2/PRKAG2/CUL1/CRY1/CLOCK/RORA/NPAS2/FBXL3/PER3/PRKAA1/FBXW11/BTRC	13
chx04261	Adrenergic signaling in cardiomyocytes	39/1549	151/8880	0.00585762	0.0228726	0.0141669	PPP2R3A/ADCY5/SCN7A/RAPGEF4/ATF2/CACNB4/PRKACB/CREB3L2/CREB5/GNAI1/CACNA2D1/CACNA1C/ATP2B1/CAMK2D/PPP2R2B/PPP2CA/LOC102189950/PPP2R2A/SLC8A3/TPM1/RPS6KA5/SLC8A1/CALM2/PPP1CB/PLCB1/CREM/PLCB4/CACNB2/PPP2R1B/AKT3/LOC102176524/PPP2R5A/PRKCA/PPP2R5C/MAPK14/ADCY9/KCNQ1/MAPK1/PPP2R3B	39
chx04350	TGF-beta signaling pathway	27/1549	96/8880	0.00613415	0.0236706	0.0146612	BMPR2/ACVR2A/ACVR1/ZFYVE9/CUL1/EP300/ZFYVE16/SMAD5/PPP2CA/TGFB3/FBN1/NEO1/THSD4/SMAD3/SMAD6/LTBP1/PPP2R1B/TGFB2/SMAD1/SMURF2/TGFBR2/BMP6/ROCK1/SMAD2/SMAD4/CREBBP/MAPK1	27
chx04142	Lysosome	36/1549	138/8880	0.00667818	0.0254703	0.0157759	AP1S3/CTSS/PPT1/SORT1/LOC100860748/LOC102190297/GNPTAB/MANBA/AP1M1/DMXL1/CLTA/SLC17A5/IGF2R/GALC/AP4E1/DMXL2/ARSB/AP3B1/AP3S1/LAPTM4B/ATP6V1H/LOC106502862/ATP6V0A2/CTSO/MFSD8/CLTC/ARSG/LOC102191560/SUMF1/GLB1/WDR7/CLN3/LOC102174355/LIPA/ASAH1/AGA	36
chx04917	Prolactin signaling pathway	23/1549	79/8880	0.00699843	0.026179	0.0162148	PIK3CB/GSK3B/PIK3CA/STAT1/PIK3R3/NFKB1/CSN2/MAPK9/JAK2/FOXO3/ESR1/ESR2/SOS2/SOS1/AKT3/SOCS7/STAT5B/PIK3R1/PRLR/RAF1/MAPK14/MAPK8/MAPK1	23
chx05152	Tuberculosis	46/1549	186/8880	0.00702363	0.026179	0.0162148	IFNGR2/STAT1/PLA2R1/CTSS/LOC102186356/JAK1/EP300/EEA1/IRAK4/APAF1/NFYB/CAMK2D/NFKB1/PPP3CA/TLR6/MAPK9/HSPA9/C3/JAK2/PPP3CC/SYK/IFNGR1/TGFB3/CALM2/PPP3R1/MRC1/ATP6V1H/RIPK2/LOC106502862/ARHGEF12/IL10RA/TGFB2/AKT3/CASP9/ATP6V0A2/RAB5C/MRC2/RAF1/LOC102180664/MAPK14/MALT1/ITGAM/CREBBP/PPP3CB/MAPK8/MAPK1	46
chx03015	mRNA surveillance pathway	27/1549	97/8880	0.00712304	0.0262512	0.0162596	PPP2R3A/WDR33/CPSF6/FIP1L1/UPF1/PPP2R2B/PPP2CA/PPP2R2A/RNGTT/HBS1L/PPP1CB/CPSF3/UPF2/PABPC1/CSTF3/PPP2R1B/SMG7/PPP2R5A/SMG6/EIF4A3/PAPOLA/PPP2R5C/RNMT/GSPT1/SMG1/PCF11/PPP2R3B	27
chx04724	Glutamatergic synapse	30/1549	111/8880	0.00745078	0.0271539	0.0168187	TRPC1/ADCY5/GNB4/PLD1/GLS/PRKACB/GRM8/GNAI1/CACNA1C/SLC38A1/ITPR2/PPP3CA/HOMER3/SLC1A1/LOC102189950/PPP3CC/HOMER1/PPP3R1/PLCB1/PLCB4/GRIK4/GNB1/GRK3/PRKCA/ITPR1/PRKCB/ADCY9/PPP3CB/SHANK2/MAPK1	30
chx05017	Spinocerebellar ataxia	37/1549	144/8880	0.00780159	0.028042	0.0173687	PIK3CB/OPA1/PIK3CA/PSMD14/PUM1/PSMD1/PIK3R3/OMA1/ATXN10/ITPR2/RBPJ/MAPK9/VDAC1/LOC102189950/MAP3K5/PSMB1/PSMC1/RORA/PSMC6/PUM2/PLCB1/PLCB4/ATG13/AMBRA1/AKT3/ATXN2/LOC102181419/ULK2/ERN1/PRKCA/PIK3R1/ATG2B/ITPR1/ATXN1/PRKCB/VDAC3/MAPK8	37
chx05170	Human immunodeficiency virus 1 infection	55/1549	231/8880	0.00786543	0.028042	0.0173687	ATR/PIK3CB/PAK2/GNB4/PIK3CA/AP1S3/PIK3R3/GNAI1/CUL1/IRAK4/ITPR2/NFKB1/PPP3CA/AP1M1/MAPK9/LOC102189950/PPP3CC/PTK2B/MAP3K7/TAB2/CALM2/PPP3R1/SAMHD1/PTK2/LOC102169889/ATM/CUL5/AKT3/GNB1/CASP9/CRKL/NFATC3/PLCG2/PRKCA/PIK3R1/FBXW11/PDIA3/ITPR1/DCAF1/RAF1/RIPK1/LOC102183314/LOC102181202/LOC108633459/LOC102188814/MAPK14/PRKCB/BTRC/CHUK/PPP3CB/MAPK8/PAK1/CCNB3/PAK3/MAPK1	55
chx03460	Fanconi anemia pathway	17/1549	54/8880	0.00837821	0.029549	0.0183021	ATR/USP1/RMI1/FANCC/REV3L/POLK/FANCL/REV1/FANCA/BRIP1/RAD51C/FANCM/WDR48/POLI/ERCC4/PALB2/PMS2	17
chx04062	Chemokine signaling pathway	46/1549	188/8880	0.00861103	0.030047	0.0186106	PIK3CB/TIAM1/GSK3B/ADCY5/GNB4/PIK3CA/CDC42/STAT1/PIK3R3/PRKACB/VAV3/BRAF/ELMO1/GNAI1/RAP1B/GRK4/NFKB1/ITK/JAK2/LOC102189950/PTK2B/FOXO3/SOS2/SOS1/ROCK2/PLCB1/PARD3/PLCB4/LYN/PTK2/AKT3/GNB1/CRKL/GRK3/PLCG2/STAT5B/PIK3R1/DOCK2/RAF1/ROCK1/PRKCB/ADCY9/GRK5/CHUK/PAK1/MAPK1	46
chx04929	GnRH secretion	19/1549	63/8880	0.0090913	0.0313889	0.0194418	TRPC1/PIK3CB/PIK3CA/PIK3R3/CACNA1C/ITPR2/LOC102189950/ESR2/KCNN2/TRPC4/PLCB1/PLCB4/AKT3/PRKCA/PIK3R1/ITPR1/RAF1/PRKCB/MAPK1	19
chx05160	Hepatitis C	40/1549	160/8880	0.009474	0.0323695	0.0200491	PIK3CB/IFNAR1/GSK3B/IFNAR2/PIK3CA/CFLAR/STAT1/PIK3R3/JAK1/BRAF/APAF1/NFKB1/PPP2R2B/PPP2CA/TYK2/LDLR/PPP2R2A/SOS2/EIF2AK4/PIAS1/SOS1/EIF2AK3/RB1/MAVS/YWHAB/EIF3E/PPP2R1B/AKT3/CASP9/RNASEL/SCARB1/OCLN/PIK3R1/TRAF3/CTNNB1/RAF1/RIPK1/CHUK/MAPK1/LOC108634606	40
chx05142	Chagas disease	30/1549	113/8880	0.00971991	0.0328673	0.0203575	PIK3CB/IFNGR2/PIK3CA/CFLAR/PIK3R3/GNAI1/IRAK4/NFKB1/TLR6/MAPK9/PPP2R2B/PPP2CA/C3/LOC102189950/PPP2R2A/IFNGR1/TGFB3/PLCB1/PLCB4/PPP2R1B/TGFB2/AKT3/MAP2K4/PIK3R1/TGFBR2/MAPK14/SMAD2/CHUK/MAPK8/MAPK1	30
chx05169	Epstein-Barr virus infection	51/1549	214/8880	0.0100299	0.0335696	0.0207925	PIK3CB/IFNAR1/IFNAR2/PIK3CA/PSMD14/PSMD1/STAT1/PIK3R3/JAK1/CD58/IRAK4/MDM2/APAF1/NFKB1/RBPJ/MAPK9/TYK2/SAP30/SYK/HDAC2/MAP3K7/TAB2/PSMC1/SNW1/NEDD4/PSMC6/POLK/BCL2L11/RB1/MAVS/LYN/AKT3/CR2/CASP9/PLCG2/MAP2K4/PIK3R1/SIN3A/PDIA3/TRAF3/RIPK1/LOC102183314/LOC102181202/LOC108633459/LOC102188814/LOC102180664/MAPK14/ITGAL/USP7/CHUK/MAPK8	51
chx04925	Aldosterone synthesis and secretion	26/1549	95/8880	0.0102929	0.0337608	0.0209109	ADCY5/ATF2/PRKACB/CREB3L2/CREB5/CACNA1C/ATP2B1/ATF1/ITPR2/CAMK2D/LDLR/LOC102189950/PRKD3/PRKCE/CALM2/PLCB1/PLCB4/LOC102176524/SCARB1/PRKCA/PRKD1/ITPR1/PRKCB/ADCY9/DAGLB/DAGLA	26
chx05414	Dilated cardiomyopathy	26/1549	95/8880	0.0102929	0.0337608	0.0209109	ADCY5/ITGB5/ITGA6/ITGA4/ITGAV/CACNB4/ITGB6/PRKACB/CACNA2D1/ITGB8/CACNA1C/SGCB/SGCD/LAMA2/TGFB3/SLC8A3/TPM1/SLC8A1/ITGB1/ITGA8/CACNB2/TGFB2/ITGB3/ITGA1/LAMA1/ADCY9	26
chx04979	Cholesterol metabolism	16/1549	51/8880	0.0107453	0.0348956	0.0216138	LRP2/SORT1/CD36/LOC100860959/VDAC1/LDLR/LPL/ABCA1/LIPC/VAPB/SOAT1/SCARB1/MYLIP/VAPA/LIPA/VDAC3	16
chx01250	Biosynthesis of nucleotide sugars	13/1549	39/8880	0.0120783	0.0388399	0.0240568	UAP1/PGM1/CMAS/GFPT2/GNE/NANS/PGM3/GALK2/UXS1/UGP2/GFPT1/GMDS/PMM2	13
chx04928	Parathyroid hormone synthesis, secretion and action	28/1549	106/8880	0.0130796	0.0415698	0.0257476	ADCY5/PLD1/ATF2/PRKACB/BRAF/CREB3L2/CREB5/GNAI1/ITPR2/LRP6/MEF2C/LOC102189950/PLCB1/PLCB4/MMP24/PRKCA/PDE4D/AKAP13/MEF2A/ITPR1/RAF1/RUNX2/PRKCB/ADCY9/FGFR1/LRP5/MAPK1/LOC108634606	28
chx04022	cGMP-PKG signaling pathway	41/1549	168/8880	0.0131807	0.0415698	0.0257476	ADCY5/MYLK/ATF2/CREB3L2/CREB5/GNAI1/CACNA1C/ATP2B1/ITPR2/PDE3A/PPP1R12A/PPP3CA/PDE5A/MEF2C/VDAC1/INSR/LOC102189950/PPP3CC/SLC8A3/SLC8A1/PRKCE/CALM2/PPP3R1/PPP1CB/ROCK2/PLCB1/PLCB4/PDE3B/TRPC6/AKT3/LOC102176524/NFATC3/MEF2A/ITPR1/RAF1/ROCK1/ADCY9/GTF2I/VDAC3/PPP3CB/MAPK1	41
chx04725	Cholinergic synapse	29/1549	111/8880	0.0136385	0.0426039	0.0263882	PIK3CB/ADCY5/GNB4/PIK3CA/PIK3R3/PRKACB/CREB3L2/CHRM2/CREB5/GNAI1/CACNA1C/ITPR2/CAMK2D/JAK2/LOC102189950/FYN/CACNA1B/PLCB1/PLCB4/KCNQ5/AKT3/GNB1/PRKCA/PIK3R1/ITPR1/PRKCB/ADCY9/KCNQ1/MAPK1	29
chx04658	Th1 and Th2 cell differentiation	24/1549	88/8880	0.0139422	0.043142	0.0267215	IFNGR2/STAT1/JAK1/STAT6/NFKB1/PPP3CA/RBPJ/MAPK9/TYK2/JAK2/PPP3CC/IFNGR1/PPP3R1/MAML2/MAML3/NFATC3/MAF/STAT5B/LOC102180664/MAPK14/CHUK/PPP3CB/MAPK8/MAPK1	24
chx05167	Kaposi sarcoma-associated herpesvirus infection	49/1549	208/8880	0.0141957	0.0435158	0.026953	PIK3CB/ATG3/IFNAR1/GSK3B/IFNAR2/GNB4/PIK3CA/STAT1/PIK3R3/JAK1/EP300/ITPR2/NFKB1/PPP3CA/MAPK9/C3/TYK2/JAK2/PPP3CC/SYK/IFNGR1/HIF1A/CALM2/PPP3R1/RB1/LYN/AKT3/GNB1/CASP9/NFATC3/PLCG2/MAP2K4/PIK3R1/IL6ST/TRAF3/CTNNB1/ITPR1/RAF1/LOC102183314/LOC102181202/LOC108633459/LOC102188814/MAPK14/CREBBP/TCF7L2/CHUK/PPP3CB/MAPK8/MAPK1	49
chx04213	Longevity regulating pathway - multiple species	18/1549	62/8880	0.0164048	0.0498219	0.0308589	PIK3CB/ADCY5/PIK3CA/HSPA6/PIK3R3/PRKAA2/PRKACB/PRKAG2/INSR/HDAC2/FOXO3/SOD2/CAT/AKT3/PIK3R1/PRKAA1/IGF1R/ADCY9	18
chx04310	Wnt signaling pathway	41/1549	171/8880	0.0176558	0.0531294	0.0329075	RYK/GSK3B/TBL1XR1/ROR1/PRKACB/CUL1/EP300/LRP6/CAMK2D/PPP3CA/MAPK9/TLE4/PPP3CC/MAP3K7/APC/PSEN1/SMAD3/PPP3R1/ROCK2/PLCB1/PLCB4/CSNK2A1/CTNNBIP1/SIAH1/NFATC3/AXIN2/PRKCA/FBXW11/CTNND2/CTNNB1/SMAD4/PRKCB/AXIN1/CREBBP/TCF7L2/BTRC/CTBP2/PPP3CB/MAPK8/LRP5/TBL1X	41
chx04550	Signaling pathways regulating pluripotency of stem cells	35/1549	142/8880	0.0180044	0.0536858	0.0332521	PIK3CB/GSK3B/PIK3CA/BMPR2/ACVR2A/RIF1/ACVR1/PIK3R3/JAK1/LOC102180114/LOC102181107/SMAD5/JAK2/APC/SMAD3/AKT3/SMAD1/ZFHX3/AXIN2/PIK3R1/IL6ST/LIFR/IGF1R/CTNNB1/RAF1/MAPK14/JARID2/SMAD2/SMAD4/AXIN1/FGFR2/PCGF5/FGFR1/KAT6A/MAPK1	35
chx05203	Viral carcinogenesis	51/1549	221/8880	0.0184205	0.0544318	0.0337142	RASA2/PIK3CB/KAT2B/GTF2E1/DLG1/PIK3CA/ATF2/CDC42/PIK3R3/HDAC4/JAK1/PRKACB/CREB3L2/SND1/CREB5/HDAC9/SCIN/EP300/MDM2/NFKB1/RBPJ/C3/TRAF1/SYK/HDAC2/PSMC1/SNW1/GTF2A1L/REL/RB1/YWHAB/LYN/RBL2/STAT5B/LOC102185505/PIK3R1/IL6ST/UBE3A/TRAF3/HDAC11/LOC102183314/LOC102181202/LOC108633459/LOC102188814/GTF2H4/CREBBP/MAD1L1/USP7/VDAC3/POLB/MAPK1	51
chx04668	TNF signaling pathway	30/1549	119/8880	0.0200971	0.0588556	0.0364542	PIK3CB/PIK3CA/ATF2/CFLAR/PIK3R3/LOC102175177/CREB3L2/CREB5/DNM1L/NFKB1/MAPK9/TRAF1/MAP3K7/MAP3K5/TAB2/RPS6KA5/ITCH/BIRC3/BIRC2/AKT3/MAP2K4/PIK3R1/TRAF3/RIPK1/MAPK14/CHUK/VEGFC/MAPK8/TAB3/MAPK1	30
chx03250	Viral life cycle - HIV-1	19/1549	68/8880	0.0209051	0.060148	0.0372547	KAT2B/TNPO3/EP300/CCNT1/CPSF6/ELL2/AFF4/MLLT3/SERINC5/XPO1/SAMHD1/SERINC3/LOC108637516/LOC102169889/FURIN/PDCD6IP/NUP153/VPS4B/CREBBP	19
chx05221	Acute myeloid leukemia	19/1549	68/8880	0.0209051	0.060148	0.0372547	PIK3CB/RUNX1/PIK3CA/PIK3R3/BRAF/NFKB1/SOS2/SOS1/RUNX1T1/ZBTB16/AKT3/STAT5B/PIK3R1/PML/RAF1/ITGAM/TCF7L2/CHUK/MAPK1	19
chx04512	ECM-receptor interaction	25/1549	96/8880	0.0217886	0.062015	0.0384111	COL6A1/CD47/ITGB5/ITGA6/ITGA4/ITGAV/ITGB6/COL1A2/LAMB4/LAMB1/CD36/LOC100860959/ITGB8/HMMR/LAMA4/LAMA2/ITGB1/ITGA8/LAMC1/LAMC2/ITGB3/ITGA1/TNXB/LAMA3/LAMA1	25
chx03013	Nucleocytoplasmic transport	29/1549	115/8880	0.0219321	0.062015	0.0384111	NMD3/KPNA1/NUP35/NDC1/NUP205/TNPO3/NUP107/XPOT/IPO8/UPF1/XPO1/XPO4/UPF2/CSE1L/LOC108637516/NUP98/IPO7/AHCTF1/NUP88/EIF4A3/NUP85/IPO11/RANBP17/TNPO1/NUP210/NUP153/XPO5/XPO6/THOC2	29
chx05164	Influenza A	41/1549	174/8880	0.0232813	0.0652672	0.0404254	PIK3CB/TMPRSS2/IFNGR2/IFNAR1/KPNA1/IFNAR2/PIK3CA/STAT1/PIK3R3/JAK1/EP300/IRAK4/APAF1/NFKB1/VDAC1/NLRP3/RAB11B/TYK2/IL33/JAK2/IFNGR1/RAB11A/XPO1/DNAJC3/MAVS/NUP98/AKT3/CASP9/RNASEL/HNRNPUL1/CALCOCO2/PRKCA/PIK3R1/PML/TRAF3/RAF1/LOC102180664/PRKCB/CREBBP/CHUK/MAPK1	41
chx03008	Ribosome biogenesis in eukaryotes	22/1549	83/8880	0.0248551	0.0690887	0.0427925	NMD3/XRN1/PWP2/WDR36/RCL1/MDN1/XPO1/WDR43/XRN2/CSNK2A1/LOC108637516/NAT10/NVL/SPATA5/POP4/UTP18/DROSHA/EFL1/MPHOSPH10/BMS1/HEATR1/UTP14A	22
chx05140	Leishmaniasis	20/1549	74/8880	0.0257605	0.0692231	0.0428757	IFNGR2/ITGA4/STAT1/JAK1/IRAK4/NFKB1/C3/JAK2/MAP3K7/IFNGR1/TAB2/TGFB3/ITGB1/TGFB2/LOC102180664/MAPK14/PRKCB/ITGAM/LOC102175938/MAPK1	20
chx05214	Glioma	20/1549	74/8880	0.0257605	0.0692231	0.0428757	PIK3CB/PIK3CA/PIK3R3/BRAF/MDM2/CAMK2D/SOS2/POLK/SOS1/CALM2/RB1/AKT3/PLCG2/PRKCA/PIK3R1/IGF1R/RAF1/PRKCB/PTEN/MAPK1	20
chx04962	Vasopressin-regulated water reabsorption	14/1549	47/8880	0.0258883	0.0692231	0.0428757	DYNC1I2/PRKACB/CREB3L2/CREB5/ARHGDIB/RAB11B/RAB11A/DYNC2H1/RAB5C/NSF/DYNC1H1/DYNC1LI1/DCTN5/ADCY9	14
chx04540	Gap junction	23/1549	88/8880	0.0259345	0.0692231	0.0428757	ADCY5/MAP3K2/PRKACB/GNAI1/TUBA1A/ITPR2/LPAR1/LOC102189950/SOS2/MAP2K5/SOS1/PLCB1/PLCB4/PDGFD/PDGFC/PRKCA/TJP1/ITPR1/RAF1/LOC102172952/PRKCB/ADCY9/MAPK1	23
chx00670	One carbon pool by folate	7/1549	18/8880	0.0259587	0.0692231	0.0428757	ALDH1L2/LOC102179276/MTHFD1L/MTHFD1/MTFMT/MTHFD2/MTR	7
chx04927	Cortisol synthesis and secretion	18/1549	65/8880	0.0263664	0.0695282	0.0430647	ADCY5/ATF2/PBX1/PRKACB/CREB3L2/CREB5/CACNA1C/ITPR2/LDLR/LOC102189950/PDE8B/PLCB1/PLCB4/KCNK2/SCARB1/PDE8A/ITPR1/ADCY9	18
chx00280	Valine, leucine and isoleucine degradation	16/1549	56/8880	0.026497	0.0695282	0.0430647	PCCB/MCCC1/HIBCH/ALDH9A1/LOC102179380/DBT/HIBADH/HADH/AUH/BCKDHB/HADHB/HADHA/PCCA/ALDH16A1/OXCT1/ACAA2	16
chx00510	N-Glycan biosynthesis	15/1549	52/8880	0.0286196	0.0745018	0.0461452	MGAT5/ALG6/MAN1A2/MAN2A1/B4GALT1/FUT8/LOC102182048/MGAT4A/ALG5/ALG11/DPM1/ALG9/STT3B/STT3A/LOC102184887	15
chx05146	Amoebiasis	29/1549	118/8880	0.0304156	0.0785537	0.0486549	PIK3CB/PIK3CA/COL3A1/PIK3R3/PRKACB/COL1A2/LAMB4/LAMB1/NFKB1/LOC102189950/LAMA4/LAMA2/TGFB3/ARG2/IL1R1/PLCB1/PLCB4/PTK2/TGFB2/LAMC1/LAMC2/RAB5C/PRKCA/PIK3R1/C9/LAMA3/LAMA1/PRKCB/ITGAM	29
chx04920	Adipocytokine signaling pathway	19/1549	71/8880	0.0322396	0.0826139	0.0511697	ACSL3/PRKAA2/LEPR/PRKAG2/CD36/LOC100860959/ADIPOR2/NFKB1/MAPK9/JAK2/AKT3/ADIPOR1/ACACB/PTPN11/PRKAA1/ACSL5/CHUK/MAPK8/LOC108634606	19
chx04921	Oxytocin signaling pathway	36/1549	153/8880	0.0325849	0.0828516	0.0513169	ADCY5/MYLK/CACNB4/PRKAA2/PRKACB/PRKAG2/GNAI1/CACNA2D1/CACNA1C/ITPR2/PPP1R12A/CAMK2D/PPP3CA/MEF2C/LOC102189950/PPP3CC/MAP2K5/CALM2/PPP3R1/PPP1CB/ROCK2/PLCB1/PLCB4/CACNB2/PPP1R12B/NFATC3/PRKCA/PRKAA1/ITPR1/RAF1/ROCK1/EEF2K/PRKCB/ADCY9/PPP3CB/MAPK1	36
chx04371	Apelin signaling pathway	33/1549	139/8880	0.0351315	0.0886394	0.0549018	ADCY5/MYLK/GNB4/HDAC4/PRKAA2/PRKACB/NRF1/PRKAG2/GNAI1/ITPR2/MEF2C/LOC102189950/SLC8A3/SMAD3/SLC8A1/PRKCE/CALM2/PLCB1/PLCB4/RRAS2/PDE3B/AKT3/GNB1/CDH1/PRKAA1/MEF2A/ITPR1/RAF1/LOC102188365/SMAD2/SMAD4/ADCY9/MAPK1	33
chx01522	Endocrine resistance	24/1549	96/8880	0.0382376	0.0957398	0.0592997	PIK3CB/ADCY5/PIK3CA/PIK3R3/PRKACB/BRAF/MDM2/MAPK9/ESR1/ESR2/SOS2/SOS1/RB1/NCOA3/PTK2/AKT3/NCOR1/PIK3R1/IGF1R/RAF1/MAPK14/ADCY9/MAPK8/MAPK1	24
chx02010	ABC transporters	17/1549	64/8880	0.0440791	0.10953	0.067841	LOC102181811/ABCD3/ABCD2/ABCC9/ABCG2/ABCA1/LOC108637289/LOC102185549/ABCC4/LOC108637259/ABCC3/ABCA10/ABCA6/LOC102178109/ABCC1/LOC102183842/ABCB10	17
chx04066	HIF-1 signaling pathway	27/1549	112/8880	0.044592	0.109793	0.068004	PIK3CB/LOC102172488/IFNGR2/TFRC/PIK3CA/PDK1/IL6R/PIK3R3/EP300/CAMK2D/NFKB1/INSR/IFNGR1/LDHAL6B/HIF1A/FLT1/CUL2/AKT3/PLCG2/PRKCA/PIK3R1/IGF1R/PRKCB/CREBBP/EGLN1/LOC102175938/MAPK1	27
chx03060	Protein export	8/1549	24/8880	0.0448545	0.109793	0.068004	SRPRB/SEC62/IMMP2L/SRP72/SEC63/IMMP1L/SEC11A/SRP54	8
chx04064	NF-kappa B signaling pathway	25/1549	103/8880	0.0482132	0.11714	0.0725547	CFLAR/LOC102175177/ERC1/IRAK4/NFKB1/TRAF1/SYK/MAP3K7/TAB2/IL1R1/CSNK2A1/LY96/LYN/ATM/BIRC3/BIRC2/CYLD/PLCG2/TRAF3/RIPK1/MALT1/PRKCB/CHUK/TAB3/XIAP	25
chx05418	Fluid shear stress and atherosclerosis	33/1549	144/8880	0.0546813	0.130627	0.0809082	PIK3CB/PIK3CA/ITGAV/BMPR2/ACVR2A/ACVR1/PIK3R3/PRKAA2/LOC102175177/LOC102185621/LOC108633298/LOC102190481/NFKB1/KDR/MAPK9/MEF2C/MAP3K7/MAP3K5/MAP2K5/CALM2/IL1R1/PTK2/AKT3/MAP2K4/ITGB3/PECAM1/PIK3R1/PRKAA1/MEF2A/CTNNB1/MAPK14/CHUK/MAPK8	33
chx04926	Relaxin signaling pathway	31/1549	134/8880	0.0547728	0.130627	0.0809082	PIK3CB/ADCY5/GNB4/PIK3CA/ATF2/COL3A1/PIK3R3/PRKACB/COL1A2/CREB3L2/CREB5/GNAI1/NFKB1/MAPK9/SOS2/SOS1/PLCB1/PLCB4/AKT3/GNB1/MAP2K4/PRKCA/PIK3R1/TGFBR2/RAF1/MAPK14/SMAD2/ADCY9/VEGFC/MAPK8/MAPK1	31
chx04960	Aldosterone-regulated sodium reabsorption	11/1549	38/8880	0.0549589	0.130627	0.0809082	PIK3CB/PIK3CA/PIK3R3/INSR/NR3C2/PRKCA/PIK3R1/NEDD4L/PDPK1/PRKCB/MAPK1	11
chx04024	cAMP signaling pathway	51/1549	237/8880	0.0587887	0.138724	0.0859236	PIK3CB/TIAM1/ADCY5/PIK3CA/PLD1/RAPGEF4/PIK3R3/PTGER3/PRKACB/VAV3/BRAF/CREB3L2/CHRM2/GLI3/CREB5/GNAI1/CACNA1C/EP300/ATP2B1/RAP1B/PDE3A/PPP1R12A/CAMK2D/NFKB1/MAPK9/HTR4/ARAP3/PDE10A/AFDN/CALM2/PPP1CB/ROCK2/LOC108637289/LOC102185549/ABCC4/LOC108637259/RRAS2/PDE3B/AKT3/LOC102176524/PIK3R1/PDE4D/RAF1/LOC102188365/ROCK1/CREBBP/ADCY9/PLCE1/MAPK8/PAK1/MAPK1	51
chx04130	SNARE interactions in vesicular transport	10/1549	34/8880	0.0595509	0.139519	0.086416	SEC22B/STX18/STX17/STX7/STX16/GOSR1/STX8/GOSR2/VTI1A/STX5	10
chx03450	Non-homologous end-joining	5/1549	13/8880	0.0604957	0.140566	0.0870646	XRCC5/XRCC4/RAD50/LOC102176896/PRKDC	5
chx00061	Fatty acid biosynthesis	6/1549	17/8880	0.060855	0.140566	0.0870646	MECR/ACSL3/CBR4/ACACB/ACACA/ACSL5	6
chx05032	Morphine addiction	22/1549	91/8880	0.0633398	0.145283	0.0899859	ADCY5/GNB4/PRKACB/LOC102180455/GNAI1/PDE3A/GRK4/GABRA2/GABRG2/PDE10A/PDE8B/CACNA1B/PDE7A/PDE3B/GNB1/GRK3/PRKCA/PDE4D/PDE8A/PRKCB/ADCY9/GRK5	22
chx04915	Estrogen signaling pathway	31/1549	136/8880	0.0648848	0.147793	0.0915407	PIK3CB/ADCY5/PIK3CA/ATF2/HSPA6/PIK3R3/PRKACB/CREB3L2/CREB5/GNAI1/ITPR2/LOC102189950/ESR1/ESR2/SOS2/SOS1/CALM2/NCOA1/PLCB1/PLCB4/NCOA3/EBAG9/NCOA2/AKT3/LOC102179515/PIK3R1/ITPR1/RAF1/FKBP5/ADCY9/MAPK1	31
chx05218	Melanoma	18/1549	72/8880	0.0663014	0.149244	0.0924391	PIK3CB/PIK3CA/PIK3R3/BRAF/MET/MDM2/POLK/RB1/PDGFD/AKT3/PDGFC/CDH1/PIK3R1/IGF1R/RAF1/PTEN/FGFR1/MAPK1	18
chx00520	Amino sugar and nucleotide sugar metabolism	14/1549	53/8880	0.0664316	0.149244	0.0924391	UAP1/PGM1/CMAS/GFPT2/GNE/NANS/PGM3/LOC102184907/GALK2/UXS1/UGP2/GFPT1/GMDS/PMM2	14
chx04330	Notch signaling pathway	15/1549	58/8880	0.0690156	0.153752	0.0952317	KAT2B/EP300/RBPJ/TLE4/HDAC2/SNW1/NUMB/PSEN1/ADAM17/MAML2/MAML3/NUMBL/ATXN1/CREBBP/CTBP2	15
chx00513	Various types of N-glycan biosynthesis	12/1549	44/8880	0.069376	0.153752	0.0952317	MAN1A2/B4GALNT3/MAN2A1/B4GALT1/FUT8/LOC102182048/MGAT4A/ALG11/ALG9/STT3B/STT3A/LOC102184887	12
chx05230	Central carbon metabolism in cancer	17/1549	68/8880	0.0728639	0.160398	0.0993482	PIK3CB/PIK3CA/PDK1/GLS/PIK3R3/MET/LDHAL6B/HIF1A/AKT3/PIK3R1/NTRK3/IDH2/RAF1/FGFR2/PTEN/FGFR1/MAPK1	17
chx04750	Inflammatory mediator regulation of TRP channels	26/1549	113/8880	0.0777658	0.170048	0.105325	PIK3CB/ADCY5/IL1RAP/PIK3CA/PIK3R3/PRKACB/TRPM8/ITPR2/CAMK2D/MAPK9/LOC102189950/PRKCH/PRKCE/CALM2/IL1R1/PPP1CB/PLCB1/PLCB4/PLCG2/PRKCA/PIK3R1/ITPR1/MAPK14/PRKCB/ADCY9/MAPK8	26
chx04210	Apoptosis	33/1549	150/8880	0.0873374	0.189713	0.117505	PIK3CB/PIK3CA/CFLAR/CTSS/PIK3R3/TUBA1A/APAF1/ITPR2/PTPN13/NFKB1/MAPK9/LMNB1/TRAF1/MAP3K5/BCL2L11/EIF2AK3/SPTAN1/ATM/BIRC3/BIRC2/AKT3/CASP9/CTSO/ERN1/PIK3R1/ITPR1/RAF1/RIPK1/PDPK1/CHUK/MAPK8/XIAP/MAPK1	33
chx04730	Long-term depression	15/1549	60/8880	0.088275	0.190488	0.117985	BRAF/GNAI1/ITPR2/PPP2CA/LOC102189950/PLCB1/PLCB4/LYN/PPP2R1B/PRKCA/IGF1R/ITPR1/RAF1/PRKCB/MAPK1	15
chx00532	Glycosaminoglycan biosynthesis - chondroitin sulfate / dermatan sulfate	6/1549	19/8880	0.0982557	0.21064	0.130467	DSE/CHSY1/XYLT1/CSGALNACT1/CHST3/CSGALNACT2	6
chx01212	Fatty acid metabolism	15/1549	61/8880	0.0990649	0.210995	0.130687	MECR/ACSL3/ACADL/PPT1/SCP2/CPT2/LOC102179380/HADH/CBR4/HADHB/HADHA/HACD1/ACACA/ACAA2/ACSL5	15
chx05226	Gastric cancer	33/1549	152/8880	0.10067	0.21303	0.131947	PIK3CB/GSK3B/PIK3CA/PIK3R3/BRAF/MET/LRP6/CTNNA1/APC/TGFB3/SOS2/SMAD3/POLK/SOS1/RB1/TGFB2/AKT3/GAB1/CDH1/AXIN2/PIK3R1/CTNNB1/TGFBR2/RAF1/SMAD2/SMAD4/AXIN1/FGFR2/TCF7L2/RARB/LRP5/MAPK1/LOC108634606	33
chx05416	Viral myocarditis	16/1549	67/8880	0.111511	0.234458	0.14522	EIF4G3/SGCB/SGCD/FYN/LAMA2/ABL1/CD55/CASP9/ABL2/LOC102183314/LOC102181202/LOC108633459/LOC102188814/LOC102180664/LAMA1/ITGAL	16
chx04146	Peroxisome	19/1549	82/8880	0.112268	0.234547	0.145275	AGPS/ACSL3/PECR/SCP2/ABCD3/PEX1/CROT/SLC25A17/ABCD2/PEX11G/PEX3/SOD2/XDH/PEX13/PHYH/CAT/IDH2/ECI2/ACSL5	19
chx04020	Calcium signaling pathway	49/1549	238/8880	0.114646	0.237998	0.147412	MYLK/PLCD4/ERBB4/PTGER3/PRKACB/CHRM2/LOC102180455/MET/CACNA1C/ATP2B1/ERBB3/ITPR2/CAMK2D/PPP3CA/STIM2/KDR/HTR4/VDAC1/LOC102189950/PPP3CC/PTK2B/NTRK2/SLC8A3/CACNA1B/SLC8A1/CALM2/PPP3R1/FLT1/PLCB1/PLCB4/ASPH/PDGFD/LOC102176524/P2RX4/PDGFC/PHKB/ITPKC/PLCG2/PRKCA/NTRK3/ITPR1/PRKCB/ADCY9/FGFR2/PLCE1/FGFR1/VEGFC/VDAC3/PPP3CB	49
chx00100	Steroid biosynthesis	6/1549	20/8880	0.120619	0.248824	0.154117	HSD17B7/FDFT1/SC5D/LBR/SOAT1/LIPA	6
chx04934	Cushing syndrome	33/1549	155/8880	0.123058	0.251614	0.155845	GSK3B/ADCY5/ATF2/PBX1/PRKACB/BRAF/CREB3L2/CREB5/GNAI1/CACNA1C/RAP1B/ITPR2/CAMK2D/LDLR/LOC102189950/APC/USP8/PDE8B/RB1/PLCB1/PLCB4/KMT2A/KCNK2/SCARB1/AXIN2/PDE8A/CTNNB1/ITPR1/AXIN1/ADCY9/TCF7L2/ASH2L/MAPK1	33
chx04924	Renin secretion	17/1549	73/8880	0.123506	0.251614	0.155845	ADCY5/PRKACB/LOC102180455/GNAI1/CACNA1C/ITPR2/PDE3A/PPP3CA/LOC102189950/PPP3CC/CALM2/PPP3R1/PLCB1/PLCB4/PDE3B/ITPR1/PPP3CB	17
chx04936	Alcoholic liver disease	32/1549	151/8880	0.133112	0.26951	0.16693	GSK3B/ALDH9A1/PRKAA2/LOC102179380/PRKAG2/ADIPOR2/IRAK4/NFKB1/MAPK9/C3/FOXO3/MAP3K7/MAP3K5/TAB2/LY96/AKT3/ADIPOR1/ACACB/ALDH16A1/ACACA/MAP2K4/PRKAA1/TRAF3/CTNNB1/IL17RC/RIPK1/MAPK14/TCF7L2/CHUK/MAPK8/NOX4/TAB3	32
chx04215	Apoptosis - multiple species	9/1549	35/8880	0.143117	0.28799	0.178376	APAF1/MAPK9/BCL2L11/BIRC6/BIRC3/BIRC2/CASP9/MAPK8/XIAP	9
chx00770	Pantothenate and CoA biosynthesis	6/1549	21/8880	0.145244	0.290487	0.179923	ENPP1/PANK2/AASDHPPT/ALDH16A1/PANK3/PANK1	6
chx03420	Nucleotide excision repair	11/1549	45/8880	0.148435	0.295014	0.182727	XPA/RAD23B/MNAT1/ERCC5/POLD3/LOC102185505/ERCC8/XPC/GTF2H4/ERCC4/ERCC6	11
chx05031	Amphetamine addiction	16/1549	70/8880	0.149306	0.295014	0.182727	ADCY5/ATF2/PRKACB/CREB3L2/CREB5/CACNA1C/CAMK2D/PPP3CA/PPP3CC/HDAC2/CALM2/PPP3R1/PPP1CB/PRKCA/PRKCB/PPP3CB	16
chx04930	Type II diabetes mellitus	11/1549	46/8880	0.166138	0.326307	0.202109	PIK3CB/PIK3CA/PIK3R3/CACNA1C/MAPK9/INSR/CACNA1B/PRKCE/PIK3R1/MAPK8/MAPK1	11
chx04137	Mitophagy - animal	16/1549	72/8880	0.177933	0.347393	0.215169	TAX1BP1/TBC1D15/USP15/MAPK9/BNIP3L/FOXO3/HIF1A/USP8/EIF2AK3/CSNK2A1/RRAS2/AMBRA1/RHOT1/CALCOCO2/NBR1/MAPK8	16
chx04650	Natural killer cell mediated cytotoxicity	32/1549	156/8880	0.179604	0.348582	0.215906	PIK3CB/IFNGR2/IFNAR1/IFNAR2/PIK3CA/CD48/PIK3R3/VAV3/BRAF/LOC102183941/PPP3CA/PPP3CC/PTK2B/SYK/FYN/IFNGR1/LOC102177708/SOS2/SOS1/PPP3R1/PTPN11/PLCG2/LOC102178567/PRKCA/PIK3R1/RAF1/PRKCB/ITGAL/PPP3CB/PAK1/MAPK1/LOC102189946	32
chx00230	Purine metabolism	28/1549	135/8880	0.181965	0.351086	0.217457	GMPS/ADCY5/AK2/PGM1/LOC102180455/PDE3A/GUCY2C/NUDT9/PAPSS1/PDE5A/PPAT/DCK/ENPP1/PDE10A/PDE8B/AK8/XDH/ITPA/RRM2B/PDE7A/PDE3B/NME7/PDE4D/PDE8A/FHIT/LOC102188365/ADCY9/ADK	28
chx05216	Thyroid cancer	9/1549	37/8880	0.184129	0.351137	0.217489	BRAF/POLK/CDH1/CTNNB1/PPARG/TCF7L2/CCDC6/MAPK1/LOC108634606	9
chx00071	Fatty acid degradation	12/1549	52/8880	0.184133	0.351137	0.217489	ACSL3/ACADL/ALDH9A1/CPT2/LOC102179380/HADH/HADHB/HADHA/ALDH16A1/ECI2/ACAA2/ACSL5	12
chx04620	Toll-like receptor signaling pathway	23/1549	109/8880	0.186258	0.353137	0.218727	PIK3CB/IFNAR1/IFNAR2/PIK3CA/STAT1/PIK3R3/IRAK4/NFKB1/TLR6/MAPK9/MAP3K7/TAB2/LY96/AKT3/MAP2K4/PIK3R1/TRAF3/RIPK1/MAPK14/CHUK/MAPK8/TOLLIP/MAPK1	23
chx00500	Starch and sucrose metabolism	8/1549	33/8880	0.206096	0.388502	0.240632	GBE1/PGM1/ENPP1/PYGL/GANC/UGP2/GYS1/GYG2	8
chx05162	Measles	29/1549	143/8880	0.2122	0.397723	0.246343	PIK3CB/CBLB/IFNAR1/GSK3B/IFNAR2/PIK3CA/STAT1/HSPA6/LOC102186356/PIK3R3/JAK1/IRAK4/APAF1/NFKB1/MAPK9/TYK2/MAP3K7/TAB2/EIF2AK4/EIF2AK3/MAVS/CSNK2A1/AKT3/CASP9/STAT5B/PIK3R1/TRAF3/CHUK/MAPK8	29
chx03022	Basal transcription factors	10/1549	44/8880	0.227479	0.423938	0.26258	GTF2E1/MNAT1/GTF2A1L/GTF2F2/TAF2/LOC102185505/GTF2H4/TAF4B/GTF2I/TAF1	10
chx04270	Vascular smooth muscle contraction	29/1549	145/8880	0.236043	0.437412	0.270926	ADCY5/MYLK/CALCRL/LOC108633234/PRKACB/BRAF/CALD1/CACNA1C/ITPR2/PPP1R12A/LOC102189950/PRKCH/PRKCE/CALM2/PPP1CB/ROCK2/PLCB1/PLCB4/ARHGEF12/PPP1R12B/MYH10/PRKCA/ITPR1/RAF1/ROCK1/MYH11/PRKCB/ADCY9/MAPK1	29
chx04918	Thyroid hormone synthesis	16/1549	76/8880	0.242529	0.446907	0.276807	ADCY5/LRP2/ATF2/PRKACB/CREB3L2/CREB5/SLC26A4/ITPR2/LOC102189950/PLCB1/PLCB4/PRKCA/ITPR1/PRKCB/ADCY9/GSR	16
chx00270	Cysteine and methionine metabolism	11/1549	50/8880	0.24608	0.450917	0.279291	KYAT3/AHCYL1/AHCYL2/ENOPH1/DNMT1/LDHAL6B/DNMT3A/KYAT1/AHCY/MTR/SMS	11
chx04713	Circadian entrainment	20/1549	98/8880	0.254526	0.463802	0.287272	ADCY5/GNB4/C3H1orf226/PRKACB/GNAI1/CACNA1C/CAMK2D/LOC102189950/RPS6KA5/CALM2/PLCB1/PLCB4/PER3/GNB1/PRKCA/ITPR1/LOC102188365/PRKCB/ADCY9/MAPK1	20
chx00062	Fatty acid elongation	7/1549	30/8880	0.260131	0.471398	0.291977	MECR/PPT1/HADH/HADHB/HADHA/HACD1/ACAA2	7
chx00561	Glycerolipid metabolism	15/1549	72/8880	0.265656	0.478764	0.296539	MOGAT1/ALDH9A1/AGK/PNPLA3/LPL/AGPAT4/LIPC/LCLAT1/DGKH/ALDH16A1/DGKE/PLPP1/GPAM/PLPP5/AGPAT5	15
chx04727	GABAergic synapse	18/1549	89/8880	0.282673	0.506095	0.313467	ADCY5/GNB4/TRAK2/PLCL1/GLS/PRKACB/GNAI1/CACNA1C/SLC38A1/GABRA2/GABRG2/GPHN/CACNA1B/GNB1/NSF/PRKCA/PRKCB/ADCY9	18
chx00600	Sphingolipid metabolism	12/1549	57/8880	0.283907	0.506095	0.313467	CERS6/CERS5/ACER2/SPTLC1/GALC/DEGS1/PLPP1/GLB1/B4GALT6/SGMS1/LOC102183481/ASAH1	12
chx05206	MicroRNAs in cancer	49/1549	259/8880	0.286528	0.508006	0.31465	PIK3CB/TP63/PIK3CA/BMPR2/GLS/ZEB2/PIK3R3/HDAC4/MET/EZH2/EP300/MDM2/ERBB3/NFKB1/CCNG1/EFNA5/DNMT1/HDAC2/APC/TPM1/SOS2/RPS6KA5/ABL1/BCL2L11/SOS1/PRKCE/DNMT3A/ZEB1/ZFPM2/RDX/ATM/MDM4/TGFB2/CRKL/PLCG2/ITGB3/PRKCA/PIK3R1/DICER1/FOXP1/RAF1/TNXB/ROCK1/ABCC1/PRKCB/CREBBP/PDCD4/PTEN/MAPK1	49
chx04514	Cell adhesion molecules	32/1549	166/8880	0.294396	0.517539	0.320556	ALCAM/NECTIN3/JAM2/ITGA6/ITGA4/ITGAV/MPZL1/PTPRF/LOC102175177/CD58/ITGB8/VCAN/PTPRD/PDCD1LG2/NEO1/ITGB1/ITGA8/CADM1/CD34/CDH1/LOC102178567/PECAM1/OCLN/LOC102183314/LOC102181202/LOC108633459/LOC102188814/LOC102180664/PTPRM/ITGAL/ITGAM/CD99	32
chx04971	Gastric acid secretion	16/1549	79/8880	0.296257	0.517539	0.320556	ADCY5/MYLK/PRKACB/GNAI1/ITPR2/CAMK2D/LOC102189950/CALM2/PLCB1/PLCB4/KCNK2/PRKCA/ITPR1/PRKCB/ADCY9/KCNQ1	16
chx00970	Aminoacyl-tRNA biosynthesis	10/1549	47/8880	0.297309	0.517539	0.320556	FARSB/FARSA/RARS2/MTFMT/IARS2/DARS2/LARS2/FARS2/EARS2/NARS2	10
chx05321	Inflammatory bowel disease	13/1549	63/8880	0.298216	0.517539	0.320556	IFNGR2/STAT1/RORC/STAT6/NFKB1/IFNGR1/TGFB3/RORA/SMAD3/TGFB2/MAF/LOC102180664/SMAD2	13
chx05168	Herpes simplex virus 1 infection	81/1549	440/8880	0.31118	0.537195	0.33273	PIK3CB/LOC102184668/IFNGR2/IFNAR1/IFNAR2/EIF2B5/PIK3CA/STAT1/POU2F1/EIF2B3/PIK3R3/JAK1/RHEB/ZNF783/IRAK4/APAF1/HCFC2/NFKB1/ZNF354A/C3/LOC102185172/TYK2/ZNF557/JAK2/ZNF169/SYK/MAP3K7/IFNGR1/TAB2/EIF2AK4/TSC1/EIF2AK3/PPP1CB/MAVS/BIRC3/BIRC2/AKT3/CASP9/RNASEL/EIF2B1/ZNF84/ZNF605/PTPN11/ZNF599/ZNF565/ZNF461/ZNF382/LOC102191363/ZNF568/LOC102168757/LOC106501765/LOC102171908/LOC102187255/ZNF114/LOC10863…	81
chx00450	Selenocompound metabolism	4/1549	17/8880	0.3435	0.586812	0.363462	KYAT3/PAPSS1/KYAT1/MTR	4
chx00604	Glycosphingolipid biosynthesis - ganglio series	4/1549	17/8880	0.3435	0.586812	0.363462	SLC33A1/ST8SIA1/ST3GAL5/GLB1	4
chx04923	Regulation of lipolysis in adipocytes	12/1549	60/8880	0.350281	0.595296	0.368717	PIK3CB/ADCY5/PIK3CA/PIK3R3/PTGER3/PRKACB/GNAI1/INSR/PDE3B/AKT3/PIK3R1/ADCY9	12
chx00564	Glycerophospholipid metabolism	20/1549	104/8880	0.353087	0.596972	0.369754	PLD1/LOC108633234/CEPT1/CHPT1/ETNK1/CDS1/AGPAT4/PNPLA7/LCLAT1/DGKH/GPCPD1/PTDSS1/LPGAT1/DGKE/PLPP1/GPAM/PLPP5/AGPAT5/PTDSS2/CHKA	20
chx01523	Antifolate resistance	9/1549	44/8880	0.357058	0.60059	0.371995	NFKB1/ABCG2/LOC108637289/LOC102185549/ABCC4/LOC108637259/ABCC3/ABCC1/CHUK	9
chx05133	Pertussis	15/1549	77/8880	0.362868	0.607248	0.37612	NOD1/GNAI1/C1R/IRAK4/NFKB1/MAPK9/NLRP3/C3/CALM2/ITGB1/LY96/MAPK14/ITGAM/MAPK8/MAPK1	15
chx05219	Bladder cancer	8/1549	39/8880	0.368419	0.613408	0.379935	BRAF/MDM2/DAPK1/RPS6KA5/RB1/CDH1/RAF1/MAPK1	8
chx04978	Mineral absorption	12/1549	61/8880	0.373015	0.617923	0.382732	LOC102172488/LOC100861136/STEAP2/ATP2B1/LOC102190297/SLC8A3/TRPM7/SLC8A1/ATP7B/LOC102176524/ATP7A/LOC102181017	12
chx04916	Melanogenesis	19/1549	100/8880	0.379931	0.624667	0.386909	GSK3B/ADCY5/PRKACB/CREB3L2/GNAI1/EP300/CAMK2D/LOC102189950/CALM2/PLCB1/PLCB4/PRKCA/CTNNB1/RAF1/PRKCB/CREBBP/ADCY9/TCF7L2/MAPK1	19
chx04136	Autophagy - other	7/1549	34/8880	0.380895	0.624667	0.386909	ATG3/ATG4C/PPP2CA/ATG13/ULK2/ATG2B/ATG7	7
chx04723	Retrograde endocannabinoid signaling	27/1549	145/8880	0.386817	0.629447	0.389869	ADCY5/GNB4/NDUFS1/NDUFA10/FAAH/PRKACB/GNAI1/CACNA1C/ITPR2/GABRA2/MAPK9/GABRG2/LOC102189950/CACNA1B/PLCB1/PLCB4/RIMS1/GNB1/PRKCA/ITPR1/MAPK14/PRKCB/ADCY9/DAGLB/MAPK8/DAGLA/MAPK1	27
chx05010	Alzheimer disease	70/1549	387/8880	0.387647	0.629447	0.389869	MME/PIK3CB/BACE2/GSK3B/APP/PIK3CA/PSMD14/PSMD1/NDUFS1/KIF5C/ATF6/NDUFA10/PIK3R3/BRAF/CACNA1C/LOC102190297/TUBA1A/APAF1/ITPR2/LRP6/NFKB1/SLC39A8/PPP3CA/MAPK9/VDAC1/INSR/LOC102189950/LPL/PPP3CC/MAP3K5/PSMB1/APC/PSMC1/PSEN1/ADAM10/PSMC6/CALM2/RTN4/EIF2AK3/PPP3R1/ADAM17/PLCB1/PLCB4/KIF5B/CSNK2A1/ATG13/AMBRA1/AKT3/CASP9/ULK2/ERN1/SLC39A11/AXIN2/PIK3R1/ATG2B/CTNNB1/ITPR1/RAF1/LOC102172952/AXIN1/CHUK/ID…	70
chx00250	Alanine, aspartate and glutamate metabolism	8/1549	40/8880	0.397061	0.640796	0.396899	GLS/RIMKLB/PPAT/GFPT2/GFPT1/ASPA/GLUD1/FOLH1B	8
chx04932	Non-alcoholic fatty liver disease	29/1549	157/8880	0.398544	0.640796	0.396899	PIK3CB/GSK3B/PIK3CA/NDUFS1/CDC42/IL6R/NDUFA10/PIK3R3/PRKAA2/LEPR/PRKAG2/ADIPOR2/NFKB1/MAPK9/INSR/MAP3K5/BCL2L11/EIF2AK3/ITCH/AKT3/ADIPOR1/ERN1/PIK3R1/PRKAA1/PPARG/MAPK14/MAPK8/MAP3K11/LOC108634606	29
chx00534	Glycosaminoglycan biosynthesis - heparan sulfate / heparin	5/1549	24/8880	0.410627	0.657003	0.406937	NDST1/EXTL3/EXT1/EXT2/XYLT1	5
chx05208	Chemical carcinogenesis - reactive oxygen species	43/1549	237/8880	0.413703	0.658712	0.407995	PIK3CB/PIK3CA/PLD1/NDUFS1/NDUFA10/PIK3R3/LOC102185621/LOC108633298/LOC102190481/BRAF/MET/NFKB1/MAPK9/VDAC1/FOXO3/MAP3K5/SOD2/HIF1A/SOS2/ABL1/PRKD3/SOS1/PTPN1/PTK2/CAT/PTPRJ/EPHX1/AKT3/ABL2/PTPN11/MAP2K4/PIK3R1/PRKD1/RAF1/MAPK14/PDPK1/AS3MT/CHUK/PTEN/VDAC3/MAPK8/NOX4/MAPK1	43
chx04217	Necroptosis	31/1549	170/8880	0.423404	0.670902	0.415546	IFNGR2/IFNAR1/IFNAR2/CFLAR/STAT1/JAK1/STAT6/DNM1L/CAMK2D/MAPK9/LOC102178535/VDAC1/NLRP3/TYK2/IL33/JAK2/IFNGR1/TRPM7/PYGL/CHMP4C/BIRC3/BIRC2/CYLD/STAT5B/RIPK1/VPS4B/VDAC3/MAPK8/GLUD1/LOC102175938/XIAP	31
chx04911	Insulin secretion	16/1549	87/8880	0.451436	0.709566	0.439494	ADCY5/RAPGEF4/ATF2/PRKACB/CREB3L2/CREB5/CACNA1C/CAMK2D/LOC102189950/KCNN2/PLCB1/PLCB4/RIMS2/PRKCA/PRKCB/ADCY9	16
chx00533	Glycosaminoglycan biosynthesis - keratan sulfate	3/1549	14/8880	0.452132	0.709566	0.439494	B4GALT4/B4GALT1/FUT8	3
chx00052	Galactose metabolism	6/1549	31/8880	0.461825	0.718244	0.444869	PGM1/LALBA/B4GALT1/GANC/UGP2/GLB1	6
chx05224	Breast cancer	27/1549	150/8880	0.462057	0.718244	0.444869	PIK3CB/GSK3B/PIK3CA/PIK3R3/BRAF/LRP6/ESR1/APC/ESR2/SOS2/POLK/SOS1/NCOA1/RB1/NCOA3/AKT3/AXIN2/PIK3R1/IGF1R/CTNNB1/RAF1/AXIN1/TCF7L2/PTEN/FGFR1/LRP5/MAPK1	27
chx04216	Ferroptosis	9/1549	48/8880	0.464231	0.718244	0.444869	LOC102172488/TFRC/ACSL3/LOC102190297/SLC39A8/ATG7/ACSL5/VDAC3/LOC102175938	9
chx04972	Pancreatic secretion	19/1549	105/8880	0.470063	0.722146	0.447286	TRPC1/ADCY5/LOC108633234/ATP2B1/RAP1B/ITPR2/SLC4A4/SLC12A2/LOC102189950/RAB11A/PLCB1/PLCB4/LOC102176524/PRKCA/ITPR1/RAB27B/PRKCB/ADCY9/KCNQ1	19
chx05415	Diabetic cardiomyopathy	39/1549	219/8880	0.471156	0.722146	0.447286	PIK3CB/GSK3B/PIK3CA/COL3A1/NDUFS1/NDUFA10/PIK3R3/CPT2/COL1A2/CD36/LOC100860959/CAMK2D/NFKB1/MAPK9/GFPT2/VDAC1/INSR/TGFB3/SMAD3/GFPT1/PPP1CB/PTPA/TBC1D4/PLCB1/PLCB4/TGFB2/AKT3/GYS1/PRKCA/PIK3R1/TGFBR2/MAPK14/SMAD2/PRKCB/PTEN/GSR/VDAC3/MAPK8/LOC102175938	39
chx00563	Glycosylphosphatidylinositol (GPI)-anchor biosynthesis	5/1549	26/8880	0.484329	0.735462	0.455534	PIGP/PGAP1/PIGK/PIGF/PIGN	5
chx04977	Vitamin digestion and absorption	5/1549	26/8880	0.484329	0.735462	0.455534	BTD/LMBRD1/SCARB1/ABCC1/FOLH1B	5
chx00380	Tryptophan metabolism	9/1549	49/8880	0.490699	0.741701	0.459398	KYNU/ALDH9A1/KYAT3/HADH/HADHA/KYAT1/DHTKD1/CAT/ALDH16A1	9
chx03040	Spliceosome	24/1549	136/8880	0.510682	0.768366	0.475914	HNRNPA3/SNRNP40/SF3B1/SRSF10/HSPA6/PRPF3/LOC102179628/DHX15/DDX46/HNRNPM/CDC40/SNW1/AQR/HNRNPC/USP39/SNRNP27/PRPF18/PLRG1/SF3B3/DHX8/EIF4A3/SRSF1/PPIL1/THOC2	24
chx00601	Glycosphingolipid biosynthesis - lacto and neolacto series	5/1549	27/8880	0.519976	0.778776	0.482361	ST3GAL6/B4GALT4/ST8SIA1/B4GALT1/LOC102168270	5
chx04630	JAK-STAT signaling pathway	36/1549	206/8880	0.524474	0.781943	0.484323	PIK3CB/IFNGR2/IFNAR1/IFNAR2/PIK3CA/STAT1/STAM2/IL6R/PIK3R3/JAK1/LEPR/PIAS3/EP300/STAT6/TYK2/IL27RA/JAK2/IFNGR1/SOS2/PIAS1/SOS1/IL10RA/AKT3/PTPN11/SOCS7/STAT5B/PIK3R1/IL6ST/OSMR/LIFR/PRLR/RAF1/PTPN2/PIAS2/CREBBP/CSF2RA	36
chx05143	African trypanosomiasis	7/1549	39/8880	0.532641	0.790525	0.489639	LOC102175177/LOC102189950/LAMA4/PLCB1/PLCB4/PRKCA/PRKCB	7
chx05207	Chemical carcinogenesis - receptor activation	38/1549	220/8880	0.55541	0.820606	0.50827	PIK3CB/KPNA1/ADCY5/PIK3CA/ATF2/RPS6KA1/PIK3R3/PRKACB/LOC102185621/LOC108633298/LOC102190481/CREB3L2/CREB5/GNAI1/CACNA1C/NFKB1/JAK2/ESR1/ESR2/SOS2/CACNA1B/SOS1/RB1/EPHX1/AKT3/CDC6/STAT5B/PRKCA/PIK3R1/RAF1/PRKCB/ADCY9/RPS6KA3/RPS6KA6/XIAP/MAPK1/LOC102179926/LOC108634606	38
chx05144	Malaria	9/1549	52/8880	0.567616	0.834879	0.517111	LOC102175177/MET/CD36/LOC100860959/LOC102183941/TGFB3/TGFB2/PECAM1/ITGAL	9
chx04726	Serotonergic synapse	21/1549	123/8880	0.580939	0.849698	0.526289	TRPC1/ADCY5/APP/GNB4/PRKACB/BRAF/GNAI1/CACNA1C/ITPR2/HTR4/LOC102189950/KCNN2/CACNA1B/PLCB1/PLCB4/GNB1/PRKCA/ITPR1/RAF1/PRKCB/MAPK1	21
chx00531	Glycosaminoglycan degradation	4/1549	23/8880	0.588172	0.849698	0.526289	LOC100860748/ARSB/GLB1/LOC102174355	4
chx03430	Mismatch repair	4/1549	23/8880	0.588172	0.849698	0.526289	SSBP1/MSH3/POLD3/PMS2	4
chx00514	Other types of O-glycan biosynthesis	8/1549	47/8880	0.590644	0.849698	0.526289	GALNT3/GALNT11/GXYLT1/GALNT7/B4GALT1/B3GLCT/COLGALT2/GALNT1	8
chx04973	Carbohydrate digestion and absorption	8/1549	47/8880	0.590644	0.849698	0.526289	PIK3CB/PIK3CA/PIK3R3/PLCB1/PLCB4/AKT3/PIK3R1/PRKCB	8
chx05134	Legionellosis	10/1549	59/8880	0.593745	0.85043	0.526743	HSPA6/SEC22B/APAF1/NFKB1/C3/HBS1L/RAB1A/CASP9/NAIP/ITGAM	10
chx00565	Ether lipid metabolism	9/1549	54/8880	0.61598	0.872318	0.5403	PLD1/AGPS/LOC108633234/CEPT1/CHPT1/ENPP2/PAFAH1B1/PLPP1/PLA2G7	9
chx05016	Huntington disease	52/1549	307/8880	0.617909	0.872318	0.5403	AP2M1/PSMD14/PSMD1/NDUFS1/DNAH7/KIF5C/NDUFA10/CREB3L2/NRF1/CREB5/EP300/TUBA1A/APAF1/HTT/LOC102180114/LOC102181107/POLR2B/MAPK9/VDAC1/LOC102189950/CLTA/HDAC2/MAP3K5/SOD2/PSMB1/PSMC1/ACTR10/PSMC6/CACNA1B/PLCB1/PLCB4/KIF5B/ATG13/AMBRA1/CASP9/CLTC/AP2B1/ULK2/ERN1/DNAH5/SIN3A/ATG2B/RCOR1/ITPR1/PPARG/LOC102172952/TAF4B/DCTN5/CREBBP/VDAC3/MAPK8/AP2A2	52
chx04721	Synaptic vesicle cycle	13/1549	78/8880	0.618711	0.872318	0.5403	ATP6V1A/AP2M1/SLC1A1/UNC13B/CLTA/CACNA1B/ATP6V1H/RIMS1/ATP6V0A2/CLTC/AP2B1/NSF/AP2A2	13
chx04614	Renin-angiotensin system	5/1549	30/8880	0.619665	0.872318	0.5403	MME/LNPEP/NLN/PRCP/ATP6AP2	5
chx00340	Histidine metabolism	4/1549	24/8880	0.623681	0.874219	0.541477	ALDH9A1/CARNMT1/ALDH16A1/ASPA	4
chx04640	Hematopoietic cell lineage	17/1549	104/8880	0.656674	0.91655	0.567696	MME/TFRC/ITGA6/ITGA4/IL6R/CD36/LOC100860959/IL1R1/CD55/CR2/CD34/ITGB3/CD7/ITGA1/LOC102180664/ITGAM/CSF2RA	17
chx04657	IL-17 signaling pathway	15/1549	93/8880	0.673547	0.936116	0.579815	USP25/GSK3B/NFKB1/MAPK9/TRAF3IP2/MAP3K7/TAB2/SRSF1/TRAF3/IL17RC/MAPK14/CHUK/MAPK8/TAB3/MAPK1	15
chx00480	Glutathione metabolism	10/1549	63/8880	0.680144	0.941296	0.583024	LANCL1/LOC102185621/LOC108633298/LOC102190481/ODC1/RRM2B/PRDX6/IDH2/GSR/SMS	10
chx00220	Arginine biosynthesis	3/1549	20/8880	0.703816	0.969965	0.600781	GLS/ARG2/GLUD1	3
chx05020	Prion disease	44/1549	271/8880	0.72667	0.997271	0.617693	PIK3CB/GSK3B/PIK3CA/PSMD14/ATF2/PSMD1/NDUFS1/KIF5C/HSPA6/NDUFA10/PIK3R3/PRKACB/CREB3L2/CREB5/CACNA1C/TUBA1A/APAF1/ITPR2/PPP3CA/MAPK9/VDAC1/PPP3CC/FYN/PSMB1/PSMC1/PSMC6/CACNA1B/EIF2AK3/PPP3R1/KIF5B/CSNK2A1/CASP9/LAMC1/PIK3R1/C7/C9/ITPR1/LOC102172952/MAPK14/VDAC3/PPP3CB/MAPK8/LOC102175938/MAPK1	44
chx04976	Bile secretion	17/1549	109/8880	0.733003	1	0.619384	ADCY5/PRKACB/ABCG2/SLC4A4/LDLR/AQP9/HMGCR/KCNN2/LOC108637289/LOC102185549/ABCC4/LOC108637259/EPHX1/SCARB1/ABCC3/ADCY9/LOC108634606	17
chx00900	Terpenoid backbone biosynthesis	3/1549	21/8880	0.735845	1	0.619384	HMGCR/PDSS1/FNTA	3
chx04115	p53 signaling pathway	13/1549	85/8880	0.74241	1	0.619384	ATR/ZMAT3/MDM2/APAF1/CCNG1/RRM2B/ATM/SESN3/MDM4/CASP9/CHEK2/SIAH1/PTEN	13
chx04714	Thermogenesis	38/1549	237/8880	0.744228	1	0.619384	ADCY5/ATF2/ACSL3/NDUFS1/KDM1A/RPS6KA1/ARID1A/NDUFA10/CPT2/PRKAA2/PRKACB/CREB3L2/CREB5/PRKAG2/RHEB/FRS2/KDM3B/SMARCA4/SMARCA2/MAP3K5/ARID1B/SOS2/TSC1/SOS1/KDM3A/NDUFAF6/PRKAA1/SMARCC1/PPARG/LOC102188365/MAPK14/ZNF516/ADCY9/ACSL5/FGFR1/RPS6KA3/RPS6KA6/LOC102179926	38
chx00330	Arginine and proline metabolism	8/1549	54/8880	0.748313	1	0.619384	ALDH9A1/LOC102189116/ARG2/ODC1/P4HA3/ALDH16A1/P4HA1/SMS	8
chx00240	Pyrimidine metabolism	8/1549	55/8880	0.766905	1	0.619384	UMPS/CMPK1/DCK/ENPP1/RRM2B/NME7/DCTD/CTPS2	8
chx04970	Salivary secretion	14/1549	93/8880	0.768739	1	0.619384	ADCY5/PRKACB/ATP2B1/ITPR2/SLC12A2/LOC102189950/CALM2/PLCB1/PLCB4/LOC102176524/PRKCA/ITPR1/PRKCB/ADCY9	14
chx00650	Butanoate metabolism	4/1549	29/8880	0.770354	1	0.619384	HADH/L2HGDH/HADHA/OXCT1	4
chx01232	Nucleotide metabolism	13/1549	87/8880	0.772367	1	0.619384	GMPS/AK2/CMPK1/DCK/ENPP1/AK8/XDH/ITPA/RRM2B/NME7/DCTD/ADK/CTPS2	13
chx00983	Drug metabolism - other enzymes	12/1549	81/8880	0.776528	1	0.619384	GMPS/UMPS/CMPK1/LOC102185621/LOC108633298/LOC102190481/XDH/ITPA/RRM2B/NME7/LOC102188887/LOC102174355	12
chx00512	Mucin type O-glycan biosynthesis	5/1549	36/8880	0.777507	1	0.619384	GALNT3/GALNT11/GALNT7/ST6GALNAC2/GALNT1	5
chx03030	DNA replication	5/1549	36/8880	0.777507	1	0.619384	SSBP1/POLD3/PRIM2/DNA2/POLA1	5
chx03320	PPAR signaling pathway	13/1549	88/8880	0.786407	1	0.619384	ACSL3/ACADL/SCP2/CPT2/LOC102179380/CD36/LOC100860959/PLIN2/LPL/PPARG/PDPK1/ACSL5/LOC108634606	13
chx00511	Other glycan degradation	3/1549	23/8880	0.791602	1	0.619384	MANBA/GLB1/AGA	3
chx00515	Mannose type O-glycan biosynthesis	3/1549	23/8880	0.791602	1	0.619384	LARGE1/B4GALT1/B3GALNT2	3
chx04964	Proximal tubule bicarbonate reclamation	3/1549	23/8880	0.791602	1	0.619384	GLS/SLC4A4/GLUD1	3
chx05030	Cocaine addiction	7/1549	50/8880	0.793241	1	0.619384	ADCY5/ATF2/PRKACB/CREB3L2/CREB5/GNAI1/NFKB1	7
chx00020	Citrate cycle (TCA cycle)	4/1549	30/8880	0.793537	1	0.619384	ACO1/SUCLA2/IDH2/SUCLG2	4
chx04913	Ovarian steroidogenesis	9/1549	64/8880	0.808697	1	0.619384	ADCY5/HSD17B7/PRKACB/LDLR/INSR/SCARB1/IGF1R/BMP6/ADCY9	9
chx04974	Protein digestion and absorption	21/1549	141/8880	0.819326	1	0.619384	MME/COL6A1/DPP4/COL3A1/COL28A1/COL1A2/LOC102191423/LOC102174838/SLC1A1/COL15A1/COL12A1/SLC16A10/SLC8A3/SLC7A8/SLC8A1/SLC15A1/COL14A1/COL21A1/SLC36A4/PRCP/KCNQ1	21
chx05022	Pathways of neurodegeneration - multiple diseases	76/1549	476/8880	0.824784	1	0.619384	GSK3B/APP/TANK/PSMD14/PSMD1/NDUFS1/DNAH7/KIF5C/ATF6/NDUFA10/BRAF/CACNA1C/TUBA1A/LRRK2/APAF1/ITPR2/LRP6/HTT/CAMK2D/NFKB1/PPP3CA/MAPK9/VDAC1/LOC102189950/PPP3CC/FIG4/UBE2J1/MAP3K5/PSMB1/APC/PSMC1/PSEN1/ZFYVE1/SPG11/ACTR10/PSMC6/WDR41/CACNA1B/CALM2/EIF2AK3/RAB1A/PPP3R1/PLCB1/PLCB4/KIF5B/VAPB/CSNK2A1/CAT/UBE2L6/ATG13/AMBRA1/CASP9/ATXN2/UBE2G1/ULK2/ERN1/AXIN2/PRKCA/DNAH5/ATG2B/CTNNB1/ITPR1/RAF1/LOC102…	76
chx00630	Glyoxylate and dicarboxylate metabolism	4/1549	32/8880	0.834229	1	0.619384	PCCB/ACO1/PCCA/CAT	4
chx03020	RNA polymerase	4/1549	32/8880	0.834229	1	0.619384	POLR3B/POLR2B/POLR3D/POLR3E	4
chx04613	Neutrophil extracellular trap formation	31/1549	205/8880	0.836223	1	0.619384	PIK3CB/PIK3CA/PIK3R3/HDAC4/HDAC9/NFKB1/LOC102178535/VDAC1/C3/CLCN3/SYK/HDAC2/MAP3K7/AQP9/PLCB1/PLCB4/AKT3/PLCG2/ITGB3/PRKCA/PIK3R1/ATG7/RAF1/HDAC11/MAPK14/PRKCB/ITGAL/ITGAM/VDAC3/LOC102175938/MAPK1	31
chx01210	2-Oxocarboxylic acid metabolism	2/1549	18/8880	0.847854	1	0.619384	ACO1/IDH2	2
chx00920	Sulfur metabolism	1/1549	10/8880	0.853095	1	0.619384	PAPSS1	1
chx00620	Pyruvate metabolism	6/1549	48/8880	0.866082	1	0.619384	ALDH9A1/LDHAL6B/ACACB/ALDH16A1/ACACA/ME2	6
chx00130	Ubiquinone and other terpenoid-quinone biosynthesis	1/1549	11/8880	0.878749	1	0.619384	COQ2	1
chx05217	Basal cell carcinoma	8/1549	63/8880	0.880918	1	0.619384	GSK3B/GLI3/APC/POLK/AXIN2/CTNNB1/AXIN1/TCF7L2	8
chx00430	Taurine and hypotaurine metabolism	2/1549	20/8880	0.887252	1	0.619384	FMO5/FMO4	2
chx00730	Thiamine metabolism	2/1549	20/8880	0.887252	1	0.619384	AK2/AK8	2
chx01240	Biosynthesis of cofactors	23/1549	162/8880	0.887819	1	0.619384	UMPS/AK2/KYNU/CMPK1/LOC102179276/COQ2/MTHFD1L/GPHN/MTHFD1/AK8/MTHFD2/UGP2/PANK2/NME7/DHRS3/ALDH16A1/PANK3/NADK2/EARS2/LOC102174355/PMM2/PANK1/CTPS2	23
chx04623	Cytosolic DNA-sensing pathway	8/1549	64/8880	0.891235	1	0.619384	POLR3B/NFKB1/IL33/POLR3D/MAVS/RIPK1/POLR3E/CHUK	8
chx04622	RIG-I-like receptor signaling pathway	14/1549	106/8880	0.904363	1	0.619384	TANK/NFKB1/MAPK9/MAP3K7/MAVS/CYLD/MAP3K1/TRAF3/AZI2/RIPK1/MAPK14/RNF125/CHUK/MAPK8	14
chx04610	Complement and coagulation cascades	12/1549	93/8880	0.906941	1	0.619384	PROS1/C1R/C3/CD55/CR2/CFH/C7/C9/F13A1/ITGAM/VSIG4/F8	12
chx00410	beta-Alanine metabolism	4/1549	37/8880	0.907484	1	0.619384	HIBCH/ALDH9A1/HADHA/ALDH16A1	4
chx00760	Nicotinate and nicotinamide metabolism	4/1549	38/8880	0.918099	1	0.619384	ENPP1/NNT/NADK2/SIRT5	4
chx03050	Proteasome	5/1549	46/8880	0.922729	1	0.619384	PSMD14/PSMD1/PSMB1/PSMC1/PSMC6	5
chx05014	Amyotrophic lateral sclerosis	55/1549	372/8880	0.928857	1	0.619384	TANK/PSMD14/HNRNPA3/NUP35/PSMD1/ERBB4/NDUFS1/DNAH7/KIF5C/ATF6/NDUFA10/NDC1/NUP205/HNRNPA2B1/TUBA1A/NUP107/APAF1/PPP3CA/VDAC1/PPP3CC/UBQLN1/FIG4/MAP3K5/PSMB1/PSMC1/SPG11/ACTR10/PSMC6/WDR41/SETX/EIF2AK3/RAB1A/PPP3R1/KIF5B/VAPB/CAT/NUP98/ATG13/AMBRA1/CASP9/ATXN2/NUP88/ULK2/ERN1/NUP85/DNAH5/ATG2B/NUP210/NUP153/LOC102172952/MAPK14/DCTN5/NRG1/ANXA11/PPP3CB	55
chx04612	Antigen processing and presentation	10/1549	83/8880	0.931824	1	0.619384	CTSS/HSPA6/NFYB/HSPA4/PDIA3/LOC102183314/LOC102181202/LOC108633459/LOC102188814/LOC102180664	10
chx03410	Base excision repair	3/1549	32/8880	0.935507	1	0.619384	POLD3/LIG3/POLB	3
chx04975	Fat digestion and absorption	6/1549	57/8880	0.948198	1	0.619384	LOC108633234/CD36/LOC100860959/ABCA1/SCARB1/PLPP1	6
chx00053	Ascorbate and aldarate metabolism	3/1549	34/8880	0.951208	1	0.619384	ALDH9A1/ALDH16A1/LOC102174355	3
chx00120	Primary bile acid biosynthesis	1/1549	16/8880	0.953574	1	0.619384	SCP2	1
chx04966	Collecting duct acid secretion	2/1549	27/8880	0.962301	1	0.619384	ATP6V1A/ATP6V0A2	2
chx04940	Type I diabetes mellitus	6/1549	60/8880	0.963157	1	0.619384	ICA1/LOC102183314/LOC102181202/LOC108633459/LOC102188814/LOC102180664	6
chx05330	Allograft rejection	5/1549	53/8880	0.966386	1	0.619384	LOC102183314/LOC102181202/LOC108633459/LOC102188814/LOC102180664	5
chx04260	Cardiac muscle contraction	10/1549	91/8880	0.967893	1	0.619384	CACNB4/CACNA2D1/CACNA1C/SLC8A3/TPM1/SLC8A1/CACNB2/ASPH/SLC9A7/SLC9A6	10
chx04744	Phototransduction	2/1549	28/8880	0.967913	1	0.619384	CALM2/GNB1	2
chx00040	Pentose and glucuronate interconversions	3/1549	37/8880	0.968204	1	0.619384	FGGY/UGP2/LOC102174355	3
chx00603	Glycosphingolipid biosynthesis - globo and isoglobo series	1/1549	18/8880	0.968383	1	0.619384	ST8SIA1	1
chx05171	Coronavirus disease - COVID-19	41/1549	301/8880	0.971204	1	0.619384	PIK3CB/TMPRSS2/IFNAR1/RPL35A/IFNAR2/PIK3CA/STAT1/IL6R/PIK3R3/JAK1/RPL5/C1R/IRAK4/NFKB1/RPL9/MAPK9/RPS14/NLRP3/C3/TYK2/SYK/MAP3K7/TAB2/ADAM17/RPL21/MAVS/PLCG2/PRKCA/PIK3R1/IL6ST/C7/C9/TRAF3/F13A1/MAPK14/LOC100861018/PRKCB/CHUK/MAPK8/LOC102175938/MAPK1	41
chx00910	Nitrogen metabolism	1/1549	19/8880	0.973909	1	0.619384	GLUD1	1
chx01040	Biosynthesis of unsaturated fatty acids	2/1549	30/8880	0.97682	1	0.619384	SCP2/HACD1	2
chx05033	Nicotine addiction	3/1549	40/8880	0.979493	1	0.619384	GABRA2/GABRG2/CACNA1B	3
chx05012	Parkinson disease	35/1549	271/8880	0.983841	1	0.619384	ADCY5/PSMD14/PSMD1/NDUFS1/KIF5C/ATF6/NDUFA10/PRKACB/GNAI1/LOC102190297/TUBA1A/LRRK2/APAF1/ITPR2/CAMK2D/SLC39A8/MAPK9/VDAC1/UBE2J1/MAP3K5/PSMB1/PSMC1/PSMC6/CALM2/EIF2AK3/KIF5B/UBE2L6/CASP9/UBE2G1/ERN1/SLC39A11/ITPR1/LOC102172952/VDAC3/MAPK8	35
chx00051	Fructose and mannose metabolism	2/1549	33/8880	0.985857	1	0.619384	GMDS/PMM2	2
chx05323	Rheumatoid arthritis	9/1549	94/8880	0.989289	1	0.619384	ATP6V1A/TGFB3/FLT1/ATP6V1H/LOC106502862/TGFB2/ATP6V0A2/LOC102180664/ITGAL	9
chx05332	Graft-versus-host disease	5/1549	62/8880	0.989395	1	0.619384	LOC102183314/LOC102181202/LOC108633459/LOC102188814/LOC102180664	5
chx00860	Porphyrin metabolism	3/1549	46/8880	0.99169	1	0.619384	EARS2/LOC102174355/LOC102181017	3
chx05320	Autoimmune thyroid disease	5/1549	65/8880	0.992904	1	0.619384	LOC102183314/LOC102181202/LOC108633459/LOC102188814/LOC102180664	5
chx05150	Staphylococcus aureus infection	8/1549	90/8880	0.993112	1	0.619384	LOC102186356/C1R/C3/CFH/LOC102179515/LOC102180664/ITGAL/ITGAM	8
chx04950	Maturity onset diabetes of the young	1/1549	26/8880	0.993206	1	0.619384	NR5A2	1
chx05310	Asthma	1/1549	26/8880	0.993206	1	0.619384	LOC102180664	1
chx01200	Carbon metabolism	11/1549	116/8880	0.994806	1	0.619384	PCCB/HIBCH/ACO1/ADPGK/SUCLA2/PCCA/CAT/IDH2/SUCLG2/ME2/GLUD1	11
chx00010	Glycolysis / Gluconeogenesis	5/1549	68/8880	0.995287	1	0.619384	ALDH9A1/PGM1/LDHAL6B/ADPGK/ALDH16A1	5
chx00030	Pentose phosphate pathway	1/1549	29/8880	0.996184	1	0.619384	PGM1	1
chx00982	Drug metabolism - cytochrome P450	5/1549	71/8880	0.996892	1	0.619384	LOC102185621/LOC108633298/LOC102190481/FMO5/FMO4	5
chx00790	Folate biosynthesis	2/1549	42/8880	0.996901	1	0.619384	QDPR/GPHN	2
chx00592	alpha-Linolenic acid metabolism	1/1549	31/8880	0.997403	1	0.619384	LOC108633234	1
chx04672	Intestinal immune network for IgA production	2/1549	45/8880	0.998149	1	0.619384	ITGA4/LOC102180664	2
chx04742	Taste transduction	6/1549	84/8880	0.998245	1	0.619384	PRKACB/LOC102180455/CACNA1C/GABRA2/PLCB1/PLCB4	6
chx05034	Alcoholism	21/1549	203/8880	0.998448	1	0.619384	ADCY5/GNB4/ATF2/HDAC4/PRKACB/BRAF/CREB3L2/CREB5/GNAI1/HDAC9/LOC102178535/NTRK2/HDAC2/SOS2/SOS1/CALM2/PPP1CB/GNB1/RAF1/HDAC11/MAPK1	21
chx05340	Primary immunodeficiency	1/1549	36/8880	0.999008	1	0.619384	LOC102176896	1
chx05204	Chemical carcinogenesis - DNA adducts	4/1549	72/8880	0.999322	1	0.619384	LOC102185621/LOC108633298/LOC102190481/EPHX1	4
chx00980	Metabolism of xenobiotics by cytochrome P450	4/1549	74/8880	0.999502	1	0.619384	LOC102185621/LOC108633298/LOC102190481/EPHX1	4
chx01230	Biosynthesis of amino acids	4/1549	74/8880	0.999502	1	0.619384	ACO1/ARG2/IDH2/MTR	4
chx00350	Tyrosine metabolism	1/1549	44/8880	0.999788	1	0.619384	FAH	1
chx00591	Linoleic acid metabolism	1/1549	46/8880	0.999856	1	0.619384	LOC108633234	1
chx00260	Glycine, serine and threonine metabolism	1/1549	47/8880	0.999881	1	0.619384	SRR	1
chx00190	Oxidative phosphorylation	8/1549	139/8880	0.99999	1	0.619384	ATP6V1A/NDUFS1/NDUFA10/PPA2/ATP6V1H/LOC106502862/ATP6V0A2/PPA1	8
chx00140	Steroid hormone biosynthesis	3/1549	88/8880	0.999992	1	0.619384	HSD17B7/SRD5A2/SRD5A1	3
chx04061	Viral protein interaction with cytokine and cytokine receptor	3/1549	100/8880	0.999999	1	0.619384	IL6R/IL10RA/IL6ST	3
chx00590	Arachidonic acid metabolism	2/1549	94/8880	1	1	0.619384	LOC108633234/PTGIS	2
chx04060	Cytokine-cytokine receptor interaction	27/1549	338/8880	1	1	0.619384	IFNGR2/IFNAR1/IL1RAP/IFNAR2/BMPR2/ACVR2A/ACVR1/IL6R/LEPR/IL27RA/IL33/IFNGR1/TGFB3/IL1R1/IL1RL1/TNFRSF19/IL10RA/TGFB2/IL6ST/OSMR/LIFR/PRLR/IL17RC/TGFBR2/BMP6/TNFRSF21/CSF2RA	27
chx00830	Retinol metabolism	1/1549	84/8880	1	1	0.619384	DHRS3	1
chx05322	Systemic lupus erythematosus	6/1549	150/8880	1	1	0.619384	C1R/LOC102178535/C3/C7/C9/LOC102180664	6
chx03010	Ribosome	11/1549	202/8880	1	1	0.619384	RPL35A/RPL5/RPL9/MRPL1/MRPL22/RPS14/MRPL30/MRPL35/MRPS9/RPL21/LOC100861018	11
chx04080	Neuroactive ligand-receptor interaction	17/1549	375/8880	1	1	0.619384	CALCRL/LEPR/PTGER3/LPAR3/CHRM2/GRM8/GABRA2/GABRG2/HTR4/NR3C1/C3/LPAR1/PTGDR/PARD3/GRIK4/P2RX4/PRLR	17

## Sheet: LLvsDP
ONTOLOGY	ID	Description	GeneRatio	BgRatio	pvalue	p.adjust	qvalue	geneID	Count
BP	GO:0030879	mammary gland development	11/167	135/18800	3.37948e-08	9.34763e-05	8.23169e-05	ATP2C2/BCL2L11/CSN2/CSN3/ESR1/JAK2/PRLR/RTN4/TGFB3/TGFBR2/XDH	11
BP	GO:0030198	extracellular matrix organization	14/167	307/18800	6.52846e-07	0.000507039	0.000446508	B4GALT1/CCDC80/COL12A1/COL1A2/COL3A1/CTSS/DPP4/ECM2/ERO1A/FAP/POSTN/SLC39A8/SMOC2/SPINT2	14
BP	GO:0043062	extracellular structure organization	14/167	308/18800	6.7872e-07	0.000507039	0.000446508	B4GALT1/CCDC80/COL12A1/COL1A2/COL3A1/CTSS/DPP4/ECM2/ERO1A/FAP/POSTN/SLC39A8/SMOC2/SPINT2	14
BP	GO:0045229	external encapsulating structure organization	14/167	310/18800	7.33246e-07	0.000507039	0.000446508	B4GALT1/CCDC80/COL12A1/COL1A2/COL3A1/CTSS/DPP4/ECM2/ERO1A/FAP/POSTN/SLC39A8/SMOC2/SPINT2	14
BP	GO:0010889	regulation of sequestering of triglyceride	4/167	15/18800	7.59583e-06	0.00418587	0.00368616	LPL/OSBPL8/PLIN2/PLIN3	4
BP	GO:0010883	regulation of lipid storage	6/167	55/18800	9.07999e-06	0.00418587	0.00368616	ABCA1/CD36/LPL/OSBPL8/PLIN2/PLIN3	6
BP	GO:0009791	post-embryonic development	7/167	87/18800	1.238e-05	0.00451598	0.00397686	ACO1/BCL2L11/EFEMP1/FBN1/GIGYF2/JAK2/SOD2	7
BP	GO:0048569	post-embryonic animal organ development	4/167	17/18800	1.30614e-05	0.00451598	0.00397686	BCL2L11/EFEMP1/FBN1/JAK2	4
BP	GO:0030730	sequestering of triglyceride	4/167	18/18800	1.66771e-05	0.00512543	0.00451355	LPL/OSBPL8/PLIN2/PLIN3	4
BP	GO:0048732	gland development	14/167	431/18800	3.18697e-05	0.00881517	0.00776279	ATP2C2/BCL2L11/CSN2/CSN3/ESR1/JAK2/MAN2A1/PRLR/RTN4/SOD2/SRP54/TGFB3/TGFBR2/XDH	14
BP	GO:0048563	post-embryonic animal organ morphogenesis	3/167	10/18800	7.89135e-05	0.0198431	0.0174742	BCL2L11/EFEMP1/FBN1	3
BP	GO:0010884	positive regulation of lipid storage	4/167	27/18800	8.98646e-05	0.0207138	0.0182409	CD36/LPL/PLIN2/PLIN3	4
BP	GO:0019915	lipid storage	6/167	86/18800	0.000117381	0.0249752	0.0219936	ABCA1/CD36/LPL/OSBPL8/PLIN2/PLIN3	6
BP	GO:0006613	cotranslational protein targeting to membrane	4/167	31/18800	0.000156719	0.0302888	0.0266729	SEC62/SIL1/SRP54/TRAM1	4
BP	GO:0001894	tissue homeostasis	10/167	272/18800	0.000164256	0.0302888	0.0266729	ACACA/ADGRF5/COL3A1/GIGYF2/JCHAIN/LTF/SFTPD/SLC1A1/SLC39A8/SNX10	10
BP	GO:0006612	protein targeting to membrane	7/167	132/18800	0.000178845	0.0304423	0.0268081	CHP1/SEC62/SIL1/SLC1A1/SRP54/STOM/TRAM1	7
BP	GO:0006644	phospholipid metabolic process	12/167	388/18800	0.0001871	0.0304423	0.0268081	ADGRF5/AGPAT4/CHP1/CHPT1/GPAM/LPGAT1/LPL/OSBPL10/OSBPL8/PIGK/PNPLA3/SERINC2	12
BP	GO:0009886	post-embryonic animal morphogenesis	3/167	14/18800	0.000233188	0.0358332	0.0315553	BCL2L11/EFEMP1/FBN1	3
BP	GO:0061180	mammary gland epithelium development	5/167	68/18800	0.000345637	0.0484459	0.0426624	ATP2C2/ESR1/JAK2/PRLR/RTN4	5
BP	GO:0010742	macrophage derived foam cell differentiation	4/167	38/18800	0.000350296	0.0484459	0.0426624	ABCA1/CD36/LPL/STAT1	4
CC	GO:0062023	collagen-containing extracellular matrix	16/172	429/19594	1.27348e-06	0.000348935	0.000301615	CCDC80/COL12A1/COL1A2/COL3A1/COL6A1/CTSS/ECM2/EFEMP1/FBN1/HTRA1/LMAN1/LTBP1/POSTN/SMOC2/TGFB3/VCAN	16
CC	GO:0000138	Golgi trans cisterna	3/172	12/19594	0.000137963	0.00840824	0.00726798	B4GALT1/TMEM59/YIPF2	3
CC	GO:0005797	Golgi medial cisterna	3/172	12/19594	0.000137963	0.00840824	0.00726798	MAN2A1/TMEM59/YIPF2	3
CC	GO:0045121	membrane raft	11/172	326/19594	0.000149393	0.00840824	0.00726798	ABCA1/ABCG2/AHNAK/CD36/DPP4/JAK2/MYOF/SLC1A1/STOM/TGFBR2/THY1	11
CC	GO:0098857	membrane microdomain	11/172	327/19594	0.000153435	0.00840824	0.00726798	ABCA1/ABCG2/AHNAK/CD36/DPP4/JAK2/MYOF/SLC1A1/STOM/TGFBR2/THY1	11
CC	GO:0005788	endoplasmic reticulum lumen	10/172	311/19594	0.000437124	0.019962	0.0172549	COL12A1/COL1A2/COL3A1/COL6A1/DNAJC3/ERO1A/FBN1/LTBP1/SIL1/VCAN	10
CC	GO:0005581	collagen trimer	5/172	86/19594	0.00096513	0.0377779	0.0326548	COL12A1/COL1A2/COL3A1/COL6A1/SFTPD	5
CC	GO:0031091	platelet alpha granule	5/172	91/19594	0.00124428	0.0420071	0.0363104	CD36/GTPBP2/PROS1/SCCPDH/TGFB3	5
CC	GO:0031526	brush border membrane	4/172	55/19594	0.00137979	0.0420071	0.0363104	ABCG2/B4GALT1/CD36/SLC28A3	4
MF	GO:0019838	growth factor binding	10/169	139/18410	6.26197e-07	0.0002749	0.000235977	CD36/COL1A2/COL3A1/COL6A1/FGFR1/HTRA1/ITGA6/LTBP1/TGFB3/TGFBR2	10
MF	GO:0005539	glycosaminoglycan binding	12/169	234/18410	1.75912e-06	0.000386128	0.000331456	CCDC80/DPYSL3/ECM2/FBN1/FGFR1/JCHAIN/LPL/LTF/POSTN/SMOC2/TGFBR2/VCAN	12
MF	GO:0005201	extracellular matrix structural constituent	9/169	172/18410	3.05702e-05	0.00408305	0.00350493	COL12A1/COL1A2/COL3A1/COL6A1/EFEMP1/FBN1/LTBP1/POSTN/VCAN	9
MF	GO:1901681	sulfur compound binding	11/169	267/18410	3.72032e-05	0.00408305	0.00350493	CCDC80/DPYSL3/ECM2/FBN1/FGFR1/LPL/LTF/PANK3/PNPLA3/POSTN/SMOC2	11
MF	GO:0050431	transforming growth factor beta binding	4/169	24/18410	6.30892e-05	0.00553923	0.00475494	CD36/LTBP1/TGFB3/TGFBR2	4
MF	GO:0048407	platelet-derived growth factor binding	3/169	11/18410	0.000118785	0.00869108	0.00746051	COL1A2/COL3A1/COL6A1	3
MF	GO:0008201	heparin binding	8/169	168/18410	0.000163575	0.0102585	0.00880601	CCDC80/ECM2/FBN1/FGFR1/LPL/LTF/POSTN/SMOC2	8
MF	GO:0045296	cadherin binding	11/169	333/18410	0.000262167	0.0140911	0.0120959	AHNAK/BZW2/CLINT1/COBLL1/GIGYF2/ITGA6/PLIN3/PTPRB/RTN4/SND1/STAT1	11
MF	GO:0005496	steroid binding	6/169	100/18410	0.000320128	0.0140911	0.0120959	ABCA1/ESR1/NR3C2/OSBPL10/OSBPL1A/OSBPL8	6
MF	GO:0015248	sterol transporter activity	4/169	36/18410	0.000320981	0.0140911	0.0120959	ABCA1/OSBPL10/OSBPL1A/OSBPL8	4
MF	GO:0030020	extracellular matrix structural constituent conferring tensile strength	4/169	41/18410	0.000532501	0.0212516	0.0182426	COL12A1/COL1A2/COL3A1/COL6A1	4
MF	GO:0003841	1-acylglycerol-3-phosphate O-acyltransferase activity	3/169	21/18410	0.000894968	0.0327409	0.0281051	AGPAT4/LPGAT1/PNPLA3	3
MF	GO:0015485	cholesterol binding	4/169	50/18410	0.00113582	0.0344111	0.0295388	ABCA1/OSBPL10/OSBPL1A/OSBPL8	4
MF	GO:0042171	lysophosphatidic acid acyltransferase activity	3/169	23/18410	0.00117578	0.0344111	0.0295388	AGPAT4/LPGAT1/PNPLA3	3
MF	GO:0071617	lysophospholipid acyltransferase activity	3/169	23/18410	0.00117578	0.0344111	0.0295388	AGPAT4/LPGAT1/PNPLA3	3
MF	GO:0005543	phospholipid binding	12/169	467/18410	0.00129178	0.0344792	0.0295973	ABCA1/CLINT1/JCHAIN/MYOF/OSBPL10/OSBPL1A/OSBPL8/PIGK/PNPLA3/RASAL1/SNX10/THY1	12
MF	GO:0008374	O-acyltransferase activity	4/169	53/18410	0.00141373	0.0344792	0.0295973	AGPAT4/GPAM/LPGAT1/PNPLA3	4
MF	GO:0050661	NADP binding	4/169	53/18410	0.00141373	0.0344792	0.0295973	CBR4/GMDS/HIBADH/HMGCR	4
MF	GO:0019955	cytokine binding	6/169	141/18410	0.00193415	0.044689	0.0383615	CD36/IFNGR1/LTBP1/PRLR/TGFB3/TGFBR2	6
MF	GO:0032934	sterol binding	4/169	60/18410	0.00224016	0.0491716	0.0422094	ABCA1/OSBPL10/OSBPL1A/OSBPL8	4

## Sheet: DPvsLG
ONTOLOGY	ID	Description	GeneRatio	BgRatio	pvalue	p.adjust	qvalue	geneID	Count
BP	GO:0030879	mammary gland development	12149	13518800	7.87874e-10	2.1635e-06	1.86685e-06	ATP2C2,CSN2,CSN3,ERBB4,ESR1,JAK2,MAPK1,PRLR,RTN4,TGFB3,TGFBR2,XDH	12
BP	GO:0061180	mammary gland epithelium development	7149	6818800	1.10326e-06	0.00151478	0.00130707	ATP2C2,ERBB4,ESR1,JAK2,MAPK1,PRLR,RTN4	7
BP	GO:0042060	wound healing	14149	42918800	8.29665e-06	0.00584104	0.00504013	B4GALT1,CD34,CD36,DST,FAP,IL6ST,JAK2,MYOF,PROS1,SERPINE2,SLC12A2,TGFB3,TGFBR2,TPM1	14
BP	GO:0048732	gland development	14149	43118800	8.74463e-06	0.00584104	0.00504013	ATP2C2,CSN2,CSN3,ERBB4,ESR1,JAK2,MAPK1,PRLR,RTN4,SERPINE2,SOD2,TGFB3,TGFBR2,XDH	14
BP	GO:0030730	sequestering of triglyceride	4149	1818800	1.06355e-05	0.00584104	0.00504013	ENPP1,LPL,PLIN2,PLIN3	4
BP	GO:0007595	lactation	5149	4418800	2.47495e-05	0.011327	0.00977388	CSN2,CSN3,ERBB4,PRLR,XDH	5
BP	GO:0050878	regulation of body fluid levels	12149	38218800	5.43266e-05	0.0166548	0.0143711	CD34,CD36,CSN2,CSN3,ERBB4,FAP,IL6ST,JAK2,PRLR,PROS1,SERPINE2,XDH	12
BP	GO:0010884	positive regulation of lipid storage	4149	2718800	5.7705e-05	0.0166548	0.0143711	CD36,LPL,PLIN2,PLIN3	4
BP	GO:0019915	lipid storage	6149	8618800	6.25195e-05	0.0166548	0.0143711	ABCA1,CD36,ENPP1,LPL,PLIN2,PLIN3	6
BP	GO:0010232	vascular transport	6149	8718800	6.67161e-05	0.0166548	0.0143711	CD36,LRP2,SLC12A2,SLC16A1,SLC1A1,SLC2A13	6
BP	GO:0150104	NA	6149	8718800	6.67161e-05	0.0166548	0.0143711	CD36,LRP2,SLC12A2,SLC16A1,SLC1A1,SLC2A13	6
BP	GO:0010883	regulation of lipid storage	5149	5518800	7.39186e-05	0.016915	0.0145957	ABCA1,CD36,LPL,PLIN2,PLIN3	5
BP	GO:0045428	regulation of nitric oxide biosynthetic process	5149	6118800	0.000121681	0.0257027	0.0221784	CD34,CD36,JAK2,PTGIS,SOD2	5
BP	GO:0080164	regulation of nitric oxide metabolic process	5149	6418800	0.000153004	0.0285747	0.0246566	CD34,CD36,JAK2,PTGIS,SOD2	5
BP	GO:0072672	neutrophil extravasation	3149	1418800	0.000166572	0.0285747	0.0246566	CD99,IL1R1,PECAM1	3
BP	GO:0030193	regulation of blood coagulation	5149	6618800	0.000177078	0.0285747	0.0246566	CD34,CD36,FAP,PROS1,SERPINE2	5
BP	GO:0018108	peptidyl-tyrosine phosphorylation	11149	37318800	0.00019422	0.0285747	0.0246566	CD36,DLG3,EFEMP1,ERBB4,FGFR1,FYN,IL6ST,JAK2,PECAM1,PRLR,THY1	11
BP	GO:1900046	regulation of hemostasis	5149	6818800	0.00020394	0.0285747	0.0246566	CD34,CD36,FAP,PROS1,SERPINE2	5
BP	GO:0010889	regulation of sequestering of triglyceride	3149	1518800	0.000207006	0.0285747	0.0246566	LPL,PLIN2,PLIN3	3
BP	GO:0018212	peptidyl-tyrosine modification	11149	37618800	0.000208119	0.0285747	0.0246566	CD36,DLG3,EFEMP1,ERBB4,FGFR1,FYN,IL6ST,JAK2,PECAM1,PRLR,THY1	11
BP	GO:0050818	regulation of coagulation	5149	7118800	0.000249922	0.0313542	0.027055	CD34,CD36,FAP,PROS1,SERPINE2	5
BP	GO:0055081	anion homeostasis	4149	3918800	0.000251199	0.0313542	0.027055	ENPP1,GLS,SLC12A2,SLC1A1	4
BP	GO:0033194	response to hydroperoxide	3149	1718800	0.000305794	0.0333937	0.0288148	CD36,JAK2,TP53INP1	3
BP	GO:0048569	post-embryonic animal organ development	3149	1718800	0.000305794	0.0333937	0.0288148	EFEMP1,FBN1,JAK2	3
BP	GO:0006809	nitric oxide biosynthetic process	5149	7518800	0.000323003	0.0333937	0.0288148	CD34,CD36,JAK2,PTGIS,SOD2	5
BP	GO:0061045	negative regulation of wound healing	5149	7618800	0.000343565	0.0333937	0.0288148	CD34,FAP,PROS1,SERPINE2,SLC12A2	5
BP	GO:1903034	regulation of response to wounding	7149	16618800	0.000361882	0.0333937	0.0288148	CD34,CD36,FAP,PROS1,PTPRF,SERPINE2,SLC12A2	7
BP	GO:0002693	positive regulation of cellular extravasation	3149	1818800	0.000364825	0.0333937	0.0288148	CD99,IL1R1,THY1	3
BP	GO:0030540	female genitalia development	3149	1818800	0.000364825	0.0333937	0.0288148	ESR1,LRP2,SRD5A2	3
BP	GO:0071786	endoplasmic reticulum tubular network organization	3149	1818800	0.000364825	0.0333937	0.0288148	ARL6IP1,RTN3,RTN4	3
BP	GO:0010885	regulation of cholesterol storage	3149	1918800	0.00043072	0.0358411	0.0309266	ABCA1,CD36,LPL	3
BP	GO:0060749	mammary gland alveolus development	3149	1918800	0.00043072	0.0358411	0.0309266	ERBB4,ESR1,PRLR	3
BP	GO:0061377	mammary gland lobule development	3149	1918800	0.00043072	0.0358411	0.0309266	ERBB4,ESR1,PRLR	3
BP	GO:0046209	nitric oxide metabolic process	5149	8118800	0.000461612	0.0372819	0.0321699	CD34,CD36,JAK2,PTGIS,SOD2	5
BP	GO:2001057	reactive nitrogen species metabolic process	5149	8218800	0.000488483	0.0382057	0.032967	CD34,CD36,JAK2,PTGIS,SOD2	5
BP	GO:0001655	urogenital system development	10149	35218800	0.000509788	0.0382057	0.032967	CD34,ERBB4,ESR1,FBN1,IRX1,IRX2,LRP2,PECAM1,PRLR,SULF2	10
BP	GO:0048678	response to axon injury	5149	8318800	0.000516515	0.0382057	0.032967	DPYSL3,JAK2,PTPRF,SLC1A1,SOD2	5
BP	GO:0097006	regulation of plasma lipoprotein particle levels	5149	8418800	0.000545741	0.0382057	0.032967	ABCA1,CD36,LIPA,LPL,MYLIP	5
BP	GO:0030195	negative regulation of blood coagulation	4149	4818800	0.000562326	0.0382057	0.032967	CD34,FAP,PROS1,SERPINE2	4
BP	GO:1902003	regulation of amyloid-beta formation	4149	4818800	0.000562326	0.0382057	0.032967	IFNGR1,RTN3,RTN4,SLC2A13	4
BP	GO:0010878	cholesterol storage	3149	2118800	0.000584356	0.0382057	0.032967	ABCA1,CD36,LPL	3
BP	GO:0071404	cellular response to low-density lipoprotein particle stimulus	3149	2118800	0.000584356	0.0382057	0.032967	ABCA1,CD36,LPL	3
BP	GO:1900047	negative regulation of hemostasis	4149	4918800	0.000608569	0.0382588	0.0330128	CD34,FAP,PROS1,SERPINE2	4
BP	GO:0032640	tumor necrosis factor production	7149	18218800	0.000627651	0.0382588	0.0330128	CD34,CD36,CD84,IFNGR1,JAK2,LPL,LTF	7
BP	GO:0032680	regulation of tumor necrosis factor production	7149	18218800	0.000627651	0.0382588	0.0330128	CD34,CD36,CD84,IFNGR1,JAK2,LPL,LTF	7
BP	GO:0009791	post-embryonic development	5149	8718800	0.000640898	0.0382588	0.0330128	EFEMP1,FBN1,GIGYF2,JAK2,SOD2	5
BP	GO:0061041	regulation of wound healing	6149	13318800	0.000672537	0.0392933	0.0339055	CD34,CD36,FAP,PROS1,SERPINE2,SLC12A2	6
BP	GO:0007589	body fluid secretion	5149	8918800	0.000710902	0.0404569	0.0349095	CSN2,CSN3,ERBB4,PRLR,XDH	5
BP	GO:0071706	tumor necrosis factor superfamily cytokine production	7149	18718800	0.000736652	0.0404569	0.0349095	CD34,CD36,CD84,IFNGR1,JAK2,LPL,LTF	7
BP	GO:1903555	regulation of tumor necrosis factor superfamily cytokine production	7149	18718800	0.000736652	0.0404569	0.0349095	CD34,CD36,CD84,IFNGR1,JAK2,LPL,LTF	7
BP	GO:0050819	negative regulation of coagulation	4149	5218800	0.000763438	0.0411059	0.0354695	CD34,FAP,PROS1,SERPINE2	4
BP	GO:0006835	dicarboxylic acid transport	5149	9118800	0.000786472	0.0415318	0.035837	ARL6IP1,LRP2,SLC12A2,SLC13A2,SLC1A1	5
BP	GO:0050731	positive regulation of peptidyl-tyrosine phosphorylation	7149	19018800	0.00080892	0.0419112	0.0361644	CD36,DLG3,ERBB4,FYN,IL6ST,JAK2,PECAM1	7
BP	GO:1903035	negative regulation of response to wounding	5149	9218800	0.000826431	0.0420255	0.0362631	CD34,FAP,PROS1,SERPINE2,SLC12A2	5
BP	GO:1902991	regulation of amyloid precursor protein catabolic process	4149	5518800	0.000944263	0.0471445	0.0406801	IFNGR1,RTN3,RTN4,SLC2A13	4
BP	GO:0015849	organic acid transport	9149	31818800	0.000997196	0.0486907	0.0420143	ARL6IP1,CD36,LRP2,PLIN2,SFXN5,SLC12A2,SLC13A2,SLC16A1,SLC1A1	9
BP	GO:0034205	amyloid-beta formation	4149	5618800	0.0010107	0.0486907	0.0420143	IFNGR1,RTN3,RTN4,SLC2A13	4
BP	GO:0072006	nephron development	6149	14518800	0.00105523	0.0499543	0.0431047	CD34,ERBB4,IRX1,IRX2,PECAM1,SULF2	6
BP	GO:0003094	glomerular filtration	3149	2618800	0.00110969	0.0499543	0.0431047	CD34,JCHAIN,SULF2	3
BP	GO:0031664	regulation of lipopolysaccharide-mediated signaling pathway	3149	2618800	0.00110969	0.0499543	0.0431047	CD36,LTF,SASH1	3
BP	GO:0033598	mammary gland epithelial cell proliferation	3149	2618800	0.00110969	0.0499543	0.0431047	ESR1,MAPK1,RTN4	3
CC	GO:0045121	membrane raft	13154	32619594	1.88225e-06	0.0003125	0.000283858	ABCA1,AHNAK,CD36,FYN,IL6ST,JAK2,MAPK1,MYOF,PECAM1,PTGIS,SLC1A1,TGFBR2,THY1	13
CC	GO:0098857	membrane microdomain	13154	32719594	1.94704e-06	0.0003125	0.000283858	ABCA1,AHNAK,CD36,FYN,IL6ST,JAK2,MAPK1,MYOF,PECAM1,PTGIS,SLC1A1,TGFBR2,THY1	13
CC	GO:0009897	external side of plasma membrane	14154	45519594	1.48214e-05	0.00158589	0.00144053	ABCA1,B4GALT1,BTN1A1,CD34,CD36,CD84,IL1R1,IL6ST,LRP2,OSMR,PRLR,SERPINE2,TGFBR2,THY1	14
CC	GO:0005925	focal adhesion	13154	41919594	2.77738e-05	0.00189615	0.00172236	ADGRE5,AHNAK,ARHGAP26,CD99,DST,FAP,JAK2,MAPK1,MPZL1,PABPC1,RPL5,RPL9,THY1	13
CC	GO:0030055	cell-substrate junction	13154	42819594	3.45999e-05	0.00189615	0.00172236	ADGRE5,AHNAK,ARHGAP26,CD99,DST,FAP,JAK2,MAPK1,MPZL1,PABPC1,RPL5,RPL9,THY1	13
CC	GO:0062023	collagen-containing extracellular matrix	13154	42919594	3.54421e-05	0.00189615	0.00172236	COL12A1,COL6A1,DST,ECM2,EFEMP1,FBN1,HTRA1,POSTN,SERPINE2,SPARCL1,TGFB3,TNXB,VCAN	13
CC	GO:0005901	caveola	6154	8219594	4.57609e-05	0.00209846	0.00190613	CD36,JAK2,MAPK1,MYOF,PTGIS,TGFBR2	6
CC	GO:0045178	basal part of cell	10154	26919594	5.4536e-05	0.00218826	0.00198769	ATP2C2,B4GALT1,CD34,DLG3,DST,ENPP1,ERBB4,FAP,SLC12A2,SLC16A1	10
CC	GO:0009925	basal plasma membrane	9154	25119594	0.000169821	0.00605694	0.0055018	ATP2C2,B4GALT1,CD34,DLG3,DST,ENPP1,ERBB4,SLC12A2,SLC16A1	9
CC	GO:0044853	plasma membrane raft	6154	11319594	0.000270447	0.00868134	0.00788566	CD36,JAK2,MAPK1,MYOF,PTGIS,TGFBR2	6
CC	GO:0031091	platelet alpha granule	5154	9119594	0.000758946	0.0221474	0.0201175	CD36,PECAM1,PROS1,SERPINE2,TGFB3	5
CC	GO:0031526	brush border membrane	4154	5519594	0.000916555	0.0245178	0.0222707	B4GALT1,CD36,LRP2,SLC28A3	4
CC	GO:0031253	cell projection membrane	9154	33919594	0.00147314	0.0363752	0.0330412	B4GALT1,CD36,DHRS3,FAP,LRP2,SLC12A2,SLC28A3,THY1,TPM1	9
CC	GO:0045177	apical part of cell	10154	42419594	0.0019577	0.0412606	0.0374789	ATP6V1A,CD34,CD36,FAP,LRP2,OSMR,SLC12A2,SLC16A1,SLC1A1,THY1	10
CC	GO:0016323	basolateral plasma membrane	7154	22619594	0.00209873	0.0412606	0.0374789	ATP2C2,B4GALT1,DLG3,ENPP1,ERBB4,SLC12A2,SLC16A1	7
CC	GO:0016324	apical plasma membrane	9154	35819594	0.00213509	0.0412606	0.0374789	ATP6V1A,CD34,CD36,LRP2,OSMR,SLC12A2,SLC16A1,SLC1A1,THY1	9
CC	GO:0097386	glial cell projection	3154	3319594	0.00218514	0.0412606	0.0374789	FYN,SLC1A1,SLC2A13	3
CC	GO:0031904	endosome lumen	3154	3519594	0.0025914	0.0462133	0.0419776	JAK2,LRP2,PRLR	3
MF	GO:0005539	glycosaminoglycan binding	14155	23418410	1.15478e-08	5.23117e-06	4.57051e-06	DPYSL3,ECM2,FBN1,FGFR1,JCHAIN,LPL,LTF,POSTN,PTPRF,SERPINE2,SULF2,TGFBR2,TNXB,VCAN	14
MF	GO:0019838	growth factor binding	10155	13918410	2.81264e-07	6.37064e-05	5.56607e-05	CD36,COL6A1,FGFR1,HTRA1,IL1R1,IL6ST,LRP2,OSMR,TGFB3,TGFBR2	10
MF	GO:1901681	sulfur compound binding	13155	26718410	4.29265e-07	6.4819e-05	5.66329e-05	CD34,DPYSL3,ECM2,ENPP1,FBN1,FGFR1,LPL,LTF,PANK3,POSTN,PTPRF,SERPINE2,TNXB	13
MF	GO:0008201	heparin binding	9155	16818410	1.27403e-05	0.00144283	0.00126062	ECM2,FBN1,FGFR1,LPL,LTF,POSTN,PTPRF,SERPINE2,TNXB	9
MF	GO:0019955	cytokine binding	8155	14118410	2.58942e-05	0.00234601	0.00204973	CD36,IFNGR1,IL1R1,IL6ST,OSMR,PRLR,TGFB3,TGFBR2	8
MF	GO:0022804	active transmembrane transporter activity	11155	40418410	0.000637231	0.0415289	0.0362841	ABCA1,ABCA6,ATP2C2,ATP6V1A,SLC12A2,SLC13A2,SLC16A1,SLC1A1,SLC28A3,SLC2A13,SLC37A1	11
MF	GO:0005201	extracellular matrix structural constituent	7155	17218410	0.000641728	0.0415289	0.0362841	COL12A1,COL6A1,EFEMP1,FBN1,POSTN,TNXB,VCAN	7

## Sheet: LLvsLG
ONTOLOGY	ID	Description	GeneRatio	BgRatio	pvalue	p.adjust	qvalue	geneID	Count
BP	GO:0030879	mammary gland development	8104	13518800	8.28552e-07	0.00182033	0.00166321	ATP2C2,BCL2L11,CSN2,CSN3,ERBB4,ESR1,PRLR,TGFBR2	8
BP	GO:0008584	male gonad development	7104	14018800	1.27159e-05	0.00975467	0.00891271	BCL2L11,ESR1,FNDC3A,LRP2,RHOBTB3,SRD5A2,YBX3	7
BP	GO:0046546	development of primary male sexual characteristics	7104	14118800	1.332e-05	0.00975467	0.00891271	BCL2L11,ESR1,FNDC3A,LRP2,RHOBTB3,SRD5A2,YBX3	7
BP	GO:0001655	urogenital system development	10104	35218800	2.55668e-05	0.0140426	0.0128305	ARG2,BCL2L11,CASP9,CFLAR,ERBB4,ESR1,LRP2,PRLR,STAT1,SULF2	10
BP	GO:0046661	male sex differentiation	7104	16418800	3.53345e-05	0.015526	0.0141859	BCL2L11,ESR1,FNDC3A,LRP2,RHOBTB3,SRD5A2,YBX3	7
BP	GO:0006644	phospholipid metabolic process	10104	38818800	5.81332e-05	0.0212864	0.0194491	ADGRF5,CHPT1,GPCPD1,HADHA,LPL,OSBPL10,OSBPL8,PNPLA3,PRDX6,SERINC2	10
BP	GO:0043434	response to peptide hormone	10104	40418800	8.13249e-05	0.0222318	0.0203129	CFLAR,COL3A1,HADHA,KAT2B,LPL,OSBPL8,PDE3B,PNPLA3,SRD5A2,STAT1	10
BP	GO:1901652	response to peptide	11104	49118800	8.62695e-05	0.0222318	0.0203129	BCL2L11,CFLAR,COL3A1,HADHA,KAT2B,LPL,OSBPL8,PDE3B,PNPLA3,SRD5A2,STAT1	11
BP	GO:0032868	response to insulin	8104	25918800	9.59412e-05	0.0222318	0.0203129	CFLAR,HADHA,KAT2B,LPL,OSBPL8,PDE3B,PNPLA3,STAT1	8
BP	GO:0007595	lactation	4104	4418800	0.000101191	0.0222318	0.0203129	CSN2,CSN3,ERBB4,PRLR	4
BP	GO:0030540	female genitalia development	3104	1818800	0.000126326	0.0234467	0.0214229	ESR1,LRP2,SRD5A2	3
BP	GO:0032869	cellular response to insulin stimulus	7104	20518800	0.000143817	0.0234467	0.0214229	CFLAR,KAT2B,LPL,OSBPL8,PDE3B,PNPLA3,STAT1	7
BP	GO:0060749	mammary gland alveolus development	3104	1918800	0.00014941	0.0234467	0.0214229	ERBB4,ESR1,PRLR	3
BP	GO:0061377	mammary gland lobule development	3104	1918800	0.00014941	0.0234467	0.0214229	ERBB4,ESR1,PRLR	3
BP	GO:0060348	bone development	7104	22518800	0.000254564	0.0335702	0.0306727	BGN,COL3A1,DHRS3,SNX10,SRD5A2,SULF2,TGFBR2	7
BP	GO:0008406	gonad development	7104	22618800	0.000261523	0.0335702	0.0306727	BCL2L11,ESR1,FNDC3A,LRP2,RHOBTB3,SRD5A2,YBX3	7
BP	GO:0001822	kidney development	8104	30318800	0.000280235	0.0335702	0.0306727	ARG2,BCL2L11,CASP9,CFLAR,ERBB4,LRP2,STAT1,SULF2	8
BP	GO:0045137	development of primary sexual characteristics	7104	23118800	0.000298653	0.0335702	0.0306727	BCL2L11,ESR1,FNDC3A,LRP2,RHOBTB3,SRD5A2,YBX3	7
BP	GO:0033002	muscle cell proliferation	7104	23318800	0.000314643	0.0335702	0.0306727	CFLAR,ERBB4,NDRG2,PDCD4,STAT1,TGFBR2,TPM1	7
BP	GO:0006650	glycerophospholipid metabolic process	8104	30918800	0.000319628	0.0335702	0.0306727	CHPT1,GPCPD1,HADHA,OSBPL10,OSBPL8,PNPLA3,PRDX6,SERINC2	8
BP	GO:0072001	renal system development	8104	31218800	0.000340957	0.0335702	0.0306727	ARG2,BCL2L11,CASP9,CFLAR,ERBB4,LRP2,STAT1,SULF2	8
BP	GO:0006658	phosphatidylserine metabolic process	3104	2518800	0.000346183	0.0335702	0.0306727	OSBPL10,OSBPL8,SERINC2	3
BP	GO:0046486	glycerolipid metabolic process	9104	39618800	0.000351441	0.0335702	0.0306727	CHPT1,GPCPD1,HADHA,LPL,OSBPL10,OSBPL8,PNPLA3,PRDX6,SERINC2	9
BP	GO:0003094	glomerular filtration	3104	2618800	0.000389768	0.0356801	0.0326004	ADGRF5,JCHAIN,SULF2	3
BP	GO:0035265	organ growth	6104	17518800	0.000426363	0.0369038	0.0337185	BCL2L11,ERBB4,ESR1,PRLR,TGFBR2,YBX3	6
BP	GO:0097205	renal filtration	3104	2718800	0.000436732	0.0369038	0.0337185	ADGRF5,JCHAIN,SULF2	3
BP	GO:0016042	lipid catabolic process	8104	32718800	0.000465779	0.0379006	0.0346293	ABCD3,GPCPD1,HADHA,LPL,PDE3B,PNPLA3,PRDX6,SRD5A2	8
BP	GO:0060544	regulation of necroptotic process	3104	2818800	0.000487179	0.0382262	0.0349267	CFLAR,PELI1,YBX3	3
BP	GO:0046503	glycerolipid catabolic process	4104	6818800	0.000548393	0.0401606	0.0366942	GPCPD1,LPL,PNPLA3,PRDX6	4
BP	GO:0061180	mammary gland epithelium development	4104	6818800	0.000548393	0.0401606	0.0366942	ATP2C2,ERBB4,ESR1,PRLR	4
BP	GO:0032355	response to estradiol	5104	12318800	0.000606073	0.0416208	0.0380283	BCL2L11,CASP9,CFLAR,CSN1S1,ESR1	5
BP	GO:0061448	connective tissue development	7104	26018800	0.000606219	0.0416208	0.0380283	BGN,CFLAR,COL3A1,OXCT1,SULF2,TGFBR2,TRPS1	7
BP	GO:0048732	gland development	9104	43118800	0.000647167	0.0424429	0.0387795	ATP2C2,BCL2L11,CFLAR,CSN2,CSN3,ERBB4,ESR1,PRLR,TGFBR2	9
BP	GO:0062098	NA	3104	3118800	0.000660458	0.0424429	0.0387795	CFLAR,PELI1,YBX3	3
BP	GO:0003206	cardiac chamber morphogenesis	5104	12618800	0.000676149	0.0424429	0.0387795	ADGRG6,DHRS3,LRP2,TGFBR2,TPM1	5
BP	GO:0001894	tissue homeostasis	7104	27218800	0.000790667	0.0482526	0.0440878	ADGRF5,COL3A1,JCHAIN,SFTPD,SLC1A1,SLC39A8,SNX10	7
MF	GO:0019838	growth factor binding	8106	13918410	1.39612e-06	0.000533318	0.000487907	CD109,COL3A1,IL1R1,ITGA6,LIFR,LRP2,OSMR,TGFBR2	8
MF	GO:0019955	cytokine binding	7106	14118410	1.72498e-05	0.00329471	0.00301418	CD109,IFNGR1,IL1R1,LIFR,OSMR,PRLR,TGFBR2	7
[truncated: 1 more rows]
