# Supplementary material for: Identification and Characterization of circRNAs in Non-Lactating Dairy Goat Mammary Glands Reveal Their Regulatory Role in Mammary Cell Involution and Remodeling
Source: Biomolecules. 2023 May 18;13(5):860. doi: 10.3390/biom13050860 (PMC10216389; doi:10.3390/biom13050860)
Supplement: Supplementary file 1 [file biomolecules-13-00860-s001.zip › Supplementary materials/Table S4.xlsx]

## Sheet: LLvsDP
ID	logFC	AveExpr	t	P.Value	adj.P.Val	B	change
NC_030808.1:40225918|40234775	7.01059	6.04452	10.4353	8.09885e-10	7.62021e-06	11.6213	UP
NC_030813.1:86088433|86094836	7.00088	5.85084	8.80195	1.56804e-08	5.23133e-05	9.19566	UP
NC_030813.1:86088433|86093400	6.91394	6.03188	8.76974	1.66798e-08	5.23133e-05	9.13446	UP
NC_030812.1:60382442|60452886	6.9652	7.37975	8.17855	5.3087e-08	0.000106115	8.12345	UP
NC_030833.1:19282316|19294475	6.03216	7.13019	8.14836	5.63901e-08	0.000106115	8.01424	UP
NC_030813.1:86084629|86086733	5.60723	5.06717	8.02802	7.18152e-08	0.000112618	7.75856	UP
NC_030830.1:15875090|15881571	5.32548	4.97856	7.10406	4.90377e-07	0.000659137	6.09623	UP
NC_030813.1:85981695|85987343	7.02405	6.42366	6.84967	8.49052e-07	0.000984968	5.74274	UP
NC_030825.1:12044506|12051179	5.49871	6.15442	6.8019	9.42153e-07	0.000984968	5.547	UP
NC_030823.1:31887707|32048869	-4.78846	6.65627	-6.70549	1.16331e-06	0.00109456	5.42546	DOWN
NC_030809.1:106427830|106442766	4.98248	5.20346	6.51469	1.77202e-06	0.00151572	4.94844	UP
NC_030813.1:86007928|86008419	5.07064	6.66921	6.4064	2.25472e-06	0.00176789	4.78967	UP
NC_030813.1:22759655|22769390	4.16208	8.82007	6.12623	4.23362e-06	0.00306416	4.39768	UP
NC_030814.1:52545381|52555280	4.66803	5.88968	5.94936	6.33198e-06	0.00418721	3.81527	UP
NW_017204025.1:3258|3912	-4.46569	6.51793	-5.92628	6.67533e-06	0.00418721	3.83952	DOWN
NC_030815.1:25000462|25002136	2.94521	9.48685	5.84797	7.98849e-06	0.00469773	3.77906	UP
NC_030825.1:36356777|36357551	-4.32919	6.27703	-5.78403	9.25486e-06	0.00512229	3.54476	DOWN
NC_030817.1:62621713|62726109	4.56689	5.86008	5.67536	1.18962e-05	0.00621838	3.25572	UP
NC_030816.1:88789456|88791229	4.72969	6.02991	5.59851	1.42182e-05	0.007041	3.12029	UP
NC_030813.1:86208857|86209379	4.56348	5.32859	5.55472	1.57431e-05	0.00740636	3.0152	UP
NC_030816.1:27069660|27079364	4.57102	6.91445	5.47906	1.87811e-05	0.00841483	2.89601	UP
NC_030812.1:43160927|43162295	1.51461	11.0984	5.43649	2.07466e-05	0.00887296	2.45334	UP
NC_030812.1:112121725|112127445	4.31091	6.36645	5.34821	2.55165e-05	0.010118	2.61138	UP
NC_030812.1:75856321|75861953	4.35984	6.01898	5.34336	2.58085e-05	0.010118	2.56746	UP
NC_030812.1:102783402|102783911	-2.28538	9.98818	-5.31187	2.77907e-05	0.0104593	2.4568	DOWN
NC_030818.1:14040747|14042306	4.87583	6.41522	5.26154	3.12853e-05	0.011048	2.45331	UP
NC_030810.1:6163033|6171001	4.45225	7.60387	5.25591	3.17032e-05	0.011048	2.4231	UP
NC_030831.1:58188981|58203217	-2.19458	11.1764	-5.22421	3.41632e-05	0.0114801	2.17597	DOWN
NC_030812.1:113584493|113589629	4.21508	4.59667	5.2093	3.53865e-05	0.0114811	2.27997	UP
NC_030834.1:18607920|18638452	4.46641	6.52145	5.17962	3.79557e-05	0.0117223	2.26642	UP
NC_030828.1:55712272|55722389	4.30517	5.40033	5.16052	3.97077e-05	0.0117223	2.18924	UP
NC_030822.1:44392366|44403408	4.10893	6.94728	5.15882	3.98676e-05	0.0117223	2.22258	UP
NC_030834.1:12181534|12247598	4.15777	6.13941	5.12219	4.34758e-05	0.0123959	2.09702	UP
NC_030808.1:56429783|56441171	-4.20075	5.58684	-5.07611	4.84903e-05	0.013419	2.06266	DOWN
NC_030828.1:55984331|55993496	3.17267	7.9386	4.96236	6.35264e-05	0.0163833	1.85012	UP
NW_017189517.1:20524904|20536787	1.93284	9.41855	4.96223	6.35466e-05	0.0163833	1.66852	UP
NC_030823.1:62034804|62048867	4.05717	4.55507	4.95645	6.44259e-05	0.0163833	1.75026	UP
NC_030830.1:9544369|9546439	4.00401	4.70251	4.88679	7.60487e-05	0.0188301	1.60031	UP
NC_030822.1:25679460|25682267	4.02867	4.71194	4.79382	9.49326e-05	0.0229031	1.40964	UP
NC_030809.1:106388266|106406530	4.30858	5.07329	4.78222	9.76002e-05	0.022958	1.40306	UP
NC_030834.1:18607920|18650811	1.92805	10.0104	4.763	0.000102189	0.0234512	1.19529	UP
NC_030817.1:1347457|1348187	-3.87364	6.88519	-4.74249	0.000107322	0.0240427	1.35517	DOWN
NC_030830.1:28430415|28450213	2.8707	8.52314	4.7324	0.000109945	0.0240574	1.30653	UP
NC_030814.1:1769240|1802974	4.15038	5.67698	4.71823	0.000113735	0.0243211	1.25885	UP
NC_030829.1:30515090|30520814	-3.50675	5.47803	-4.66134	0.000130326	0.0267105	1.16047	DOWN
NC_030822.1:30504840|30518608	4.03246	5.68394	4.65252	0.000133108	0.0267105	1.1379	UP
NC_030810.1:84946448|84965332	-3.6961	6.07646	-4.63184	0.000139869	0.0267105	1.11172	DOWN
NC_030813.1:96683680|96685762	3.87461	6.80887	4.62194	0.000143225	0.0267105	1.08054	UP
NC_030817.1:48462566|48476829	4.11327	5.4772	4.61214	0.000146629	0.0267105	1.0365	UP
NC_030810.1:113233862|113259417	3.5629	7.15854	4.61183	0.000146738	0.0267105	1.04981	UP
NC_030808.1:40203669|40234775	3.9998	4.54228	4.60616	0.000148747	0.0267105	1.01974	UP
NC_030824.1:31309386|31313878	4.14156	6.44616	4.60219	0.000150168	0.0267105	1.03625	UP
NC_030817.1:31386779|31408907	3.8318	4.47689	4.60139	0.000150457	0.0267105	0.999424	UP
NC_030824.1:30267374|30279412	3.9183	5.42284	4.58905	0.000154974	0.0270028	0.998865	UP
NC_030812.1:60452381|60452886	3.99403	4.78882	4.5698	0.000162296	0.0277644	0.942048	UP
NC_030808.1:39982153|39982816	3.77802	4.45934	4.54464	0.000172392	0.0285248	0.878624	UP
NC_030814.1:87449765|87450101	-4.13652	7.89482	-4.54365	0.000172804	0.0285248	0.922919	DOWN
NC_030828.1:56001709|56003680	3.7881	6.33387	4.48697	0.000197982	0.0319346	0.786644	UP
NC_030826.1:48179938|48192275	-3.73886	5.21274	-4.48223	0.000200249	0.0319346	0.784436	DOWN
NC_030808.1:135270876|135279008	3.80405	4.63545	4.38839	0.000250876	0.0393416	0.55331	UP
NC_030817.1:10520599|10522437	4.03079	7.67174	4.38076	0.000255522	0.0394133	0.568752	UP
NC_030816.1:84179664|84179927	4.10474	7.42866	4.36233	0.000267093	0.0401402	0.525505	UP
NC_030809.1:37921928|37923044	2.52552	8.2175	4.35973	0.000268768	0.0401402	0.496686	UP
NC_030821.1:56966260|56986994	-3.41979	6.1521	-4.33626	0.000284362	0.041308	0.47379	DOWN
NC_030821.1:45082123|45091503	-2.77902	8.6022	-4.3348	0.000285367	0.041308	0.449307	DOWN
NC_030832.1:9541118|9542996	-3.32006	6.01986	-4.30698	0.000305102	0.0434956	0.409843	DOWN
NC_030811.1:56713108|56732640	-3.64464	5.51734	-4.29955	0.000310602	0.0436187	0.392579	DOWN
NC_030821.1:8899745|8904424	-3.63129	5.10576	-4.26325	0.000338922	0.0467119	0.315008	DOWN
NC_030815.1:85267064|85268158	3.84917	5.21348	4.25881	0.000342557	0.0467119	0.284639	UP
NC_030831.1:54852737|54883065	-3.44115	5.23191	-4.23553	0.00036228	0.0486956	0.252391	DOWN
NC_030834.1:18627300|18650811	3.68981	6.18785	4.2267	0.000370051	0.0490395	0.228678	UP
NC_030813.1:86008144|86008379	3.57315	4.38689	4.21681	0.00037896	0.0495227	0.18735	UP
NC_030817.1:81969410|81977697	-3.26456	6.51775	-4.20921	0.000385944	0.0497445	0.199906	DOWN
NC_030815.1:59237440|59262761	3.78822	4.94199	4.19596	0.000398436	0.0502297	0.150934	NOT
NC_030824.1:61295070|61296834	5.77043	10.0203	4.19393	0.000400385	0.0502297	0.048786	NOT
NC_030813.1:86085055|86089516	3.81918	4.44674	4.18466	0.000409407	0.0503336	0.12664	NOT
NC_030814.1:15354125|15360814	3.79743	4.653	4.18212	0.000411913	0.0503336	0.124121	NOT
NC_030809.1:132174082|132195754	3.81092	5.17189	4.16786	0.000426281	0.0514216	0.0934338	NOT
NC_030816.1:59280909|59282249	-3.23489	5.6312	-4.15867	0.000435801	0.0517135	0.0867133	NOT
NC_030817.1:71588640|71590606	4.08923	5.30269	4.1519	0.000442953	0.0517135	0.0656165	NOT
NC_030820.1:42296928|42306408	3.54742	5.64588	4.14981	0.00044519	0.0517135	0.0467846	NOT
NC_030823.1:62008118|62074761	3.74892	7.25343	4.13789	0.000458131	0.0522225	0.0438501	NOT
NC_030814.1:97922485|97923016	-2.82616	8.4661	-4.13558	0.000460672	0.0522225	0.0350668	NOT
NC_030818.1:70611932|70614030	-3.24767	4.653	-4.12766	0.000469533	0.0525933	0.0207331	NOT
NC_030830.1:28430415|28433084	2.00116	9.45016	4.12082	0.000477315	0.052836	-0.223445	NOT
NC_030818.1:59706441|59708160	-3.66967	6.00293	-4.0991	0.000502889	0.0550196	-0.0374359	NOT
NC_030810.1:113512728|113529795	3.42741	7.93111	4.0925	0.000510935	0.0552573	-0.0555386	NOT
NC_030816.1:26231856|26242268	-2.13481	9.04752	-4.08179	0.000524248	0.0560528	-0.332174	NOT
NC_030826.1:61685820|61698434	-3.4592	6.05308	-4.07346	0.000534844	0.0565432	-0.092696	NOT
NC_030833.1:10158184|10235735	3.71897	4.92022	4.06641	0.00054398	0.0568701	-0.121422	NOT
NC_030833.1:4557286|4558270	-3.17099	4.61912	-4.05616	0.000557548	0.0571439	-0.132186	NOT
NC_030813.1:86088433|86090342	9.19207	7.45805	4.05527	0.000558746	0.0571439	-0.15758	NOT
NC_030826.1:55072908|55078126	-3.40129	5.34166	-4.0462	0.000571043	0.0574018	-0.150626	NOT
NC_030815.1:98436571|98440276	-3.22828	6.90952	-4.04444	0.000573469	0.0574018	-0.154144	NOT
NC_030823.1:32097543|32123120	-3.6237	6.75039	-4.03927	0.000580637	0.0575075	-0.165653	NOT
NC_030811.1:56393857|56404364	-3.15839	6.64396	-4.01936	0.00060907	0.0596952	-0.207901	NOT
NW_017189630.1:102954|104630	3.53176	5.15955	4.00275	0.000633859	0.0608694	-0.258402	NOT
NW_017189516.1:65682332|65685490	-3.37889	5.35432	-4.00266	0.000633989	0.0608694	-0.244174	NOT
NC_030810.1:14571221|14575269	-3.5057	7.31312	-3.98978	0.000653903	0.0621472	-0.271567	NOT
NC_030828.1:1519363|1525199	-1.05987	11.3871	-3.98205	0.000666141	0.0626773	-1.09813	NOT
NC_030818.1:15636370|15652199	-3.14572	6.97944	-3.95869	0.000704566	0.0656362	-0.33795	NOT
NC_030813.1:6242898|6258474	-3.09035	7.28946	-3.95221	0.0007156	0.0657923	-0.35187	NOT
NC_030809.1:5203415|5221979	-3.31624	5.01444	-3.94952	0.000720226	0.0657923	-0.357357	NOT
NC_030809.1:4406155|4407318	3.63653	5.95781	3.93214	0.000750903	0.0679351	-0.394829	NOT
NC_030815.1:46364472|46368544	-3.16682	4.98227	-3.91948	0.00077405	0.0693487	-0.421388	NOT
NC_030811.1:95612476|95615815	-3.07871	6.00241	-3.91561	0.000781269	0.0693487	-0.429521	NOT
NC_030814.1:51851509|51853253	-3.19677	5.77201	-3.90857	0.000794561	0.0698694	-0.445525	NOT
NC_030822.1:56566166|56577739	-3.21645	5.58937	-3.89642	0.000818054	0.0711464	-0.4703	NOT
NC_030821.1:49922931|49943834	-3.13819	5.16527	-3.89329	0.000824206	0.0711464	-0.476755	NOT
NC_030833.1:41917363|41925959	3.50904	4.71884	3.87043	0.000870627	0.0744703	-0.533104	NOT
NC_030818.1:25707605|25717979	-3.23443	5.41093	-3.86032	0.000891973	0.0746043	-0.546527	NOT
NC_030827.1:23265365|23275737	-3.18721	4.65502	-3.8516	0.000910789	0.0746043	-0.564987	NOT
NC_030810.1:27472474|27505090	-3.06012	6.77055	-3.84807	0.000918522	0.0746043	-0.574008	NOT
NC_030828.1:55989362|56003680	3.25319	6.02114	3.8473	0.000920227	0.0746043	-0.574483	NOT
NC_030818.1:102142653|102148313	-3.10023	5.6973	-3.84724	0.000920346	0.0746043	-0.574277	NOT
NC_030813.1:85981695|85982646	3.33047	4.30078	3.8426	0.000930642	0.0746043	-0.594178	NOT
NC_030810.1:14163619|14174249	-3.29086	5.2632	-3.84218	0.000931565	0.0746043	-0.584919	NOT
NC_030814.1:80290627|80298828	-1.44012	9.76322	-3.83215	0.000954221	0.0746043	-0.959189	NOT
NC_030809.1:106412481|106442766	3.41364	4.32352	3.83174	0.000955142	0.0746043	-0.615312	NOT
NC_030826.1:39174848|39180497	3.77708	5.24939	3.83102	0.000956804	0.0746043	-0.608502	NOT
NC_030819.1:7260007|7260615	-3.17572	5.33377	-3.82778	0.000964254	0.0746043	-0.618498	NOT
NC_030815.1:68739434|68739788	2.31687	10.8509	3.82644	0.000967343	0.0746043	-1.14073	NOT
NC_030813.1:60396787|60406707	-3.15682	7.81533	-3.79409	0.00104519	0.0799528	-0.690577	NOT
NC_030817.1:77120218|77125079	3.64986	4.81389	3.77892	0.00108382	0.0816993	-0.721099	NOT
NC_030816.1:70146208|70148257	3.35825	4.49054	3.77733	0.00108795	0.0816993	-0.72783	NOT
NC_030810.1:90196179|90208825	3.62743	4.98728	3.77498	0.00109407	0.0816993	-0.729346	NOT
NC_030829.1:13760058|13761024	3.81812	8.10345	3.76088	0.00113157	0.0838343	-0.759063	NOT
NC_030810.1:62190378|62206692	3.49989	4.5264	3.75555	0.00114609	0.0842465	-0.771251	NOT
NC_030833.1:24466220|24488947	-3.11075	5.15294	-3.74601	0.0011725	0.0855195	-0.791536	NOT
NC_030821.1:70604663|70607845	3.36562	4.31813	3.73015	0.00121778	0.0877857	-0.824733	NOT
NC_030818.1:14068747|14072378	3.24798	6.15339	3.72527	0.00123206	0.0877857	-0.831451	NOT
NW_017189516.1:682346|708454	3.31014	6.93116	3.72469	0.00123376	0.0877857	-0.83242	NOT
NC_030813.1:37083727|37088541	3.36825	6.30671	3.7204	0.00124647	0.0877857	-0.841399	NOT
NC_030808.1:155298873|155341767	-2.36126	8.53205	-3.71914	0.00125022	0.0877857	-0.914221	NOT
NC_030814.1:41155405|41168071	3.32499	5.95101	3.70341	0.00129803	0.0904677	-0.876351	NOT
NC_030814.1:38906193|38907157	3.65507	5.70231	3.68941	0.00134211	0.0928523	-0.906409	NOT
NC_030817.1:62799329|62921860	3.47049	5.42726	3.68222	0.00136533	0.0937691	-0.921878	NOT
NC_030813.1:102177481|102182472	3.27066	7.91977	3.67703	0.00138234	0.0942494	-0.949688	NOT
NC_030813.1:60355321|60406710	-2.9805	5.61793	-3.67295	0.00139584	0.0942669	-0.940411	NOT
NC_030833.1:35626825|35652314	-2.96397	4.90156	-3.66804	0.00141229	0.0942669	-0.950407	NOT
NC_030812.1:90342507|90360421	3.60554	5.19277	3.66101	0.00143613	0.0942669	-0.965144	NOT
NC_030817.1:2814975|2839577	3.54664	5.14317	3.6605	0.00143788	0.0942669	-0.965941	NOT
NC_030829.1:29855110|29874525	-3.14604	6.37468	-3.66027	0.00143869	0.0942669	-0.974414	NOT
NC_030817.1:3479420|3492562	-2.96397	4.72545	-3.6591	0.00144271	0.0942669	-0.969092	NOT
NC_030822.1:30600067|30617557	3.27155	6.22406	3.64941	0.00147638	0.0947504	-0.988759	NOT
NC_030808.1:71344983|71368349	3.43914	5.4256	3.64915	0.0014773	0.0947504	-0.989329	NOT
NC_030822.1:6863321|6876397	-2.73388	10.6843	-3.64795	0.00148154	0.0947504	-1.39102	NOT
NC_030817.1:97145738|97160280	-3.16947	6.75167	-3.64545	0.00149039	0.0947504	-1.00648	NOT
NC_030811.1:17835745|17838426	3.51849	4.67166	3.63576	0.00152517	0.0952136	-1.01771	NOT
NC_030811.1:101480484|101486716	3.19008	4.2605	3.63222	0.00153807	0.0952136	-1.02709	NOT
NC_030815.1:40485787|40506173	3.19008	4.2605	3.63222	0.00153807	0.0952136	-1.02709	NOT
NC_030814.1:51848669|51853253	-2.92673	4.53584	-3.6322	0.00153815	0.0952136	-1.02502	NOT
NC_030832.1:32624549|32635365	-3.12291	5.4376	-3.62619	0.00156032	0.0959544	-1.0399	NOT
NC_030823.1:41934047|41945174	-2.93828	6.47763	-3.6176	0.00159255	0.0973005	-1.06183	NOT
NC_030814.1:14426505|14427864	-3.23403	5.52521	-3.61181	0.00161463	0.0980134	-1.07027	NOT
NC_030808.1:8771678|8774369	-1.35331	9.97925	-3.60567	0.00163837	0.0988168	-1.51393	NOT
NC_030815.1:59237440|59244341	2.38989	7.08037	3.58905	0.00170444	0.10161	-1.1834	NOT
NC_030818.1:37539081|37567109	3.21196	4.25918	3.58859	0.00170628	0.10161	-1.11609	NOT
NC_030829.1:29836036|29855182	-2.8554	5.79925	-3.58042	0.00173972	0.101933	-1.13801	NOT
NC_030831.1:44864613|44868069	3.25449	5.13933	3.57957	0.00174326	0.101933	-1.13364	NOT
NC_030824.1:41102485|41110474	2.12886	8.20788	3.57934	0.00174421	0.101933	-1.23987	NOT
NC_030814.1:43334044|43381480	3.29377	4.99287	3.57029	0.00178211	0.103505	-1.15273	NOT
NC_030824.1:14238288|14245197	3.17914	4.86127	3.56283	0.00181396	0.104513	-1.16741	NOT
NC_030818.1:74654125|74659355	-2.41663	8.2494	-3.56104	0.00182167	0.104513	-1.27338	NOT
NC_030823.1:69271526|69272417	-3.15661	7.75748	-3.55341	0.00185499	0.105779	-1.20405	NOT
NC_030816.1:61474191|61482366	3.45669	7.06014	3.54911	0.001874	0.105831	-1.20049	NOT
NW_017189517.1:20528355|20536787	3.20292	4.4366	3.54753	0.00188105	0.105831	-1.19965	NOT
NC_030816.1:73783676|73798649	-3.17751	6.9821	-3.54561	0.00188964	0.105831	-1.21665	NOT
NC_030813.1:95130268|95182680	3.12827	5.0871	3.53407	0.00194208	0.106468	-1.22674	NOT
NC_030817.1:65945161|65987511	3.12143	5.93487	3.53277	0.00194809	0.106468	-1.22909	NOT
NC_030816.1:83819802|83825048	-2.80091	4.85418	-3.52721	0.00197394	0.106468	-1.24854	NOT
NC_030824.1:53159988|53161511	3.18634	6.0843	3.52572	0.00198094	0.106468	-1.24587	NOT
NC_030815.1:41806281|41810063	3.19843	4.6946	3.52542	0.00198235	0.106468	-1.2446	NOT
NC_030825.1:23019633|23021252	1.74595	9.06466	3.52477	0.0019854	0.106468	-1.49496	NOT
NC_030812.1:86691585|86692880	3.16699	6.04566	3.52399	0.0019891	0.106468	-1.24724	NOT
NC_030821.1:45049116|45051741	-2.88354	5.4256	-3.519	0.00201276	0.106468	-1.26014	NOT
NC_030808.1:117876259|117898289	-3.13317	5.70072	-3.51752	0.00201981	0.106468	-1.27512	NOT
NC_030831.1:54868828|54883065	-3.04079	5.55491	-3.51749	0.00201994	0.106468	-1.26658	NOT
NC_030808.1:155335892|155341767	-1.72982	10.0952	-3.51634	0.00202549	0.106468	-1.69579	NOT
NC_030826.1:13209273|13226827	2.61895	7.43653	3.49752	0.00211783	0.109217	-1.33426	NOT
NC_030826.1:61678244|61698434	-1.36698	9.96817	-3.49689	0.00212096	0.109217	-1.7717	NOT
NC_030810.1:66297861|66310082	-3.62808	6.10146	-3.49675	0.00212169	0.109217	-1.32763	NOT
NC_030820.1:52393179|52407237	-2.83926	4.5264	-3.49514	0.0021298	0.109217	-1.30955	NOT
NC_030809.1:130877230|130879978	-3.0432	5.12348	-3.49395	0.00213582	0.109217	-1.31342	NOT
NC_030817.1:23629831|23632539	3.1679	4.59906	3.48143	0.00220006	0.110645	-1.33396	NOT
NC_030831.1:54528635|54532584	-2.82074	6.77685	-3.48014	0.00220675	0.110645	-1.35018	NOT
NC_030826.1:17683583|17692799	-2.88354	4.9605	-3.47585	0.00222925	0.110645	-1.34945	NOT
NC_030814.1:87786751|87819990	-2.91878	5.55621	-3.47567	0.00223023	0.110645	-1.35839	NOT
NC_030831.1:21298690|21302724	3.09302	4.58977	3.4738	0.00224009	0.110645	-1.35	NOT
NC_030815.1:71328046|71344116	-2.89309	4.50906	-3.47246	0.0022472	0.110645	-1.35581	NOT
NC_030812.1:30507362|30509590	-2.92592	4.80733	-3.47134	0.00225321	0.110645	-1.35972	NOT
NC_030821.1:26164890|26175776	-1.84007	9.22057	-3.46865	0.00226758	0.110645	-1.58998	NOT
NC_030828.1:21304447|21317391	-2.83926	5.75604	-3.46828	0.00226958	0.110645	-1.36511	NOT
NC_030817.1:89359274|89365323	-1.5571	9.69755	-3.46173	0.00230495	0.11179	-1.74192	NOT
NC_030825.1:55026715|55030591	3.83161	5.53986	3.4579	0.00232591	0.111975	-1.38416	NOT
NC_030811.1:79898425|79903860	4.00683	7.42214	3.4567	0.00233256	0.111975	-1.42295	NOT
NC_030818.1:105629701|105670084	2.12128	8.37403	3.44698	0.00238671	0.112635	-1.54263	NOT
NC_030824.1:28859279|28860164	2.12441	9.8975	3.44617	0.00239129	0.112635	-1.82249	NOT
NC_030822.1:78002037|78006782	-3.14902	4.96492	-3.44525	0.00239649	0.112635	-1.4192	NOT
NC_030809.1:104706111|104715418	2.3247	7.83153	3.4442	0.00240246	0.112635	-1.46648	NOT
NC_030824.1:55325587|55326177	-2.81137	5.92016	-3.44355	0.00240616	0.112635	-1.4226	NOT
NW_017189516.1:21137781|21153119	-2.72108	5.53114	-3.43419	0.00245995	0.114583	-1.44505	NOT
NC_030821.1:16097752|16101962	-3.04703	6.68878	-3.43191	0.00247319	0.114632	-1.45461	NOT
NC_030823.1:44105477|44116111	-3.03041	4.87472	-3.42922	0.00248896	0.114797	-1.44748	NOT
NC_030813.1:86008144|86008331	3.03525	4.20656	3.42368	0.00252172	0.115741	-1.45078	NOT
NC_030813.1:89564230|89564670	3.10333	5.25138	3.40776	0.0026182	0.119586	-1.48804	NOT
NC_030811.1:49025694|49044014	3.19843	4.57243	3.40326	0.00264612	0.120277	-1.49202	NOT
NC_030826.1:13372054|13376653	-3.13743	5.73102	-3.39927	0.00267117	0.120832	-1.51225	NOT
NC_030817.1:38269507|38283638	3.43293	4.71733	3.39415	0.00270357	0.120928	-1.51121	NOT
NC_030818.1:63430401|63442309	3.29343	6.41861	3.39379	0.00270588	0.120928	-1.51892	NOT
NC_030828.1:55984331|56003680	3.28851	5.0863	3.39285	0.00271186	0.120928	-1.51999	NOT
NC_030818.1:24551169|24569291	-3.1308	6.24791	-3.38947	0.00273355	0.121086	-1.54169	NOT
NC_030830.1:35432276|35439049	-2.89704	4.69089	-3.38829	0.00274113	0.121086	-1.52944	NOT
NC_030816.1:48120703|48125137	3.33188	4.55877	3.38569	0.00275801	0.121262	-1.52787	NOT
NC_030814.1:3207819|3342650	-2.92352	5.05744	-3.38154	0.00278507	0.121274	-1.54405	NOT
NC_030823.1:62250734|62253456	-2.89903	6.0498	-3.38062	0.00279115	0.121274	-1.55599	NOT
NC_030823.1:35492313|35517362	-2.79506	5.57643	-3.378	0.00280842	0.121274	-1.54958	NOT
NC_030819.1:50253214|50273619	1.71632	9.0387	3.37778	0.00280983	0.121274	-1.86915	NOT
NC_030832.1:38886249|38889600	-3.20906	5.67779	-3.36699	0.00288214	0.123393	-1.59331	NOT
NC_030831.1:41983517|42000867	3.12974	4.94316	3.3656	0.00289155	0.123393	-1.57314	NOT
NC_030818.1:16765221|16765554	-3.47936	5.12391	-3.3627	0.00291137	0.123393	-1.59326	NOT
NC_030811.1:109993800|110001532	-3.05196	6.79277	-3.36269	0.0029114	0.123393	-1.60845	NOT
NC_030817.1:18363824|18372757	-3.04512	5.34221	-3.35835	0.00294128	0.124101	-1.59464	NOT
NC_030820.1:1295317|1307476	3.05545	4.2189	3.35353	0.00297485	0.124236	-1.5919	NOT
NC_030827.1:8615364|8626898	-1.87851	9.2519	-3.35144	0.0029895	0.124236	-1.87891	NOT
NC_030814.1:41680687|41687981	-2.87616	6.4419	-3.35113	0.00299163	0.124236	-1.61697	NOT
NC_030813.1:4954567|4995705	-2.97483	5.05872	-3.35033	0.00299731	0.124236	-1.60895	NOT
NC_030810.1:26908088|26909210	-2.81632	5.57764	-3.34654	0.00302409	0.124414	-1.61593	NOT
NC_030831.1:32772896|32793714	2.26146	7.87761	3.34599	0.00302803	0.124414	-1.75708	NOT
NC_030831.1:37493484|37495397	-3.0801	5.3236	-3.33226	0.00312727	0.127547	-1.6517	NOT
NC_030824.1:9318639|9329329	-2.81589	5.71764	-3.33059	0.00313959	0.127547	-1.64747	NOT
NC_030818.1:67596136|67603898	3.33679	4.93105	3.32986	0.00314495	0.127547	-1.64098	NOT
NC_030821.1:51998275|51999153	-4.08078	6.13417	-3.31502	0.00325641	0.131335	-1.70925	NOT
NC_030812.1:43160927|43173143	2.05955	8.09415	3.31333	0.00326933	0.131335	-1.80312	NOT
NC_030808.1:117843726|117898289	-2.75904	5.60442	-3.30882	0.00330413	0.131335	-1.69125	NOT
NC_030835.1:6374957|6402089	3.14508	5.1732	3.30789	0.00331133	0.131335	-1.68843	NOT
NC_030821.1:33340957|33341560	-2.75625	7.24261	-3.30569	0.00332847	0.131335	-1.71148	NOT
NC_030808.1:770554|781474	-2.19419	8.61504	-3.30531	0.00333146	0.131335	-1.928	NOT
NC_030812.1:95433941|95435310	3.03525	4.64066	3.30472	0.00333606	0.131335	-1.68959	NOT
NC_030810.1:8187168|8189150	2.38499	8.50889	3.30109	0.00336459	0.131906	-1.80269	NOT
NC_030823.1:32063619|32072105	-2.77778	4.51478	-3.29553	0.00340867	0.132582	-1.71946	NOT
NC_030824.1:58547882|58548937	3.06193	6.15952	3.29536	0.00341002	0.132582	-1.71628	NOT
NC_030808.1:55742140|55758915	-2.78252	7.19656	-3.29276	0.0034309	0.132821	-1.74831	NOT
NC_030809.1:131318190|131322045	-2.89696	5.10205	-3.28739	0.00347429	0.132821	-1.73607	NOT
NC_030810.1:42471756|42512908	-2.90933	4.79383	-3.28665	0.00348033	0.132821	-1.73896	NOT
NC_030808.1:8847975|8886583	-2.87223	7.28208	-3.28427	0.00349977	0.132821	-1.75805	NOT
NC_030815.1:9870000|9872626	3.1619	4.93105	3.28382	0.00350345	0.132821	-1.73793	NOT
NC_030817.1:29996854|30018541	3.00675	6.03637	3.28345	0.00350647	0.132821	-1.74757	NOT
NC_030811.1:108235898|108261676	3.10878	6.88192	3.28242	0.00351497	0.132821	-1.74805	NOT
NC_030835.1:36490590|36502614	-2.78383	6.29802	-3.27324	0.00359129	0.133939	-1.77999	NOT
NC_030827.1:35100798|35124707	2.95461	4.17861	3.26992	0.00361934	0.133939	-1.75876	NOT
NC_030831.1:33042939|33044548	2.95461	4.17861	3.26992	0.00361934	0.133939	-1.75876	NOT
NC_030819.1:54101092|54107042	-2.68368	4.45395	-3.26804	0.00363524	0.133939	-1.7717	NOT
NC_030830.1:28660415|28664706	3.18231	4.87712	3.2661	0.00365184	0.133939	-1.77382	NOT
NC_030813.1:37083727|37100010	3.00228	6.65577	3.26592	0.00365337	0.133939	-1.79227	NOT
NC_030817.1:24331385|24472721	2.99815	4.19713	3.26545	0.0036574	0.133939	-1.76788	NOT
NC_030808.1:8834660|8859456	-3.08043	5.26241	-3.26309	0.00367764	0.133939	-1.7917	NOT
NC_030825.1:26430304|26432676	-2.96783	5.19998	-3.26282	0.00367993	0.133939	-1.7876	NOT
NC_030822.1:76218178|76236702	-2.75173	4.92834	-3.26201	0.0036869	0.133939	-1.78643	NOT
NC_030824.1:490033|593240	3.65135	4.44674	3.26036	0.00370114	0.133939	-1.78656	NOT
NC_030818.1:73437099|73447914	3.07203	4.57111	3.25839	0.00371824	0.134042	-1.78225	NOT
NW_017189517.1:7377313|7388030	-3.00292	5.73335	-3.24667	0.00382149	0.137238	-1.83894	NOT
NC_030830.1:17634928|17646135	3.08826	5.92672	3.24308	0.00385368	0.137686	-1.82727	NOT
NW_017189517.1:20505787|20536787	3.21277	4.93894	3.24202	0.00386323	0.137686	-1.82422	NOT
NC_030814.1:1769240|1785543	3.06557	5.04239	3.23815	0.00389832	0.13828	-1.82267	NOT
NC_030814.1:7711084|7711652	2.92485	4.16496	3.23536	0.00392377	0.13828	-1.82733	NOT
NC_030817.1:38269507|38334852	3.15057	4.56299	3.23534	0.00392397	0.13828	-1.82884	NOT
NC_030817.1:90786597|90851988	-2.65767	6.64309	-3.23042	0.00396926	0.138886	-1.86458	NOT
NC_030816.1:19675201|19686491	-2.80061	7.81045	-3.23027	0.00397071	0.138886	-1.88447	NOT
NC_030824.1:63892136|63895443	2.96233	5.94731	3.22154	0.00405236	0.139681	-1.86264	NOT
NC_030812.1:43950436|43963546	-2.5969	9.85383	-3.22133	0.00405439	0.139681	-2.14149	NOT
NC_030821.1:18379995|18404799	-2.93607	5.3371	-3.22109	0.00405668	0.139681	-1.87554	NOT
NC_030826.1:33148211|33151910	3.04147	4.46455	3.21993	0.00406758	0.139681	-1.85858	NOT
NC_030815.1:76039417|76044572	3.02824	6.44218	3.21992	0.00406767	0.139681	-1.88762	NOT
NC_030808.1:138968000|138972203	3.31002	4.95389	3.21636	0.0041016	0.140335	-1.86763	NOT
NC_030809.1:22857637|22860630	-2.88131	5.24026	-3.21342	0.00412986	0.140663	-1.88503	NOT
NC_030808.1:126301945|126325763	3.02126	4.63123	3.21225	0.00414109	0.140663	-1.87366	NOT
NC_030817.1:31400651|31408907	3.09549	4.57111	3.20874	0.00417508	0.140916	-1.88685	NOT
NC_030813.1:102823320|102829991	-2.77783	5.18633	-3.20839	0.00417851	0.140916	-1.89432	NOT
NC_030808.1:55742140|55742481	-2.83435	4.79383	-3.20598	0.00420203	0.141203	-1.90323	NOT
NC_030831.1:34768086|34828382	3.16469	4.56299	3.20197	0.00424147	0.141564	-1.89528	NOT
NC_030812.1:29987026|29988267	2.27272	7.28914	3.2002	0.00425901	0.141564	-1.96499	NOT
NC_030814.1:81597081|81597336	-3.12006	6.14716	-3.20004	0.00426063	0.141564	-1.93885	NOT
NC_030819.1:53206058|53233642	-2.75934	5.64743	-3.19738	0.00428711	0.141564	-1.91769	NOT
NC_030819.1:73446607|73453473	-2.83025	6.72318	-3.19443	0.00431667	0.141564	-1.94168	NOT
NC_030824.1:65591887|65593129	-2.60103	9.95515	-3.19432	0.00431772	0.141564	-2.2559	NOT
NC_030821.1:93232044|93282219	-1.64286	9.48934	-3.19428	0.0043181	0.141564	-2.36553	NOT
NC_030818.1:14748609|14758686	3.07968	4.53083	3.18953	0.00436614	0.142642	-1.91917	NOT
NC_030815.1:45033968|45035500	3.17284	5.88322	3.18708	0.0043911	0.142758	-1.93514	NOT
NC_030816.1:53139011|53140059	-2.68355	5.47803	-3.18621	0.00440002	0.142758	-1.93638	NOT
NC_030833.1:10158184|10227690	3.26616	5.00093	3.18319	0.00443099	0.143269	-1.93345	NOT
NC_030810.1:86847604|86866210	4.09272	5.0791	3.1786	0.00447862	0.144313	-1.95774	NOT
NC_030811.1:39130305|39139929	1.09922	10.2665	3.17525	0.0045136	0.144944	-2.60702	NOT
NC_030817.1:82485502|82508332	2.87494	4.85705	3.17203	0.0045475	0.145536	-1.95254	NOT
NC_030810.1:7553720|7560804	3.01225	4.63123	3.16942	0.00457523	0.145896	-1.95851	NOT
NC_030809.1:29273229|29300230	-2.68368	5.53426	-3.16627	0.00460877	0.145896	-1.97725	NOT
NC_030808.1:117834975|117848254	-2.66767	4.45512	-3.16617	0.00460982	0.145896	-1.97753	NOT
NC_030819.1:63446802|63447394	-2.83524	8.40762	-3.16456	0.00462717	0.145896	-2.14001	NOT
NC_030826.1:37245420|37248845	-2.83695	5.49014	-3.16264	0.00464784	0.145896	-1.98666	NOT
NC_030814.1:100849265|100853236	-3.14704	6.04074	-3.16227	0.0046518	0.145896	-2.01727	NOT
NC_030814.1:64301826|64319084	2.39111	7.53837	3.16044	0.00467163	0.146031	-2.03451	NOT
NC_030820.1:63685432|63689834	-3.00507	5.1059	-3.15878	0.00468972	0.146111	-1.99965	NOT
NC_030817.1:67640657|67685027	-2.79506	4.75223	-3.15529	0.00472788	0.146761	-2.00244	NOT
NC_030818.1:5957441|5968604	2.83823	7.52387	3.15402	0.00474178	0.146761	-2.03817	NOT
NC_030822.1:44399558|44411797	2.82329	4.99709	3.15155	0.00476912	0.146985	-2.00393	NOT
NC_030808.1:109757633|109783289	3.08889	4.47689	3.15	0.00478621	0.146985	-1.9974	NOT
NC_030832.1:25590377|25595882	-3.05154	7.65514	-3.14914	0.00479586	0.146985	-2.05329	NOT
NC_030835.1:36149925|36151993	-3.07899	7.02203	-3.13799	0.00492143	0.14918	-2.06655	NOT
NC_030824.1:287465|309819	3.79488	4.82614	3.13724	0.00493	0.14918	-2.03423	NOT
NC_030818.1:95700128|95700702	-2.70438	5.47532	-3.13648	0.00493879	0.14918	-2.03889	NOT
NC_030834.1:19041242|19046166	-2.76228	4.94316	-3.13467	0.00495954	0.14918	-2.04519	NOT
NC_030823.1:57941347|57946597	2.98625	5.64641	3.13462	0.00496006	0.14918	-2.03908	NOT
NC_030813.1:6470008|6476268	2.96224	4.35472	3.1344	0.00496263	0.14918	-2.02722	NOT
NC_030815.1:76944795|76962878	-1.80823	7.72122	-3.13254	0.00498402	0.149346	-2.22336	NOT
NC_030817.1:90131230|90146154	1.36051	9.35705	3.12986	0.00501508	0.1498	-2.51429	NOT
NC_030810.1:8380367|8382956	3.08397	4.74722	3.12772	0.00504	0.150068	-2.04138	NOT
NW_017189896.1:107625|145885	3.47161	5.71798	3.12577	0.00506289	0.150273	-2.05304	NOT
NC_030815.1:37869216|37890040	-2.76067	9.97004	-3.12234	0.00510324	0.150995	-2.4108	NOT
NC_030829.1:36786792|36808177	-2.74967	7.80306	-3.11953	0.00513654	0.151038	-2.0962	NOT
NC_030808.1:132765126|132808415	3.0318	4.46455	3.11868	0.00514668	0.151038	-2.05886	NOT
NC_030809.1:112157135|112176967	1.31817	9.60654	3.11583	0.00518075	0.151038	-2.55122	NOT
NC_030822.1:68206004|68207539	-2.68	6.86668	-3.11493	0.0051916	0.151038	-2.10091	NOT
NC_030817.1:82481447|82500860	2.91224	5.92937	3.11438	0.00519812	0.151038	-2.08229	NOT
NC_030809.1:39327863|39348698	3.03652	5.5657	3.11414	0.00520103	0.151038	-2.07587	NOT
NC_030832.1:41794582|41798801	-2.689	5.51191	-3.10917	0.00526119	0.152316	-2.09039	NOT
NW_017189516.1:27188741|27205505	-2.70026	4.83833	-3.10657	0.00529296	0.152765	-2.09965	NOT
NC_030826.1:61729968|61736148	-2.55843	6.01305	-3.10222	0.00534646	0.15378	-2.11621	NOT
NC_030814.1:20182556|20187954	2.94115	4.66665	3.09954	0.00537977	0.15378	-2.09576	NOT
NC_030811.1:93084550|93160163	-2.67939	4.63545	-3.09931	0.00538256	0.15378	-2.11191	NOT
NC_030812.1:59527031|59540779	-2.86853	4.92162	-3.0971	0.00541009	0.15378	-2.12323	NOT
NC_030828.1:55973646|56001942	2.82829	4.64066	3.09708	0.00541038	0.15378	-2.10699	NOT
NC_030814.1:95966409|95979664	2.79587	4.653	3.09063	0.00549167	0.15378	-2.11209	NOT
NC_030811.1:83745524|83774227	2.79519	4.12468	3.08937	0.00550769	0.15378	-2.11455	NOT
NC_030828.1:55984331|55989968	2.79519	4.12468	3.08937	0.00550769	0.15378	-2.11455	NOT
NC_030809.1:109882760|109890295	2.79587	4.12468	3.08917	0.00551016	0.15378	-2.11493	NOT
NC_030821.1:49984862|50002131	-2.57139	4.41367	-3.08872	0.00551587	0.15378	-2.12939	NOT
NC_030819.1:50459455|50480687	2.77495	6.92611	3.08837	0.00552042	0.15378	-2.13759	NOT
NC_030815.1:29743068|29930764	2.96163	5.77919	3.08807	0.00552426	0.15378	-2.12748	NOT
NC_030809.1:112176490|112184380	3.07968	4.60328	3.08593	0.00555163	0.154086	-2.12363	NOT
NC_030809.1:135791741|135805467	3.16469	5.01716	3.08439	0.00557138	0.15418	-2.12784	NOT
NW_017189517.1:25616297|25616625	2.811	4.653	3.07811	0.00565268	0.155971	-2.14156	NOT
NC_030818.1:78576746|78578327	-2.60434	5.04239	-3.07623	0.00567729	0.156192	-2.15572	NOT
NC_030825.1:59640707|59792092	-2.71205	4.66665	-3.07385	0.00570857	0.156595	-2.16551	NOT
NC_030812.1:79923660|80022857	-2.81411	5.25377	-3.07241	0.00572756	0.156659	-2.17086	NOT
NC_030833.1:10167035|10200337	-2.70183	4.98344	-3.07077	0.00574923	0.156743	-2.16958	NOT
NC_030821.1:58861711|58883286	2.78934	4.12468	3.06967	0.00576395	0.156743	-2.15307	NOT
NC_030816.1:66880016|66883406	3.11206	5.51308	3.06614	0.00581103	0.157188	-2.17776	NOT
NC_030835.1:40705332|40719630	-2.6493	5.6073	-3.06594	0.00581373	0.157188	-2.19175	NOT
NC_030816.1:49944084|49946935	-1.38105	9.53884	-3.06406	0.00583899	0.157418	-2.59226	NOT
NC_030810.1:77448086|77450649	-2.70582	6.24553	-3.06239	0.0058615	0.157574	-2.20668	NOT
NC_030829.1:21532448|21532897	-2.4118	7.7425	-3.059	0.00590751	0.158304	-2.2666	NOT
NC_030811.1:111245849|111251050	2.78528	4.12468	3.05791	0.00592231	0.158304	-2.17602	NOT
NC_030828.1:65156181|65159681	2.93422	5.32215	3.05163	0.0060086	0.159045	-2.19731	NOT
NC_030816.1:32495003|32507523	2.78296	4.12468	3.05047	0.00602464	0.159045	-2.19052	NOT
NC_030817.1:24938142|24953870	2.78296	4.12468	3.05047	0.00602464	0.159045	-2.19052	NOT
NC_030818.1:18831143|18846580	-2.56922	6.09627	-3.04842	0.00605323	0.159045	-2.22551	NOT
NC_030818.1:62684627|62686590	3.02539	5.48643	3.04772	0.00606298	0.159045	-2.21769	NOT
NC_030810.1:31386131|31393326	-2.61324	5.64866	-3.04742	0.00606709	0.159045	-2.21218	NOT
NC_030817.1:69088389|69111760	-2.75181	5.40432	-3.04733	0.00606844	0.159045	-2.21982	NOT
NC_030820.1:21560535|21567896	2.93259	5.24143	3.04612	0.00608527	0.159045	-2.19995	NOT
NC_030816.1:74440332|74491308	6.3616	5.26192	3.04434	0.00611028	0.159256	-2.30214	NOT
NC_030810.1:99927299|99931981	-2.57954	6.99655	-3.03944	0.00617955	0.160617	-2.26046	NOT
NC_030821.1:35491830|35509019	2.79587	4.30078	3.03164	0.00629151	0.163077	-2.2272	NOT
NC_030820.1:17437242|17447527	-2.57696	5.12451	-3.02764	0.00634962	0.164055	-2.26682	NOT
NC_030813.1:22757931|22769390	3.38365	4.57884	3.02664	0.00636415	0.164055	-2.24503	NOT
NC_030831.1:37350025|37357511	2.92485	4.72545	3.02284	0.00642004	0.165044	-2.24533	NOT
NC_030813.1:102005047|102018238	-2.56628	4.4366	-3.02073	0.00645124	0.165394	-2.26625	NOT
NC_030818.1:86590014|86603838	-2.75273	5.77392	-3.01507	0.00653558	0.167073	-2.30429	NOT
NC_030812.1:50469651|50471757	1.45294	8.91512	3.01369	0.00655642	0.167073	-2.61573	NOT
NC_030829.1:44295847|44298209	2.72533	4.45512	3.01279	0.00656999	0.167073	-2.26855	NOT
NC_030823.1:22795123|22804848	2.77283	6.10385	3.00965	0.00661747	0.167436	-2.27767	NOT
NC_030812.1:30305142|30343396	-4.0225	4.84468	-3.00949	0.00661987	0.167436	-2.33312	NOT
NC_030809.1:82487559|82511665	-2.6973	5.48152	-3.00787	0.00664448	0.167608	-2.31297	NOT
NC_030819.1:73446607|73469092	-2.68536	5.37725	-3.00115	0.00674782	0.169567	-2.32537	NOT
NW_017189516.1:53306830|53322201	2.66604	5.32383	2.99933	0.00677594	0.169567	-2.30689	NOT
NC_030814.1:39886788|39910584	2.77612	4.11524	2.99918	0.00677826	0.169567	-2.29002	NOT
NC_030813.1:113039459|113046030	-2.53031	4.4054	-2.99816	0.0067942	0.169567	-2.30804	NOT
NC_030821.1:33340957|33359738	-1.683	9.97586	-2.99279	0.00687837	0.170595	-2.66207	NOT
NC_030810.1:94741427|94776516	2.85842	5.07898	2.99254	0.00688232	0.170595	-2.31148	NOT
NW_017189516.1:60866046|60869586	3.71575	8.93028	2.99206	0.00688981	0.170595	-2.6518	NOT
NC_030808.1:5180889|5187871	2.40224	6.92849	2.98912	0.00693642	0.171011	-2.35446	NOT
NC_030815.1:94505434|94527149	-2.70321	5.37438	-2.98871	0.00694296	0.171011	-2.336	NOT
NC_030822.1:37298396|37314212	-2.81656	4.88634	-2.98351	0.0070262	0.172109	-2.3463	NOT
NC_030817.1:88649478|88650789	-2.59066	4.68516	-2.98305	0.00703359	0.172109	-2.33977	NOT
NC_030828.1:55970725|55989968	2.66455	4.77517	2.9825	0.0070424	0.172109	-2.33221	NOT
NC_030815.1:29743068|29877462	2.95155	5.36144	2.97947	0.00709143	0.17252	-2.33021	NOT
NC_030815.1:27506440|27547321	-2.84827	5.40116	-2.97849	0.00710741	0.17252	-2.35624	NOT
NC_030824.1:19086848|19087850	-2.63016	8.12191	-2.97674	0.00713582	0.17252	-2.47607	NOT
NC_030815.1:82365263|82389120	-2.47801	5.55992	-2.97669	0.00713664	0.17252	-2.36396	NOT
NC_030828.1:59411713|59417342	2.86722	6.37184	2.97486	0.00716669	0.17252	-2.34535	NOT
NC_030835.1:37131516|37142361	-2.92328	6.05437	-2.9747	0.00716923	0.17252	-2.3904	NOT
NC_030827.1:477761|478975	3.10888	6.24191	2.97302	0.00719683	0.172742	-2.39523	NOT
NC_030835.1:6363576|6375047	-2.80503	4.90156	-2.97133	0.00722479	0.172972	-2.36679	NOT
NC_030815.1:53596306|53726283	-2.77365	4.88634	-2.96795	0.00728079	0.17387	-2.37425	NOT
NC_030822.1:35878137|35880292	2.88446	5.20927	2.96436	0.00734088	0.174817	-2.36619	NOT
NC_030818.1:67596136|67599402	2.9606	4.88304	2.96336	0.00735759	0.174817	-2.37011	NOT
NC_030829.1:53606350|53614772	2.71749	9.43486	2.95802	0.00744803	0.17618	-2.65833	NOT
NC_030811.1:83818987|83969365	2.76086	4.11524	2.95666	0.00747114	0.17618	-2.37224	NOT
NC_030822.1:52507110|52513829	2.76086	4.11524	2.95666	0.00747114	0.17618	-2.37224	NOT
NC_030813.1:86079076|86086733	2.996	4.18502	2.95345	0.00752606	0.177032	-2.38057	NOT
NC_030817.1:96451225|96493441	2.7291	4.7875	2.95002	0.00758522	0.177978	-2.39659	NOT
NC_030828.1:6730847|6749821	-2.80049	6.55251	-2.94559	0.00766242	0.179343	-2.45046	NOT
NC_030814.1:23552945|23590322	-2.61307	4.88805	-2.94279	0.00771149	0.180043	-2.42155	NOT
NC_030816.1:57677595|57688242	-2.70473	4.96492	-2.94116	0.00774011	0.180146	-2.42717	NOT
NC_030813.1:4873414|4889009	-2.7465	4.71884	-2.94037	0.00775416	0.180146	-2.42703	NOT
NC_030823.1:10789448|10826158	2.3711	6.77745	2.93608	0.00783032	0.181394	-2.44281	NOT
NC_030823.1:36167305|36176717	-2.68174	5.10168	-2.93438	0.0078608	0.181394	-2.46079	NOT
NC_030820.1:25996740|26018824	2.77844	4.99287	2.9341	0.00786575	0.181394	-2.42295	NOT
NC_030816.1:32430308|32459533	-2.54255	6.3368	-2.92602	0.00801201	0.183866	-2.47888	NOT
NC_030813.1:37076334|37088541	2.69438	5.89998	2.92602	0.00801201	0.183866	-2.44697	NOT
NC_030828.1:60546380|60567549	2.83039	5.3931	2.92452	0.00803943	0.184046	-2.44363	NOT
NC_030811.1:79872520|79883638	3.14529	5.44615	2.92023	0.00811833	0.185401	-2.44851	NOT
NC_030825.1:48046460|48062747	-1.39361	9.1869	-2.91842	0.00815181	0.185715	-2.85887	NOT
NC_030815.1:29877409|29959982	2.8122	5.6071	2.91648	0.00818788	0.186086	-2.45973	NOT
NC_030818.1:47749788|47757044	-2.55608	6.00241	-2.91459	0.00822316	0.186438	-2.49492	NOT
NC_030816.1:1900953|1908872	-2.54577	4.44302	-2.91301	0.00825278	0.186648	-2.47875	NOT
NC_030822.1:30513611|30518608	1.75822	8.27274	2.91198	0.00827209	0.186648	-2.675	NOT
NC_030810.1:69727910|69753555	-1.95054	7.89967	-2.90889	0.0083305	0.186874	-2.58358	NOT
NC_030809.1:99565713|99582314	2.58621	6.14063	2.90875	0.00833323	0.186874	-2.47625	NOT
NC_030818.1:283882|295588	-1.9765	8.1767	-2.9083	0.00834169	0.186874	-2.67096	NOT
NC_030817.1:18607212|18612332	-2.62034	4.97265	-2.90669	0.00837231	0.186889	-2.49256	NOT
NC_030836.1:48896143|48902789	-2.49717	6.21292	-2.90601	0.00838523	0.186889	-2.51293	NOT
NC_030813.1:6928678|6956735	2.80211	6.18163	2.90407	0.00842235	0.186889	-2.50204	NOT
NC_030828.1:32781119|32789853	-2.47862	4.56299	-2.90242	0.00845397	0.186889	-2.49373	NOT
NC_030826.1:9296861|9313697	-1.65098	10.5047	-2.90215	0.00845914	0.186889	-3.26612	NOT
NC_030818.1:87600884|87608133	2.63098	5.20927	2.90011	0.00849839	0.186889	-2.47991	NOT
NC_030810.1:61985606|61986362	-3.02161	6.26332	-2.90005	0.00849955	0.186889	-2.54231	NOT
NC_030809.1:104706111|104729366	2.77401	5.86091	2.89996	0.00850129	0.186889	-2.49261	NOT
NC_030809.1:10629556|10654574	2.79375	5.31272	2.89505	0.00859662	0.188138	-2.49981	NOT
NC_030817.1:90786597|90805782	-1.01683	10.3364	-2.89498	0.00859806	0.188138	-3.30195	NOT
NC_030812.1:89224357|89230769	3.0186	6.68165	2.89226	0.00865136	0.188865	-2.55088	NOT
NC_030833.1:32312707|32341977	2.63292	4.85705	2.8896	0.00870375	0.189569	-2.50001	NOT
NC_030808.1:55742140|55821093	-2.56845	4.68516	-2.88804	0.00873466	0.189781	-2.52579	NOT
NC_030809.1:106430725|106442766	3.02257	4.21719	2.88615	0.00877212	0.189781	-2.51162	NOT
NC_030815.1:9710838|9711341	2.91438	5.00521	2.88596	0.00877602	0.189781	-2.51927	NOT
NC_030824.1:13083954|13103159	3.19326	7.28981	2.88504	0.00879419	0.189781	-2.54583	NOT
NC_030811.1:26313307|26317431	-2.61907	4.85418	-2.88005	0.00889436	0.191504	-2.54056	NOT
NC_030815.1:59229847|59244341	2.3693	6.32702	2.87581	0.00898032	0.191995	-2.57863	NOT
NC_030809.1:17538447|17540659	-2.91116	6.34831	-2.87556	0.00898537	0.191995	-2.58167	NOT
NC_030821.1:11735579|11748604	-2.4938	6.2861	-2.87552	0.00898622	0.191995	-2.57323	NOT
NC_030831.1:57576932|57582404	-2.5556	5.89722	-2.87311	0.00903537	0.191995	-2.57571	NOT
NW_017189516.1:60680181|60696093	-2.52275	5.54154	-2.87309	0.00903589	0.191995	-2.55414	NOT
NC_030820.1:33258516|33272240	-1.29727	10.224	-2.87127	0.00907317	0.191995	-3.196	NOT
NC_030812.1:106782483|106823854	-2.50375	5.19998	-2.871	0.00907874	0.191995	-2.55746	NOT
NC_030825.1:21456120|21573040	2.69317	6.5422	2.87092	0.00908045	0.191995	-2.56051	NOT
NC_030833.1:19296905|19305623	2.62643	5.26821	2.86835	0.00913333	0.192349	-2.54055	NOT
NC_030816.1:52477481|52483316	-2.45302	5.23525	-2.86813	0.00913805	0.192349	-2.5611	NOT
NC_030810.1:37245724|37250901	2.64366	4.4366	2.8668	0.0091656	0.192498	-2.54997	NOT
NC_030816.1:20492217|20513508	-2.4938	5.74943	-2.86529	0.00919697	0.192727	-2.59335	NOT
NC_030810.1:34699281|34704789	2.48169	7.44559	2.86034	0.00930061	0.193444	-2.62359	NOT
NC_030831.1:42654784|42656566	-2.55086	7.42707	-2.85984	0.00931118	0.193444	-2.67216	NOT
NC_030812.1:81999799|82079459	2.63851	5.03738	2.8596	0.00931619	0.193444	-2.57111	NOT
NC_030827.1:3950972|3975194	-2.56045	7.00947	-2.85796	0.00935073	0.193444	-2.6176	NOT
NC_030820.1:37909806|37923941	-2.39574	4.71194	-2.85729	0.00936501	0.193444	-2.59653	NOT
NC_030818.1:106149663|106151248	-2.70333	4.8395	-2.85718	0.00936739	0.193444	-2.58886	NOT
NC_030810.1:71232876|71252545	-2.59058	4.68516	-2.85657	0.00938023	0.193444	-2.5869	NOT
NC_030810.1:68914551|68935308	2.78934	4.61271	2.8549	0.0094158	0.193444	-2.56759	NOT
NC_030836.1:42110644|42112178	-3.0564	4.94199	-2.85488	0.00941624	0.193444	-2.60245	NOT
NC_030822.1:34718239|34790902	-3.66984	5.40214	-2.8524	0.00946913	0.194061	-2.65321	NOT
NC_030811.1:2472182|2480531	-2.51944	7.19297	-2.85003	0.00951992	0.194061	-2.6358	NOT
NC_030813.1:63864968|63873468	2.49637	7.48787	2.84865	0.00954985	0.194061	-2.69623	NOT
NC_030813.1:115883141|115924848	3.03396	5.09943	2.84859	0.00955095	0.194061	-2.58363	NOT
NC_030815.1:44870207|44875365	2.78296	4.4366	2.84825	0.00955833	0.194061	-2.58024	NOT
NC_030818.1:15626959|15652199	-2.58724	6.68838	-2.84688	0.00958805	0.194061	-2.63229	NOT
NC_030814.1:64282592|64314797	2.85999	4.70251	2.84647	0.00959689	0.194061	-2.58423	NOT
NC_030830.1:29017338|29018497	-2.45244	6.35847	-2.84581	0.00961127	0.194061	-2.63067	NOT
NC_030817.1:90131230|90133530	-2.54251	8.30497	-2.84332	0.00966553	0.194739	-2.75995	NOT
NC_030818.1:82638884|82660343	2.67947	4.77939	2.842	0.00969428	0.194862	-2.5968	NOT
NC_030812.1:56597990|56600543	-2.74951	5.65832	-2.84035	0.00973056	0.194862	-2.63227	NOT
NC_030815.1:89409371|89414548	2.56048	6.84599	2.8402	0.00973378	0.194862	-2.64818	NOT
NC_030836.1:41209837|41210096	-2.41973	4.37324	-2.83816	0.00977885	0.195349	-2.61675	NOT
NC_030811.1:45262678|45264040	-2.50829	7.03258	-2.83399	0.0098713	0.196494	-2.67306	NOT
NC_030818.1:98840142|98842268	-2.54051	4.68516	-2.83369	0.00987793	0.196494	-2.63117	NOT
NC_030833.1:14645001|14654386	2.79939	4.73488	2.83256	0.00990319	0.196533	-2.61007	NOT
NC_030809.1:104706111|104706555	2.96693	5.37332	2.83078	0.00994297	0.196533	-2.6335	NOT
NC_030819.1:74192443|74236486	-2.5636	5.27779	-2.82933	0.00997572	0.196533	-2.6557	NOT
NC_030826.1:45687192|45769067	2.91623	5.65702	2.8289	0.00998537	0.196533	-2.63953	NOT
NC_030831.1:43314554|43368617	2.75177	5.28594	2.82849	0.00999463	0.196533	-2.62551	NOT
NC_030811.1:26804585|26804853	2.76086	4.37324	2.82802	0.0100053	0.196533	-2.61839	NOT
NC_030810.1:94793656|94806169	3.01533	5.51539	2.82707	0.0100266	0.196542	-2.64684	NOT
NC_030813.1:37076334|37105848	2.66498	4.25918	2.82521	0.0100689	0.19696	-2.62281	NOT
NC_030824.1:41102485|41126928	2.86826	4.31813	2.82419	0.0100919	0.197002	-2.62659	NOT
NC_030818.1:37313546|37327670	2.67597	4.25918	2.82135	0.0101568	0.197449	-2.63012	NOT
NC_030825.1:22377622|22387633	2.67597	4.25918	2.82135	0.0101568	0.197449	-2.63012	NOT
NC_030817.1:437683|438897	-1.67662	8.70388	-2.81997	0.0101884	0.197656	-2.90365	NOT
NC_030828.1:46327946|46358734	3.01892	4.45119	2.81054	0.0104071	0.200423	-2.65472	NOT
NC_030815.1:81632165|81646171	-2.73946	5.22917	-2.81035	0.0104117	0.200423	-2.68048	NOT
NC_030821.1:45049116|45091503	-2.42418	7.45306	-2.81005	0.0104187	0.200423	-2.82552	NOT
NC_030809.1:99245173|99264275	2.82936	5.15667	2.80882	0.0104476	0.200423	-2.65574	NOT
NC_030817.1:59293945|59294752	-2.43089	4.56299	-2.80829	0.0104599	0.200423	-2.67561	NOT
NC_030811.1:83875284|83969365	2.57162	4.395	2.80768	0.0104744	0.200423	-2.66016	NOT
NC_030836.1:27764427|27772458	2.80268	6.01549	2.8065	0.0105024	0.200423	-2.67732	NOT
NC_030833.1:38006709|38009409	-2.34316	10.2719	-2.80601	0.0105139	0.200423	-3.27766	NOT
NC_030827.1:447889|448857	2.63767	4.58672	2.80563	0.0105228	0.200423	-2.66949	NOT
NC_030808.1:57744492|57745614	-2.24102	7.79909	-2.80144	0.0106225	0.201913	-2.76131	NOT
NC_030813.1:22738022|22769390	2.78321	4.11524	2.79938	0.0106719	0.202403	-2.67262	NOT
NC_030810.1:119439044|119454164	2.8506	4.78882	2.79857	0.0106913	0.202403	-2.68332	NOT
NC_030812.1:90313429|90360421	2.78086	4.11524	2.79415	0.0107982	0.203671	-2.68251	NOT
NC_030808.1:67853629|67863771	-2.43064	4.40001	-2.79391	0.010804	0.203671	-2.70469	NOT
NC_030809.1:88069159|88091767	2.65199	5.19693	2.7924	0.0108406	0.203671	-2.7029	NOT
NC_030820.1:21071771|21097149	-2.42571	5.08539	-2.7892	0.0109188	0.203671	-2.73923	NOT
NC_030813.1:42474319|42501277	-2.48902	6.25081	-2.78913	0.0109205	0.203671	-2.74107	NOT
NC_030825.1:12044506|12045645	3.02257	4.47518	2.78809	0.0109462	0.203671	-2.69863	NOT
NC_030811.1:87867017|87962160	2.99819	6.01253	2.78794	0.0109497	0.203671	-2.71859	NOT
NC_030811.1:94130074|94136555	-0.947727	11.2134	-2.78776	0.0109542	0.203671	-3.72934	NOT
NC_030808.1:152507723|152514549	-2.41973	5.47649	-2.78736	0.0109641	0.203671	-2.71425	NOT
NC_030816.1:32430308|32444920	-2.54089	5.83588	-2.78693	0.0109747	0.203671	-2.7453	NOT
NC_030810.1:27772336|27774399	-2.41962	4.53584	-2.78578	0.0110032	0.203797	-2.71583	NOT
NC_030828.1:14176905|14187268	-2.76647	4.95379	-2.78244	0.0110859	0.20393	-2.73894	NOT
NC_030817.1:81969410|81970061	-2.39484	7.02491	-2.78221	0.0110915	0.20393	-2.75836	NOT
NC_030808.1:135104439|135113747	2.78093	5.66123	2.78169	0.0111046	0.20393	-2.72957	NOT
NC_030818.1:14063134|14072378	2.78321	5.73499	2.78138	0.0111123	0.20393	-2.7066	NOT
NC_030836.1:31706812|31734752	-2.45302	4.88304	-2.78112	0.0111187	0.20393	-2.7286	NOT
NC_030820.1:6923000|6974971	-2.43794	6.22702	-2.77487	0.0112758	0.206409	-2.76482	NOT
NC_030809.1:122727552|122750114	-2.53485	4.55877	-2.77192	0.0113507	0.207376	-2.74479	NOT
NC_030826.1:20348486|20349566	-2.44507	4.58151	-2.76928	0.0114181	0.208003	-2.75245	NOT
NC_030811.1:49025694|49026861	1.38696	8.35366	2.76884	0.0114292	0.208003	-3.10559	NOT
NC_030815.1:46250677|46279594	2.80697	4.96492	2.7663	0.0114944	0.208786	-2.73532	NOT
NC_030826.1:33491722|33500405	-2.37039	5.72018	-2.76261	0.01159	0.209999	-2.77996	NOT
NC_030817.1:82392953|82393863	1.59929	8.16525	2.76168	0.0116141	0.209999	-3.07503	NOT
NC_030825.1:20601371|20609349	-2.49081	5.92808	-2.76114	0.0116282	0.209999	-2.79816	NOT
NC_030812.1:24576878|24601643	2.63649	6.26702	2.75941	0.0116733	0.210102	-2.77269	NOT
NC_030809.1:99207264|99223601	2.60407	7.70939	2.75896	0.0116851	0.210102	-2.82723	NOT
NC_030809.1:106388266|106401080	2.87754	4.16257	2.75835	0.0117009	0.210102	-2.75187	NOT
NC_030813.1:4954567|5021476	-2.44036	4.72545	-2.75696	0.0117375	0.210359	-2.77226	NOT
NC_030812.1:53884170|53903439	-2.47394	4.75495	-2.75568	0.0117711	0.210559	-2.77809	NOT
NC_030812.1:41835285|41858222	2.74291	4.10174	2.75445	0.0118036	0.210741	-2.75681	NOT
NC_030829.1:21478769|21507441	-2.53305	4.75223	-2.74973	0.0119289	0.21189	-2.78912	NOT
NC_030814.1:80481442|80495604	-2.32417	5.62464	-2.74871	0.0119561	0.21189	-2.8054	NOT
NC_030819.1:74197056|74198818	-2.34283	4.35472	-2.74847	0.0119626	0.21189	-2.78634	NOT
NC_030811.1:79889836|79901876	2.94306	4.43218	2.7484	0.0119645	0.21189	-2.77116	NOT
NC_030814.1:45052706|45081226	2.04765	7.65888	2.74747	0.0119895	0.21189	-2.86806	NOT
NC_030812.1:98045866|98054373	-2.67164	5.83913	-2.74696	0.0120031	0.21189	-2.82691	NOT
NC_030835.1:10503142|10508504	-2.63065	4.95774	-2.74282	0.0121146	0.213458	-2.80743	NOT
NC_030821.1:20115954|20134644	2.72533	5.12427	2.73917	0.0122137	0.214538	-2.79397	NOT
NW_017189732.1:6708|7490	2.73612	4.10174	2.73889	0.0122215	0.214538	-2.78598	NOT
NC_030810.1:62298683|62305840	2.75938	5.1732	2.73714	0.0122694	0.21495	-2.80536	NOT
NC_030831.1:54525353|54536276	-2.41915	4.55877	-2.73636	0.0122907	0.21495	-2.81249	NOT
NC_030812.1:59616332|59630868	-2.42477	5.15955	-2.73534	0.0123188	0.215041	-2.83416	NOT
NC_030812.1:60382442|60421511	2.9234	4.42295	2.73234	0.0124016	0.216086	-2.80085	NOT
NC_030810.1:8253587|8257908	2.7742	6.11347	2.72872	0.012502	0.217421	-2.8298	NOT
NC_030818.1:11665000|11665961	-2.33024	5.03316	-2.72636	0.0125682	0.217421	-2.82675	NOT
NC_030817.1:16319391|16322074	-2.11832	7.34017	-2.72587	0.012582	0.217421	-2.92874	NOT
NW_017189516.1:60551458|60559372	2.8231	5.84136	2.72482	0.0126114	0.217421	-2.83659	NOT
NC_030808.1:89634072|89639741	-2.35871	6.36848	-2.72429	0.0126263	0.217421	-2.86469	NOT
NC_030812.1:98619940|98629308	-2.33024	4.34107	-2.72419	0.0126291	0.217421	-2.83085	NOT
NC_030829.1:21531705|21532897	-2.4147	5.14744	-2.72381	0.01264	0.217421	-2.85459	NOT
NC_030809.1:122749251|122771046	-2.49202	4.99287	-2.72144	0.0127069	0.218012	-2.84575	NOT
NC_030834.1:12208315|12220132	-2.32703	5.10693	-2.72095	0.0127207	0.218012	-2.8361	NOT
NC_030819.1:64368187|64371021	2.73191	4.10174	2.71938	0.0127654	0.218381	-2.82246	NOT
NC_030826.1:30443495|30452644	2.90025	5.58014	2.71544	0.012878	0.21921	-2.85739	NOT
NC_030819.1:7233462|7241725	-2.46634	5.04393	-2.71452	0.0129043	0.21921	-2.87494	NOT
NC_030808.1:71051202|71056422	2.706	4.96993	2.71407	0.0129172	0.21921	-2.84108	NOT
NC_030825.1:48492999|48496873	-2.32212	5.45492	-2.71314	0.0129439	0.21921	-2.8705	NOT
NC_030814.1:30146422|30154504	2.68104	4.08308	2.71283	0.0129529	0.21921	-2.83406	NOT
NW_017189522.1:14124|14855	-1.14342	9.42386	-2.71216	0.0129722	0.21921	-3.37173	NOT
NC_030815.1:38338861|38355951	-2.35868	4.37324	-2.7119	0.0129798	0.21921	-2.85774	NOT
NC_030820.1:36081462|36098605	-2.39302	4.3503	-2.71036	0.0130245	0.21921	-2.85799	NOT
NC_030816.1:52548166|52558513	2.50891	4.37324	2.70986	0.0130389	0.21921	-2.84309	NOT
NC_030816.1:56320599|56322020	-2.45506	5.83864	-2.70958	0.0130468	0.21921	-2.88311	NOT
NC_030818.1:86174285|86202439	2.75944	5.06533	2.70586	0.0131554	0.22064	-2.86286	NOT
NC_030816.1:2552969|2563416	-2.24449	6.07929	-2.70494	0.0131825	0.220702	-2.89649	NOT
NC_030818.1:67974082|67979358	3.29138	5.12991	2.70402	0.0132095	0.22076	-2.86536	NOT
NC_030820.1:20998062|21033087	-2.28476	4.84334	-2.69833	0.0133777	0.221834	-2.90523	NOT
NC_030812.1:115017045|115041174	-1.92726	7.97366	-2.69768	0.0133971	0.221834	-3.0122	NOT
NC_030826.1:62419939|62422977	-2.4798	4.98227	-2.69736	0.0134065	0.221834	-2.88785	NOT
NC_030818.1:14063134|14064781	2.65218	6.08684	2.69733	0.0134074	0.221834	-2.88428	NOT
NC_030813.1:45307392|45308140	-1.32511	9.57906	-2.6971	0.0134143	0.221834	-3.33714	NOT
NC_030821.1:16648181|16649027	-0.865668	9.85028	-2.69639	0.0134356	0.221834	-3.63381	NOT
NC_030834.1:12211363|12247598	2.14754	8.62196	2.69622	0.0134405	0.221834	-3.32093	NOT
NC_030813.1:67612305|67629625	2.72162	4.10174	2.69473	0.013485	0.221834	-2.86838	NOT
NC_030809.1:99974431|99992572	-2.44525	4.99	-2.6947	0.0134859	0.221834	-2.91276	NOT
NC_030835.1:10216125|10337529	2.75363	4.10863	2.69254	0.013551	0.222189	-2.8727	NOT
NC_030808.1:130116103|130156638	-2.34745	5.13422	-2.69241	0.0135547	0.222189	-2.92102	NOT
NC_030814.1:56550226|56581054	1.19492	10.8371	2.69144	0.0135841	0.222283	-3.6141	NOT
NC_030813.1:37096217|37100010	2.53755	4.395	2.69042	0.013615	0.222402	-2.88073	NOT
NC_030828.1:60529680|60531923	-2.55552	5.54	-2.68876	0.0136652	0.222559	-2.92722	NOT
NC_030829.1:45237350|45270371	2.65737	4.07496	2.68796	0.0136896	0.222559	-2.88012	NOT
NC_030815.1:24860576|24882757	2.54363	4.74722	2.68776	0.0136956	0.222559	-2.87974	NOT
NC_030816.1:27313356|27322654	2.59851	5.37725	2.68465	0.0137904	0.223336	-2.8983	NOT
NC_030831.1:25608694|25615385	-2.35884	6.15422	-2.68364	0.0138214	0.223336	-2.94495	NOT
NC_030814.1:14437312|14446622	-2.35178	5.86927	-2.68302	0.0138405	0.223336	-2.93351	NOT
NC_030814.1:97044519|97044844	-2.46579	6.5115	-2.68294	0.013843	0.223336	-2.95996	NOT
NC_030810.1:77304983|77307869	-2.28241	8.24635	-2.68231	0.0138621	0.223336	-3.06694	NOT
NC_030812.1:24576878|24580013	2.47154	8.01866	2.67805	0.013994	0.225076	-3.05687	NOT
NC_030811.1:63130719|63131797	2.6709	4.69328	2.67687	0.0140307	0.225281	-2.90091	NOT
NC_030831.1:37322091|37326775	-0.816874	10.7225	-2.6751	0.0140856	0.225777	-3.96599	NOT
NC_030823.1:22034273|22039021	2.48883	4.38267	2.67348	0.0141365	0.226208	-2.91146	NOT
NC_030809.1:116929725|116940771	-2.2591	6.34623	-2.66981	0.0142519	0.227284	-2.96518	NOT
NC_030820.1:65508819|65520705	-2.63393	5.46726	-2.6698	0.0142521	0.227284	-2.9418	NOT
NC_030817.1:26933415|26936340	-2.3682	4.61271	-2.66753	0.0143238	0.228042	-2.93905	NOT
NC_030811.1:25358996|25451926	-2.42294	4.39725	-2.66666	0.0143516	0.228091	-2.94597	NOT
NC_030816.1:25617711|25627244	-2.58152	6.47558	-2.66591	0.0143754	0.228091	-2.98533	NOT
NC_030835.1:37350667|37361425	-2.34276	4.53083	-2.66121	0.0145258	0.230089	-2.95089	NOT
NC_030835.1:13810658|13836745	-2.46909	5.84643	-2.65768	0.0146398	0.231506	-2.99819	NOT
NC_030829.1:45237350|45285477	2.82071	4.38267	2.65681	0.0146679	0.231561	-2.93959	NOT
NC_030821.1:15812232|15832174	-2.41343	5.51949	-2.65557	0.0147081	0.231785	-2.99592	NOT
NC_030826.1:61678244|61688874	-2.33707	7.46384	-2.65442	0.0147456	0.231785	-3.05471	NOT
NC_030816.1:69141033|69141301	-2.3323	4.87862	-2.6541	0.014756	0.231785	-2.98556	NOT
NC_030815.1:76927463|76937279	-2.45892	6.3823	-2.65284	0.0147975	0.232049	-3.01371	NOT
NC_030821.1:51955671|51984475	-2.67567	6.38797	-2.65125	0.0148493	0.232252	-3.00344	NOT
NC_030833.1:2844102|2853858	-2.47226	5.57715	-2.65008	0.0148879	0.232252	-3.00225	NOT
NC_030832.1:25959860|25960591	-2.56315	6.37039	-2.6497	0.0149005	0.232252	-3.01954	NOT
NC_030811.1:79889836|79903860	2.84668	5.13933	2.64806	0.0149545	0.232252	-2.95671	NOT
NC_030808.1:138327029|138351799	-2.41547	4.5249	-2.64804	0.0149552	0.232252	-2.97481	NOT
NC_030835.1:2074132|2074843	1.09878	9.72108	2.64794	0.0149585	0.232252	-3.6001	NOT
NC_030824.1:60694732|60747148	-2.37959	4.95389	-2.64651	0.0150057	0.232434	-2.99893	NOT
NC_030809.1:135783190|135785680	1.66115	7.88753	2.64609	0.0150197	0.232434	-3.20656	NOT
NC_030810.1:6163033|6207403	2.54585	5.01022	2.64378	0.0150966	0.232731	-2.96769	NOT
NC_030823.1:60553793|60561631	-2.49826	5.10444	-2.64341	0.0151088	0.232731	-3.01311	NOT
NC_030826.1:45767696|45769067	0.93834	10.4135	2.64329	0.015113	0.232731	-3.7296	NOT
NC_030824.1:58482153|58512145	-2.28317	5.2148	-2.64139	0.0151763	0.232924	-2.98536	NOT
NC_030818.1:105651964|105670084	2.26694	8.49931	2.64109	0.0151863	0.232924	-3.17304	NOT
NC_030818.1:102723096|102726046	2.97792	4.18502	2.64069	0.0151999	0.232924	-2.97253	NOT
NC_030826.1:22018542|22033315	2.44721	8.21522	2.63972	0.0152325	0.233045	-3.15658	NOT
NC_030830.1:16011617|16012283	2.3622	9.63004	2.63735	0.0153123	0.233885	-3.4088	NOT
NW_017189552.1:268390|269253	1.93942	7.08658	2.63516	0.0153864	0.234636	-3.11415	NOT
NC_030835.1:39090924|39111412	1.85984	7.45062	2.63044	0.0155476	0.236496	-3.1608	NOT
NC_030815.1:59291908|59309641	2.70622	5.89851	2.62971	0.0155725	0.236496	-3.03151	NOT
NC_030825.1:5807102|5809487	-2.44036	4.63123	-2.62938	0.0155837	0.236496	-3.01268	NOT
NC_030826.1:60673711|60678693	-2.31491	4.84917	-2.62797	0.0156323	0.236726	-3.03048	NOT
NC_030811.1:5115826|5126553	2.60402	8.54311	2.62732	0.0156547	0.236726	-3.17307	NOT
NC_030814.1:1769240|1792566	2.70375	5.02387	2.62661	0.0156793	0.236726	-2.99435	NOT
NC_030824.1:23248991|23249737	-2.5896	4.73201	-2.62603	0.0156996	0.236726	-3.02517	NOT
NC_030820.1:22469294|22488504	2.6709	5.20639	2.62334	0.0157925	0.237212	-2.99967	NOT
NC_030819.1:31580258|31586666	-2.28317	4.94316	-2.62319	0.015798	0.237212	-3.01923	NOT
NC_030823.1:22178823|22182689	2.65321	5.06955	2.62292	0.0158074	0.237212	-3.00021	NOT
NC_030813.1:86081898|86085141	2.76164	4.12468	2.62189	0.0158434	0.237373	-3.00398	NOT
NC_030819.1:84813480|84847672	-2.10621	7.25923	-2.62061	0.0158879	0.237661	-3.09684	NOT
NC_030810.1:113442038|113445167	-2.5268	5.74442	-2.61954	0.0159255	0.237724	-3.06578	NOT
NC_030827.1:11482602|11484797	1.33957	8.79858	2.61905	0.0159426	0.237724	-3.39403	NOT
NC_030815.1:51894171|51898661	-2.33408	4.32085	-2.61728	0.016005	0.2379	-3.02878	NOT
NC_030833.1:24466220|24479507	-2.33408	4.32085	-2.61728	0.016005	0.2379	-3.02878	NOT
NC_030819.1:14233929|14255014	-2.45076	5.26033	-2.61593	0.0160523	0.238228	-3.03617	NOT
NC_030833.1:19296905|19311160	2.76902	4.37324	2.61423	0.0161125	0.238745	-3.01763	NOT
NC_030817.1:30201056|30213582	-2.37936	6.3558	-2.61203	0.0161907	0.239107	-3.07768	NOT
NC_030835.1:21105586|21124466	-0.625456	11.2037	-2.61044	0.0162474	0.239107	-4.09099	NOT
NC_030818.1:93821765|93844312	3.03777	5.47255	2.61006	0.016261	0.239107	-3.0295	NOT
NC_030819.1:61337141|61352101	-2.3682	4.91521	-2.6096	0.0162777	0.239107	-3.04712	NOT
NC_030823.1:4847120|4850019	-2.67059	5.42439	-2.60891	0.0163024	0.239107	-3.08824	NOT
NC_030816.1:60628639|60636638	-2.53177	6.15398	-2.60816	0.0163291	0.239107	-3.0919	NOT
NC_030824.1:13143738|13146806	-2.23252	5.95242	-2.60788	0.0163394	0.239107	-3.06518	NOT
NC_030815.1:77292743|77296623	2.53755	6.24644	2.60785	0.0163403	0.239107	-3.03358	NOT
NC_030822.1:44392366|44399695	2.55477	4.04279	2.60444	0.0164634	0.239287	-3.03326	NOT
NC_030822.1:53153542|53163545	2.55477	4.04279	2.60444	0.0164634	0.239287	-3.03326	NOT
NW_017189517.1:12615278|12616129	2.55477	4.04279	2.60444	0.0164634	0.239287	-3.03326	NOT
NC_030817.1:51801889|51805740	1.75021	12.0158	2.60403	0.0164781	0.239287	-4.39692	NOT
NC_030814.1:59679600|59684365	-2.68811	5.74166	-2.60283	0.0165215	0.239287	-3.10287	NOT
NC_030828.1:68946570|68974746	-5.182	5.14398	-2.60246	0.0165351	0.239287	-3.17352	NOT
NC_030827.1:23739822|23748292	2.57804	5.77107	2.60219	0.0165448	0.239287	-3.06932	NOT
NC_030812.1:87769796|87780399	-2.1421	7.29352	-2.60188	0.0165561	0.239287	-3.19816	NOT
NC_030811.1:49021496|49026861	2.86826	4.45395	2.59971	0.0166352	0.239959	-3.04554	NOT
NC_030810.1:112396139|112423379	-2.27998	7.51195	-2.59921	0.0166535	0.239959	-3.12671	NOT
NC_030826.1:7266542|7271974	2.67142	4.97134	2.59465	0.0168212	0.241719	-3.07351	NOT
NC_030826.1:17783114|17803011	-2.3619	5.21348	-2.59355	0.0168618	0.241719	-3.09674	NOT
NW_017189516.1:20523084|20523495	-1.56545	7.80419	-2.59267	0.0168943	0.241719	-3.34249	NOT
NC_030815.1:39553766|39563029	-0.790578	10.4053	-2.59242	0.0169033	0.241719	-3.93743	NOT
NC_030813.1:98502123|98505904	2.57339	4.0478	2.5924	0.0169041	0.241719	-3.05534	NOT
NC_030833.1:50992113|51005038	-1.54769	8.17074	-2.59095	0.0169579	0.24212	-3.29821	NOT
NC_030818.1:82605318|82619126	2.62551	4.60328	2.59011	0.0169893	0.2422	-3.06027	NOT
NW_017189630.1:85668|106867	2.67377	4.0908	2.58797	0.0170692	0.242931	-3.06471	NOT
NC_030828.1:41435354|41436413	2.64942	4.25107	2.58693	0.0171083	0.242931	-3.06609	NOT
NC_030834.1:6986821|6987216	2.73612	4.63006	2.58639	0.0171284	0.242931	-3.06804	NOT
NW_017189516.1:2924602|2939556	2.56758	8.16527	2.58598	0.0171438	0.242931	-3.29416	NOT
NC_030809.1:88971686|88995590	2.84403	4.83833	2.5852	0.0171734	0.242985	-3.07209	NOT
NC_030808.1:136723357|136734062	2.39997	5.75915	2.58173	0.0173044	0.24447	-3.09588	NOT
NC_030816.1:74460561|74491308	-2.61291	5.16898	-2.58	0.0173701	0.244768	-3.11126	NOT
NC_030810.1:3505853|3508695	-1.59507	7.79132	-2.57843	0.01743	0.244768	-3.29213	NOT
NC_030826.1:24023181|24033493	2.48714	5.68918	2.57842	0.0174301	0.244768	-3.08596	NOT
NC_030834.1:29712837|29723645	2.76396	4.30078	2.57836	0.0174324	0.244768	-3.08368	NOT
NC_030808.1:70042056|70045110	2.63292	4.65801	2.5774	0.0174693	0.244768	-3.08333	NOT
NC_030820.1:33179100|33272240	-1.23845	8.9552	-2.57708	0.0174815	0.244768	-3.54781	NOT
NC_030818.1:37645193|37661444	2.67597	4.46746	2.5722	0.0176692	0.245163	-3.09319	NOT
NC_030813.1:22766267|22769390	2.56646	4.0478	2.57194	0.0176791	0.245163	-3.09262	NOT
NC_030827.1:3849264|3854911	2.56646	4.0478	2.57194	0.0176791	0.245163	-3.09262	NOT
NC_030822.1:57753770|57755127	2.12276	7.51651	2.5718	0.0176845	0.245163	-3.41002	NOT
NC_030812.1:30813114|30814324	2.54873	4.04279	2.57	0.0177545	0.245163	-3.09606	NOT
NC_030815.1:66616166|66617381	2.54873	4.04279	2.57	0.0177545	0.245163	-3.09606	NOT
NC_030814.1:17534075|17626812	-2.42738	5.21348	-2.56907	0.0177905	0.245163	-3.14234	NOT
NC_030811.1:5559758|5566737	-2.41093	6.9814	-2.56778	0.0178409	0.245163	-3.17033	NOT
NC_030811.1:51840696|51895139	2.6502	4.75495	2.56776	0.0178415	0.245163	-3.11121	NOT
NC_030820.1:6662199|6671983	-2.34385	7.17169	-2.56596	0.0179121	0.245163	-3.16979	NOT
NC_030818.1:3434946|3458741	2.45095	4.6946	2.56579	0.0179188	0.245163	-3.1107	NOT
NC_030818.1:4263495|4271127	-1.74692	7.61927	-2.5649	0.0179535	0.245163	-3.30002	NOT
NC_030829.1:59343961|59352480	2.66501	7.42649	2.56456	0.017967	0.245163	-3.17911	NOT
NC_030808.1:149068028|149079693	2.76678	6.07136	2.56433	0.017976	0.245163	-3.14188	NOT
NC_030809.1:108321299|108326021	2.42037	6.2363	2.56425	0.0179791	0.245163	-3.14488	NOT
NC_030826.1:13216961|13226827	2.71174	4.5249	2.56405	0.0179867	0.245163	-3.10828	NOT
NC_030810.1:68903063|68923392	2.6148	5.81908	2.56404	0.0179872	0.245163	-3.12159	NOT
NC_030812.1:81772706|81778496	-2.43089	4.7391	-2.56401	0.0179885	0.245163	-3.13573	NOT
NC_030811.1:68647511|68657207	-2.36704	5.98332	-2.5636	0.0180048	0.245163	-3.16857	NOT
NC_030817.1:77010674|77014042	2.26414	9.58739	2.56256	0.0180457	0.245254	-3.55203	NOT
NC_030833.1:16387152|16399896	-1.17918	9.03023	-2.56151	0.018087	0.245254	-3.5702	NOT
NC_030810.1:99853055|99857171	2.54532	4.60328	2.55982	0.0181541	0.245254	-3.11456	NOT
NC_030808.1:72001143|72033865	2.76902	4.68516	2.55973	0.0181576	0.245254	-3.11718	NOT
NC_030826.1:18463868|18470553	2.41582	4.35472	2.55959	0.018163	0.245254	-3.11907	NOT
NC_030823.1:29551373|29576861	1.77457	9.29317	2.55947	0.0181679	0.245254	-3.48493	NOT
NC_030820.1:78877987|78882808	-2.67126	6.17012	-2.55512	0.0183413	0.247239	-3.18843	NOT
NC_030812.1:21392999|21412754	2.61664	4.07074	2.55396	0.0183875	0.247411	-3.12592	NOT
NC_030810.1:61758493|61779470	-2.42257	5.40324	-2.55349	0.0184066	0.247411	-3.17467	NOT
NC_030831.1:32772896|32821207	2.41037	5.94586	2.55249	0.0184469	0.247599	-3.15671	NOT
NC_030816.1:68946672|68961070	-2.43776	4.93105	-2.55073	0.0185178	0.248196	-3.16245	NOT
NC_030825.1:44114399|44115249	2.45173	4.37324	2.54969	0.0185598	0.248406	-3.13831	NOT
NC_030829.1:21785883|21794826	-2.40885	5.95959	-2.54886	0.0185934	0.248502	-3.1918	NOT
NC_030809.1:118602378|118611741	-2.22814	5.99988	-2.54773	0.0186394	0.248763	-3.18004	NOT
NC_030835.1:26719660|26724121	-2.28012	6.26389	-2.5446	0.0187668	0.250109	-3.19733	NOT
NC_030820.1:59858180|59871294	-2.42341	9.94642	-2.54308	0.0188294	0.250588	-3.61871	NOT
NC_030808.1:155317995|155341767	-2.26303	4.30078	-2.54184	0.0188803	0.250911	-3.16536	NOT
NC_030819.1:60523701|60526204	2.41249	4.51718	2.54093	0.0189177	0.251053	-3.15211	NOT
NC_030827.1:28403184|28419184	-1.88146	7.6358	-2.53988	0.0189611	0.251275	-3.33861	NOT
NC_030817.1:26413393|26421675	-2.24872	5.24716	-2.53893	0.0190004	0.251441	-3.20026	NOT
NC_030824.1:56537236|56537530	-2.32695	4.86127	-2.53634	0.0191077	0.252295	-3.17932	NOT
NC_030810.1:45920627|45927434	2.66505	6.29489	2.5351	0.0191594	0.252295	-3.21024	NOT
NC_030820.1:21531393|21560648	2.15663	7.17555	2.53314	0.0192412	0.252295	-3.24063	NOT
NC_030810.1:2430691|2434530	-2.52284	5.73149	-2.53262	0.0192632	0.252295	-3.23257	NOT
NC_030826.1:24210443|24229517	-2.37075	5.71291	-2.53197	0.0192902	0.252295	-3.21039	NOT
NC_030817.1:51993615|52000774	-2.19445	4.30078	-2.53046	0.019354	0.252295	-3.18613	NOT
NC_030826.1:41900829|41901309	-2.19445	4.30078	-2.53046	0.019354	0.252295	-3.18613	NOT
NC_030823.1:36213813|36217316	-2.32165	4.94316	-2.53013	0.019368	0.252295	-3.21447	NOT
NC_030819.1:71139390|71162115	2.48717	4.02102	2.52922	0.0194063	0.252295	-3.16957	NOT
NW_017189517.1:32552960|32578858	2.48717	4.02102	2.52922	0.0194063	0.252295	-3.16957	NOT
NC_030826.1:33024219|33035375	-2.21709	5.25508	-2.52645	0.0195234	0.252295	-3.19343	NOT
NC_030818.1:14083240|14084373	2.76164	4.30078	2.52639	0.0195259	0.252295	-3.17803	NOT
NC_030823.1:50191471|50195370	-2.41454	6.92858	-2.5262	0.019534	0.252295	-3.24287	NOT
NC_030808.1:126892868|126896969	-2.36102	5.59937	-2.52567	0.0195564	0.252295	-3.2376	NOT
NC_030815.1:39780417|39810202	2.53587	4.04279	2.5255	0.0195636	0.252295	-3.17663	NOT
NC_030830.1:18390550|18390702	2.53587	4.04279	2.5255	0.0195636	0.252295	-3.17663	NOT
NC_030823.1:41794295|41799140	2.83954	6.19811	2.52511	0.0195802	0.252295	-3.20886	NOT
NC_030812.1:106804622|106809648	2.43867	5.06556	2.52498	0.019586	0.252295	-3.19086	NOT
NC_030814.1:29756014|29767812	-2.21702	4.47689	-2.52475	0.0195957	0.252295	-3.19652	NOT
NC_030819.1:822402|836064	-1.37396	8.6671	-2.52462	0.0196012	0.252295	-3.57036	NOT
NC_030830.1:26939243|26966675	2.53389	4.57111	2.52105	0.019754	0.253666	-3.19188	NOT
NC_030820.1:50259723|50261236	-2.41836	5.20115	-2.52087	0.0197616	0.253666	-3.24631	NOT
NC_030830.1:15110403|15118191	-2.26826	5.76489	-2.5195	0.0198205	0.253675	-3.24089	NOT
NC_030830.1:3206866|3208992	2.36259	4.50484	2.51896	0.0198438	0.253675	-3.19109	NOT
NC_030811.1:51643442|51735271	-2.29857	4.33868	-2.51886	0.0198479	0.253675	-3.21196	NOT
NC_030814.1:102853300|102856667	-2.3682	4.7391	-2.51835	0.0198702	0.253675	-3.21505	NOT
NC_030834.1:29991351|30001293	-2.37852	6.46847	-2.51738	0.0199119	0.253863	-3.2575	NOT
NC_030821.1:47201429|47237624	-2.17343	4.653	-2.5161	0.0199675	0.254228	-3.2352	NOT
NC_030810.1:85674094|85709217	2.45173	5.07766	2.51475	0.0200261	0.254277	-3.20159	NOT
NC_030808.1:83142833|83160481	2.4833	4.02102	2.51384	0.0200656	0.254277	-3.19727	NOT
NC_030809.1:106398349|106442766	2.4833	4.02102	2.51384	0.0200656	0.254277	-3.19727	NOT
NC_030818.1:14756469|14770365	-2.27952	7.44959	-2.51195	0.0201482	0.254277	-3.28965	NOT
NC_030811.1:87841080|87875080	2.76537	4.80733	2.51188	0.0201512	0.254277	-3.20375	NOT
NC_030823.1:35492313|35517331	2.48675	4.02102	2.51138	0.0201729	0.254277	-3.20169	NOT
NC_030813.1:61460128|61469519	-1.43745	8.80555	-2.51126	0.0201783	0.254277	-3.53796	NOT
NC_030825.1:37404271|37419059	2.73191	4.84776	2.51012	0.0202281	0.254277	-3.2063	NOT
NC_030812.1:10570355|10587572	2.8238	5.15561	2.50973	0.0202453	0.254277	-3.20888	NOT
NW_017189516.1:23980462|23982425	1.92715	6.18424	2.50968	0.0202477	0.254277	-3.31354	NOT
NC_030820.1:50640631|50656511	-2.23659	6.7159	-2.5092	0.0202687	0.254277	-3.26668	NOT
NC_030815.1:76919148|76962878	-2.46371	6.68258	-2.50696	0.0203671	0.254302	-3.30664	NOT
NC_030830.1:30081495|30168616	-2.23889	4.32873	-2.50663	0.0203819	0.254302	-3.23294	NOT
NC_030810.1:27472474|27496391	-2.30853	6.08168	-2.50659	0.0203835	0.254302	-3.27926	NOT
NC_030834.1:29023224|29026506	-2.40939	8.46143	-2.50625	0.0203988	0.254302	-3.30756	NOT
NC_030821.1:12624379|12644124	-2.30055	5.72323	-2.50609	0.0204058	0.254302	-3.23253	NOT
NC_030824.1:70553790|70580562	2.18604	8.7898	2.50531	0.0204404	0.254396	-3.51411	NOT
NC_030826.1:25059774|25099296	2.67597	4.73118	2.50379	0.0205079	0.254679	-3.21691	NOT
NC_030820.1:42329000|42357544	2.59455	4.88805	2.50356	0.0205179	0.254679	-3.22991	NOT
NC_030813.1:115804921|115807644	-2.16436	5.84759	-2.50297	0.0205443	0.254679	-3.25565	NOT
NC_030832.1:26579641|26580898	2.51944	4.73488	2.49852	0.0207432	0.255451	-3.23156	NOT
NC_030817.1:22227296|22232922	-2.36967	5.85693	-2.49831	0.0207528	0.255451	-3.26861	NOT
NC_030824.1:55176737|55180422	-2.25744	5.39732	-2.49809	0.0207624	0.255451	-3.27776	NOT
NC_030813.1:113535467|113540048	-2.1723	4.27901	-2.49808	0.0207631	0.255451	-3.24247	NOT
NC_030821.1:62674103|62684757	-2.10916	7.5827	-2.49634	0.0208413	0.255451	-3.38544	NOT
NC_030835.1:37350667|37366576	-2.21265	5.75254	-2.49626	0.0208449	0.255451	-3.27434	NOT
NC_030813.1:14104551|14121544	2.42677	4.00251	2.49553	0.0208781	0.255451	-3.22999	NOT
NC_030816.1:63980389|63981654	2.42677	4.00251	2.49553	0.0208781	0.255451	-3.22999	NOT
NC_030822.1:50755369|50777030	2.42677	4.00251	2.49553	0.0208781	0.255451	-3.22999	NOT
NC_030822.1:51366120|51401077	2.42677	4.00251	2.49553	0.0208781	0.255451	-3.22999	NOT
NC_030808.1:149206080|149217050	2.38246	5.79263	2.49304	0.0209906	0.25611	-3.25497	NOT
NC_030814.1:87415313|87416021	-2.14448	4.63006	-2.49157	0.0210577	0.25611	-3.27647	NOT
NC_030814.1:64855706|64856229	-2.20807	4.29135	-2.49116	0.0210765	0.25611	-3.2564	NOT
NC_030823.1:24664186|24702231	-2.20807	4.29135	-2.49116	0.0210765	0.25611	-3.2564	NOT
NC_030812.1:81411007|81418394	-2.20785	4.29135	-2.49067	0.0210988	0.25611	-3.25728	NOT
NC_030818.1:61159882|61177512	-2.22591	5.75503	-2.48947	0.0211535	0.25611	-3.3021	NOT
NC_030812.1:48321915|48329250	2.36951	4.34107	2.48938	0.0211578	0.25611	-3.24506	NOT
NC_030817.1:55690939|55744620	2.48268	4.02102	2.48786	0.0212272	0.25611	-3.24387	NOT
NC_030819.1:74209755|74244076	2.48268	4.02102	2.48786	0.0212272	0.25611	-3.24387	NOT
NC_030827.1:41396320|41402562	2.48268	4.02102	2.48786	0.0212272	0.25611	-3.24387	NOT
NC_030824.1:264105|302229	-4.19473	7.21259	-2.48777	0.0212313	0.25611	-3.39656	NOT
NC_030813.1:36797770|36801386	-2.23253	4.92834	-2.48597	0.0213143	0.25664	-3.29316	NOT
NC_030818.1:40486607|40501965	-2.50989	5.39338	-2.48563	0.0213299	0.25664	-3.31321	NOT
NC_030819.1:65234172|65239130	2.41582	4.70693	2.48473	0.0213716	0.256815	-3.25429	NOT
NC_030809.1:29203874|29204888	-2.32695	4.59094	-2.48324	0.0214406	0.257254	-3.27591	NOT
NC_030813.1:37085584|37110720	2.74388	5.41637	2.48275	0.0214629	0.257254	-3.28407	NOT
NC_030812.1:83437964|83460950	-2.27528	7.8412	-2.48213	0.0214917	0.257271	-3.4233	NOT
NC_030815.1:8161314|8166154	1.31993	9.43562	2.47969	0.0216055	0.258306	-3.76217	NOT
NW_017189715.1:8220|19307	-2.13649	9.10176	-2.47898	0.0216385	0.258371	-3.86612	NOT
NC_030823.1:62034804|62043495	2.47806	4.68516	2.47755	0.0217053	0.258741	-3.26847	NOT
NC_030810.1:40078187|40102984	2.42873	4.00251	2.47656	0.0217519	0.258741	-3.26391	NOT
NC_030827.1:39225034|39286184	2.42873	4.00251	2.47656	0.0217519	0.258741	-3.26391	NOT
NC_030817.1:11058538|11077335	-2.46001	5.89769	-2.4735	0.021896	0.260125	-3.33728	NOT
NC_030825.1:53544375|53544701	-2.66603	5.38128	-2.47225	0.0219551	0.260176	-3.30715	NOT
NC_030818.1:15560890|15562776	-2.22063	5.69981	-2.47224	0.0219555	0.260176	-3.32511	NOT
NC_030832.1:13956178|13960749	-2.232	4.49054	-2.47065	0.0220312	0.260728	-3.29617	NOT
NC_030828.1:65197448|65198138	2.64342	4.66222	2.46942	0.0220896	0.260728	-3.27815	NOT
NC_030814.1:15502458|15511775	1.98399	6.69682	2.46915	0.0221023	0.260728	-3.37726	NOT
NC_030833.1:11122626|11138095	-2.1723	4.9711	-2.46893	0.0221129	0.260728	-3.29505	NOT
NC_030815.1:53074647|53078670	-2.35862	4.98344	-2.46721	0.0221951	0.261368	-3.31057	NOT
NW_017189517.1:10626202|10629199	-2.12351	4.7844	-2.46598	0.0222542	0.261738	-3.3296	NOT
NC_030808.1:154227305|154259039	2.47499	5.02926	2.46358	0.0223695	0.262337	-3.28721	NOT
NC_030824.1:15987636|16022572	2.47499	4.02102	2.46318	0.0223889	0.262337	-3.28793	NOT
NC_030834.1:18607902|18638452	2.47499	4.02102	2.46318	0.0223889	0.262337	-3.28793	NOT
NC_030808.1:146293506|146294719	-0.834747	10.9394	-2.46125	0.0224823	0.263104	-4.40327	NOT
NC_030821.1:49954333|49977427	-2.19046	4.29135	-2.46041	0.0225229	0.263253	-3.31182	NOT
NC_030829.1:10692172|10706152	2.65321	5.16484	2.45902	0.0225903	0.263712	-3.29668	NOT
NC_030829.1:55940175|55946666	2.50903	4.88304	2.45553	0.0227606	0.264491	-3.30962	NOT
NC_030819.1:59139201|59173971	2.47479	4.02102	2.45505	0.0227843	0.264491	-3.30239	NOT
NC_030809.1:92534724|92553752	-2.21592	5.88142	-2.45488	0.0227923	0.264491	-3.35285	NOT
NC_030808.1:53269765|53285292	2.51032	6.51803	2.45432	0.02282	0.264491	-3.35279	NOT
NC_030816.1:15674154|15680484	-2.18296	4.27784	-2.4543	0.0228208	0.264491	-3.32118	NOT
NC_030810.1:54697316|54697625	3.1126	5.52177	2.45405	0.022833	0.264491	-3.33942	NOT
NC_030813.1:86008144|86008326	2.50812	4.02675	2.45331	0.0228694	0.264491	-3.30557	NOT
NC_030823.1:62786993|62792989	-2.21772	6.75316	-2.45194	0.022937	0.264491	-3.37996	NOT
NC_030811.1:32171093|32179007	-2.21479	8.32774	-2.45163	0.0229523	0.264491	-3.5008	NOT
NC_030827.1:56212057|56218080	2.38452	3.98885	2.45104	0.0229817	0.264491	-3.30936	NOT
NC_030828.1:21696873|21711583	2.38452	3.98885	2.45104	0.0229817	0.264491	-3.30936	NOT
NC_030814.1:20202217|20211821	2.46723	6.12413	2.45052	0.0230073	0.264491	-3.32751	NOT
NC_030828.1:28388478|28393751	-2.19433	4.47689	-2.45021	0.0230225	0.264491	-3.33124	NOT
NC_030826.1:46695667|46698222	-2.10842	4.63545	-2.44852	0.0231063	0.26513	-3.35554	NOT
NC_030835.1:6349864|6363738	-2.32222	4.98359	-2.44599	0.0232326	0.26572	-3.34686	NOT
NC_030829.1:48090917|48104199	-2.18262	5.65953	-2.44362	0.0233509	0.26572	-3.36397	NOT
NC_030810.1:86847604|86885277	-2.67595	4.67514	-2.44312	0.0233763	0.26572	-3.3608	NOT
NC_030818.1:19607850|19608802	-2.05471	6.44094	-2.44276	0.0233943	0.26572	-3.39923	NOT
NC_030824.1:18944773|18960660	2.32853	5.38669	2.44234	0.0234154	0.26572	-3.32823	NOT
NC_030808.1:81949817|81969796	-2.24877	6.42655	-2.44211	0.0234271	0.26572	-3.38764	NOT
NC_030810.1:90806943|90822181	2.52639	6.25652	2.44161	0.0234519	0.26572	-3.36391	NOT
NC_030811.1:71595267|71596704	2.42362	4.00251	2.44153	0.0234562	0.26572	-3.32623	NOT
NC_030812.1:73264573|73344693	2.38362	3.98885	2.44127	0.023469	0.26572	-3.32668	NOT
NC_030815.1:90064027|90101981	2.38362	3.98885	2.44127	0.023469	0.26572	-3.32668	NOT
NC_030816.1:60634949|60636638	2.38362	3.98885	2.44127	0.023469	0.26572	-3.32668	NOT
NC_030818.1:2534036|2534462	-2.20447	5.30193	-2.44073	0.0234966	0.26572	-3.38026	NOT
NC_030814.1:45052706|45077499	-1.90355	8.08862	-2.43991	0.0235376	0.265865	-3.45138	NOT
NC_030810.1:42540162|42560714	-1.7163	7.91586	-2.43805	0.0236321	0.266134	-3.55251	NOT
NC_030828.1:41963748|41989094	2.77816	5.06416	2.4379	0.0236395	0.266134	-3.35855	NOT
NC_030816.1:63232528|63240830	2.53587	4.395	2.43777	0.0236463	0.266134	-3.33344	NOT
NC_030814.1:102948299|102948693	-2.38252	4.68123	-2.43596	0.0237385	0.266852	-3.36631	NOT
NC_030831.1:41495400|41497826	-1.07129	9.58001	-2.43478	0.0237983	0.267205	-3.99538	NOT
NC_030833.1:10158184|10175290	2.23515	7.90483	2.43398	0.0238393	0.267292	-3.49918	NOT
NC_030814.1:57921663|57935292	-2.23371	5.19055	-2.43268	0.0239061	0.267292	-3.38864	NOT
NC_030815.1:102142220|102145474	2.64893	4.34107	2.4318	0.023951	0.267292	-3.3453	NOT
NC_030809.1:5203415|5221806	-2.5581	5.84483	-2.43148	0.0239673	0.267292	-3.42172	NOT
NC_030808.1:70015351|70043810	-2.24548	4.3503	-2.43144	0.0239694	0.267292	-3.37157	NOT
NC_030811.1:53940679|53965141	2.42362	4.61271	2.43131	0.0239764	0.267292	-3.34432	NOT
NC_030831.1:54852737|54859296	-0.844784	10.2095	-2.42988	0.0240499	0.267719	-4.23003	NOT
NC_030817.1:100250371|100257482	-2.24314	8.67946	-2.42877	0.0241073	0.267719	-3.62299	NOT
NC_030817.1:56624085|56652703	-2.08383	9.63468	-2.42842	0.0241254	0.267719	-3.83088	NOT
NC_030831.1:20822142|20853568	2.55347	4.88435	2.42836	0.0241285	0.267719	-3.36443	NOT
NC_030820.1:47244844|47253335	0.415511	11.7269	2.4262	0.02424	0.268639	-4.95741	NOT
NC_030813.1:72350474|72355102	2.47499	4.19713	2.42511	0.0242967	0.268696	-3.35543	NOT
NC_030817.1:57420971|57422425	-2.16342	5.63237	-2.42501	0.0243023	0.268696	-3.40428	NOT
NC_030819.1:58689744|58709333	2.54873	4.61271	2.4229	0.024412	0.269096	-3.35973	NOT
NC_030820.1:33150592|33179300	-2.06978	6.15437	-2.42276	0.0244193	0.269096	-3.43694	NOT
NC_030827.1:2880206|2903425	2.42992	8.46251	2.42237	0.0244397	0.269096	-3.62976	NOT
NC_030808.1:138500003|138507772	2.3855	5.35874	2.42212	0.0244529	0.269096	-3.36916	NOT
NC_030817.1:57614139|57614364	-2.21702	4.81677	-2.42072	0.0245262	0.269355	-3.38397	NOT
NC_030815.1:44255914|44266821	2.31798	8.33642	2.42058	0.0245337	0.269355	-3.57708	NOT
NC_030816.1:28811279|28812714	1.74458	9.25945	2.41648	0.0247502	0.271416	-4.1325	NOT
NC_030815.1:79036668|79039008	-2.18296	4.63006	-2.41547	0.0248036	0.271684	-3.39052	NOT
NC_030808.1:135223138|135228355	2.3991	7.00611	2.41333	0.0249175	0.272615	-3.49102	NOT
NC_030814.1:2707803|2786929	2.5531	4.61271	2.41196	0.0249906	0.273033	-3.37904	NOT
NC_030815.1:78953965|78962535	-2.2326	4.91099	-2.41076	0.0250547	0.273033	-3.42656	NOT
NC_030821.1:50015380|50029626	-2.18094	5.15026	-2.41061	0.0250625	0.273033	-3.42839	NOT
NC_030815.1:89448849|89450409	2.45457	5.13291	2.4102	0.0250845	0.273033	-3.3956	NOT
NC_030836.1:25872144|25875424	2.68337	4.93105	2.40963	0.0251151	0.273033	-3.39605	NOT
NC_030816.1:82240102|82244463	-2.21702	4.55877	-2.40885	0.025157	0.273033	-3.4051	NOT
NC_030820.1:51549862|51550200	2.45078	4.00892	2.40828	0.0251879	0.273033	-3.38498	NOT
NC_030826.1:48355570|48380950	2.45078	4.00892	2.40828	0.0251879	0.273033	-3.38498	NOT
NC_030817.1:41662165|41666495	-2.14435	5.40544	-2.40601	0.0253102	0.274043	-3.4294	NOT
NC_030836.1:16934758|16947846	-2.07873	6.53175	-2.40413	0.025412	0.274829	-3.44866	NOT
NC_030817.1:17665899|17674448	-2.13161	5.99247	-2.40297	0.0254748	0.274947	-3.45089	NOT
NC_030825.1:48876685|48879701	2.5431	4.74722	2.40283	0.0254826	0.274947	-3.40318	NOT
NC_030817.1:81950166|81977697	2.38433	3.98885	2.40133	0.0255646	0.274947	-3.39718	NOT
NC_030820.1:65383441|65389592	2.38433	3.98885	2.40133	0.0255646	0.274947	-3.39718	NOT
NC_030820.1:33150592|33272240	-2.14753	6.32971	-2.40095	0.0255853	0.274947	-3.46703	NOT
NC_030808.1:106594590|106596619	-2.50795	5.85249	-2.40029	0.0256212	0.274947	-3.46817	NOT
NC_030818.1:15626959|15691952	-2.41149	7.53321	-2.40018	0.0256274	0.274947	-3.49658	NOT
NC_030823.1:11049912|11063597	2.65737	4.86127	2.39887	0.0256988	0.275363	-3.40308	NOT
NC_030810.1:52132476|52156151	-2.19605	6.20268	-2.39838	0.0257256	0.275363	-3.4647	NOT
NW_017189517.1:14463954|14465279	2.3877	4.16496	2.39787	0.025754	0.275363	-3.40325	NOT
NC_030813.1:100188613|100189488	-0.937087	9.54945	-2.39663	0.025822	0.275655	-4.07562	NOT
NC_030818.1:10295741|10295925	2.38549	3.98885	2.3963	0.0258399	0.275655	-3.40599	NOT
NC_030836.1:42403889|42416376	2.14983	7.22514	2.39528	0.0258965	0.275946	-3.48395	NOT
NC_030808.1:141004424|141023895	-2.25744	5.45125	-2.39409	0.025962	0.27607	-3.46668	NOT
NC_030817.1:42428828|42449181	-2.09178	5.60288	-2.39282	0.0260323	0.27607	-3.45119	NOT
NC_030817.1:94401887|94406440	-2.12708	8.45656	-2.39207	0.0260741	0.27607	-3.68354	NOT
NC_030814.1:95486601|95486920	-2.08225	4.2605	-2.39181	0.0260888	0.27607	-3.43053	NOT
NC_030817.1:42465385|42480079	-2.08225	4.2605	-2.39181	0.0260888	0.27607	-3.43053	NOT
NC_030817.1:62839209|62921860	2.49626	4.55507	2.39166	0.026097	0.27607	-3.4144	NOT
NC_030812.1:8946662|8951646	-2.3887	6.83264	-2.39136	0.0261135	0.27607	-3.50302	NOT
NC_030815.1:96510428|96512708	-1.77327	7.69436	-2.39014	0.0261816	0.276479	-3.55535	NOT
NC_030815.1:76924216|76962878	-1.9089	7.0736	-2.38928	0.0262299	0.276536	-3.53882	NOT
NC_030817.1:52095082|52185848	-2.20211	6.90473	-2.38835	0.0262819	0.276536	-3.49571	NOT
NC_030815.1:81504859|81521867	-1.79121	7.58417	-2.38799	0.026302	0.276536	-3.54463	NOT
NC_030818.1:25628130|25661509	-2.28897	6.1997	-2.38794	0.0263045	0.276536	-3.46582	NOT
NC_030823.1:58861883|58867628	-2.4592	4.35326	-2.38617	0.026404	0.277272	-3.45275	NOT
NC_030824.1:63346672|63473483	2.26998	5.76975	2.38514	0.0264617	0.277568	-3.44377	NOT
NC_030815.1:38833227|38835251	2.37882	5.31714	2.38313	0.0265757	0.278453	-3.44391	NOT
NC_030823.1:76366747|76370762	2.74086	4.84523	2.3823	0.0266224	0.278632	-3.43404	NOT
NC_030809.1:9397149|9398016	-2.31099	6.42455	-2.37824	0.026853	0.280235	-3.50785	NOT
NC_030821.1:55667646|55682219	1.33579	8.03471	2.37819	0.026856	0.280235	-3.75314	NOT
NC_030821.1:70911305|70924275	2.3853	3.98885	2.37804	0.0268649	0.280235	-3.43799	NOT
NC_030818.1:71735625|71738464	-2.05006	6.16001	-2.37636	0.0269608	0.280923	-3.49429	NOT
NC_030813.1:36629128|36654260	2.58588	5.01886	2.37537	0.0270175	0.281203	-3.46601	NOT
NC_030835.1:20641293|20647583	-2.09121	8.19253	-2.37414	0.0270886	0.281632	-3.66332	NOT
NC_030815.1:101357446|101358483	-2.39302	4.76146	-2.3723	0.0271944	0.282419	-3.47685	NOT
NC_030815.1:74818104|74823903	-2.42891	5.88762	-2.37164	0.0272325	0.282504	-3.5153	NOT
NC_030816.1:27069660|27114119	2.42677	4.4366	2.37106	0.027266	0.28254	-3.45016	NOT
NC_030808.1:113058929|113154407	2.37843	5.20927	2.36898	0.0273871	0.283469	-3.45834	NOT
NC_030817.1:59837163|59860672	-2.19845	9.08686	-2.36761	0.0274669	0.283469	-3.71392	NOT
NC_030816.1:26066652|26079267	-1.95299	6.77587	-2.36606	0.0275575	0.283469	-3.55249	NOT
NC_030829.1:30508491|30520814	-1.74193	7.45834	-2.3653	0.0276018	0.283469	-3.61293	NOT
NC_030820.1:75354214|75410653	2.28283	5.32487	2.36519	0.0276081	0.283469	-3.46234	NOT
NC_030818.1:45963679|45964844	-2.24548	4.5264	-2.36514	0.027611	0.283469	-3.48951	NOT
NC_030813.1:57911307|57988053	-2.33024	4.69328	-2.36376	0.0276923	0.283469	-3.49058	NOT
NC_030809.1:50702080|50720192	-2.1308	4.27784	-2.36367	0.027697	0.283469	-3.4821	NOT
NC_030829.1:57682246|57682673	-2.1308	4.27784	-2.36367	0.027697	0.283469	-3.4821	NOT
NC_030809.1:39307757|39314063	-2.08225	5.18263	-2.36333	0.0277172	0.283469	-3.4807	NOT
NC_030831.1:49351184|49351367	-2.23642	5.39999	-2.36326	0.0277215	0.283469	-3.52398	NOT
NC_030824.1:66737684|66744021	-2.09922	6.1297	-2.36306	0.0277333	0.283469	-3.52101	NOT
NC_030829.1:7563797|7564718	-2.09202	4.9605	-2.36282	0.0277474	0.283469	-3.50454	NOT
NC_030811.1:2517810|2518291	2.39438	4.92834	2.36154	0.0278228	0.283879	-3.47133	NOT
NC_030813.1:42479124|42501277	-2.30007	5.03567	-2.36111	0.0278478	0.283879	-3.49266	NOT
NC_030824.1:16022106|16030333	2.38747	4.59906	2.36021	0.0279015	0.284119	-3.46909	NOT
NC_030822.1:64634963|64656151	-2.19433	4.61271	-2.35865	0.0279936	0.284348	-3.49385	NOT
NC_030816.1:26317456|26326461	-2.09831	4.25918	-2.35819	0.0280211	0.284348	-3.48958	NOT
NC_030824.1:31309386|31311489	1.77859	6.70408	2.35717	0.0280815	0.284348	-3.67669	NOT
NC_030818.1:37342515|37346132	-1.68523	7.97315	-2.35705	0.0280886	0.284348	-3.68683	NOT
NC_030828.1:30729859|30759050	2.38796	4.16496	2.35705	0.0280887	0.284348	-3.47458	NOT
NC_030809.1:98486205|98489851	-2.28297	4.92022	-2.35677	0.0281054	0.284348	-3.50169	NOT
NC_030817.1:86835063|86870317	2.42873	4.4366	2.35496	0.0282135	0.284964	-3.47822	NOT
NC_030814.1:56532220|56587652	2.50228	5.36375	2.35463	0.0282331	0.284964	-3.49729	NOT
NC_030812.1:79838943|79874800	2.41864	5.38147	2.35423	0.0282572	0.284964	-3.51002	NOT
NC_030813.1:111553092|111553535	-2.18312	4.71194	-2.35368	0.0282902	0.284992	-3.49965	NOT
NC_030823.1:55762058|55768804	-2.29956	6.6789	-2.35224	0.0283765	0.285556	-3.55486	NOT
NC_030819.1:70964537|70965871	-2.0905	4.86127	-2.35091	0.0284564	0.28585	-3.50141	NOT
NC_030812.1:12090221|12092129	-1.85511	7.88755	-2.35021	0.0284989	0.28585	-3.58196	NOT
NC_030819.1:73469019|73495881	-2.09036	4.25107	-2.35019	0.0285001	0.28585	-3.50268	NOT
NC_030817.1:65378893|65391351	-2.39266	5.54276	-2.34923	0.0285581	0.28585	-3.51755	NOT
NC_030830.1:21329967|21432591	3.27721	4.25107	2.34874	0.0285873	0.28585	-3.50381	NOT
NC_030824.1:58482153|58536902	2.38579	4.61912	2.347	0.0286931	0.28585	-3.49205	NOT
NC_030825.1:20568934|20609349	1.73038	7.14348	2.34545	0.0287873	0.28585	-3.64074	NOT
NC_030831.1:60762147|60773729	-2.04874	6.70712	-2.34454	0.0288424	0.28585	-3.57355	NOT
NC_030819.1:50865978|50880069	-2.18296	4.53584	-2.34441	0.0288508	0.28585	-3.51589	NOT
NC_030810.1:20714672|20737940	2.37978	5.52541	2.34421	0.028863	0.28585	-3.50625	NOT
NC_030809.1:131330575|131341080	-2.1314	6.4257	-2.34402	0.0288745	0.28585	-3.56195	NOT
NC_030815.1:41511083|41516711	2.49616	4.54934	2.34389	0.0288825	0.28585	-3.50459	NOT
NC_030813.1:116482972|116494748	2.13313	6.3944	2.34382	0.0288866	0.28585	-3.5343	NOT
NC_030813.1:66759698|66771101	-2.21252	5.28055	-2.34381	0.0288874	0.28585	-3.549	NOT
NC_030814.1:65833630|65834947	-1.99582	6.06986	-2.34307	0.0289327	0.28585	-3.55102	NOT
NC_030817.1:93004285|93032201	2.52315	4.947	2.34259	0.0289617	0.28585	-3.51097	NOT
NW_017189516.1:39088728|39093597	-2.33016	6.16301	-2.34258	0.0289625	0.28585	-3.56817	NOT
NC_030826.1:13194718|13199238	2.27292	4.55877	2.34174	0.0290139	0.28585	-3.50314	NOT
NC_030811.1:52816810|52823094	-2.20158	5.89977	-2.34157	0.0290247	0.28585	-3.57735	NOT
NC_030826.1:12389845|12415382	2.45078	4.99689	2.34081	0.029071	0.28585	-3.50281	NOT
NC_030820.1:75364873|75410653	2.25926	6.31706	2.3408	0.0290719	0.28585	-3.53778	NOT
NC_030808.1:8847975|8859456	-2.45073	6.98209	-2.34031	0.0291021	0.28585	-3.58278	NOT
NC_030834.1:36843312|36844429	-2.11523	4.98728	-2.34027	0.0291045	0.28585	-3.56489	NOT
NC_030829.1:56061029|56061963	1.17413	8.80404	2.3386	0.029207	0.286063	-3.96442	NOT
NC_030830.1:12926007|13023953	-2.30039	5.37204	-2.33835	0.0292223	0.286063	-3.53264	NOT
NC_030808.1:126020412|126030330	2.29641	6.24574	2.33563	0.0293909	0.286063	-3.53979	NOT
NC_030808.1:135322545|135330544	2.37415	4.85705	2.33513	0.0294222	0.286063	-3.51729	NOT
NC_030810.1:46010440|46027255	-1.97454	8.96104	-2.33415	0.0294827	0.286063	-3.76016	NOT
NC_030818.1:15629821|15684645	-2.09831	5.18132	-2.33407	0.0294877	0.286063	-3.53176	NOT
NC_030811.1:402304|410183	2.1815	6.83328	2.33343	0.0295276	0.286063	-3.57	NOT
NC_030808.1:132479371|132482203	2.34149	5.33987	2.33318	0.0295431	0.286063	-3.52709	NOT
NC_030816.1:9389300|9389990	-2.16403	4.73488	-2.33279	0.0295679	0.286063	-3.53919	NOT
NC_030812.1:43159835|43162295	2.38549	4.16496	2.33261	0.0295791	0.286063	-3.51699	NOT
NC_030831.1:42197826|42218768	-2.11047	4.65801	-2.33228	0.0295997	0.286063	-3.56719	NOT
NC_030822.1:6485745|6490349	2.55839	5.79925	2.33196	0.0296199	0.286063	-3.54777	NOT
NC_030826.1:32516428|32520490	-2.05079	7.54391	-2.33171	0.0296349	0.286063	-3.62108	NOT
NC_030809.1:23089490|23114813	-2.09831	4.95127	-2.33164	0.0296396	0.286063	-3.536	NOT
NC_030810.1:109192975|109199102	-2.15791	4.78882	-2.33158	0.0296434	0.286063	-3.56046	NOT
NC_030813.1:36339301|36392822	1.82476	6.26435	2.33156	0.0296443	0.286063	-3.62471	NOT
NC_030833.1:51117820|51121687	-2.25325	5.46316	-2.33074	0.0296958	0.286063	-3.57847	NOT
NC_030834.1:21338596|21342822	2.34763	4.75223	2.33058	0.0297059	0.286063	-3.52358	NOT
NC_030813.1:61440485|61481573	2.31127	3.96592	2.33042	0.0297161	0.286063	-3.52096	NOT
NC_030813.1:94050544|94082130	-2.16332	6.17866	-2.33013	0.0297342	0.286063	-3.58025	NOT
NC_030827.1:12466880|12494063	2.38332	3.98885	2.32908	0.0298002	0.286112	-3.52309	NOT
NC_030833.1:37763946|37773441	2.38332	3.98885	2.32908	0.0298002	0.286112	-3.52309	NOT
NC_030834.1:18608083|18650811	2.32643	5.38109	2.32858	0.0298313	0.286119	-3.52944	NOT
NC_030818.1:72992360|72998074	-2.27346	6.27495	-2.32684	0.0299412	0.286711	-3.60367	NOT
NC_030818.1:82676118|82680067	2.31127	4.92022	2.32624	0.0299793	0.286711	-3.52819	NOT
NC_030826.1:26006209|26011807	-2.1902	5.13661	-2.32616	0.0299845	0.286711	-3.54952	NOT
NC_030825.1:45672223|45693782	2.31508	3.96592	2.32409	0.0301152	0.287519	-3.53189	NOT
NC_030808.1:81334373|81341849	-2.25043	4.71733	-2.32371	0.0301394	0.287519	-3.55967	NOT
NC_030815.1:5654592|5666013	-2.32606	7.36942	-2.32338	0.0301606	0.287519	-3.60867	NOT
NC_030813.1:113643930|113660739	-2.07194	9.44991	-2.32259	0.0302104	0.287702	-3.88748	NOT
NC_030810.1:101033673|101046805	-2.01486	6.45096	-2.32163	0.0302718	0.287945	-3.59502	NOT
NC_030823.1:5915349|5916840	-2.19138	5.29921	-2.32123	0.0302971	0.287945	-3.60295	NOT
NC_030818.1:105615921|105670084	2.46935	6.40462	2.32049	0.0303443	0.288103	-3.61091	NOT
NC_030833.1:12065610|12076303	-2.1482	5.2593	-2.31979	0.0303895	0.288241	-3.58515	NOT
NC_030810.1:26931906|26941504	-2.06283	4.42295	-2.31907	0.0304352	0.288283	-3.55644	NOT
NC_030808.1:72838567|72843874	2.44902	4.8707	2.31825	0.0304882	0.288283	-3.55252	NOT
NC_030820.1:75658479|75678073	2.3877	4.42295	2.31755	0.0305332	0.288283	-3.54299	NOT
NC_030814.1:14155208|14183277	2.44338	5.7713	2.317	0.0305688	0.288283	-3.58847	NOT
NC_030813.1:68870461|68874933	-2.22586	5.66123	-2.31689	0.0305758	0.288283	-3.60699	NOT
NC_030811.1:25358996|25410668	-1.68749	7.61205	-2.31686	0.0305778	0.288283	-3.74321	NOT
NC_030808.1:95361656|95376822	-2.08225	4.4366	-2.31527	0.0306802	0.28867	-3.56464	NOT
NC_030811.1:18138607|18143957	-2.08225	4.4366	-2.31527	0.0306802	0.28867	-3.56464	NOT
NC_030823.1:63303267|63304649	-2.09931	5.46438	-2.31467	0.0307185	0.288742	-3.58729	NOT
NC_030814.1:107347496|107349722	-2.08854	5.06955	-2.31286	0.0308361	0.289256	-3.59732	NOT
NC_030816.1:48115022|48125137	2.01981	8.01947	2.3127	0.0308464	0.289256	-3.87927	NOT
NC_030814.1:60129014|60135032	2.42158	5.19693	2.31241	0.0308655	0.289256	-3.55981	NOT
NC_030829.1:6298374|6366761	2.36857	6.1684	2.31106	0.030953	0.289788	-3.61535	NOT
NC_030832.1:10330030|10344456	2.41851	5.70653	2.309	0.0310874	0.290478	-3.58663	NOT
NC_030826.1:1041676|1045527	2.48268	4.37324	2.30898	0.0310885	0.290478	-3.55792	NOT
NC_030809.1:101939641|101949426	-1.95097	6.44546	-2.30847	0.0311217	0.2905	-3.67007	NOT
NC_030808.1:111401859|111404862	-2.23419	5.76688	-2.30753	0.0311833	0.290506	-3.60952	NOT
NC_030815.1:17178415|17195351	-2.11943	5.56832	-2.30639	0.0312586	0.290506	-3.60489	NOT
NC_030809.1:91861818|91869745	2.28294	4.31813	2.3063	0.0312643	0.290506	-3.56551	NOT
NC_030828.1:24329369|24340877	-2.07165	6.45279	-2.30624	0.0312681	0.290506	-3.62581	NOT
NC_030814.1:64307309|64324088	2.30317	5.79414	2.30581	0.0312965	0.290506	-3.56767	NOT
NW_017189552.1:268390|277642	1.17353	8.7227	2.30564	0.0313076	0.290506	-4.17568	NOT
NC_030832.1:26599499|26602380	-2.03712	5.6383	-2.30381	0.031428	0.291018	-3.60751	NOT
NC_030815.1:73406460|73413736	-1.14157	8.95766	-2.30348	0.0314498	0.291018	-4.00734	NOT
NC_030829.1:52043308|52047284	-2.25006	5.81908	-2.3034	0.0314555	0.291018	-3.63177	NOT
NC_030829.1:16953569|16955439	-2.08219	5.25892	-2.30156	0.0315773	0.291858	-3.58841	NOT
NC_030811.1:51870712|51877318	2.27178	4.99709	2.29999	0.0316816	0.292449	-3.57374	NOT
NC_030814.1:56550226|56575689	2.66055	8.31651	2.29951	0.0317134	0.292449	-3.68625	NOT
NC_030816.1:53354618|53446488	-2.10403	5.82902	-2.2983	0.031794	0.292449	-3.63282	NOT
NC_030819.1:14233929|14238387	-1.92687	6.6008	-2.29792	0.031819	0.292449	-3.67853	NOT
NC_030828.1:7090981|7091526	2.57649	9.96858	2.29704	0.0318783	0.292449	-4.20396	NOT
NC_030812.1:5631366|5649942	2.32197	3.96592	2.29569	0.0319687	0.292449	-3.58077	NOT
NC_030815.1:76056024|76059017	2.32197	3.96592	2.29569	0.0319687	0.292449	-3.58077	NOT
NC_030819.1:7204934|7209033	2.32197	3.96592	2.29569	0.0319687	0.292449	-3.58077	NOT
NC_030828.1:41488315|41540659	2.32197	3.96592	2.29569	0.0319687	0.292449	-3.58077	NOT
NC_030817.1:42782086|42790720	-2.10645	5.69049	-2.29495	0.032018	0.292449	-3.63501	NOT
NC_030834.1:6986821|7032062	2.89743	5.8732	2.29459	0.0320425	0.292449	-3.62602	NOT
NC_030809.1:64333382|64335676	2.3877	4.30078	2.2931	0.0321428	0.292449	-3.58502	NOT
NC_030822.1:38922156|38925586	-2.1585	6.9085	-2.293	0.0321495	0.292449	-3.67942	NOT
NC_030811.1:5121711|5166415	2.25298	5.50276	2.29271	0.0321688	0.292449	-3.58773	NOT
NW_017189530.1:310269|326220	1.67581	7.57152	2.29258	0.0321776	0.292449	-3.78337	NOT
NC_030834.1:8413553|8419466	2.24459	6.32148	2.29256	0.0321788	0.292449	-3.63231	NOT
NC_030809.1:99258340|99286969	1.03575	9.23643	2.29228	0.0321978	0.292449	-4.15298	NOT
NC_030824.1:27107362|27109365	-1.90258	6.96698	-2.29139	0.0322577	0.292449	-3.6663	NOT
NC_030817.1:86348421|86348865	-2.049	4.95549	-2.29095	0.0322877	0.292449	-3.62995	NOT
NC_030812.1:108142675|108143513	-0.834186	9.9849	-2.29059	0.0323121	0.292449	-4.29488	NOT
NC_030828.1:67050169|67116947	-2.36842	4.3135	-2.2904	0.0323253	0.292449	-3.61464	NOT
NC_030817.1:65986381|65987511	-2.01996	10.1269	-2.29017	0.0323406	0.292449	-4.18799	NOT
NC_030818.1:74893047|74903946	2.21058	5.86158	2.28983	0.0323634	0.292449	-3.59782	NOT
NC_030813.1:12420552|12436615	-2.2906	7.05737	-2.28948	0.0323873	0.292449	-3.69587	NOT
NC_030811.1:56393857|56416499	-2.06283	4.42295	-2.28834	0.0324647	0.292867	-3.60962	NOT
NC_030831.1:25458412|25475828	-2.05559	4.25107	-2.28785	0.0324979	0.292885	-3.61096	NOT
NC_030829.1:6249980|6366761	2.50755	5.24716	2.28657	0.0325853	0.293392	-3.62113	NOT
NC_030811.1:75911775|75917786	-1.20571	8.86102	-2.28425	0.0327441	0.294541	-4.05184	NOT
NC_030820.1:1361148|1362796	2.11607	5.34051	2.2834	0.0328024	0.294611	-3.64565	NOT
NC_030812.1:66415098|66422633	-2.08225	5.44484	-2.28282	0.0328424	0.294611	-3.62076	NOT
NC_030809.1:106388266|106406492	2.32332	3.96592	2.28277	0.0328459	0.294611	-3.60289	NOT
NC_030820.1:18152981|18193531	-2.2054	5.75103	-2.28035	0.0330123	0.295821	-3.66963	NOT
NC_030814.1:14146902|14183277	2.31607	6.19976	2.27974	0.0330546	0.2959	-3.65442	NOT
NC_030808.1:19839369|19854693	-2.01839	4.24685	-2.27792	0.0331807	0.2959	-3.62756	NOT
NC_030823.1:39836181|39839333	-2.01839	4.24685	-2.27792	0.0331807	0.2959	-3.62756	NOT
NW_017190140.1:107029|116408	-2.0183	4.24685	-2.27771	0.0331954	0.2959	-3.62793	NOT
NC_030828.1:40732658|40745678	2.27699	4.86127	2.27722	0.033229	0.2959	-3.61424	NOT
NC_030818.1:11882515|11898036	-1.66267	7.98855	-2.27718	0.0332322	0.2959	-3.8332	NOT
NC_030818.1:3832582|3844212	1.39131	7.80767	2.27705	0.0332412	0.2959	-3.95122	NOT
NC_030817.1:76840577|76841141	2.22681	3.93914	2.27462	0.0334102	0.296243	-3.61741	NOT
NC_030819.1:50410412|50436020	2.22681	3.93914	2.27462	0.0334102	0.296243	-3.61741	NOT
NC_030826.1:14768087|14793135	2.22681	3.93914	2.27462	0.0334102	0.296243	-3.61741	NOT
NC_030818.1:101805452|101827624	2.16287	5.31714	2.27458	0.033413	0.296243	-3.62748	NOT
NC_030815.1:89811729|89812545	2.20567	6.74557	2.27424	0.0334371	0.296243	-3.66691	NOT
NC_030818.1:15626959|15725473	-2.38411	5.25087	-2.27366	0.0334773	0.29632	-3.6547	NOT
NC_030821.1:19320128|19376338	2.38433	4.24685	2.27193	0.0335983	0.296338	-3.62119	NOT
NC_030811.1:25385566|25487125	-1.61054	7.63769	-2.27142	0.0336344	0.296338	-3.81604	NOT
NC_030817.1:55031158|55034842	-1.98462	5.11809	-2.27123	0.0336476	0.296338	-3.66183	NOT
NC_030811.1:112407081|112466586	2.23254	3.93914	2.27049	0.0336998	0.296338	-3.62446	NOT
NC_030813.1:37083198|37100010	2.23254	3.93914	2.27049	0.0336998	0.296338	-3.62446	NOT
NC_030813.1:86080957|86093400	2.23254	3.93914	2.27049	0.0336998	0.296338	-3.62446	NOT
NC_030833.1:28776418|28779191	2.23254	3.93914	2.27049	0.0336998	0.296338	-3.62446	NOT
NC_030809.1:122925356|122932467	1.27067	8.3485	2.26927	0.0337857	0.296816	-4.059	NOT
NW_017189516.1:23954366|23962868	2.35866	4.63277	2.26789	0.0338835	0.297392	-3.64207	NOT
NC_030819.1:84867486|84921052	2.44401	4.26691	2.26745	0.0339145	0.297392	-3.62886	NOT
NC_030812.1:33934307|33943369	2.07742	6.80539	2.26668	0.0339692	0.297393	-3.69879	NOT
NC_030820.1:42316409|42320867	2.20761	5.71192	2.26656	0.0339779	0.297393	-3.64274	NOT
NC_030815.1:83621192|83647428	2.41663	4.90287	2.26565	0.0340421	0.297512	-3.64765	NOT
NC_030826.1:21367724|21368261	2.11876	7.0711	2.26504	0.0340852	0.297512	-3.72219	NOT
NC_030809.1:99086795|99089472	-2.10528	4.53701	-2.26503	0.0340863	0.297512	-3.65365	NOT
NC_030824.1:22864936|22870030	-2.05207	5.07781	-2.26429	0.0341391	0.297697	-3.67385	NOT
NC_030831.1:56296779|56317581	2.2706	4.86127	2.26331	0.0342087	0.297889	-3.63798	NOT
NC_030824.1:60720268|60733792	2.24945	4.47689	2.26272	0.0342508	0.297889	-3.63898	NOT
NC_030814.1:17530329|17555834	-2.20785	5.05472	-2.26265	0.0342561	0.297889	-3.65942	NOT
NC_030814.1:1785366|1819724	2.29398	5.5572	2.26164	0.0343277	0.298236	-3.64197	NOT
NC_030826.1:47536855|47566495	2.23133	3.93914	2.26039	0.0344174	0.298739	-3.64165	NOT
NC_030831.1:60696039|60710653	2.14818	5.12738	2.25792	0.034595	0.299692	-3.65231	NOT
NC_030814.1:8498127|8499568	2.38702	5.84968	2.25764	0.0346155	0.299692	-3.683	NOT
NC_030812.1:75796333|75824596	2.31824	4.14202	2.25733	0.034638	0.299692	-3.64624	NOT
NC_030828.1:21072953|21073864	-2.08219	4.6946	-2.2571	0.0346545	0.299692	-3.66493	NOT
NC_030828.1:41963745|41989094	1.23605	8.74184	2.25459	0.0348362	0.300986	-4.04281	NOT
NC_030817.1:66478389|66491825	-2.33387	5.1611	-2.25325	0.0349334	0.301549	-3.67979	NOT
NC_030815.1:89409371|89428027	2.20473	5.33449	2.25125	0.0350795	0.302505	-3.67377	NOT
NC_030822.1:23955172|23962249	-2.18121	5.3788	-2.25057	0.0351288	0.302505	-3.71158	NOT
NC_030809.1:110859417|110878467	-2.02138	4.22391	-2.24989	0.0351788	0.302505	-3.67298	NOT
NC_030815.1:44801677|44826645	2.24383	3.93914	2.24963	0.0351975	0.302505	-3.65992	NOT
NC_030809.1:3175622|3196188	2.67022	6.50965	2.24953	0.0352049	0.302505	-3.72363	NOT
NC_030817.1:96341135|96348625	-2.13861	5.80454	-2.2468	0.0354057	0.303273	-3.72818	NOT
NC_030833.1:5484341|5539613	-2.0542	4.63695	-2.24643	0.0354324	0.303273	-3.71318	NOT
NC_030808.1:149571839|149575905	-0.789163	10.1646	-2.2463	0.035442	0.303273	-4.44887	NOT
NC_030822.1:44390383|44393218	2.24087	3.93914	2.24612	0.0354554	0.303273	-3.66587	NOT
NC_030831.1:43748576|43758145	2.24087	3.93914	2.24612	0.0354554	0.303273	-3.66587	NOT
NC_030826.1:61659555|61663802	-1.8127	6.95119	-2.24559	0.035495	0.303336	-3.77556	NOT
NC_030825.1:40385426|40387490	-1.93502	9.09291	-2.24468	0.0355622	0.303634	-4.12267	NOT
NC_030823.1:75692967|75718315	2.28505	5.1287	2.24385	0.0356233	0.30388	-3.67358	NOT
NC_030828.1:41419777|41436413	2.38579	4.7844	2.24156	0.0357931	0.304522	-3.67277	NOT
NC_030812.1:64251434|64265739	2.11891	4.77517	2.24156	0.0357932	0.304522	-3.68014	NOT
NC_030811.1:16863043|16877262	2.38796	4.24685	2.24145	0.0358013	0.304522	-3.67295	NOT
NC_030820.1:11850648|11852670	-2.25031	4.68516	-2.24109	0.035828	0.304522	-3.70254	NOT
NC_030816.1:60110574|60133359	2.24765	4.46746	2.24037	0.0358815	0.304702	-3.6756	NOT
NC_030829.1:40410294|40411967	2.24765	3.93914	2.2395	0.0359465	0.304978	-3.67707	NOT
NC_030811.1:340653|343095	-2.03219	5.07781	-2.23636	0.0361815	0.306695	-3.72193	NOT
NC_030824.1:24499111|24500770	-2.10131	5.41909	-2.2357	0.0362314	0.306833	-3.73089	NOT
NC_030831.1:34794763|34828382	1.9044	6.67167	2.23516	0.0362723	0.306833	-3.76057	NOT
NC_030818.1:59735509|59735929	1.69626	7.03587	2.23447	0.0363238	0.306833	-3.93238	NOT
NC_030824.1:63875000|63921085	2.45457	5.27515	2.23399	0.0363606	0.306833	-3.70169	NOT
NC_030816.1:47720336|47732972	2.23254	4.11524	2.23398	0.0363608	0.306833	-3.6864	NOT
NC_030817.1:97145738|97165893	2.15686	7.24543	2.23313	0.0364249	0.306955	-3.76956	NOT
NC_030820.1:32826780|32843754	-2.0077	4.8705	-2.23255	0.036469	0.306955	-3.74451	NOT
NC_030808.1:69664118|69672120	-2.13212	6.23315	-2.23242	0.0364791	0.306955	-3.7589	NOT
NC_030810.1:62283557|62305840	2.24945	4.55877	2.2313	0.036564	0.306955	-3.69226	NOT
NC_030808.1:116510891|116551589	-2.15235	5.40544	-2.23088	0.0365958	0.306955	-3.73667	NOT
NC_030810.1:26947983|26955056	-2.14015	5.32215	-2.23076	0.0366049	0.306955	-3.70818	NOT
NC_030821.1:77373826|77374752	2.83422	5.49023	2.23004	0.0366596	0.306955	-3.71987	NOT
NC_030811.1:54243228|54277099	2.3853	4.47689	2.22971	0.0366842	0.306955	-3.69278	NOT
NW_017189516.1:27102534|27114029	2.32184	4.31813	2.2295	0.0367008	0.306955	-3.69649	NOT
NC_030810.1:68249380|68270259	2.09227	6.19981	2.22923	0.036721	0.306955	-3.73362	NOT
NC_030834.1:7958524|7967506	2.47723	4.61271	2.22906	0.0367342	0.306955	-3.70005	NOT
NC_030825.1:20522436|20523408	-2.21702	4.91099	-2.2273	0.0368679	0.30766	-3.72115	NOT
NC_030834.1:12579180|12580764	-2.20961	6.69605	-2.22613	0.0369579	0.30766	-3.80598	NOT
NC_030827.1:66420446|66426883	-2.12798	7.17795	-2.22596	0.0369706	0.30766	-3.7995	NOT
NC_030833.1:33383374|33415252	2.42106	5.27243	2.22529	0.0370221	0.30766	-3.72145	NOT
NC_030836.1:5706645|5741820	-2.05712	5.20499	-2.22445	0.0370866	0.30766	-3.75483	NOT
NC_030810.1:77717875|77723298	-2.10528	4.71311	-2.2244	0.0370903	0.30766	-3.72303	NOT
NC_030812.1:77016647|77068687	2.3082	5.65822	2.22437	0.0370924	0.30766	-3.7267	NOT
NC_030808.1:89631587|89639741	-1.98149	4.2189	-2.22385	0.0371324	0.30766	-3.71668	NOT
NC_030811.1:56520026|56541237	-1.98149	4.2189	-2.22385	0.0371324	0.30766	-3.71668	NOT
NC_030809.1:121212428|121228199	-1.74431	7.59135	-2.22356	0.0371547	0.30766	-3.98723	NOT
NC_030818.1:37941989|37946886	-2.02572	4.73488	-2.22282	0.0372123	0.30766	-3.75099	NOT
NC_030820.1:47239801|47253335	2.38433	4.30078	2.22265	0.0372252	0.30766	-3.70468	NOT
NC_030814.1:14421822|14424823	-2.21702	4.94888	-2.22241	0.0372436	0.30766	-3.72947	NOT
NC_030835.1:15361887|15365697	2.23654	4.78882	2.22186	0.0372863	0.307684	-3.70818	NOT
NC_030810.1:46010440|46021597	2.25877	4.55877	2.22124	0.0373339	0.307684	-3.70763	NOT
NC_030818.1:37838028|37843790	-2.14835	5.04239	-2.2211	0.0373446	0.307684	-3.75566	NOT
NC_030812.1:87777483|87780399	-1.95702	5.4376	-2.21974	0.0374504	0.308286	-3.76403	NOT
NC_030810.1:67163336|67164085	-1.48092	8.70194	-2.21509	0.0378121	0.310991	-4.12415	NOT
NC_030812.1:83440087|83458216	-2.04696	5.87102	-2.21398	0.0378992	0.311172	-3.76444	NOT
NC_030835.1:16492795|16499361	2.23294	5.86529	2.21307	0.0379701	0.311172	-3.75277	NOT
NC_030821.1:71428160|71432139	-2.06283	4.50484	-2.2125	0.0380148	0.311172	-3.73912	NOT
NC_030810.1:52177605|52189222	2.05943	6.08552	2.21196	0.0380573	0.311172	-3.7322	NOT
NC_030826.1:10843677|10844382	-1.91408	6.81854	-2.21161	0.0380852	0.311172	-3.81983	NOT
NC_030810.1:103993907|103996587	-1.9406	4.57111	-2.21159	0.0380862	0.311172	-3.76098	NOT
NC_030813.1:36339301|36464812	2.22681	4.29135	2.21112	0.0381238	0.311172	-3.72491	NOT
NC_030820.1:10025123|10048441	2.67597	5.09484	2.2111	0.0381249	0.311172	-3.72631	NOT
NC_030818.1:86629996|86645447	2.24087	4.11524	2.21102	0.0381318	0.311172	-3.72508	NOT
NC_030817.1:92995906|93032201	2.31905	5.03738	2.21029	0.0381893	0.311232	-3.73096	NOT
NC_030812.1:81847435|81859733	2.18918	5.22292	2.21008	0.0382053	0.311232	-3.7276	NOT
NC_030824.1:12430671|12554571	-2.48604	5.77234	-2.20798	0.0383713	0.312314	-3.79549	NOT
NC_030810.1:85818494|85824048	-2.01751	4.57612	-2.20734	0.0384221	0.312458	-3.7691	NOT
NC_030820.1:32392193|32407290	2.29819	5.07898	2.20548	0.0385703	0.313228	-3.73882	NOT
NC_030812.1:30365915|30366719	-2.15895	5.51191	-2.20531	0.0385833	0.313228	-3.79704	NOT
NC_030821.1:947185|951422	1.85416	7.06833	2.2048	0.038624	0.313288	-3.85038	NOT
NC_030809.1:9104528|9108154	-2.06283	4.77517	-2.20396	0.0386914	0.313564	-3.75355	NOT
NC_030810.1:116949614|116953011	-2.09036	4.68516	-2.2031	0.0387601	0.31385	-3.75553	NOT
NC_030819.1:65012156|65016701	-2.08653	6.25386	-2.2025	0.038808	0.313968	-3.82491	NOT
NC_030812.1:50357076|50389841	2.26544	4.61271	2.20084	0.0389414	0.314604	-3.74188	NOT
NC_030826.1:33514877|33521700	-2.00657	4.61912	-2.20062	0.038959	0.314604	-3.78841	NOT
NC_030816.1:90957228|90970005	-2.1996	5.74442	-2.20027	0.038987	0.314604	-3.81563	NOT
NC_030817.1:99560173|99567787	-1.99	7.13899	-2.19948	0.0390504	0.314799	-3.86609	NOT
NC_030825.1:3534333|3539406	2.32853	4.916	2.19914	0.039078	0.314799	-3.74833	NOT
NC_030820.1:42312333|42320867	2.31308	4.57612	2.19689	0.0392596	0.315803	-3.7481	NOT
NC_030830.1:21399058|21432014	-3.46526	4.86402	-2.1966	0.0392831	0.315803	-3.87898	NOT
NC_030815.1:101372502|101394584	1.23577	8.50742	2.19635	0.0393033	0.315803	-4.1693	NOT
NC_030813.1:59975735|59981123	2.51837	4.73118	2.19547	0.0393748	0.316107	-3.75883	NOT
NC_030827.1:39844196|39844557	-2.22774	4.58257	-2.1946	0.0394456	0.316405	-3.77236	NOT
NC_030823.1:37587751|37590303	-2.05411	5.18633	-2.19346	0.0395377	0.316742	-3.81018	NOT
NC_030834.1:19359319|19368307	2.13418	4.88304	2.19325	0.0395548	0.316742	-3.75616	NOT
NC_030832.1:41827425|41840272	2.35099	4.57612	2.19219	0.0396413	0.316976	-3.75918	NOT
NC_030832.1:38882805|38889600	-2.01155	4.25918	-2.1917	0.0396819	0.316976	-3.77577	NOT
NC_030810.1:420712|422942	-1.63095	8.26703	-2.19091	0.0397461	0.316976	-3.96848	NOT
NC_030818.1:62128851|62143359	2.22376	4.27784	2.19071	0.0397628	0.316976	-3.75906	NOT
NC_030828.1:13376989|13384460	2.40915	5.34488	2.19026	0.0397994	0.316976	-3.77635	NOT
NW_017189517.1:32904944|32919286	-2.01009	5.4515	-2.19009	0.0398131	0.316976	-3.82031	NOT
NC_030815.1:62552612|62561865	-2.70494	5.72735	-2.19001	0.03982	0.316976	-3.86404	NOT
NC_030836.1:25805274|25822090	2.70301	4.08308	2.18766	0.0400127	0.317646	-3.76556	NOT
NC_030825.1:9706652|9719391	1.66272	6.75777	2.18674	0.0400889	0.317646	-3.94705	NOT
NC_030820.1:21543132|21560648	1.58275	7.62496	2.18588	0.0401595	0.317646	-3.92683	NOT
NC_030811.1:95357348|95375752	2.20097	5.64866	2.18552	0.0401891	0.317646	-3.77734	NOT
NC_030810.1:26972578|26986480	-2.11503	6.28106	-2.18425	0.0402948	0.317646	-3.83892	NOT
NC_030829.1:36786792|36797060	-1.69262	7.94848	-2.1839	0.0403231	0.317646	-3.91846	NOT
NC_030829.1:21397805|21450017	-1.98137	4.395	-2.18238	0.0404494	0.317646	-3.78654	NOT
NC_030815.1:25018450|25022084	-2.0183	4.68095	-2.18203	0.0404791	0.317646	-3.79044	NOT
NC_030832.1:10334339|10335004	2.40616	4.51979	2.18186	0.0404925	0.317646	-3.78352	NOT
NC_030814.1:27608215|27616938	-1.68727	7.24842	-2.18185	0.0404936	0.317646	-3.89511	NOT
NW_017189516.1:2844657|2885356	-2.08219	4.83042	-2.18184	0.0404942	0.317646	-3.79249	NOT
NC_030832.1:27786726|27788947	2.4548	5.75009	2.18166	0.0405094	0.317646	-3.79001	NOT
NC_030815.1:72947497|72950082	-2.08225	4.57243	-2.1816	0.0405149	0.317646	-3.7929	NOT
NC_030808.1:151063400|151067327	-2.10154	4.55877	-2.18133	0.0405369	0.317646	-3.79161	NOT
NC_030833.1:12997377|12998710	2.18144	4.59906	2.18131	0.040539	0.317646	-3.77462	NOT
NC_030828.1:66020390|66063480	2.24087	4.37324	2.1813	0.0405395	0.317646	-3.77477	NOT
NC_030824.1:40821981|40829274	-2.05581	4.42717	-2.18126	0.0405426	0.317646	-3.79226	NOT
NC_030816.1:40495455|40509744	2.24765	4.11524	2.18109	0.040557	0.317646	-3.77512	NOT
NC_030813.1:13548079|13548403	-2.23319	5.13511	-2.18065	0.0405937	0.317646	-3.8382	NOT
NC_030830.1:45686359|45689303	-2.02138	4.57612	-2.1796	0.0406816	0.317646	-3.79178	NOT
NC_030808.1:136523620|136535534	1.52668	7.65957	2.17944	0.0406947	0.317646	-4.02154	NOT
NC_030808.1:87553970|87554921	-2.07298	5.10716	-2.17929	0.0407075	0.317646	-3.79761	NOT
NC_030820.1:65330502|65337799	-2.06283	4.83411	-2.17898	0.040733	0.317646	-3.79554	NOT
NC_030824.1:10002648|10013656	2.29837	4.82099	2.17851	0.0407725	0.317646	-3.78395	NOT
NC_030815.1:23867051|23867761	1.28314	9.31801	2.17846	0.0407769	0.317646	-4.67545	NOT
NC_030817.1:82414786|82455839	2.30649	5.54393	2.17817	0.0408007	0.317646	-3.79663	NOT
NC_030809.1:132198858|132202747	1.94509	8.029	2.1778	0.0408324	0.317646	-4.0012	NOT
NC_030808.1:109655920|109660247	2.2076	5.65702	2.17759	0.0408494	0.317646	-3.7839	NOT
NC_030833.1:10158184|10272688	1.96801	9.04847	2.17613	0.0409722	0.318338	-4.46781	NOT
NC_030812.1:75821645|75869830	2.31127	4.5264	2.17507	0.0410616	0.31877	-3.78448	NOT
NC_030836.1:25805887|25821670	3.21715	4.30775	2.17303	0.0412341	0.319593	-3.81263	NOT
NC_030836.1:1216264|1226430	-2.06876	5.36937	-2.17266	0.0412653	0.319593	-3.84894	NOT
NC_030830.1:20908065|20956752	3.18931	4.29666	2.17227	0.0412979	0.319593	-3.81215	NOT
NC_030814.1:97044519|97047409	-1.96644	6.63161	-2.17221	0.0413036	0.319593	-3.88192	NOT
NC_030821.1:82099416|82122703	1.98845	7.69828	2.17134	0.041377	0.319898	-3.9048	NOT
NC_030818.1:3045152|3053645	2.11719	4.68095	2.16978	0.0415091	0.320463	-3.79597	NOT
NC_030813.1:58872668|58882508	1.38803	9.09555	2.16956	0.0415279	0.320463	-4.37644	NOT
NC_030833.1:7728428|7751988	-2.23596	5.4515	-2.16886	0.0415879	0.320463	-3.81752	NOT
NC_030826.1:35132035|35152998	-2.09009	6.80834	-2.16818	0.0416462	0.320463	-3.86936	NOT
NC_030817.1:72663225|72669981	-2.0183	4.42295	-2.16817	0.0416467	0.320463	-3.81363	NOT
NC_030818.1:66320975|66323515	2.02217	9.1758	2.16808	0.0416544	0.320463	-4.35519	NOT
NC_030809.1:37986771|38012597	-2.0183	4.81677	-2.16716	0.0417327	0.320803	-3.81531	NOT
NC_030809.1:122753077|122754627	-2.10154	4.73488	-2.16647	0.0417917	0.320896	-3.81647	NOT
NC_030829.1:52251294|52272410	-2.48883	5.35742	-2.16623	0.041813	0.320896	-3.83075	NOT
NC_030808.1:89634072|89653132	-2.07737	5.37332	-2.16445	0.041965	0.321489	-3.85297	NOT
NC_030815.1:86284006|86287928	-1.91382	4.57111	-2.16413	0.0419927	0.321489	-3.84129	NOT
NC_030824.1:22468082|22468970	-1.91382	4.57111	-2.16413	0.0419927	0.321489	-3.84129	NOT
NC_030819.1:74209755|74213665	-0.788194	9.99445	-2.16134	0.0422337	0.321742	-4.60314	NOT
NC_030822.1:50440234|50445905	1.11893	8.5493	2.16134	0.0422338	0.321742	-4.27188	NOT
NC_030812.1:33788741|33810996	-0.813531	11.7735	-2.16129	0.0422378	0.321742	-5.1772	NOT
NC_030830.1:33750213|33750876	-2.03876	4.88922	-2.16121	0.0422447	0.321742	-3.85746	NOT
NC_030817.1:705750|739604	-1.92921	4.91099	-2.16061	0.0422969	0.321742	-3.82148	NOT
NC_030813.1:100071750|100073736	-2.01839	4.98344	-2.16052	0.0423042	0.321742	-3.8264	NOT
NC_030828.1:21279715|21280084	-2.15478	5.18778	-2.15941	0.042401	0.321742	-3.83789	NOT
NW_017213182.1:4400|7095	-1.92921	4.55877	-2.15912	0.0424257	0.321742	-3.82396	NOT
NC_030827.1:41208490|41222399	2.24087	4.19713	2.15879	0.0424543	0.321742	-3.81214	NOT
NC_030835.1:6399317|6402089	1.59557	7.61927	2.15849	0.0424803	0.321742	-4.00585	NOT
NC_030817.1:94446082|94454892	-2.06646	6.01747	-2.15741	0.0425741	0.321742	-3.88607	NOT
NC_030815.1:46094897|46100231	-2.13449	5.26023	-2.15733	0.0425813	0.321742	-3.88503	NOT
NC_030827.1:32683050|32684958	-1.8388	6.25744	-2.15683	0.0426252	0.321742	-3.94478	NOT
NC_030813.1:50615303|50642085	2.19559	5.57892	2.156	0.0426977	0.321742	-3.83902	NOT
NW_017189517.1:10963736|11003847	2.27021	4.57243	2.15547	0.0427439	0.321742	-3.81736	NOT
NC_030836.1:35660301|35661374	2.1961	7.72631	2.15522	0.0427656	0.321742	-3.97323	NOT
NC_030818.1:74750881|74761497	-1.14782	9.20536	-2.15444	0.0428339	0.321742	-4.34964	NOT
NC_030808.1:150611481|150634376	-1.92921	4.38267	-2.15384	0.0428861	0.321742	-3.83273	NOT
NC_030818.1:24554195|24577032	-1.92921	4.38267	-2.15384	0.0428861	0.321742	-3.83273	NOT
NC_030819.1:10458835|10486075	-2.0183	4.77517	-2.15357	0.0429099	0.321742	-3.83797	NOT
NC_030808.1:7833330|7845998	-1.59875	7.4238	-2.15344	0.0429211	0.321742	-4.01488	NOT
NC_030818.1:44321952|44326054	-2.02708	4.8707	-2.15267	0.0429894	0.321742	-3.86831	NOT
NC_030809.1:11694212|11696543	-1.90777	4.20656	-2.15255	0.0429997	0.321742	-3.83488	NOT
NC_030809.1:83772448|83852788	-1.90777	4.20656	-2.15255	0.0429997	0.321742	-3.83488	NOT
NC_030815.1:90045854|90064053	-1.90777	4.20656	-2.15255	0.0429997	0.321742	-3.83488	NOT
NC_030826.1:47536855|47558816	-1.90777	4.20656	-2.15255	0.0429997	0.321742	-3.83488	NOT
NC_030811.1:55604923|55636623	-1.90772	4.20656	-2.15244	0.0430092	0.321742	-3.83506	NOT
NC_030815.1:86810860|86816421	-1.90772	4.20656	-2.15244	0.0430092	0.321742	-3.83506	NOT
NC_030820.1:21529397|21560648	2.26783	4.53584	2.15235	0.0430175	0.321742	-3.82252	NOT
NC_030809.1:130488138|130504255	-1.92949	4.19713	-2.15174	0.0430705	0.321883	-3.83521	NOT
NC_030836.1:35647614|35661374	2.6709	5.05769	2.15127	0.0431118	0.321936	-3.826	NOT
NC_030815.1:78689488|78706515	2.13232	5.1732	2.15035	0.043193	0.322031	-3.82798	NOT
NC_030825.1:53853894|53855390	-2.00312	6.65497	-2.14962	0.0432573	0.322031	-3.89515	NOT
NC_030831.1:44598838|44599482	-2.02331	7.1448	-2.14951	0.0432679	0.322031	-4.04662	NOT
NC_030814.1:17534075|17563442	-1.98664	5.16898	-2.14921	0.0432938	0.322031	-3.87585	NOT
NC_030811.1:49001222|49026861	1.93021	6.16779	2.14895	0.043317	0.322031	-3.91458	NOT
NC_030816.1:19670043|19696979	-1.91573	5.40403	-2.1488	0.0433299	0.322031	-3.88915	NOT
NC_030808.1:148506008|148509910	-0.332884	11.9065	-2.14765	0.0434325	0.322356	-5.48717	NOT
NC_030826.1:30443495|30459599	2.12955	5.13972	2.14745	0.0434496	0.322356	-3.82982	NOT
NC_030816.1:73783676|73796240	2.27021	4.67166	2.14713	0.0434782	0.322356	-3.83113	NOT
NC_030813.1:72912630|72916918	-2.56466	5.04681	-2.14677	0.0435107	0.322356	-3.86569	NOT
NC_030812.1:1294349|1300412	-2.09381	4.54934	-2.14598	0.0435806	0.322417	-3.85667	NOT
NC_030810.1:34932129|34971589	-2.0183	4.76283	-2.1459	0.0435875	0.322417	-3.85072	NOT
NC_030813.1:86551735|86552935	-1.94698	5.41986	-2.14417	0.0437413	0.323074	-3.88683	NOT
NC_030815.1:44119577|44137814	-2.10365	5.11926	-2.14375	0.043779	0.323074	-3.8912	NOT
NC_030812.1:86109880|86132118	2.11904	5.15955	2.14356	0.0437963	0.323074	-3.83872	NOT
NC_030831.1:60745487|60747505	2.25137	5.23657	2.14332	0.0438172	0.323074	-3.84817	NOT
NC_030834.1:30652507|30671804	-1.96831	5.07476	-2.14298	0.0438479	0.323074	-3.87447	NOT
NC_030823.1:77433744|77499360	-2.01751	5.36243	-2.14208	0.0439283	0.323412	-3.87916	NOT
NC_030822.1:28907040|28939374	1.18525	8.97488	2.1413	0.0439984	0.323676	-4.3958	NOT
NC_030819.1:52276165|52308114	-2.07165	5.67321	-2.14021	0.0440966	0.323819	-3.91246	NOT
NC_030833.1:5590061|5613520	2.23047	5.03447	2.14007	0.0441088	0.323819	-3.84668	NOT
NC_030815.1:78919092|78962535	-1.97056	7.23037	-2.13993	0.0441212	0.323819	-3.9445	NOT
NC_030828.1:21627231|21632111	2.33461	5.82477	2.13752	0.0443392	0.325032	-3.87929	NOT
NC_030817.1:98817179|98837592	2.23254	4.25107	2.13734	0.0443555	0.325032	-3.84755	NOT
NC_030809.1:108281691|108294044	1.16101	8.42256	2.13498	0.0445684	0.326106	-4.27927	NOT
NC_030829.1:50372206|50395510	2.11537	5.92119	2.13495	0.0445714	0.326106	-3.85666	NOT
NC_030817.1:69109399|69137317	-1.99449	6.88244	-2.13365	0.0446899	0.326147	-3.93813	NOT
NC_030808.1:153843271|153848987	2.39492	4.68095	2.13364	0.044691	0.326147	-3.86178	NOT
NC_030817.1:2833151|2852080	2.35099	4.92834	2.13334	0.0447178	0.326147	-3.8568	NOT
NC_030833.1:35824366|35837687	2.26783	4.64488	2.133	0.0447492	0.326147	-3.8544	NOT
NC_030831.1:54956831|55011457	2.33811	4.56299	2.13298	0.0447504	0.326147	-3.85938	NOT
NC_030816.1:60562167|60569215	-1.98149	4.57111	-2.13175	0.0448631	0.326632	-3.87076	NOT
NC_030817.1:56624085|56663960	2.4741	6.57783	2.13149	0.0448863	0.326632	-3.95353	NOT
NC_030809.1:111362628|111362836	-2.25776	5.88404	-2.13023	0.0450023	0.327223	-3.92959	NOT
NC_030816.1:21140555|21144744	2.23254	4.45512	2.12982	0.0450396	0.327242	-3.8599	NOT
NC_030817.1:86233544|86235625	2.23056	4.63006	2.12884	0.045129	0.3276	-3.86148	NOT
NC_030836.1:47010878|47034421	-2.10645	5.66755	-2.12852	0.0451586	0.3276	-3.9201	NOT
NC_030828.1:30729873|30749938	1.08254	8.68694	2.12779	0.0452257	0.327649	-4.51657	NOT
NC_030818.1:73472935|73485026	2.11719	4.63123	2.12763	0.0452409	0.327649	-3.86561	NOT
NC_030823.1:32011911|32072105	-2.05927	5.33827	-2.12731	0.0452698	0.327649	-3.91563	NOT
NC_030823.1:31887707|32072105	-1.90273	6.42063	-2.12664	0.0453313	0.32769	-3.94713	NOT
NC_030811.1:25410498|25451926	-1.65796	8.09798	-2.12618	0.0453739	0.32769	-4.14663	NOT
NC_030813.1:61988380|61997766	-2.0183	4.91099	-2.12612	0.0453799	0.32769	-3.88348	NOT
NC_030817.1:30213442|30242575	2.14086	4.25107	2.12552	0.0454346	0.327801	-3.86549	NOT
NC_030815.1:76881592|76962878	-1.92921	4.38267	-2.12519	0.0454651	0.327801	-3.88012	NOT
NC_030826.1:24470620|24473204	-2.16213	5.01022	-2.12479	0.0455023	0.327818	-3.89597	NOT
NC_030818.1:74642426|74659355	-1.88929	6.19248	-2.1237	0.0456034	0.328103	-3.92724	NOT
NC_030819.1:804706|836064	-2.06283	4.85705	-2.12361	0.0456115	0.328103	-3.88761	NOT
NC_030820.1:11816728|11842004	-2.0213	4.73989	-2.12159	0.0457993	0.328818	-3.88811	NOT
NC_030821.1:66300712|66313540	2.26894	6.18237	2.12145	0.0458127	0.328818	-3.93096	NOT
NC_030836.1:519774|538605	-1.685	6.7584	-2.12097	0.0458574	0.328818	-3.97153	NOT
NW_017189517.1:20355792|20358702	-1.90167	5.82383	-2.1206	0.0458911	0.328818	-3.93569	NOT
NC_030828.1:44445404|44451266	-1.99542	5.27243	-2.12012	0.0459363	0.328818	-3.92629	NOT
NC_030819.1:33661498|33676419	-1.88832	5.15955	-2.11987	0.0459598	0.328818	-3.91124	NOT
NC_030826.1:13126025|13138272	2.23254	4.64356	2.11963	0.0459824	0.328818	-3.87661	NOT
NC_030814.1:17534075|17555834	-1.44099	8.4215	-2.11917	0.0460253	0.328818	-4.23905	NOT
NC_030832.1:13954229|13960749	-2.206	5.89722	-2.11908	0.046033	0.328818	-3.95384	NOT
NC_030815.1:9870000|9874446	2.25301	4.46746	2.11879	0.0460603	0.328818	-3.87878	NOT
NW_017189896.1:135855|145885	1.70866	7.20681	2.11778	0.0461551	0.329183	-4.01507	NOT
NC_030809.1:121212428|121242081	-1.72291	7.05495	-2.11729	0.046201	0.329183	-3.99096	NOT
NC_030811.1:74056043|74060368	2.23254	4.49962	2.11712	0.0462165	0.329183	-3.8807	NOT
NC_030825.1:51719041|51719319	-1.98137	4.395	-2.11651	0.0462741	0.329344	-3.89587	NOT
NW_017189516.1:21137821|21186419	-1.97959	4.24685	-2.11389	0.0465208	0.33085	-3.90363	NOT
NC_030815.1:5654592|5659632	-2.10544	4.59094	-2.1135	0.0465571	0.330858	-3.90861	NOT
NC_030812.1:82071325|82096518	-1.92955	4.37324	-2.11219	0.0466813	0.33149	-3.90047	NOT
NC_030810.1:42554595|42560714	-1.96808	7.77267	-2.11164	0.0467338	0.331613	-4.06415	NOT
NC_030817.1:51877798|51878696	1.35441	7.6628	2.10798	0.0470812	0.333619	-4.16052	NOT
NC_030820.1:16090927|16097379	1.92176	6.33118	2.10792	0.0470875	0.333619	-3.92694	NOT
NC_030835.1:31223605|31239273	-1.70569	6.4132	-2.10594	0.0472764	0.334577	-3.97612	NOT
NC_030814.1:17085317|17113658	-1.95849	4.867	-2.10572	0.0472971	0.334577	-3.95867	NOT
NC_030828.1:39613571|39631087	2.22358	4.8291	2.10506	0.0473607	0.334577	-3.90904	NOT
NC_030828.1:5265710|5268027	2.09279	9.14098	2.10501	0.047365	0.334577	-4.4073	NOT
NW_017189516.1:31423090|31423547	2.45195	6.92644	2.10421	0.0474424	0.334772	-4.01799	NOT
NC_030823.1:11055314|11069870	2.14804	4.88945	2.10339	0.0475206	0.334772	-3.90453	NOT
NC_030831.1:58175423|58177785	-1.85437	6.82784	-2.1033	0.0475295	0.334772	-3.96352	NOT
NC_030819.1:84813480|84860941	-1.98137	4.70693	-2.10301	0.0475578	0.334772	-3.91803	NOT
NC_030815.1:24996734|25002136	2.41861	5.66326	2.10286	0.047572	0.334772	-3.91588	NOT
NC_030811.1:110914300|110926066	-2.00645	5.24298	-2.10251	0.047606	0.334772	-3.96862	NOT
NC_030814.1:84193926|84212544	0.991464	9.66749	2.10062	0.047788	0.33545	-4.55171	NOT
NC_030828.1:48728207|48761223	2.001	4.73488	2.10056	0.0477934	0.33545	-3.90889	NOT
NC_030812.1:67172481|67173205	-2.07493	5.63576	-2.1004	0.0478094	0.33545	-3.96888	NOT
NC_030820.1:47261490|47276947	2.19222	4.74722	2.0999	0.0478575	0.335538	-3.91459	NOT
NC_030834.1:18788279|18794070	2.20202	4.99709	2.09628	0.0482095	0.337683	-3.91573	NOT
NC_030818.1:14444904|14466180	-1.49397	7.92434	-2.09601	0.0482352	0.337683	-4.10585	NOT
NC_030808.1:113058929|113077478	-1.99111	5.27782	-2.09544	0.0482913	0.337824	-3.95761	NOT
NC_030812.1:106727625|106728448	-1.94511	10.1448	-2.09417	0.0484151	0.338438	-4.5747	NOT
NC_030817.1:53627068|53628619	-1.93144	5.20138	-2.09265	0.0485642	0.338886	-3.95397	NOT
NC_030809.1:24707920|24715386	2.26544	4.653	2.09252	0.0485772	0.338886	-3.92052	NOT
NC_030813.1:87271512|87299025	-2.0905	4.56299	-2.09241	0.0485872	0.338886	-3.93941	NOT
NC_030814.1:64299985|64300567	2.14894	5.06416	2.09104	0.0487221	0.339476	-3.93535	NOT
NC_030826.1:54407995|54409923	2.38549	4.37324	2.09056	0.0487689	0.339476	-3.92306	NOT
NC_030829.1:35064511|35064831	1.28868	8.13601	2.09045	0.0487801	0.339476	-4.36617	NOT
NC_030835.1:32644993|32661521	-1.9746	5.72183	-2.08989	0.0488353	0.339569	-3.96177	NOT
NC_030818.1:95685139|95700702	2.21167	5.50077	2.08932	0.0488916	0.339569	-3.94837	NOT
NC_030820.1:32285545|32311625	-2.10154	4.91099	-2.08907	0.0489164	0.339569	-3.94431	NOT
NC_030816.1:53423544|53438458	-2.00374	6.30408	-2.08857	0.0489653	0.339569	-3.99375	NOT
NC_030817.1:43704300|43724900	-1.85435	7.17392	-2.08828	0.0489941	0.339569	-4.02415	NOT
NC_030810.1:88075403|88076790	-1.92421	4.80494	-2.08789	0.049033	0.339569	-3.97623	NOT
NC_030811.1:56703779|56765980	-1.96444	4.395	-2.08756	0.049066	0.339569	-3.94328	NOT
NC_030820.1:18132563|18143295	-1.88981	6.34075	-2.08739	0.0490821	0.339569	-3.99174	NOT
NC_030820.1:37961160|37967450	2.22341	4.46085	2.08659	0.0491614	0.33981	-3.93081	NOT
NC_030813.1:86007936|86008143	2.6492	4.08699	2.08569	0.0492507	0.33981	-3.93357	NOT
NC_030811.1:8722128|8735718	-0.783658	10.5564	-2.08558	0.0492615	0.33981	-4.86902	NOT
NC_030822.1:29865747|29870687	2.31287	4.71695	2.08556	0.0492642	0.33981	-3.93528	NOT
NC_030816.1:74398538|74491308	-2.67369	4.87767	-2.08485	0.0493347	0.33981	-4.01066	NOT
NC_030818.1:67596136|67599399	2.47402	6.04576	2.08467	0.0493524	0.33981	-3.96318	NOT
NC_030812.1:26265276|26266341	-1.90777	4.38267	-2.08443	0.0493765	0.33981	-3.94689	NOT
NC_030815.1:24761807|24762796	-1.92949	4.54934	-2.08355	0.0494637	0.33981	-3.94726	NOT
NC_030817.1:65480941|65487002	-2.03844	4.47689	-2.08316	0.0495027	0.33981	-3.95044	NOT
NC_030826.1:15583437|15587373	-2.01839	4.55877	-2.08269	0.0495492	0.33981	-3.95471	NOT
NC_030825.1:15258609|15263567	2.33385	4.80888	2.08266	0.0495528	0.33981	-3.93977	NOT
NC_030818.1:9106842|9109516	2.13106	5.13291	2.08234	0.0495844	0.33981	-3.93581	NOT
NC_030825.1:48197302|48202889	-1.92921	4.6946	-2.08232	0.0495865	0.33981	-3.95031	NOT
NC_030820.1:64551111|64577203	2.13294	4.51718	2.08174	0.0496445	0.33996	-3.93972	NOT
NC_030810.1:40056419|40078403	2.03199	5.20687	2.08119	0.0496998	0.340092	-3.94327	NOT
NC_030810.1:26972578|27007561	-1.94014	5.75103	-2.08064	0.049755	0.340122	-3.99465	NOT
NC_030817.1:57496758|57614364	-1.99393	6.7401	-2.08028	0.0497913	0.340122	-4.00346	NOT
NC_030818.1:22619566|22621400	-0.882917	9.57579	-2.07945	0.0498743	0.340122	-4.67118	NOT
NW_017189516.1:31472342|31482472	-1.90933	4.90156	-2.07937	0.0498823	0.340122	-3.97797	NOT
NC_030820.1:33138506|33150753	-1.90749	4.2189	-2.07934	0.0498851	0.340122	-3.95665	NOT
NC_030831.1:61101787|61114405	2.2843	4.91099	2.07668	0.0501528	0.3417	-3.95155	NOT
NW_017189530.1:310269|312249	2.60642	6.27503	2.07435	0.0503884	0.343057	-3.99704	NOT
NC_030827.1:8759730|8763231	-1.89581	4.83833	-2.07324	0.0505015	0.343392	-4.00683	NOT
NC_030827.1:58738400|58803650	2.31365	5.40383	2.07315	0.0505106	0.343392	-3.96342	NOT
NC_030818.1:37613503|37618604	0.634402	10.8945	2.0715	0.0506781	0.34368	-4.99174	NOT
NC_030811.1:26009417|26013676	-1.96444	4.653	-2.07119	0.0507098	0.34368	-3.96989	NOT
NC_030834.1:29116451|29117521	-2.21297	6.21022	-2.07083	0.0507466	0.34368	-4.03637	NOT
NC_030812.1:41841161|41842667	2.19133	4.44302	2.07063	0.0507676	0.34368	-3.95555	NOT
NC_030824.1:65818183|65830441	-1.99285	5.18243	-2.07061	0.0507694	0.34368	-4.01745	NOT
NC_030810.1:85822164|85824048	-1.99064	4.50906	-2.07019	0.0508124	0.34368	-3.97563	NOT
NC_030822.1:50186448|50187483	-1.6671	6.90375	-2.06988	0.0508436	0.34368	-4.17949	NOT
NC_030818.1:10482575|10484696	1.68285	7.4265	2.06987	0.0508452	0.34368	-4.06778	NOT
NC_030826.1:61653100|61663802	-1.35607	8.51495	-2.0695	0.050883	0.343689	-4.32804	NOT
NC_030808.1:70012056|70015399	-1.92949	4.71311	-2.06749	0.0510883	0.343828	-3.97332	NOT
NC_030829.1:46946528|46949796	-1.90777	4.72254	-2.06669	0.0511704	0.343828	-3.97568	NOT
NC_030818.1:13052628|13056605	2.23547	6.14172	2.06644	0.0511961	0.343828	-4.00382	NOT
NC_030816.1:19675201|19696979	-1.9178	4.18502	-2.06637	0.051204	0.343828	-3.97383	NOT
NC_030824.1:19249809|19250190	-1.95756	5.87043	-2.06636	0.0512044	0.343828	-4.02903	NOT
NC_030814.1:80452875|80502656	-2.02393	5.89994	-2.06607	0.0512348	0.343828	-4.03422	NOT
NC_030810.1:54113446|54117089	2.24117	5.28327	2.06577	0.0512649	0.343828	-3.97291	NOT
NC_030828.1:66290316|66302503	-1.84848	4.70693	-2.06564	0.0512783	0.343828	-3.97432	NOT
NC_030826.1:4712066|4715364	1.51971	7.07339	2.06512	0.0513322	0.343828	-4.12472	NOT
NC_030834.1:12540892|12541328	-2.07068	6.02892	-2.06502	0.0513425	0.343828	-4.04068	NOT
NC_030817.1:60315683|60317459	-1.84858	4.17861	-2.06493	0.0513523	0.343828	-3.97548	NOT
NC_030825.1:50041663|50043848	-2.10544	4.88922	-2.06492	0.0513529	0.343828	-3.98807	NOT
NC_030809.1:4389472|4413534	2.32197	4.66222	2.06467	0.0513787	0.343828	-3.96513	NOT
NC_030817.1:44587060|44596641	-1.92052	4.22391	-2.06291	0.0515603	0.344553	-3.98392	NOT
NC_030829.1:21435868|21450017	-1.92052	4.22391	-2.06291	0.0515603	0.344553	-3.98392	NOT
NC_030810.1:115920960|115940873	2.2285	5.36389	2.06206	0.0516482	0.344896	-3.97086	NOT
NW_017189517.1:26360819|26378335	-2.02138	4.4819	-2.06143	0.0517136	0.345087	-3.98631	NOT
NC_030808.1:36985708|37004698	-2.09107	4.23348	-2.06028	0.0518334	0.345381	-3.98938	NOT
NC_030825.1:51617825|51680294	2.17183	7.956	2.06	0.0518622	0.345381	-4.03079	NOT
NC_030821.1:26031284|26037248	2.16361	5.00521	2.05993	0.05187	0.345381	-3.97235	NOT
NC_030812.1:76774413|76813531	-1.85307	5.12499	-2.0594	0.0519249	0.345381	-4.02262	NOT
NC_030818.1:105666855|105670084	1.99826	9.6337	2.05925	0.0519412	0.345381	-4.52205	NOT
NC_030811.1:17717781|17730328	2.24722	4.45896	2.05886	0.0519817	0.345407	-3.97843	NOT
NC_030808.1:72662515|72665923	-1.91944	5.63947	-2.05845	0.0520239	0.345443	-4.02274	NOT
NC_030820.1:34114415|34139593	-2.0823	4.24397	-2.05789	0.0520823	0.345587	-3.99459	NOT
NC_030817.1:20467735|20477331	-2.0213	4.81117	-2.05708	0.0521669	0.345905	-3.99335	NOT
NC_030816.1:10189553|10195805	-2.00334	5.63408	-2.05509	0.0523755	0.346817	-4.03173	NOT
NC_030818.1:43542246|43543636	2.00139	8.53352	2.05506	0.0523783	0.346817	-4.37249	NOT
NC_030825.1:20594197|20609349	2.09378	4.95127	2.05394	0.052496	0.346935	-3.99049	NOT
NC_030812.1:89220217|89230769	1.23132	7.84405	2.05369	0.0525223	0.346935	-4.33432	NOT
NC_030808.1:82657033|82658098	-1.90146	4.54934	-2.05255	0.0526428	0.346935	-4.02173	NOT
NC_030812.1:11761232|11803379	-1.90777	4.46455	-2.05254	0.0526437	0.346935	-3.99854	NOT
NC_030831.1:49153220|49174738	1.9989	5.53615	2.05238	0.0526605	0.346935	-3.98276	NOT
NC_030812.1:4816534|4824459	2.00527	6.2923	2.05193	0.0527078	0.346935	-4.03091	NOT
NC_030811.1:71116818|71155489	2.0401	4.73488	2.05189	0.0527125	0.346935	-3.99055	NOT
NC_030818.1:98216|106135	-1.9418	7.23713	-2.05178	0.0527242	0.346935	-4.15197	NOT
NC_030808.1:83445292|83446683	-2.13164	4.88805	-2.05174	0.0527279	0.346935	-4.02815	NOT
NW_017189516.1:61426100|61451279	2.27021	4.40273	2.05071	0.0528372	0.347402	-3.98798	NOT
NC_030810.1:36938757|36958237	2.28485	5.10983	2.05033	0.0528778	0.347402	-3.99214	NOT
NC_030818.1:26290282|26295016	0.762156	9.21027	2.05002	0.0529097	0.347402	-4.71316	NOT
NC_030822.1:50675907|50689949	2.3588	7.08705	2.04887	0.053032	0.347963	-4.03262	NOT
NC_030827.1:3111764|3131610	-1.88169	6.62346	-2.04758	0.0531689	0.348617	-4.06611	NOT
NC_030810.1:38881846|38907239	-1.90777	4.77648	-2.0464	0.0532952	0.349021	-4.00844	NOT
NC_030811.1:5852794|5854465	1.9989	5.03738	2.04631	0.0533046	0.349021	-3.99249	NOT
NC_030813.1:66759698|66762238	-1.21789	8.71581	-2.04584	0.0533542	0.349102	-4.49524	NOT
NC_030818.1:74221904|74251724	-1.84848	5.01886	-2.04389	0.0535625	0.35006	-4.00937	NOT
NC_030810.1:86452005|86466519	2.11579	4.68095	2.04378	0.0535749	0.35006	-3.99923	NOT
NC_030827.1:13591013|13606414	-2.28548	5.82512	-2.04325	0.0536317	0.350102	-4.05579	NOT
NC_030822.1:38520533|38523875	-1.90753	4.395	-2.04302	0.0536558	0.350102	-4.01539	NOT
NC_030826.1:47354952|47360831	-2.0183	4.59906	-2.04202	0.0537637	0.350351	-4.0206	NOT
NC_030810.1:52140823|52192869	2.10009	5.4757	2.04165	0.0538035	0.350351	-4.00215	NOT
NC_030809.1:130046115|130055571	2.20732	6.63046	2.04163	0.0538056	0.350351	-4.06815	NOT
NC_030814.1:64284134|64319084	2.13106	4.42717	2.04106	0.0538671	0.350509	-4.0022	NOT
NC_030821.1:66922185|66944777	2.12955	4.6114	2.0402	0.0539595	0.350867	-4.00396	NOT
NC_030811.1:1355301|1358088	-1.9646	4.73488	-2.03907	0.0540815	0.351332	-4.02175	NOT
NC_030817.1:82495723|82505196	2.23886	5.20115	2.0387	0.0541218	0.351332	-4.009	NOT
NC_030830.1:45179958|45184616	-1.82265	5.02504	-2.0385	0.0541431	0.351332	-4.05975	NOT
NC_030814.1:56311436|56343252	2.35058	5.43227	2.03601	0.0544129	0.352164	-4.02466	NOT
NC_030831.1:32648612|32650377	-1.25735	8.15053	-2.03539	0.0544802	0.352164	-4.35555	NOT
NC_030814.1:91238751|91240351	1.62121	7.21849	2.03466	0.0545599	0.352164	-4.15138	NOT
NC_030831.1:20812598|20853568	-1.95558	4.40001	-2.03426	0.0546029	0.352164	-4.03008	NOT
NC_030809.1:74043712|74064768	-2.05559	5.05103	-2.03409	0.0546218	0.352164	-4.03393	NOT
NC_030812.1:30814260|30840406	2.47437	4.02102	2.03402	0.0546293	0.352164	-4.01423	NOT
NC_030817.1:2839436|2852080	-2.02553	5.90558	-2.03372	0.0546625	0.352164	-4.06652	NOT
NC_030820.1:50957120|50972117	-1.77318	6.79839	-2.03354	0.0546817	0.352164	-4.09478	NOT
NC_030815.1:74342379|74345732	-1.82175	4.16496	-2.03333	0.0547047	0.352164	-4.02489	NOT
NC_030832.1:21609026|21645168	-1.82175	4.16496	-2.03333	0.0547047	0.352164	-4.02489	NOT
NC_030811.1:5298920|5301457	-1.8217	4.16496	-2.03318	0.0547204	0.352164	-4.02512	NOT
NC_030825.1:47592807|47593887	-1.8217	4.16496	-2.03318	0.0547204	0.352164	-4.02512	NOT
NC_030813.1:86780773|86809977	-1.81889	5.63276	-2.03116	0.0549419	0.353348	-4.06903	NOT
NC_030817.1:20462490|20483509	1.56771	6.8881	2.03016	0.0550515	0.353571	-4.18546	NOT
NC_030828.1:7278355|7285683	-1.85052	6.97763	-2.03016	0.0550517	0.353571	-4.11792	NOT
NC_030821.1:9830422|9847430	-1.84127	5.6799	-2.02961	0.0551123	0.353719	-4.07008	NOT
NC_030818.1:80593763|80615793	-1.67982	6.69421	-2.02912	0.0551657	0.35382	-4.0965	NOT
NC_030825.1:22280072|22286845	1.10422	8.5661	2.02827	0.0552596	0.353862	-4.48626	NOT
NC_030815.1:9846224|9857613	1.95447	7.57372	2.02769	0.0553227	0.353862	-4.15042	NOT
NC_030817.1:82481447|82487252	-2.06655	5.25138	-2.02751	0.0553432	0.353862	-4.06961	NOT
NC_030818.1:18712494|18787848	-1.92949	4.71311	-2.0275	0.0553439	0.353862	-4.03767	NOT
NW_017189516.1:25075474|25079768	-1.99057	4.56299	-2.02735	0.0553604	0.353862	-4.04474	NOT
NC_030810.1:112096161|112215668	2.30992	3.96592	2.02635	0.0554714	0.354332	-4.02647	NOT
NC_030812.1:79838943|80022857	-1.9646	4.77939	-2.02543	0.0555729	0.354669	-4.04361	NOT
NC_030816.1:72748102|72760125	-1.81129	4.67166	-2.02508	0.0556114	0.354669	-4.06795	NOT
NC_030829.1:7788252|7814087	2.04186	6.37558	2.02371	0.0557628	0.354669	-4.06036	NOT
NC_030822.1:76205604|76223608	-2.0956	5.00178	-2.02334	0.0558047	0.354669	-4.08909	NOT
NC_030817.1:1964708|1966152	2.14857	6.30721	2.02325	0.0558138	0.354669	-4.03344	NOT
NC_030820.1:32834042|32854611	-1.45337	7.83917	-2.02314	0.0558268	0.354669	-4.26285	NOT
NC_030814.1:2185381|2203904	2.23444	4.85184	2.02301	0.0558405	0.354669	-4.03334	NOT
NC_030813.1:67622313|67636286	-1.37567	7.82929	-2.02298	0.0558448	0.354669	-4.32659	NOT
NC_030822.1:60155374|60174934	-1.9646	4.91521	-2.02249	0.0558989	0.354669	-4.04831	NOT
NC_030814.1:14134935|14188431	2.19562	7.61262	2.02247	0.0559011	0.354669	-4.29647	NOT
NC_030832.1:10653417|10659269	-1.79905	4.51718	-2.02172	0.055985	0.354962	-4.06557	NOT
NC_030817.1:59911581|59943643	-1.26029	8.42371	-2.01957	0.0562241	0.356237	-4.35047	NOT
NC_030832.1:25070207|25090628	-2.03099	5.09211	-2.01821	0.0563764	0.356962	-4.05576	NOT
NC_030818.1:66320975|66341143	-1.85432	6.70767	-2.0158	0.056648	0.358441	-4.14289	NOT
NC_030836.1:44092143|44092340	2.28268	3.95748	2.01409	0.0568404	0.35931	-4.04614	NOT
NC_030816.1:37565949|37585449	-1.98869	6.40555	-2.0139	0.0568619	0.35931	-4.14052	NOT
NC_030812.1:83440087|83460950	-0.97811	9.13478	-2.01283	0.0569827	0.359832	-4.56654	NOT
NC_030825.1:51332148|51333709	-2.03303	4.90156	-2.0122	0.0570545	0.359869	-4.10583	NOT
NC_030813.1:22759655|22770626	2.1965	4.53584	2.0121	0.057065	0.359869	-4.04978	NOT
NC_030811.1:56393857|56418190	-2.0191	4.21719	-2.01016	0.0572853	0.361016	-4.06775	NOT
NC_030821.1:71447243|71465804	-1.90707	6.57248	-2.00951	0.05736	0.361172	-4.12446	NOT
NC_030834.1:26263263|26281959	-1.78933	7.84331	-2.00927	0.0573867	0.361172	-4.24617	NOT
NC_030825.1:56032827|56034185	-1.00292	8.77958	-2.00846	0.057479	0.36151	-4.59803	NOT
NW_017189517.1:24202489|24205948	-2.00202	5.66493	-2.00752	0.0575866	0.361539	-4.09959	NOT
NC_030812.1:6040135|6052686	-2.07268	4.57884	-2.00748	0.0575911	0.361539	-4.07873	NOT
NC_030822.1:30878916|30881992	-2.10172	4.50484	-2.00741	0.0575989	0.361539	-4.076	NOT
NC_030823.1:64814940|64825930	-1.92921	4.55877	-2.0065	0.0577035	0.361955	-4.07224	NOT
NC_030822.1:44093841|44103215	1.27365	7.78267	2.0057	0.0577951	0.362288	-4.35485	NOT
NC_030820.1:42329000|42338273	-1.82316	8.9407	-2.00486	0.0578906	0.362645	-4.40866	NOT
NW_017189530.1:321166|321671	-1.55987	6.7159	-2.0042	0.0579672	0.362806	-4.19116	NOT
NC_030822.1:54428529|54429828	2.2685	5.02795	2.00397	0.0579934	0.362806	-4.06353	NOT
NC_030815.1:27805904|27807873	-1.23677	9.29638	-2.00247	0.0581657	0.362837	-4.94506	NOT
NW_017189516.1:65549200|65552397	-1.829	4.70693	-2.00201	0.0582193	0.362837	-4.09964	NOT
NC_030808.1:72817588|72839554	2.02106	5.48091	2.00198	0.0582227	0.362837	-4.06157	NOT
NC_030808.1:69047458|69077695	-2.07964	6.12681	-2.00107	0.058327	0.362837	-4.14626	NOT
NC_030829.1:50386803|50391460	2.17602	6.91276	2.0006	0.0583821	0.362837	-4.13012	NOT
NC_030835.1:17678660|17681631	-1.87255	5.8287	-2.0003	0.0584163	0.362837	-4.12146	NOT
NC_030818.1:9997676|9998093	2.03638	5.43931	2.00026	0.0584217	0.362837	-4.06562	NOT
NC_030818.1:74845237|74858828	-1.82175	4.51718	-2.00008	0.0584416	0.362837	-4.0778	NOT
NC_030816.1:71634382|71651097	-1.84848	4.35472	-1.99992	0.0584609	0.362837	-4.07951	NOT
NC_030835.1:40072020|40072294	2.014	6.24095	1.99981	0.0584729	0.362837	-4.1349	NOT
NC_030811.1:110914300|110971885	2.11053	5.92447	1.9997	0.0584855	0.362837	-4.0705	NOT
NC_030809.1:42299185|42300358	2.02771	7.99072	1.99967	0.0584896	0.362837	-4.24235	NOT
NC_030828.1:13665061|13666342	-1.85071	4.19713	-1.99958	0.0584998	0.362837	-4.08211	NOT
NC_030822.1:64396626|64441411	1.88079	5.04239	1.99757	0.0587329	0.363831	-4.0821	NOT
NC_030826.1:35132035|35150285	-2.05332	6.09547	-1.99753	0.0587373	0.363831	-4.15628	NOT
NC_030833.1:9545820|9555141	2.31444	3.96592	1.99666	0.0588392	0.36401	-4.07347	NOT
NC_030815.1:72524098|72525202	-1.21676	8.27106	-1.9964	0.0588688	0.36401	-4.45192	NOT
NC_030821.1:55641059|55655556	1.97644	5.19497	1.99629	0.0588823	0.36401	-4.07995	NOT
NC_030833.1:11956232|11980319	2.30723	5.47162	1.99536	0.0589903	0.364038	-4.08258	NOT
NC_030817.1:81402172|81465361	1.87467	4.68095	1.99468	0.0590696	0.364038	-4.08667	NOT
NC_030835.1:30035767|30045276	1.87467	4.68095	1.99468	0.0590696	0.364038	-4.08667	NOT
NC_030808.1:96920123|96930447	1.99752	5.34509	1.99458	0.0590822	0.364038	-4.08042	NOT
NC_030836.1:17037907|17045551	2.08456	4.94316	1.9943	0.059115	0.364038	-4.07616	NOT
NC_030828.1:66767276|66811875	-2.10194	4.67807	-1.99405	0.0591436	0.364038	-4.09682	NOT
NC_030835.1:21105591|21124466	-1.84504	7.42633	-1.99393	0.0591577	0.364038	-4.18559	NOT
NC_030822.1:34632000|34633181	2.04241	4.395	1.99349	0.0592089	0.364115	-4.07627	NOT
NW_017189785.1:8594|14037	-1.88174	5.03738	-1.99316	0.0592478	0.364116	-4.09227	NOT
NC_030815.1:94379232|94407339	-1.81078	4.69328	-1.99214	0.0593671	0.364162	-4.11284	NOT
NC_030821.1:57302726|57314457	-2.0555	5.05604	-1.99198	0.0593863	0.364162	-4.10245	NOT
NC_030814.1:28957765|28975337	-2.10154	5.88539	-1.99194	0.0593908	0.364162	-4.15851	NOT
NC_030810.1:98837791|98850090	-0.988629	9.15971	-1.99178	0.05941	0.364162	-4.67594	NOT
NC_030814.1:50458333|50460430	-2.04722	5.10075	-1.99077	0.0595286	0.364652	-4.13382	NOT
NC_030818.1:26280735|26295016	1.49874	7.35743	1.9898	0.0596432	0.364955	-4.25595	NOT
NC_030823.1:75133967|75163614	-1.15921	8.78284	-1.98969	0.0596557	0.364955	-4.49997	NOT
NW_017189796.1:155371|157942	-1.84848	5.12081	-1.98834	0.0598147	0.36569	-4.09781	NOT
NC_030812.1:70935481|70987832	2.14928	4.57111	1.98785	0.0598726	0.365806	-4.08959	NOT
NC_030811.1:49021496|49051866	2.22299	3.93914	1.98633	0.0600533	0.366236	-4.09047	NOT
NC_030813.1:86006250|86009790	2.28928	3.95748	1.98631	0.0600547	0.366236	-4.08995	NOT
NC_030812.1:89224357|89224885	1.43474	7.41236	1.98627	0.0600598	0.366236	-4.32701	NOT
NC_030818.1:96714402|96756768	-1.88599	5.96302	-1.98499	0.0602118	0.366782	-4.16668	NOT
NC_030833.1:29240204|29250491	-0.94689	9.37325	-1.98457	0.0602617	0.366782	-4.6641	NOT
NC_030811.1:79888441|79894691	2.33612	4.88566	1.9839	0.0603411	0.366782	-4.10082	NOT
NC_030816.1:61789253|61794759	-1.17676	9.47003	-1.9839	0.0603417	0.366782	-4.76097	NOT
NC_030831.1:21300656|21307067	2.1914	4.83833	1.98388	0.0603441	0.366782	-4.09428	NOT
NC_030829.1:7652856|7658625	1.88079	4.59906	1.98307	0.060441	0.367132	-4.105	NOT
NC_030812.1:46840182|46843026	-1.97671	5.56832	-1.98274	0.0604799	0.367132	-4.15785	NOT
NC_030818.1:93656517|93657429	2.02884	4.50906	1.98213	0.0605525	0.367336	-4.10139	NOT
NC_030836.1:16934779|16947846	2.0787	8.67089	1.98057	0.0607388	0.368229	-4.40529	NOT
NC_030828.1:6534709|6558163	2.20178	5.98755	1.97983	0.0608284	0.368535	-4.1489	NOT
NC_030818.1:93650281|93678796	1.47129	7.38449	1.9794	0.0608791	0.368605	-4.28534	NOT
NC_030824.1:31377041|31404786	2.16646	5.59547	1.97724	0.0611396	0.369818	-4.10985	NOT
NC_030836.1:45946267|45956837	-1.79637	5.77397	-1.97688	0.0611824	0.369818	-4.15457	NOT
NC_030825.1:47817709|47820574	-2.01848	4.59906	-1.97676	0.0611975	0.369818	-4.12456	NOT
NC_030809.1:74551508|74573531	-1.80763	5.34931	-1.97534	0.0613683	0.370209	-4.138	NOT
NC_030817.1:25480123|25480551	-1.92921	4.59094	-1.97512	0.0613954	0.370209	-4.12184	NOT
NC_030826.1:33479548|33531179	1.85187	4.73488	1.97495	0.0614163	0.370209	-4.11776	NOT
NC_030810.1:77448086|77469212	2.30388	3.95748	1.97492	0.0614196	0.370209	-4.10782	NOT
NC_030836.1:31457054|31470198	-1.75651	4.15262	-1.97405	0.0615253	0.370609	-4.11761	NOT
NC_030824.1:63346672|63398730	1.84594	4.86127	1.97257	0.0617039	0.371291	-4.12149	NOT
NC_030809.1:99076887|99117229	1.84594	4.55877	1.97246	0.0617173	0.371291	-4.12166	NOT
NC_030822.1:42389205|42389460	2.18954	5.32215	1.97087	0.0619115	0.372033	-4.11929	NOT
NC_030816.1:7171167|7210598	-1.8016	5.10075	-1.9708	0.0619198	0.372033	-4.12541	NOT
NW_017189516.1:53215756|53251177	-1.98092	4.20285	-1.96976	0.0620461	0.3722	-4.12981	NOT
NC_030823.1:62786993|62791568	-1.85545	6.02014	-1.96973	0.0620497	0.3722	-4.17047	NOT
NC_030834.1:7937121|7940418	-1.82175	4.34107	-1.96934	0.0620972	0.3722	-4.12621	NOT
NC_030821.1:81857756|81858684	2.15727	4.5249	1.96927	0.0621059	0.3722	-4.11644	NOT
NC_030822.1:67934864|67958044	-1.8016	4.17861	-1.96843	0.0622087	0.372579	-4.12912	NOT
NC_030827.1:23542726|23552536	2.07939	4.74853	1.96679	0.0624099	0.373546	-4.11796	NOT
NC_030815.1:42250410|42384474	2.07085	5.01561	1.96331	0.0628385	0.37575	-4.13139	NOT
NC_030811.1:16856995|16877262	-1.9528	5.22714	-1.96315	0.062858	0.37575	-4.18718	NOT
NC_030816.1:78789321|78792210	2.05047	5.04122	1.96211	0.0629863	0.376192	-4.13742	NOT
NC_030817.1:89747751|89761850	1.61088	6.69197	1.96176	0.0630297	0.376192	-4.24121	NOT
NC_030829.1:21071927|21078009	-1.29154	8.09977	-1.96158	0.0630519	0.376192	-4.51808	NOT
NC_030825.1:18685452|18690749	-1.75651	4.81677	-1.96025	0.0632166	0.376936	-4.13919	NOT
NC_030809.1:50584204|50592796	-1.88159	4.76705	-1.9591	0.0633593	0.377548	-4.14583	NOT
NC_030822.1:66203046|66222101	2.00669	4.74722	1.95878	0.0634	0.377551	-4.13056	NOT
NC_030814.1:67271989|67355188	4.177	6.71731	1.95818	0.0634748	0.377662	-4.25487	NOT
NC_030831.1:49850916|49856541	1.56923	8.40769	1.95798	0.0634989	0.377662	-4.45368	NOT
NC_030810.1:69727910|69737034	-1.8466	5.37749	-1.95647	0.0636878	0.377967	-4.17307	NOT
NC_030816.1:29026282|29090525	-2.05891	4.99	-1.95622	0.0637194	0.377967	-4.16137	NOT
NC_030831.1:40253104|40263109	-1.83105	5.58436	-1.95578	0.0637737	0.377967	-4.19908	NOT
NC_030824.1:27762064|27767701	-1.85524	4.85466	-1.95576	0.0637768	0.377967	-4.17978	NOT
NC_030833.1:42699967|42700818	2.00981	5.43002	1.95569	0.0637852	0.377967	-4.14362	NOT
NC_030812.1:96254726|96260948	2.07832	8.27245	1.95551	0.0638077	0.377967	-4.46066	NOT
NC_030809.1:126784953|126793052	-1.4687	9.7887	-1.95532	0.0638314	0.377967	-4.77189	NOT
NW_017189516.1:7134687|7148472	0.958019	8.27175	1.95323	0.0640934	0.378859	-4.64549	NOT
NC_030825.1:51717476|51719319	-1.53282	6.87485	-1.95319	0.064099	0.378859	-4.26842	NOT
NC_030815.1:43964814|43970887	-2.10237	5.49075	-1.95316	0.0641028	0.378859	-4.1612	NOT
NC_030814.1:104473433|104475335	-0.90301	9.19104	-1.9519	0.0642604	0.379294	-4.82375	NOT
NC_030817.1:97941407|97941825	-1.74556	4.4819	-1.95147	0.0643144	0.379294	-4.17074	NOT
NC_030823.1:31887707|32012036	-1.74556	4.4819	-1.95147	0.0643144	0.379294	-4.17074	NOT
NW_017189851.1:80980|94066	-1.89846	5.90318	-1.95129	0.0643377	0.379294	-4.19843	NOT
NC_030811.1:58768433|58782610	-1.95165	4.20097	-1.94809	0.0647419	0.381211	-4.16347	NOT
NC_030811.1:89240871|89258669	-1.95461	5.34221	-1.94786	0.0647716	0.381211	-4.19435	NOT
NW_017189715.1:19012|19307	-1.94848	4.19713	-1.94756	0.0648095	0.381211	-4.16384	NOT
NC_030810.1:52156084|52182834	-1.76107	5.18904	-1.94722	0.0648525	0.381211	-4.20356	NOT
NC_030820.1:21536421|21560648	2.16366	5.73209	1.94705	0.0648739	0.381211	-4.15247	NOT
NC_030824.1:58194471|58195040	-1.53293	8.40877	-1.9468	0.0649059	0.381211	-4.56042	NOT
NC_030810.1:40095787|40111527	-1.90419	6.18508	-1.94627	0.0649729	0.381241	-4.2064	NOT
NC_030809.1:41795454|41798479	-1.7932	6.3899	-1.94582	0.0650298	0.381241	-4.21615	NOT
NC_030808.1:145638772|145639350	-1.75197	4.50906	-1.9458	0.0650329	0.381241	-4.18448	NOT
NC_030817.1:51942299|51942966	1.46932	7.28215	1.94548	0.0650731	0.381241	-4.33927	NOT
NC_030808.1:130413274|130428600	-1.92066	4.4819	-1.94448	0.0652014	0.381755	-4.17203	NOT
NC_030810.1:71250442|71278523	-1.34683	7.74388	-1.94372	0.0652978	0.382081	-4.41378	NOT
NC_030827.1:37077489|37079894	-1.84848	4.78882	-1.94334	0.0653459	0.382125	-4.16827	NOT
NC_030817.1:66472541|66473305	-1.84804	4.34107	-1.94221	0.0654908	0.382735	-4.16853	NOT
NC_030815.1:112475884|112495957	1.93033	5.93657	1.94171	0.0655545	0.382869	-4.17282	NOT
NC_030831.1:1291452|1295754	-1.46422	7.57627	-1.94061	0.0656963	0.383459	-4.35147	NOT
NC_030818.1:291965|295588	-1.90772	4.59094	-1.93929	0.0658659	0.384211	-4.17784	NOT
NC_030809.1:46215226|46215742	-0.737651	9.73475	-1.93861	0.0659531	0.384481	-4.90887	NOT
NC_030814.1:87761676|87768134	1.9959	5.26742	1.93807	0.0660229	0.38465	-4.17373	NOT
NC_030821.1:79161347|79171747	1.98214	4.8291	1.93762	0.0660806	0.384748	-4.16445	NOT
NC_030818.1:21174169|21174950	1.98476	4.55877	1.93698	0.0661641	0.384944	-4.1638	NOT
NC_030814.1:56575588|56587652	1.74608	7.17308	1.93646	0.0662308	0.384944	-4.23541	NOT
NC_030822.1:50772409|50777030	2.12448	4.7875	1.93641	0.0662371	0.384944	-4.16701	NOT
NC_030825.1:20607401|20609349	-2.12303	5.92564	-1.93506	0.066412	0.385555	-4.24544	NOT
NC_030815.1:83902461|83905698	-2.01751	5.78292	-1.93488	0.0664352	0.385555	-4.24955	NOT
NC_030821.1:48107955|48194396	1.95477	4.73488	1.93464	0.0664673	0.385555	-4.17225	NOT
NC_030819.1:84867486|84898217	-1.97273	5.51308	-1.93434	0.0665061	0.385555	-4.23194	NOT
NC_030817.1:16296061|16322074	-1.8016	4.35472	-1.93329	0.0666426	0.38609	-4.18387	NOT
NC_030809.1:122928210|122932467	-1.94848	4.94316	-1.93299	0.0666805	0.38609	-4.18647	NOT
NC_030810.1:115934791|115949477	1.47359	6.97337	1.93127	0.0669055	0.387155	-4.31588	NOT
NC_030821.1:17178716|17179810	-1.93495	6.89535	-1.93055	0.0669985	0.387455	-4.26781	NOT
NC_030816.1:48070296|48083365	2.02884	4.42717	1.9297	0.0671098	0.38786	-4.18303	NOT
NC_030819.1:50255446|50268743	1.88079	4.68516	1.92898	0.0672043	0.388168	-4.18937	NOT
NC_030824.1:9120327|9120954	-1.78195	5.28186	-1.92866	0.067247	0.388176	-4.2209	NOT
NC_030836.1:31162552|31170253	-1.76999	4.14202	-1.92739	0.0674136	0.388855	-4.18923	NOT
NC_030828.1:41031868|41043602	-0.927554	8.95505	-1.92713	0.0674472	0.388855	-4.71863	NOT
NC_030808.1:55742140|55778563	-1.37648	7.1697	-1.92678	0.0674931	0.388881	-4.38265	NOT
NC_030827.1:11482602|11483313	1.15244	8.05243	1.92601	0.0675943	0.388964	-4.52546	NOT
NC_030816.1:61747902|61794759	-1.84858	4.49054	-1.92595	0.0676026	0.388964	-4.19522	NOT
NW_017189516.1:54856049|54888239	-1.84848	4.49054	-1.92573	0.0676316	0.388964	-4.19556	NOT
NC_030820.1:21078731|21097149	-1.60018	6.50396	-1.92477	0.0677581	0.389216	-4.29343	NOT
NC_030809.1:44207256|44212985	-1.81047	6.6385	-1.92456	0.067786	0.389216	-4.26909	NOT
NC_030823.1:42148624|42154673	1.95996	6.00313	1.92446	0.0677995	0.389216	-4.21551	NOT
NC_030812.1:46906839|46923618	-1.89232	5.73781	-1.92157	0.0681812	0.391037	-4.23692	NOT
NC_030827.1:6830057|6832313	-1.27962	7.65627	-1.92143	0.0681998	0.391037	-4.43745	NOT
NC_030827.1:41919430|41921860	2.0018	5.57513	1.92009	0.0683774	0.391817	-4.2082	NOT
NC_030818.1:80622428|80652869	-1.76999	4.75223	-1.91822	0.0686276	0.392779	-4.20336	NOT
NC_030823.1:62034804|62036651	2.29917	5.88486	1.91807	0.0686475	0.392779	-4.21404	NOT
NC_030812.1:67243871|67248187	-1.76518	4.16496	-1.91787	0.0686736	0.392779	-4.20616	NOT
NC_030809.1:11106060|11106469	-1.90883	5.52894	-1.91758	0.0687123	0.392779	-4.25195	NOT
NC_030818.1:232672|233524	-1.94578	5.38124	-1.91688	0.0688066	0.393079	-4.25159	NOT
NC_030810.1:103859370|103861971	2.02884	4.42717	1.91631	0.0688829	0.393276	-4.20366	NOT
NC_030818.1:102706477|102726122	2.07853	3.89463	1.91572	0.0689612	0.39343	-4.20245	NOT
NW_017189516.1:2949016|2963720	-1.85888	6.43812	-1.91548	0.0689934	0.39343	-4.2628	NOT
NC_030815.1:101372502|101415262	2.28542	5.27515	1.91474	0.0690933	0.393761	-4.20912	NOT
NC_030836.1:31755596|31768571	-1.81748	5.02387	-1.91364	0.0692409	0.394363	-4.23969	NOT
NC_030826.1:10246773|10253623	-1.79151	4.34107	-1.91239	0.0694083	0.395033	-4.21459	NOT
NC_030831.1:40240572|40263109	-1.84848	4.66665	-1.91214	0.0694426	0.395033	-4.2165	NOT
NC_030810.1:71468412|71480864	-1.90749	4.47689	-1.91113	0.0695792	0.395372	-4.22301	NOT
NC_030824.1:18079905|18092651	-1.81138	6.10676	-1.91108	0.0695861	0.395372	-4.26353	NOT
NC_030833.1:12087851|12088528	-1.90749	4.53083	-1.90984	0.0697532	0.395827	-4.22499	NOT
NC_030812.1:7437373|7441998	-1.71852	4.64488	-1.90949	0.0698001	0.395827	-4.2453	NOT
NC_030814.1:56402560|56427307	1.97439	5.8488	1.90939	0.0698147	0.395827	-4.20614	NOT
NC_030814.1:17243839|17286910	-1.8016	4.35472	-1.90924	0.0698345	0.395827	-4.22095	NOT
NC_030808.1:138941246|138953353	2.00669	4.395	1.9085	0.0699352	0.396159	-4.20806	NOT
NC_030808.1:157128737|157134775	-1.86277	6.49412	-1.90708	0.0701282	0.397013	-4.2738	NOT
NC_030826.1:44164067|44165653	-1.69868	6.97149	-1.90643	0.0702164	0.397048	-4.3028	NOT
NC_030824.1:54439668|54444484	2.14158	5.94729	1.90641	0.0702188	0.397048	-4.24772	NOT
NW_017189516.1:63894401|63902963	2.10412	3.89463	1.90598	0.070277	0.397139	-4.21737	NOT
NC_030829.1:1685414|1711275	2.09294	6.22979	1.90391	0.0705606	0.398502	-4.21978	NOT
NC_030825.1:55217304|55225592	1.87764	5.9148	1.90281	0.0707107	0.399111	-4.21394	NOT
NC_030827.1:56303149|56307085	2.08346	5.1732	1.90184	0.070844	0.399623	-4.22479	NOT
NC_030823.1:64814940|64850539	-1.77677	6.22824	-1.90128	0.0709201	0.399813	-4.28831	NOT
NC_030814.1:95979343|95979664	-2.00187	6.22673	-1.90094	0.0709675	0.39984	-4.30143	NOT
NC_030836.1:48896143|49081857	-1.76512	4.91099	-1.90062	0.0710113	0.399848	-4.23264	NOT
NC_030817.1:56624085|56628179	-0.410989	13.0521	-1.89952	0.0711632	0.400255	-6.4497	NOT
NC_030810.1:70583014|70585259	2.20453	7.86349	1.89936	0.071184	0.400255	-4.43018	NOT
NC_030815.1:60305606|60317096	-1.32866	7.81411	-1.89917	0.0712112	0.400255	-4.46475	NOT
NC_030822.1:30491399|30518608	1.98143	5.29537	1.89804	0.0713666	0.400889	-4.22696	NOT
NC_030812.1:95526244|95529157	-1.10735	10.1167	-1.89768	0.0714159	0.400926	-5.10427	NOT
NC_030813.1:44564787|44596169	2.00454	4.22391	1.8971	0.071496	0.401136	-4.22559	NOT
NC_030830.1:10588696|10601721	-1.82175	4.47689	-1.89607	0.0716399	0.401465	-4.23961	NOT
NC_030827.1:70023192|70025443	2.00153	4.50906	1.8958	0.0716763	0.401465	-4.23505	NOT
NC_030818.1:3832582|3891710	-1.81105	4.95127	-1.89548	0.0717206	0.401465	-4.26408	NOT
NC_030824.1:65591887|65656643	2.00772	7.18878	1.89545	0.0717251	0.401465	-4.32562	NOT
NC_030818.1:15626959|15743936	-1.95579	4.92834	-1.89478	0.0718177	0.401549	-4.24876	NOT
NC_030813.1:71944293|71968019	2.0365	3.88127	1.89461	0.0718413	0.401549	-4.23571	NOT
NC_030828.1:67039295|67098892	1.91127	4.17861	1.89442	0.0718682	0.401549	-4.22872	NOT
NC_030827.1:10485030|10486555	2.11076	5.22714	1.8935	0.0719955	0.401978	-4.23516	NOT
NC_030817.1:57278365|57281818	-1.83402	5.54675	-1.89325	0.0720305	0.401978	-4.28051	NOT
NC_030809.1:50314931|50324935	-1.78988	6.0223	-1.89288	0.0720823	0.402028	-4.28707	NOT
NC_030814.1:8507886|8509145	2.00231	4.653	1.8923	0.0721628	0.402239	-4.23273	NOT
NC_030816.1:2488189|2504251	1.64401	8.47004	1.89141	0.0722879	0.402698	-4.82952	NOT
NC_030827.1:35477067|35479645	-1.72412	6.44045	-1.89094	0.0723534	0.402824	-4.34824	NOT
NC_030835.1:26070688|26098074	2.05891	5.68223	1.89039	0.0724301	0.403013	-4.23659	NOT
NC_030824.1:37959936|37966733	-1.90749	4.91521	-1.88932	0.0725797	0.403448	-4.25644	NOT
NC_030810.1:86300395|86302098	1.23533	8.24244	1.88922	0.0725941	0.403448	-4.5987	NOT
NC_030810.1:100103726|100108198	2.02697	4.4819	1.88716	0.0728832	0.403507	-4.2407	NOT
NC_030817.1:65854654|65855966	-1.89638	4.77517	-1.88645	0.0729835	0.403507	-4.29472	NOT
NC_030814.1:16553340|16591458	1.97722	4.88304	1.88608	0.0730354	0.403507	-4.24333	NOT
NC_030823.1:64479020|64479612	-1.99203	5.91529	-1.88521	0.0731577	0.403507	-4.32774	NOT
NC_030815.1:45026113|45035500	-1.78859	5.6002	-1.88515	0.0731665	0.403507	-4.30372	NOT
NC_030813.1:100018176|100020224	-1.6905	4.12468	-1.88499	0.0731885	0.403507	-4.25264	NOT
NC_030813.1:95130268|95166696	-1.6905	4.12468	-1.88499	0.0731885	0.403507	-4.25264	NOT
NC_030818.1:36039342|36076175	-1.6905	4.12468	-1.88499	0.0731885	0.403507	-4.25264	NOT
NC_030828.1:33448866|33463972	-1.6905	4.12468	-1.88499	0.0731885	0.403507	-4.25264	NOT
NC_030810.1:119148800|119173167	-1.69046	4.12468	-1.88488	0.0732051	0.403507	-4.25282	NOT
NC_030810.1:16315405|16322319	-1.69046	4.12468	-1.88488	0.0732051	0.403507	-4.25282	NOT
NC_030811.1:25534821|25540019	-1.69046	4.12468	-1.88488	0.0732051	0.403507	-4.25282	NOT
NC_030811.1:5939216|5947318	-1.69046	4.12468	-1.88488	0.0732051	0.403507	-4.25282	NOT
NC_030818.1:14571297|14579667	-1.69046	4.12468	-1.88488	0.0732051	0.403507	-4.25282	NOT
NC_030825.1:56511411|56511952	-1.34368	8.88335	-1.88395	0.0733356	0.40362	-4.95982	NOT
NC_030820.1:23083341|23101673	1.88704	4.8707	1.88382	0.0733541	0.40362	-4.24402	NOT
NC_030809.1:17473616|17478667	2.05956	4.4054	1.8838	0.0733574	0.40362	-4.24698	NOT
NC_030818.1:75315037|75333180	-2.0432	4.72306	-1.88299	0.0734717	0.40362	-4.2683	NOT
NC_030826.1:17779051|17786230	-1.74378	6.87848	-1.88299	0.0734723	0.40362	-4.39472	NOT
NW_017189541.1:363259|366025	2.17388	4.27064	1.88291	0.073483	0.40362	-4.25109	NOT
NC_030824.1:63924485|63927432	2.09214	4.6634	1.88222	0.073581	0.403866	-4.24937	NOT
NC_030816.1:75383252|75388466	-1.77949	4.78711	-1.88186	0.073632	0.403866	-4.30108	NOT
NC_030815.1:24832754|24839668	2.03511	5.21921	1.88139	0.0736994	0.403866	-4.25044	NOT
NC_030823.1:39932727|39935729	2.04893	6.11376	1.88139	0.0736995	0.403866	-4.271	NOT
NC_030820.1:28878941|28890063	-1.71749	6.99763	-1.88013	0.0738779	0.404609	-4.33585	NOT
NC_030829.1:36786792|36843029	-1.65335	8.44701	-1.8798	0.0739254	0.404633	-4.48919	NOT
NC_030823.1:41738594|41742728	-1.88032	5.38789	-1.87751	0.0742525	0.406071	-4.29807	NOT
NC_030818.1:73585152|73606659	2.134	5.89896	1.87735	0.0742745	0.406071	-4.25834	NOT
NC_030829.1:14605503|14617001	2.01205	4.53584	1.87683	0.0743485	0.406145	-4.26387	NOT
NC_030817.1:32615648|32622467	0.900986	8.47769	1.87647	0.0744006	0.406145	-4.76989	NOT
NC_030810.1:98121096|98132382	-1.71423	6.35113	-1.87635	0.0744174	0.406145	-4.33753	NOT
NC_030834.1:29326884|29327612	-1.86937	4.17419	-1.87561	0.0745241	0.406491	-4.27177	NOT
NC_030821.1:8304430|8308719	-1.44573	7.14883	-1.87505	0.0746041	0.406678	-4.45078	NOT
NC_030814.1:94945902|94947256	-1.94894	5.18904	-1.87477	0.0746448	0.406678	-4.31703	NOT
NC_030810.1:58600748|58681815	-1.76365	5.03738	-1.87412	0.0747374	0.406947	-4.29526	NOT
NC_030813.1:16168817|16171936	-1.75503	6.96134	-1.87347	0.0748312	0.407222	-4.33517	NOT
NC_030813.1:116482972|116487260	-1.80772	5.03738	-1.87236	0.0749914	0.407858	-4.29795	NOT
NC_030818.1:102722200|102725977	1.99028	3.86668	1.87065	0.075238	0.408557	-4.27322	NOT
NC_030826.1:43792724|43793056	1.99028	3.86668	1.87065	0.075238	0.408557	-4.27322	NOT
NC_030821.1:91461281|91492842	2.05062	3.86668	1.87036	0.075281	0.408557	-4.27367	NOT
NC_030809.1:110895767|110907257	-1.8217	4.78882	-1.87027	0.0752936	0.408557	-4.27883	NOT
NC_030819.1:3965973|3968572	-1.13729	7.86393	-1.86934	0.0754286	0.40905	-4.64197	NOT
NC_030815.1:26849340|26872725	-1.76365	5.43119	-1.86879	0.0755083	0.40905	-4.3034	NOT
NC_030817.1:43723117|43751295	1.87612	5.03316	1.86842	0.0755611	0.40905	-4.26437	NOT
NC_030814.1:80452875|80483956	1.95148	7.06505	1.86836	0.0755709	0.40905	-4.36477	NOT
NC_030811.1:34505126|34525262	-1.8886	5.14103	-1.86788	0.0756394	0.40905	-4.32926	NOT
NC_030818.1:99819071|99832127	-1.84509	5.53042	-1.86745	0.0757031	0.40905	-4.33441	NOT
NC_030813.1:86085055|86088590	2.02147	3.86668	1.8672	0.0757392	0.40905	-4.27844	NOT
NW_017189517.1:26550706|26590577	-1.92928	5.16062	-1.86705	0.0757602	0.40905	-4.33463	NOT
NC_030818.1:82689076|82689676	-1.73903	6.07881	-1.86695	0.0757758	0.40905	-4.33666	NOT
NC_030811.1:110955396|110971885	-1.72495	7.99175	-1.86636	0.0758606	0.409273	-4.52752	NOT
NC_030821.1:21652097|21722632	-2.05551	5.74863	-1.86534	0.0760096	0.409798	-4.36485	NOT
NC_030813.1:68272249|68306389	-1.80386	5.40324	-1.86504	0.0760532	0.409798	-4.31334	NOT
NC_030836.1:21943942|21956670	-1.81509	4.66758	-1.8648	0.0760886	0.409798	-4.30611	NOT
NC_030818.1:14043028|14044540	2.0401	4.32085	1.86436	0.0761531	0.409911	-4.28272	NOT
NC_030812.1:38059203|38080857	1.70362	8.55988	1.86339	0.0762945	0.410065	-4.69946	NOT
NC_030829.1:50251451|50251834	-1.70381	7.33822	-1.86324	0.0763168	0.410065	-4.50417	NOT
NC_030819.1:812368|822490	-1.75651	4.58672	-1.86294	0.0763617	0.410065	-4.28861	NOT
NC_030816.1:40500040|40504414	1.99983	4.45934	1.86263	0.076406	0.410065	-4.27454	NOT
NC_030831.1:47713523|47745509	-1.76023	5.45797	-1.8624	0.0764399	0.410065	-4.3374	NOT
NC_030815.1:59227087|59244341	1.72142	7.24528	1.86238	0.0764431	0.410065	-4.43806	NOT
NC_030836.1:2138551|2141856	-1.86033	4.17419	-1.86187	0.0765183	0.410234	-4.29256	NOT
NC_030809.1:83772448|83776479	-1.84424	5.07456	-1.86123	0.0766119	0.410502	-4.32874	NOT
NW_017189516.1:51692245|51719548	-1.71923	5.25508	-1.86075	0.0766828	0.410648	-4.31562	NOT
NC_030811.1:5244795|5248463	1.86356	5.03738	1.85956	0.0768573	0.411348	-4.29833	NOT
NC_030826.1:46586086|46603663	-1.87293	5.68772	-1.85852	0.0770105	0.411809	-4.34759	NOT
NC_030823.1:10644166|10649963	-1.70264	5.34509	-1.85839	0.0770308	0.411809	-4.32533	NOT
NC_030820.1:57019185|57022404	1.80277	5.93235	1.85732	0.0771877	0.41215	-4.27861	NOT
NW_017189516.1:48206980|48209385	-1.68424	6.76301	-1.85697	0.0772408	0.41215	-4.4042	NOT
NC_030808.1:87033531|87036229	-1.63103	6.91269	-1.85693	0.0772454	0.41215	-4.38546	NOT
NC_030818.1:24569168|24570823	1.9207	7.91962	1.85625	0.0773474	0.41215	-4.55265	NOT
NC_030827.1:33558354|33559941	-1.98121	4.653	-1.85529	0.0774896	0.41215	-4.30809	NOT
NC_030816.1:37585362|37611290	-1.67653	4.12468	-1.85489	0.0775486	0.41215	-4.29814	NOT
NC_030823.1:55835405|55907109	-1.67653	4.12468	-1.85489	0.0775486	0.41215	-4.29814	NOT
NC_030824.1:20203061|20213067	-1.67653	4.12468	-1.85489	0.0775486	0.41215	-4.29814	NOT
NC_030828.1:59336446|59340608	-1.67653	4.12468	-1.85489	0.0775486	0.41215	-4.29814	NOT
NC_030811.1:56250691|56253826	-1.67647	4.12468	-1.8547	0.0775766	0.41215	-4.29842	NOT
NC_030820.1:32673520|32687781	-1.67647	4.12468	-1.8547	0.0775766	0.41215	-4.29842	NOT
NC_030811.1:5177550|5192931	2.06368	5.38147	1.85368	0.077728	0.412721	-4.29345	NOT
NC_030808.1:53177707|53180971	-2.06383	6.88367	-1.85329	0.0777863	0.412798	-4.38577	NOT
NC_030823.1:74080941|74083070	-1.79115	5.1732	-1.85274	0.077869	0.413004	-4.34061	NOT
NW_017189516.1:58954285|58954541	-1.7174	5.51059	-1.85197	0.0779835	0.413104	-4.34589	NOT
NC_030816.1:47016848|47022310	1.85187	4.42295	1.85168	0.0780263	0.413104	-4.30722	NOT
NC_030814.1:93395733|93397116	-1.79151	4.42295	-1.85159	0.0780402	0.413104	-4.307	NOT
NC_030816.1:56510939|56533211	1.94033	4.37324	1.85143	0.0780634	0.413104	-4.29378	NOT
NC_030809.1:512888|513741	-1.96128	4.62729	-1.85005	0.078271	0.413953	-4.31262	NOT
NC_030810.1:38119736|38124535	-1.68257	6.3073	-1.84977	0.0783119	0.413953	-4.35418	NOT
NC_030824.1:15851372|15854427	1.01932	8.51382	1.84886	0.0784481	0.41444	-4.77801	NOT
NC_030823.1:66097893|66101983	1.05288	8.62658	1.84854	0.0784965	0.414463	-4.78714	NOT
NC_030813.1:93073456|93077716	-1.84192	6.24258	-1.84768	0.0786264	0.414535	-4.3681	NOT
NC_030824.1:66795073|66806312	-1.75651	4.41062	-1.84762	0.0786345	0.414535	-4.31165	NOT
NC_030809.1:64978024|65008976	1.86884	6.78252	1.8475	0.0786536	0.414535	-4.3263	NOT
NC_030818.1:18712494|18765107	-1.83275	6.6669	-1.84728	0.0786864	0.414535	-4.37434	NOT
NC_030812.1:115018862|115030697	-1.67653	4.73488	-1.84574	0.0789186	0.415526	-4.31187	NOT
NC_030819.1:812368|829039	1.75434	6.78191	1.84532	0.0789808	0.415621	-4.39913	NOT
NC_030817.1:51915574|51923456	2.02494	5.3046	1.84486	0.0790513	0.415658	-4.30308	NOT
NC_030810.1:113232259|113259417	1.97405	3.85064	1.84416	0.0791567	0.415658	-4.31455	NOT
NC_030808.1:135270876|135271955	1.93992	3.85064	1.84411	0.0791646	0.415658	-4.31463	NOT
NC_030828.1:69202339|69202845	1.93992	3.85064	1.84411	0.0791646	0.415658	-4.31463	NOT
NW_017189516.1:23259603|23268791	-0.713182	9.97583	-1.84319	0.079304	0.416158	-5.1109	NOT
NC_030829.1:42476083|42488510	1.92858	4.19713	1.84275	0.0793706	0.416276	-4.30676	NOT
NC_030811.1:74056043|74076519	1.9881	6.50897	1.84218	0.0794562	0.416492	-4.33229	NOT
NC_030810.1:26742941|26756958	1.78832	6.70219	1.84155	0.0795524	0.416764	-4.37199	NOT
NC_030818.1:102883877|102885038	-0.655276	10.4428	-1.84048	0.0797152	0.417385	-5.23884	NOT
NC_030827.1:59148333|59166043	-1.68038	4.11524	-1.83973	0.0798289	0.417635	-4.32011	NOT
NC_030835.1:2965973|2969465	1.95168	7.26802	1.83958	0.0798518	0.417635	-4.48803	NOT
NC_030825.1:51816864|51818064	-1.30832	7.7286	-1.83867	0.0799903	0.418127	-4.53014	NOT
NC_030818.1:48628631|48630173	-1.93144	4.92162	-1.83783	0.0801192	0.418568	-4.35589	NOT
NC_030828.1:31478492|31492584	1.92837	4.80733	1.83727	0.0802047	0.418629	-4.31492	NOT
NC_030815.1:69229025|69229466	1.92837	4.19713	1.83688	0.080264	0.418629	-4.31549	NOT
NC_030815.1:16653846|16655704	-1.89131	5.18263	-1.83688	0.0802643	0.418629	-4.36664	NOT
NC_030823.1:41884066|41893775	1.87467	4.47689	1.83495	0.0805598	0.419739	-4.33229	NOT
NC_030809.1:130645291|130646899	1.96699	5.79231	1.83491	0.0805663	0.419739	-4.36462	NOT
NC_030808.1:69679281|69696696	-1.85241	5.02387	-1.83403	0.0807006	0.420206	-4.37466	NOT
NC_030821.1:61015535|61020732	-1.78783	4.82099	-1.8325	0.0809364	0.4212	-4.35828	NOT
NC_030810.1:39532327|39537127	-1.78098	5.82753	-1.83164	0.0810688	0.421656	-4.36576	NOT
NC_030825.1:23586820|23605096	-0.946386	10.0781	-1.82962	0.0813813	0.423048	-5.19686	NOT
NC_030815.1:39259441|39283001	1.6102	6.43905	1.8283	0.081587	0.423883	-4.49684	NOT
NC_030823.1:64901465|64903363	-1.67154	7.54686	-1.82773	0.0816758	0.42411	-4.56588	NOT
NC_030822.1:47165123|47172646	1.83235	5.78321	1.82686	0.081811	0.424578	-4.35957	NOT
NC_030808.1:538040|539071	2.01033	5.27093	1.82595	0.0819517	0.42505	-4.33485	NOT
NC_030829.1:58305714|58404500	-2.20476	11.4654	-1.82548	0.0820257	0.42505	-5.66744	NOT
NC_030814.1:49065049|49065981	-1.86908	5.23215	-1.82536	0.0820435	0.42505	-4.34728	NOT
NC_030813.1:36610482|36619305	0.843139	8.65795	1.82456	0.0821688	0.42505	-4.89694	NOT
NC_030821.1:14299040|14304192	1.95263	3.83281	1.82423	0.0822212	0.42505	-4.34605	NOT
NC_030822.1:34727099|34805520	1.95263	3.83281	1.82423	0.0822212	0.42505	-4.34605	NOT
NC_030821.1:52783902|52810939	-1.67115	4.46746	-1.82412	0.0822378	0.42505	-4.36322	NOT
NC_030827.1:13584267|13595838	-1.69046	4.47689	-1.82376	0.0822944	0.42505	-4.34465	NOT
NC_030832.1:3683796|3687565	-1.65513	4.47689	-1.82264	0.0824692	0.42505	-4.36705	NOT
NC_030813.1:116844051|116856027	-1.1212	8.92679	-1.82193	0.0825801	0.42505	-4.82212	NOT
NC_030814.1:56557674|56581054	1.5994	6.96645	1.82134	0.0826726	0.42505	-4.39514	NOT
NC_030812.1:43129121|43135393	2.25607	6.40339	1.82117	0.0827004	0.42505	-4.3908	NOT
NC_030814.1:1769240|1819724	1.97843	5.29537	1.82108	0.0827134	0.42505	-4.33825	NOT
NC_030819.1:50580543|50605715	1.85187	4.47689	1.82095	0.0827352	0.42505	-4.35315	NOT
NC_030809.1:56052111|56053013	-1.61718	6.33408	-1.81965	0.0829388	0.42505	-4.39973	NOT
NC_030825.1:56032729|56034185	1.97377	5.03077	1.81891	0.0830558	0.42505	-4.34363	NOT
NC_030830.1:10647329|10648120	2.02884	4.3693	1.8179	0.0832144	0.42505	-4.35215	NOT
NC_030828.1:6130940|6151917	-1.92764	6.82428	-1.81759	0.0832634	0.42505	-4.45653	NOT
NC_030809.1:64505922|64511045	1.92103	3.83281	1.81745	0.0832858	0.42505	-4.3561	NOT
NC_030812.1:112673027|112695576	1.92103	3.83281	1.81745	0.0832858	0.42505	-4.3561	NOT
NC_030814.1:22754158|22760034	1.92103	3.83281	1.81745	0.0832858	0.42505	-4.3561	NOT
NC_030814.1:42060315|42067049	1.92103	3.83281	1.81745	0.0832858	0.42505	-4.3561	NOT
NC_030811.1:34302058|34302968	1.94075	4.37324	1.81743	0.0832887	0.42505	-4.34432	NOT
NC_030810.1:94741427|94741682	1.92103	5.05035	1.81719	0.0833264	0.42505	-4.35649	NOT
NC_030811.1:63861584|63890071	-1.74029	6.4697	-1.81684	0.083382	0.42505	-4.41406	NOT
NC_030815.1:76892050|76901009	-1.89074	5.62736	-1.81673	0.0834006	0.42505	-4.40477	NOT
NC_030833.1:28223030|28225855	2.01909	5.14604	1.81641	0.0834507	0.42505	-4.35369	NOT
NC_030814.1:20202217|20208824	1.89412	6.31187	1.81635	0.0834594	0.42505	-4.34944	NOT
NC_030824.1:2468248|2472900	-1.79347	6.4623	-1.81593	0.0835272	0.42505	-4.40649	NOT
NC_030809.1:46322638|46353722	1.86893	5.7401	1.81589	0.0835325	0.42505	-4.35268	NOT
NC_030808.1:135258244|135279008	1.88492	3.83281	1.81448	0.0837563	0.42505	-4.36051	NOT
NC_030809.1:44782993|44805980	1.88492	3.83281	1.81448	0.0837563	0.42505	-4.36051	NOT
NC_030813.1:86105361|86109807	1.88492	3.83281	1.81448	0.0837563	0.42505	-4.36051	NOT
NC_030815.1:36091461|36095212	1.88492	3.83281	1.81448	0.0837563	0.42505	-4.36051	NOT
NC_030815.1:66536751|66536902	1.88492	3.83281	1.81448	0.0837563	0.42505	-4.36051	NOT
NC_030816.1:74140127|74173629	1.88492	3.83281	1.81448	0.0837563	0.42505	-4.36051	NOT
NC_030818.1:88116240|88117329	1.88492	3.83281	1.81448	0.0837563	0.42505	-4.36051	NOT
NC_030827.1:70025445|70026127	1.88492	3.83281	1.81448	0.0837563	0.42505	-4.36051	NOT
NC_030834.1:18608083|18638452	1.88492	3.83281	1.81448	0.0837563	0.42505	-4.36051	NOT
NC_030812.1:27098606|27152843	2.30992	4.6959	1.81405	0.0838248	0.42505	-4.35232	NOT
NC_030812.1:55660774|55661407	-1.82086	5.04811	-1.81397	0.0838377	0.42505	-4.40871	NOT
NC_030812.1:89152744|89156362	1.8772	4.17861	1.81383	0.0838591	0.42505	-4.34939	NOT
NC_030834.1:25578888|25581687	-1.81815	6.53074	-1.81345	0.0839197	0.42505	-4.43102	NOT
NC_030834.1:29322420|29324472	-1.68231	6.21836	-1.81341	0.0839264	0.42505	-4.40344	NOT
NC_030816.1:79197383|79207114	-1.57215	6.97329	-1.81336	0.0839349	0.42505	-4.46385	NOT
NC_030834.1:16507445|16516511	-1.63434	7.18497	-1.81282	0.0840207	0.425256	-4.43407	NOT
NC_030818.1:47481100|47492548	1.99028	4.35472	1.8123	0.0841031	0.425426	-4.36044	NOT
NC_030811.1:74029451|74076519	1.79056	5.85178	1.81197	0.0841561	0.425426	-4.35786	NOT
NC_030811.1:25410498|25487125	-1.76926	7.37449	-1.8116	0.0842146	0.425426	-4.51617	NOT
NC_030828.1:15681567|15691506	1.87313	5.31121	1.81147	0.0842353	0.425426	-4.35288	NOT
NC_030808.1:1464648|1493601	1.8381	4.16496	1.80972	0.0845161	0.426285	-4.35547	NOT
NC_030813.1:45359704|45379411	-1.75606	5.91213	-1.80963	0.0845291	0.426285	-4.39978	NOT
NC_030819.1:56206754|56219792	-1.8016	4.9017	-1.80956	0.0845411	0.426285	-4.37126	NOT
NC_030832.1:19919363|19920776	-0.773432	9.10359	-1.80895	0.0846388	0.426549	-4.96292	NOT
NC_030829.1:15313511|15353229	-1.65526	4.12468	-1.80776	0.0848302	0.426818	-4.36834	NOT
NC_030824.1:59171649|59187860	1.84594	4.42295	1.8077	0.0848387	0.426818	-4.37278	NOT
NC_030819.1:74495943|74553643	1.92858	5.34338	1.80764	0.0848497	0.426818	-4.35877	NOT
NC_030831.1:53909325|53950577	1.83745	5.03738	1.80717	0.0849241	0.426818	-4.36217	NOT
NC_030815.1:64704937|64708404	1.9001	4.74853	1.80677	0.0849895	0.426818	-4.35562	NOT
NC_030820.1:51527964|51550200	1.91127	4.61271	1.80673	0.0849946	0.426818	-4.35985	NOT
NC_030833.1:12055254|12076303	-1.33773	7.45057	-1.80664	0.0850098	0.426818	-4.58666	NOT
NC_030812.1:95888677|95964494	1.81299	6.26751	1.80607	0.0851011	0.427049	-4.38358	NOT
NC_030826.1:53281841|53284575	-1.91766	4.67306	-1.8057	0.0851604	0.427105	-4.37774	NOT
NC_030812.1:59821783|59837632	-1.76919	5.16377	-1.80463	0.0853343	0.427105	-4.39808	NOT
NC_030813.1:17549271|17551743	1.13671	7.47262	1.80462	0.085335	0.427105	-4.72907	NOT
NC_030808.1:96920123|96937762	2.13927	6.19948	1.80422	0.0853995	0.427105	-4.40233	NOT
NC_030811.1:83894477|83969365	1.8372	4.16496	1.80278	0.0856321	0.427105	-4.36566	NOT
NC_030827.1:4859396|4874460	-1.76999	4.80616	-1.80262	0.0856592	0.427105	-4.37752	NOT
NC_030828.1:47272354|47287074	-1.77172	5.3358	-1.80249	0.0856791	0.427105	-4.41671	NOT
NC_030825.1:45799874|45802155	-1.60457	5.99168	-1.80227	0.0857148	0.427105	-4.42007	NOT
NC_030818.1:7011679|7016709	-1.76437	4.54541	-1.80151	0.0858387	0.427105	-4.41197	NOT
NC_030817.1:18449487|18466743	-1.86908	4.3503	-1.8006	0.0859864	0.427105	-4.38396	NOT
NC_030808.1:66827356|66843323	-1.70146	5.16086	-1.80007	0.086072	0.427105	-4.41126	NOT
NC_030814.1:56060002|56148233	1.79312	4.395	1.79976	0.0861223	0.427105	-4.36303	NOT
NC_030810.1:54332269|54344165	-1.51643	6.86649	-1.79943	0.0861757	0.427105	-4.49526	NOT
NC_030817.1:30224513|30242575	2.01563	4.71335	1.79879	0.08628	0.427105	-4.3697	NOT
NC_030812.1:12182717|12183287	1.8381	5.2632	1.79722	0.0865368	0.427105	-4.37382	NOT
NC_030826.1:33427604|33431901	-1.6478	5.89207	-1.79708	0.0865596	0.427105	-4.42505	NOT
NC_030820.1:63244156|63375888	-1.10231	8.27251	-1.79699	0.0865747	0.427105	-4.71098	NOT
NC_030821.1:92069518|92073136	-1.67647	4.30078	-1.79663	0.0866331	0.427105	-4.38473	NOT
NC_030814.1:16726454|16834809	2.07853	4.15262	1.79637	0.0866764	0.427105	-4.38169	NOT
NC_030830.1:7334139|7346339	1.83871	4.37324	1.79602	0.0867335	0.427105	-4.39001	NOT
NC_030812.1:68802203|68827412	1.80435	4.47689	1.79585	0.0867618	0.427105	-4.36852	NOT
NC_030821.1:25881116|25917387	1.92103	4.18502	1.79583	0.0867643	0.427105	-4.38803	NOT
NC_030826.1:30751890|30753770	2.23444	5.25298	1.79558	0.0868053	0.427105	-4.38127	NOT
NC_030815.1:39780417|39784522	1.9001	4.92464	1.79545	0.0868264	0.427105	-4.3722	NOT
NC_030829.1:47854766|47863368	-1.66978	5.66217	-1.79522	0.0868644	0.427105	-4.43479	NOT
NC_030834.1:6986821|6992216	2.18064	5.42748	1.7951	0.0868832	0.427105	-4.38963	NOT
NC_030813.1:86007986|86008143	1.89396	3.81275	1.7951	0.0868844	0.427105	-4.39136	NOT
NC_030827.1:58362403|58368248	1.89396	3.81275	1.7951	0.0868844	0.427105	-4.39136	NOT
NC_030836.1:25805887|25821661	1.89396	3.81275	1.7951	0.0868844	0.427105	-4.39136	NOT
NC_030810.1:77487579|77504524	-1.70287	5.01022	-1.79429	0.0870165	0.427105	-4.38976	NOT
NC_030817.1:96478226|96493441	2.16456	5.32383	1.79387	0.0870855	0.427105	-4.38289	NOT
NC_030808.1:68929663|68935907	1.81309	6.68217	1.79292	0.0872425	0.427105	-4.43073	NOT
NC_030831.1:58493545|58503886	1.88232	4.35472	1.79273	0.0872725	0.427105	-4.38039	NOT
NC_030812.1:110778658|110821590	-1.6905	4.30078	-1.7925	0.0873116	0.427105	-4.3908	NOT
NC_030828.1:54641638|54650004	-1.69046	4.30078	-1.79239	0.0873289	0.427105	-4.39095	NOT
NC_030822.1:74684406|74685284	-1.60005	4.94888	-1.79216	0.0873665	0.427105	-4.42805	NOT
NC_030836.1:40777767|40778638	-1.72677	5.15969	-1.79201	0.0873917	0.427105	-4.42888	NOT
NC_030824.1:9079876|9087799	-1.60554	5.82753	-1.79165	0.0874517	0.427105	-4.45633	NOT
NC_030830.1:30162518|30168616	-1.8217	4.54934	-1.79158	0.0874625	0.427105	-4.39616	NOT
NC_030836.1:12250364|12255613	-1.8016	5.38754	-1.79143	0.0874878	0.427105	-4.398	NOT
NC_030808.1:17741832|17745215	-1.77877	4.14741	-1.79099	0.0875604	0.427105	-4.39516	NOT
NC_030810.1:77493403|77504524	-1.64476	4.653	-1.79086	0.0875811	0.427105	-4.41423	NOT
NC_030828.1:55970725|55993496	1.91442	4.4366	1.79084	0.0875852	0.427105	-4.38316	NOT
NC_030814.1:29961943|29974220	1.8772	4.53083	1.79049	0.0876426	0.427105	-4.38367	NOT
NC_030819.1:54787530|54790368	-1.71777	7.21853	-1.79041	0.0876554	0.427105	-4.50324	NOT
NC_030822.1:67110717|67119787	-1.62543	5.85164	-1.79018	0.0876943	0.427105	-4.43034	NOT
NC_030809.1:88002530|88032152	-1.68352	5.36243	-1.78984	0.0877497	0.427105	-4.43658	NOT
NC_030827.1:42018121|42025596	1.97608	4.54934	1.78911	0.0878704	0.427105	-4.38523	NOT
NC_030830.1:45595824|45609072	1.40315	7.08379	1.78882	0.0879193	0.427105	-4.59344	NOT
NC_030836.1:49017142|49064571	1.59886	5.00351	1.78835	0.0879965	0.427105	-4.41185	NOT
NC_030817.1:100350724|100353689	1.98995	4.77939	1.78804	0.0880475	0.427105	-4.38808	NOT
NC_030810.1:10437224|10451979	1.46747	7.12842	1.7875	0.088138	0.427105	-4.51329	NOT
NC_030812.1:66349177|66353522	-1.6001	4.98344	-1.78746	0.0881442	0.427105	-4.4421	NOT
NC_030811.1:110914300|110942587	1.32196	6.99502	1.78737	0.0881599	0.427105	-4.54803	NOT
NC_030809.1:128656864|128657750	1.8615	3.81275	1.78657	0.0882926	0.427105	-4.40389	NOT
NC_030816.1:55094608|55098801	1.8615	3.81275	1.78657	0.0882926	0.427105	-4.40389	NOT
NC_030825.1:18169533|18177592	1.8615	3.81275	1.78657	0.0882926	0.427105	-4.40389	NOT
NC_030825.1:39463532|39466326	1.8615	3.81275	1.78657	0.0882926	0.427105	-4.40389	NOT
NC_030825.1:54880486|54884394	1.8615	3.81275	1.78657	0.0882926	0.427105	-4.40389	NOT
NC_030826.1:41947771|41948278	1.8615	3.81275	1.78657	0.0882926	0.427105	-4.40389	NOT
NC_030826.1:48347244|48351457	1.8615	3.81275	1.78657	0.0882926	0.427105	-4.40389	NOT
NW_017190169.1:61913|70556	1.8615	3.81275	1.78657	0.0882926	0.427105	-4.40389	NOT
NC_030816.1:52439923|52441864	-1.73579	6.57473	-1.78595	0.0883958	0.427105	-4.47452	NOT
NC_030808.1:71051202|71054851	-1.98204	4.71884	-1.78581	0.0884182	0.427105	-4.42168	NOT
NC_030823.1:22621664|22646615	-1.65943	5.78841	-1.78537	0.0884911	0.427105	-4.42744	NOT
NC_030833.1:24371669|24382383	-1.7701	4.14202	-1.78536	0.0884933	0.427105	-4.40286	NOT
NC_030818.1:78237387|78244842	-1.67653	4.96492	-1.7852	0.0885201	0.427105	-4.40149	NOT
NC_030810.1:8271952|8273256	-1.73293	4.8291	-1.78502	0.0885508	0.427105	-4.43057	NOT
NC_030834.1:7937912|7940418	-1.71664	5.61803	-1.78497	0.0885589	0.427105	-4.43641	NOT
NC_030817.1:31400651|31430315	1.79892	4.14202	1.78462	0.0886167	0.427105	-4.3925	NOT
NC_030809.1:113667714|113690626	1.46006	6.86774	1.7845	0.0886369	0.427105	-4.53742	NOT
NC_030829.1:15088416|15092714	-0.440774	10.8932	-1.78449	0.0886377	0.427105	-5.62512	NOT
NC_030825.1:13018437|13018655	-1.71956	5.99303	-1.7843	0.0886702	0.427105	-4.47256	NOT
NC_030824.1:63875000|63879489	-1.67883	6.73774	-1.78356	0.0887942	0.427105	-4.45251	NOT
NC_030812.1:5642905|5649942	-1.68038	4.29135	-1.78314	0.0888644	0.427105	-4.40374	NOT
NC_030814.1:84793911|84796541	-1.70244	5.48221	-1.78183	0.0890838	0.427105	-4.44392	NOT
NC_030834.1:19994494|20016199	1.82315	4.34107	1.78084	0.0892482	0.427105	-4.41226	NOT
NC_030808.1:45785784|45787069	-1.80948	5.32988	-1.78067	0.0892769	0.427105	-4.44332	NOT
NC_030808.1:71989036|72044591	1.82315	3.81275	1.7802	0.0893562	0.427105	-4.4132	NOT
NC_030809.1:17811360|17834818	1.82315	3.81275	1.7802	0.0893562	0.427105	-4.4132	NOT
NC_030810.1:58713314|58720216	1.82315	3.81275	1.7802	0.0893562	0.427105	-4.4132	NOT
NC_030811.1:54365769|54367596	1.82315	3.81275	1.7802	0.0893562	0.427105	-4.4132	NOT
NC_030812.1:107141967|107142198	1.82315	3.81275	1.7802	0.0893562	0.427105	-4.4132	NOT
NC_030816.1:32444789|32485081	1.82315	3.81275	1.7802	0.0893562	0.427105	-4.4132	NOT
NC_030819.1:9337498|9409564	1.82315	3.81275	1.7802	0.0893562	0.427105	-4.4132	NOT
NC_030821.1:79177287|79196115	1.82315	3.81275	1.7802	0.0893562	0.427105	-4.4132	NOT
NC_030823.1:27467036|27472918	1.82315	3.81275	1.7802	0.0893562	0.427105	-4.4132	NOT
NC_030824.1:18832355|18852359	1.82315	3.81275	1.7802	0.0893562	0.427105	-4.4132	NOT
NC_030828.1:67268561|67272293	1.82315	3.81275	1.7802	0.0893562	0.427105	-4.4132	NOT
NC_030833.1:12453164|12523570	1.82315	3.81275	1.7802	0.0893562	0.427105	-4.4132	NOT
NC_030835.1:43678643|43693467	1.82315	3.81275	1.7802	0.0893562	0.427105	-4.4132	NOT
NC_030815.1:1360282|1377084	-1.65526	4.47689	-1.77908	0.0895442	0.427105	-4.41043	NOT
NC_030808.1:8831857|8859456	-1.97796	6.80629	-1.77865	0.0896176	0.427105	-4.50765	NOT
NC_030818.1:86582935|86593350	-1.76518	4.75223	-1.77716	0.0898688	0.427105	-4.41728	NOT
NC_030836.1:9003287|9027534	-2.01875	5.4119	-1.77711	0.089876	0.427105	-4.42399	NOT
NC_030816.1:75849355|75862602	-1.93817	5.27933	-1.77711	0.0898761	0.427105	-4.46521	NOT
NC_030834.1:8308471|8322464	1.18846	7.66418	1.77618	0.0900339	0.427105	-4.74665	NOT
NC_030813.1:22759655|22779641	2.16869	5.07678	1.77538	0.0901688	0.427105	-4.41081	NOT
NC_030824.1:7243729|7243998	-1.8785	4.94563	-1.77532	0.0901792	0.427105	-4.47534	NOT
NC_030809.1:4389472|4396270	-1.65108	4.63123	-1.77506	0.0902239	0.427105	-4.4454	NOT
NC_030818.1:30339385|30352381	-1.65526	4.30078	-1.77496	0.0902409	0.427105	-4.41645	NOT
NC_030814.1:94212653|94214076	-1.65126	4.46746	-1.77468	0.0902878	0.427105	-4.43637	NOT
NC_030817.1:64913806|64947152	1.74724	5.81557	1.77464	0.0902941	0.427105	-4.40817	NOT
NC_030822.1:76205604|76227531	-1.93122	4.17193	-1.77397	0.0904081	0.427105	-4.42274	NOT
NC_030821.1:51080431|51088273	-1.87519	4.51154	-1.77394	0.0904133	0.427105	-4.44575	NOT
NC_030817.1:38318934|38334852	1.57366	6.63347	1.77345	0.0904967	0.427105	-4.57572	NOT
NC_030820.1:64585963|64596132	-1.55453	7.5392	-1.77286	0.0905972	0.427105	-4.63623	NOT
NC_030811.1:16325093|16344025	-1.69046	4.73488	-1.7727	0.0906231	0.427105	-4.41973	NOT
NC_030811.1:5177550|5198601	1.79444	5.61114	1.77248	0.0906614	0.427105	-4.40249	NOT
NC_030808.1:70193708|70197535	-1.85071	4.9605	-1.77246	0.0906644	0.427105	-4.42806	NOT
NC_030809.1:101745643|101762449	1.83907	4.16496	1.77231	0.0906896	0.427105	-4.41014	NOT
NC_030820.1:16077820|16084294	1.91127	4.7391	1.7716	0.0908119	0.427105	-4.41118	NOT
NC_030814.1:12510540|12512414	1.75862	8.01108	1.77126	0.0908691	0.427105	-4.63478	NOT
NC_030809.1:14865744|14866189	1.89396	3.98885	1.77073	0.0909599	0.427105	-4.42703	NOT
NC_030819.1:61989550|61998156	1.313	7.19317	1.77041	0.0910131	0.427105	-4.59313	NOT
NW_017189516.1:2924602|2950017	-0.975192	8.80751	-1.77026	0.0910396	0.427105	-4.92274	NOT
NC_030813.1:102096359|102100505	-1.62008	6.2914	-1.76891	0.0912695	0.427105	-4.47233	NOT
NC_030809.1:92159817|92165129	0.908402	8.41228	1.76823	0.0913868	0.427105	-4.92061	NOT
NC_030812.1:62556665|62589610	-1.64376	4.45395	-1.76773	0.0914724	0.427105	-4.44418	NOT
NC_030809.1:24989468|24995414	1.84128	4.98344	1.76768	0.0914804	0.427105	-4.41685	NOT
NC_030831.1:54467559|54469536	-0.909682	9.39944	-1.76767	0.091482	0.427105	-5.15617	NOT
NC_030819.1:14223040|14224310	-1.76487	7.99094	-1.76681	0.0916297	0.427105	-4.69137	NOT
NC_030814.1:1769240|1778001	1.4096	7.0908	1.76601	0.0917667	0.427105	-4.56309	NOT
NC_030818.1:62698903|62710337	-1.80573	4.93894	-1.76551	0.0918537	0.427105	-4.45677	NOT
[truncated: 7,410 more rows]

## Sheet: DPvsLG
ID	logFC	AveExpr	t	P.Value	adj.P.Val	B	change
NC_030821.1:33340957|33377845	-3.52717	9.85048	-8.85358	1.42064e-08	0.000133668	9.88841	DOWN
NC_030814.1:56550226|56581054	-3.05386	10.8371	-8.43798	3.17609e-08	0.000149419	9.0776	DOWN
NC_030833.1:19282316|19294475	-5.87035	7.13019	-8.07826	6.49043e-08	0.000203562	7.71321	DOWN
NC_030823.1:66082332|66092982	5.26162	6.65547	7.58698	1.77116e-07	0.00033384	6.82222	UP
NC_030817.1:90657471|90661453	1.04874	12.9891	7.5862	1.77405e-07	0.00033384	6.49409	UP
NC_030818.1:14168276|14188222	-4.83885	4.97951	-6.88894	7.79635e-07	0.00103312	5.53302	DOWN
NC_030815.1:77292743|77296623	-5.07321	6.24644	-6.8456	8.56612e-07	0.00103312	5.52587	DOWN
NC_030828.1:59411713|59417342	-5.11168	6.37184	-6.80512	9.35544e-07	0.00103312	5.45693	DOWN
NC_030821.1:33340957|33359738	-1.91608	9.97586	-6.78002	9.88215e-07	0.00103312	5.58937	DOWN
NC_030818.1:78230041|78244842	-0.954184	12.231	-6.55577	1.61786e-06	0.00152225	4.40174	NOT
NC_030834.1:12181534|12247598	-4.72351	6.13941	-6.46833	1.96415e-06	0.00168006	4.74577	DOWN
NC_030818.1:14063134|14072378	-4.91608	5.73499	-6.28739	2.94315e-06	0.00199916	4.42523	DOWN
NC_030808.1:148506008|148509910	1.00708	11.9065	6.28732	2.94362e-06	0.00199916	4.09964	UP
NC_030816.1:27069660|27079364	-4.9363	6.91445	-6.28265	2.97462e-06	0.00199916	4.45935	DOWN
NC_030825.1:51617825|51680294	-5.41026	7.956	-6.19902	3.59106e-06	0.00225255	4.2992	DOWN
NC_030827.1:39057022|39061849	-2.23316	9.92286	-6.02645	5.31064e-06	0.00312299	4.05505	DOWN
NC_030833.1:6022146|6032115	-4.84201	5.18486	-5.94697	6.36668e-06	0.00330707	3.77089	DOWN
NC_030821.1:33340957|33374397	-3.60518	8.04897	-5.94449	6.4029e-06	0.00330707	3.9377	DOWN
NC_030824.1:63839651|63864399	-3.56188	8.49561	-5.9261	6.67812e-06	0.00330707	3.96197	DOWN
NC_030818.1:37613503|37618604	-1.47403	10.8945	-5.83235	8.28051e-06	0.00389556	3.40678	DOWN
NC_030834.1:29023224|29026506	-2.62777	8.46143	-5.75121	9.98244e-06	0.00447261	3.52911	DOWN
NC_030816.1:84179664|84179927	-4.98796	7.42866	-5.72096	1.07049e-05	0.00447467	3.33607	DOWN
NC_030821.1:33340957|33381291	-4.38471	5.37201	-5.71164	1.09382e-05	0.00447467	3.30054	DOWN
NC_030814.1:56402560|56427307	-4.48404	5.8488	-5.61364	1.37272e-05	0.00538163	3.10725	DOWN
NC_030829.1:1692204|1705469	-3.24933	8.60807	-5.57143	1.51425e-05	0.00569904	3.18939	DOWN
NC_030817.1:49128465|49168912	-2.48479	8.88934	-5.50932	1.75003e-05	0.00633307	3.02116	DOWN
NC_030830.1:3336248|3359893	-4.53288	5.585	-5.4647	1.94219e-05	0.00665199	2.80968	DOWN
NC_030817.1:49128465|49146942	-2.01003	9.30813	-5.45655	1.97955e-05	0.00665199	2.81179	DOWN
NC_030816.1:26231856|26242268	3.17824	9.04752	5.43207	2.09622e-05	0.00680113	2.87258	UP
NC_030818.1:14068747|14072378	-4.0851	6.15339	-5.36224	2.46897e-05	0.00758714	2.5735	DOWN
NC_030829.1:13760058|13761024	-5.07433	8.10345	-5.35696	2.49975e-05	0.00758714	2.59422	DOWN
NC_030815.1:9411355|9431282	-3.905	7.76488	-5.31669	2.74778e-05	0.00794603	2.56343	DOWN
NC_030812.1:102783402|102783911	1.73105	9.98818	5.29934	2.86222e-05	0.00794603	2.31484	UP
NC_030821.1:33340957|33380537	-4.08558	5.40334	-5.29798	2.87135e-05	0.00794603	2.44618	DOWN
NC_030823.1:29551373|29576861	-3.20012	9.29317	-5.26816	3.08013e-05	0.00819635	2.50609	DOWN
NC_030812.1:75856321|75861953	-4.1606	6.01898	-5.26053	3.13602e-05	0.00819635	2.33739	DOWN
NC_030821.1:33358612|33377845	-3.45704	7.52193	-5.1903	3.70096e-05	0.00937934	2.34177	DOWN
NC_030826.1:45767696|45769067	-1.57539	10.4135	-5.18046	3.78802e-05	0.00937934	2.0429	DOWN
NC_030833.1:5187923|5226464	3.95666	5.82854	5.121	4.35989e-05	0.0105185	2.04952	UP
NC_030813.1:113574977|113616477	-4.10444	5.86761	-5.03852	5.30116e-05	0.0124696	1.91018	DOWN
NC_030810.1:40056419|40078403	-4.09644	5.20687	-4.982	6.06279e-05	0.0139134	1.76712	DOWN
NC_030820.1:42296928|42306408	-3.84809	5.64588	-4.93981	6.70274e-05	0.0149347	1.66457	DOWN
NC_030831.1:37322091|37326775	1.55838	10.7225	4.9322	6.82531e-05	0.0149347	1.35483	UP
NC_030836.1:49017142|49064571	-3.85542	5.00351	-4.89117	7.52578e-05	0.0160774	1.56604	DOWN
NC_030816.1:83819802|83825048	3.85591	4.85418	4.88216	7.68924e-05	0.0160774	1.55456	UP
NC_030818.1:67596175|67603898	-3.77055	4.62835	-4.84232	8.45553e-05	0.0169501	1.46117	DOWN
NC_030821.1:33373469|33377845	-3.10247	7.42293	-4.84042	8.49401e-05	0.0169501	1.57676	DOWN
NC_030810.1:8187168|8189150	-3.20182	8.50889	-4.83293	8.64711e-05	0.0169501	1.56565	DOWN
NC_030826.1:25059774|25074993	-3.7625	4.61401	-4.81209	9.08817e-05	0.0172546	1.39626	DOWN
NC_030819.1:7260007|7260615	3.94186	5.33377	4.80281	9.29167e-05	0.0172546	1.42749	UP
NC_030818.1:70611932|70614030	3.77148	4.653	4.7934	9.503e-05	0.0172546	1.36796	UP
NC_030812.1:86691585|86692880	-3.78977	6.04566	-4.78733	9.64178e-05	0.0172546	1.38458	DOWN
NC_030810.1:6163033|6171001	-4.029	7.60387	-4.78397	9.71934e-05	0.0172546	1.3849	DOWN
NC_030833.1:4557286|4558270	3.6948	4.61912	4.72618	0.000111591	0.0194282	1.22323	UP
NC_030823.1:22795123|22804848	-3.72698	6.10385	-4.71885	0.000113567	0.0194282	1.24147	DOWN
NC_030815.1:68739434|68739788	-2.67587	10.8509	-4.70171	0.00011832	0.0198798	0.952941	DOWN
NC_030820.1:50259723|50261236	4.25244	5.20115	4.69249	0.00012096	0.0199669	1.18339	UP
NC_030834.1:18607920|18650811	-1.82305	10.0104	-4.6775	0.000125379	0.0202027	1.03722	DOWN
NC_030814.1:48569499|48572923	-1.08037	10.7995	-4.67318	0.000126683	0.0202027	0.596178	DOWN
NC_030814.1:20163494|20177111	-3.78737	4.96895	-4.64443	0.000135712	0.0210892	1.05572	DOWN
NC_030814.1:56550226|56575689	-4.79101	8.31651	-4.64133	0.000136725	0.0210892	1.12688	DOWN
NC_030814.1:56550226|56561419	-3.94911	5.87386	-4.60296	0.000149892	0.0227474	1.00913	DOWN
NC_030819.1:31580258|31627529	-3.97692	5.11217	-4.59309	0.00015348	0.0227645	0.966798	DOWN
NC_030820.1:47244844|47253335	0.978807	11.7269	4.58798	0.000155372	0.0227645	0.264158	NOT
NC_030815.1:62552612|62561865	5.17004	5.72735	4.58294	0.000157263	0.0227645	0.988913	UP
NC_030815.1:76944795|76962878	2.98135	7.72122	4.57425	0.000160574	0.0228915	0.993298	UP
NC_030827.1:32683050|32684958	3.87322	6.25744	4.55569	0.000167882	0.0235335	0.911694	UP
NC_030817.1:50314469|50335866	-3.7924	4.88805	-4.55027	0.000170079	0.0235335	0.86576	DOWN
NC_030827.1:39057022|39060037	-3.93562	5.72708	-4.54393	0.000172686	0.0235478	0.883552	DOWN
NC_030821.1:33358612|33374397	-3.7176	7.04459	-4.53699	0.000175586	0.0236013	0.886931	DOWN
NC_030831.1:58188981|58203217	-0.783396	11.1764	-4.51393	0.000185577	0.0244517	-0.181139	NOT
NC_030816.1:27069660|27087628	-3.73846	4.81306	-4.5043	0.000189914	0.0244517	0.772689	DOWN
NC_030833.1:19296905|19305623	-3.61058	5.26821	-4.49964	0.00019205	0.0244517	0.751567	DOWN
NC_030821.1:16648181|16649027	1.48529	9.85028	4.49909	0.000192308	0.0244517	0.560844	UP
NC_030827.1:23265365|23275737	3.71102	4.65502	4.4846	0.000199114	0.0249598	0.735521	UP
NC_030822.1:64396626|64441411	-3.7101	5.04239	-4.47941	0.000201609	0.0249598	0.716356	DOWN
NC_030817.1:65945161|65987511	-3.54089	5.93487	-4.45663	0.000212943	0.0259354	0.686183	DOWN
NC_030824.1:13083954|13103159	-4.41654	7.28981	-4.44919	0.000216782	0.0259354	0.694422	DOWN
NC_030812.1:43160927|43162295	-1.20112	11.0984	-4.44732	0.00021776	0.0259354	0.169275	DOWN
NC_030829.1:57384248|57387801	3.66021	5.57274	4.40623	0.000240352	0.0282684	0.564386	UP
NC_030814.1:56532220|56581054	-3.16751	8.31203	-4.3631	0.000266596	0.0302644	0.518065	DOWN
NC_030833.1:24466220|24488947	3.62815	5.15294	4.3589	0.000269304	0.0302644	0.491138	UP
NC_030808.1:142388405|142433828	-3.51309	4.55318	-4.35774	0.000270055	0.0302644	0.45719	DOWN
NC_030826.1:55072908|55078126	3.71368	5.34166	4.35753	0.000270189	0.0302644	0.494244	UP
NC_030814.1:75848324|75868791	-3.55106	4.73468	-4.35104	0.000274442	0.0303791	0.444424	DOWN
NC_030816.1:88789456|88791229	-3.84963	6.02991	-4.34306	0.000279753	0.030607	0.438885	DOWN
NC_030814.1:38906193|38907157	-3.90642	5.70231	-4.33015	0.000288568	0.0312085	0.42028	DOWN
NC_030830.1:45179958|45184616	3.66616	5.02504	4.31633	0.000298322	0.0318968	0.378849	UP
NC_030835.1:36844298|36846808	3.68808	6.06203	4.30708	0.000305025	0.032247	0.377965	UP
NC_030829.1:1685414|1711275	-3.81744	6.22979	-4.29087	0.000317148	0.032757	0.355278	DOWN
NC_030820.1:20998062|21033087	3.56866	4.84334	4.28332	0.000322953	0.032757	0.310189	UP
NC_030811.1:5115826|5126553	-3.82856	8.54311	-4.28252	0.000323579	0.032757	0.352974	DOWN
NC_030814.1:51848669|51853253	3.45053	4.53584	4.28227	0.000323776	0.032757	0.30011	UP
NC_030818.1:87600884|87608133	-3.45612	5.20927	-4.26297	0.000339154	0.0337914	0.257314	DOWN
NC_030810.1:41133689|41157200	-3.53139	7.02051	-4.25792	0.000343297	0.0337914	0.297942	DOWN
NC_030826.1:24023181|24033493	-3.52784	5.68918	-4.25425	0.000346337	0.0337914	0.262083	DOWN
NC_030817.1:1964708|1966152	-3.71899	6.30721	-4.25182	0.000348365	0.0337914	0.267992	DOWN
NC_030814.1:20176927|20238577	-3.59062	5.86782	-4.24101	0.000357539	0.0342134	0.243905	DOWN
NC_030834.1:36843312|36844429	3.70412	4.98728	4.23817	0.000359988	0.0342134	0.224188	UP
NC_030820.1:29158878|29165143	3.99588	5.54587	4.22009	0.000375978	0.0350939	0.199419	UP
NC_030815.1:26849340|26973971	3.63196	5.12451	4.21928	0.000376712	0.0350939	0.180071	UP
NC_030814.1:56550226|56568783	-3.49011	4.5559	-4.21108	0.000384212	0.0354416	0.157317	DOWN
NC_030820.1:21649635|21657632	-3.37914	4.49424	-4.16979	0.00042431	0.0387605	0.063535	DOWN
NC_030826.1:8406813|8410053	-2.19739	8.25006	-4.16361	0.000430656	0.0389619	0.0377347	DOWN
NC_030814.1:52545381|52555280	-3.50348	5.88968	-4.15036	0.000444593	0.0393719	0.0275523	DOWN
NC_030822.1:30600067|30617557	-3.45733	6.22406	-4.14179	0.000453848	0.0393719	0.0336174	DOWN
NC_030820.1:52393179|52407237	3.36307	4.5264	4.13994	0.00045587	0.0393719	0.0075816	UP
NC_030831.1:49153220|49174738	-3.39883	5.53615	-4.13895	0.000456963	0.0393719	0.0232485	DOWN
NC_030815.1:8161314|8166154	-1.95501	9.43562	-4.13781	0.000458211	0.0393719	-0.146083	DOWN
NC_030820.1:37909806|37923941	3.45074	4.71194	4.13593	0.000460295	0.0393719	0.000667887	UP
NC_030815.1:9411355|9424631	-3.75057	5.91586	-4.12503	0.000472511	0.0400528	0.00645203	DOWN
NC_030815.1:25000462|25002136	-2.11213	9.48685	-4.11742	0.000481233	0.0404278	-0.101474	DOWN
NC_030814.1:51851509|51853253	3.43055	5.77201	4.10798	0.000492278	0.0409393	-0.0344406	UP
NC_030815.1:71328046|71344116	3.4169	4.50906	4.10117	0.000500396	0.0409393	-0.0740813	UP
NW_017189516.1:21137781|21153119	3.25263	5.53114	4.09945	0.000502464	0.0409393	-0.0568397	UP
NC_030816.1:19670043|19696979	3.43029	5.40403	4.09538	0.000507408	0.0409393	-0.0658888	UP
NC_030811.1:1249327|1253045	4.77854	8.44835	4.09357	0.000509612	0.0409393	-0.0515576	UP
NC_030814.1:20284908|20293231	-2.52649	7.37114	-4.09047	0.000513427	0.0409393	-0.074679	DOWN
NW_017189896.1:107625|145885	-4.06499	5.71798	-4.08334	0.000522295	0.0412965	-0.0886813	DOWN
NC_030817.1:62621713|62726109	-3.47069	5.86008	-4.07965	0.000526949	0.0413172	-0.115253	DOWN
NC_030814.1:84193926|84212544	-1.68044	9.66749	-4.07143	0.000537459	0.041793	-0.369696	DOWN
NC_030812.1:66349177|66353522	3.44973	4.98344	4.05131	0.000564077	0.0435032	-0.171003	UP
NC_030826.1:19787557|19789939	-2.92242	7.19346	-4.03786	0.000582601	0.0445666	-0.170238	DOWN
NC_030816.1:48443282|48444680	3.28568	6.05485	4.03326	0.00058908	0.0446988	-0.195436	UP
NC_030822.1:74684406|74685284	3.42077	4.94888	4.02365	0.000602833	0.0453765	-0.231738	UP
NW_017189517.1:10626202|10629199	3.40742	4.7844	4.01898	0.000609623	0.0455233	-0.239903	UP
NC_030818.1:73585152|73606659	-3.73571	5.89896	-4.00501	0.000630421	0.0467058	-0.24765	DOWN
NC_030832.1:32595410|32605566	-3.48663	4.78711	-3.9967	0.000643132	0.0472752	-0.285348	DOWN
NC_030824.1:56631297|56631756	1.57735	11.1031	3.98661	0.000658895	0.0478253	-0.920445	UP
NC_030811.1:109993800|110001532	3.60851	6.79277	3.9847	0.000661915	0.0478253	-0.285624	UP
NC_030814.1:20049003|20173900	-3.5928	5.35396	-3.98041	0.000668779	0.0478253	-0.300458	DOWN
NC_030810.1:94741427|94741682	-3.70211	5.05035	-3.97906	0.000670947	0.0478253	-0.314707	DOWN
NC_030818.1:93821765|93844312	-4.01234	5.47255	-3.97418	0.000678842	0.0480243	-0.319584	DOWN
NC_030820.1:32826780|32843754	3.47491	4.8705	3.95891	0.000704191	0.0494458	-0.359558	UP
NC_030814.1:20176927|20208824	-3.89845	6.66471	-3.95211	0.000715771	0.0498866	-0.357057	DOWN
NC_030815.1:29743068|29877462	-3.49465	5.36144	-3.93819	0.000740079	0.0512015	-0.402503	NOT
NW_017189516.1:20523084|20523495	2.58782	7.80419	3.92473	0.000764361	0.0524954	-0.425572	NOT
NC_030823.1:32063619|32072105	3.30159	4.51478	3.91697	0.000778717	0.0530939	-0.449696	NOT
NC_030819.1:54101092|54107042	3.20749	4.45395	3.90591	0.000799646	0.0541286	-0.478653	NOT
NC_030826.1:10901081|10912990	-3.36945	5.60837	-3.90088	0.000809344	0.0543937	-0.46984	NOT
NC_030819.1:57035874|57059333	-3.32239	4.653	-3.89033	0.000830084	0.0553919	-0.508001	NOT
NC_030835.1:29318693|29332459	-3.27997	4.63545	-3.86129	0.000889895	0.0588354	-0.568792	NOT
NC_030822.1:50675907|50689949	-3.86342	7.08705	-3.85672	0.000899682	0.0588354	-0.556138	NOT
NC_030818.1:67596175|67599399	-3.64009	7.24001	-3.85621	0.000900787	0.0588354	-0.556449	NOT
NC_030808.1:126301945|126317278	-3.3634	4.75762	-3.85348	0.0009067	0.0588354	-0.580807	NOT
NC_030818.1:63430401|63442309	-3.45516	6.41861	-3.8237	0.00097371	0.0627509	-0.626878	NOT
NC_030808.1:130116103|130156638	3.26546	5.13422	3.81411	0.000996315	0.0630445	-0.652303	NOT
NC_030836.1:16934779|16947846	-3.49234	8.67089	-3.81385	0.000996929	0.0630445	-0.719681	NOT
NC_030811.1:33604689|33608191	3.26816	6.29326	3.81325	0.000998366	0.0630445	-0.649834	NOT
NC_030820.1:72840391|72842002	3.27356	8.58539	3.79969	0.0010313	0.0643999	-0.72088	NOT
NC_030813.1:113574977|113575712	-2.29241	7.98185	-3.79879	0.00103352	0.0643999	-0.733567	NOT
NC_030823.1:62008118|62074761	-3.39436	7.25343	-3.79036	0.00105457	0.0648169	-0.696926	NOT
NC_030814.1:17085317|17113658	3.4406	4.867	3.78983	0.0010559	0.0648169	-0.706274	NOT
NC_030808.1:117834975|117848254	3.19148	4.45512	3.78787	0.00106088	0.0648169	-0.717997	NOT
NC_030823.1:31887707|32048869	2.42269	6.65627	3.7695	0.00110851	0.0667636	-0.762703	NOT
NC_030829.1:50251294|50251834	-3.2951	4.44302	-3.7681	0.00111221	0.0667636	-0.75917	NOT
NC_030827.1:8759730|8763231	3.36301	4.83833	3.76614	0.00111743	0.0667636	-0.756586	NOT
NC_030814.1:1769240|1802974	-3.40771	5.67698	-3.76163	0.00112956	0.0667636	-0.769124	NOT
NC_030834.1:18607920|18638452	-3.41906	6.52145	-3.75807	0.0011392	0.0667636	-0.766205	NOT
NC_030820.1:22469294|22488504	-3.43817	5.20639	-3.75553	0.00114614	0.0667636	-0.780016	NOT
NC_030821.1:47201429|47237624	3.22843	4.653	3.75523	0.00114695	0.0667636	-0.782376	NOT
NC_030811.1:52816810|52823094	3.4009	5.89977	3.7543	0.00114951	0.0667636	-0.771682	NOT
NC_030814.1:87415313|87416021	3.20749	4.63006	3.74411	0.00117785	0.0679901	-0.806728	NOT
NC_030823.1:5915349|5916840	3.37884	5.29921	3.73326	0.00120876	0.0691099	-0.816385	NOT
NC_030810.1:88075403|88076790	3.35998	4.80494	3.73149	0.00121389	0.0691099	-0.829405	NOT
NC_030832.1:27786130|27788947	-3.49077	4.9135	-3.72602	0.00122985	0.0691099	-0.838286	NOT
NC_030821.1:45049116|45091503	3.43535	7.45306	3.72467	0.0012338	0.0691099	-0.839245	NOT
NC_030820.1:21071771|21097149	3.20892	5.08539	3.72462	0.00123397	0.0691099	-0.836181	NOT
NC_030821.1:49984862|50002131	3.0952	4.41367	3.71792	0.00125387	0.0698088	-0.862856	NOT
NC_030822.1:50186448|50187483	3.43545	6.90375	3.71259	0.00126991	0.0702858	-0.857447	NOT
NC_030818.1:37941989|37946886	3.32669	4.73488	3.70575	0.00129081	0.071025	-0.882733	NOT
NC_030809.1:101939641|101949426	3.21026	6.44546	3.69145	0.0013356	0.0727017	-0.902413	NOT
NC_030831.1:2404585|2411998	-3.12359	4.79012	-3.69055	0.00133849	0.0727017	-0.907437	NOT
NC_030814.1:90333294|90334794	-3.19147	5.62761	-3.68868	0.00134447	0.0727017	-0.909481	NOT
NC_030810.1:113233862|113259417	-2.88089	7.15854	-3.68495	0.00135647	0.0729315	-0.917302	NOT
NC_030811.1:79872520|79883638	-3.60068	5.44615	-3.68192	0.0013663	0.0730426	-0.926415	NOT
NC_030826.1:46695667|46698222	3.15155	4.63545	3.67714	0.00138198	0.0734638	-0.941825	NOT
NC_030821.1:82099416|82122703	-3.02836	7.69828	-3.67155	0.00140053	0.0738183	-0.949334	NOT
NC_030825.1:12044506|12051179	-3.42131	6.15442	-3.66651	0.00141745	0.0738183	-0.960171	NOT
NC_030820.1:21560535|21567896	-3.25694	5.24143	-3.66502	0.0014225	0.0738183	-0.966677	NOT
NC_030817.1:20513818|20515524	-2.11848	7.74598	-3.6647	0.00142356	0.0738183	-1.00423	NOT
NC_030811.1:5121711|5126553	-1.47656	9.29049	-3.66343	0.00142788	0.0738183	-1.25171	NOT
NC_030821.1:8899745|8904424	3.20924	5.10576	3.65845	0.00144494	0.074292	-0.970614	NOT
NC_030821.1:22931497|22954428	3.2471	4.90928	3.65376	0.00146115	0.0747172	-0.988112	NOT
NW_017189517.1:11394901|11395595	3.20365	6.25215	3.64706	0.00148468	0.0752526	-0.994821	NOT
NC_030817.1:3479420|3492562	2.97001	4.72545	3.64104	0.00150611	0.0752526	-1.01118	NOT
NC_030811.1:5121711|5166415	-3.15288	5.50276	-3.64047	0.00150817	0.0752526	-1.01102	NOT
NC_030819.1:52276165|52308114	3.35259	5.67321	3.63967	0.00151102	0.0752526	-1.00933	NOT
NC_030814.1:1785366|1819724	-3.22204	5.5572	-3.63913	0.00151296	0.0752526	-1.01248	NOT
NC_030813.1:102005047|102018238	3.09009	4.4366	3.63729	0.00151961	0.0752526	-1.02369	NOT
NC_030809.1:42299185|42300358	-3.24699	7.99072	-3.63304	0.00153508	0.0756206	-1.05109	NOT
NC_030814.1:56532220|56561419	-3.3599	5.25591	-3.63051	0.00154434	0.0756807	-1.02938	NOT
NC_030829.1:53606350|53614772	-3.16419	9.43486	-3.6241	0.00156809	0.0764465	-1.17747	NOT
NC_030813.1:113039459|113046030	3.05412	4.4054	3.61882	0.00158793	0.0764679	-1.06281	NOT
NC_030815.1:23453184|23502532	-2.95834	4.7079	-3.61838	0.00158957	0.0764679	-1.05788	NOT
NC_030810.1:19032522|19064352	-2.84153	7.48229	-3.61641	0.00159704	0.0764679	-1.06726	NOT
NC_030816.1:61474191|61482366	-3.40783	7.06014	-3.61536	0.00160104	0.0764679	-1.05923	NOT
NC_030812.1:12090221|12092129	-1.63793	7.88755	-3.61111	0.00161731	0.0765563	-1.26009	NOT
NC_030820.1:33150592|33179300	3.07293	6.15437	3.61052	0.00161958	0.0765563	-1.06975	NOT
NC_030813.1:115901670|115924848	-2.02173	9.1284	-3.60749	0.00163132	0.0765563	-1.41233	NOT
NC_030815.1:9339625|9345285	-3.37798	4.86127	-3.60643	0.00163544	0.0765563	-1.08232	NOT
NC_030824.1:63346672|63398730	-3.14591	4.86127	-3.5987	0.00166578	0.0775908	-1.102	NOT
NC_030817.1:98802876|98811714	-3.19947	6.00903	-3.57334	0.00176926	0.0814203	-1.14594	NOT
NC_030821.1:21652097|21722632	3.69524	5.74863	3.57153	0.00177687	0.0814203	-1.14985	NOT
NC_030822.1:45894560|45904337	-3.02783	4.37324	-3.56894	0.00178783	0.0814203	-1.16475	NOT
NC_030818.1:9997676|9998093	-3.15781	5.43931	-3.56809	0.00179143	0.0814203	-1.15787	NOT
NC_030810.1:46010440|46027255	-1.53449	8.96104	-3.56802	0.00179174	0.0814203	-1.60783	NOT
NC_030822.1:27506214|27518770	-2.93848	4.689	-3.5661	0.00179992	0.0814203	-1.16445	NOT
NC_030813.1:113643930|113660739	-1.58155	9.44991	-3.56208	0.00181721	0.0816926	-1.7549	NOT
NC_030814.1:43151388|43152238	-3.15038	4.67166	-3.56067	0.0018233	0.0816926	-1.17907	NOT
NC_030834.1:18627300|18650811	-3.13728	6.18785	-3.55597	0.00184376	0.0818333	-1.18253	NOT
NC_030818.1:105651964|105670084	-2.84593	8.49931	-3.55595	0.00184384	0.0818333	-1.24588	NOT
NC_030814.1:56532220|56575689	-3.00818	7.53001	-3.54538	0.00189069	0.0835189	-1.23171	NOT
NC_030810.1:86072542|86090293	-3.01555	4.38689	-3.54161	0.00190766	0.0838748	-1.2186	NOT
NC_030814.1:20202217|20208824	-3.15551	6.31187	-3.53792	0.00192442	0.0840957	-1.21854	NOT
NC_030808.1:68107046|68108031	3.12844	4.94817	3.53443	0.00194043	0.0840957	-1.23073	NOT
NC_030811.1:110914300|110971885	-3.16406	5.92447	-3.53051	0.00195854	0.0840957	-1.23363	NOT
NC_030827.1:32683050|32706354	3.13162	5.44854	3.52952	0.00196315	0.0840957	-1.2362	NOT
NC_030808.1:770554|781474	1.99871	8.61504	3.52891	0.00196602	0.0840957	-1.46943	NOT
NC_030811.1:93322774|93330911	2.97347	6.44544	3.52831	0.00196879	0.0840957	-1.23822	NOT
NC_030831.1:42197826|42218768	3.17348	4.65801	3.52376	0.00199014	0.0840957	-1.25027	NOT
NC_030825.1:56511411|56511952	3.15916	8.88335	3.52317	0.00199293	0.0840957	-1.40876	NOT
NW_017189517.1:16400441|16402096	-3.4303	4.88084	-3.51503	0.00203175	0.0840957	-1.26663	NOT
NC_030824.1:63965206|63973536	-3.03322	5.68932	-3.51458	0.00203394	0.0840957	-1.26658	NOT
NC_030816.1:75383252|75388466	3.2467	4.78711	3.51324	0.00204042	0.0840957	-1.27168	NOT
NC_030816.1:1900953|1908872	3.06958	4.44302	3.51238	0.00204456	0.0840957	-1.27452	NOT
NC_030826.1:48179938|48192275	3.08369	5.21274	3.51202	0.00204631	0.0840957	-1.27145	NOT
NC_030816.1:72748102|72760125	3.0952	4.67166	3.5109	0.00205177	0.0840957	-1.27867	NOT
NC_030817.1:90786597|90805782	1.09942	10.3364	3.50806	0.00206559	0.0840957	-1.94539	NOT
NC_030809.1:17811360|17828172	-2.90577	8.51542	-3.50774	0.00206716	0.0840957	-1.39711	NOT
NC_030814.1:70831065|70832238	3.0047	5.90819	3.50548	0.00207828	0.0840957	-1.28499	NOT
NC_030810.1:52156084|52182834	3.03431	5.18904	3.50537	0.00207879	0.0840957	-1.28562	NOT
NC_030817.1:62799329|62921860	-3.22704	5.42726	-3.50462	0.00208251	0.0840957	-1.29037	NOT
NC_030829.1:52207443|52251513	-2.95509	4.35472	-3.48753	0.00216848	0.0871933	-1.32795	NOT
NC_030817.1:29988731|29999415	3.06958	5.05322	3.48431	0.00218507	0.0874866	-1.33078	NOT
NC_030813.1:102177481|102182472	-3.03601	7.91977	-3.47467	0.00223553	0.0890308	-1.36057	NOT
NC_030817.1:51560088|51610943	-3.10488	4.75495	-3.47334	0.00224257	0.0890308	-1.35419	NOT
NC_030817.1:59837163|59860672	-1.59199	9.08686	-3.46907	0.00226532	0.0893872	-1.87423	NOT
NC_030811.1:51870712|51877318	-3.14733	4.99709	-3.46809	0.00227054	0.0893872	-1.3638	NOT
NC_030810.1:27248800|27255553	-3.15231	5.25138	-3.46438	0.0022906	0.089801	-1.36841	NOT
NC_030808.1:110739088|110770897	-3.24217	4.4819	-3.46073	0.00231044	0.0899408	-1.37707	NOT
NC_030811.1:34558477|34560757	3.35581	4.86127	3.45994	0.00231477	0.0899408	-1.37873	NOT
NC_030814.1:20198396|20208824	-2.97502	4.35973	-3.45846	0.00232284	0.0899408	-1.38548	NOT
NC_030836.1:41209837|41210096	2.94354	4.37324	3.45254	0.00235558	0.0908347	-1.39665	NOT
NC_030833.1:7521987|7538687	-2.85742	4.66222	-3.4452	0.00239678	0.0920363	-1.40849	NOT
NC_030817.1:30842875|30850643	3.02715	5.64049	3.44352	0.00240631	0.0920363	-1.4108	NOT
NC_030827.1:69302446|69304060	-3.03742	4.54934	-3.44164	0.00241706	0.0920732	-1.41837	NOT
NC_030810.1:103993907|103996587	3.00361	4.57111	3.43849	0.00243507	0.0923853	-1.42382	NOT
NC_030814.1:20049003|20059451	-2.93103	4.35472	-3.43366	0.00246303	0.093071	-1.43488	NOT
NC_030827.1:32744019|32757263	3.19148	5.15955	3.43122	0.00247726	0.0931116	-1.43674	NOT
NC_030835.1:1585195|1609433	-2.39599	7.99156	-3.43008	0.0024839	0.0931116	-1.51014	NOT
NC_030812.1:87769796|87780399	2.82202	7.29352	3.42593	0.00250839	0.0934948	-1.47319	NOT
NC_030833.1:5484341|5539613	3.11721	4.63695	3.42498	0.002514	0.0934948	-1.4491	NOT
NC_030819.1:50459455|50480687	-2.92586	6.92611	-3.4208	0.00253891	0.0937809	-1.45728	NOT
NC_030816.1:84103912|84112187	-3.3714	5.47662	-3.42035	0.00254162	0.0937809	-1.45813	NOT
NC_030817.1:77010674|77014042	-2.81333	9.58739	-3.41444	0.00257731	0.0947262	-1.72169	NOT
NC_030818.1:93628870|93736834	-2.99244	4.3503	-3.40437	0.00263926	0.0966255	-1.49303	NOT
NC_030812.1:30305142|30343396	4.54631	4.84468	3.40139	0.00265787	0.0969299	-1.50228	NOT
NC_030809.1:64978024|65008976	-2.99503	6.78252	-3.39804	0.0026789	0.0969606	-1.50452	NOT
NC_030815.1:27805904|27807873	3.15228	9.29638	3.39711	0.00268477	0.0969606	-1.70002	NOT
NC_030808.1:67853629|67863771	2.95445	4.40001	3.396	0.00269184	0.0969606	-1.50817	NOT
NC_030836.1:46885667|46894437	-1.94098	7.91332	-3.39378	0.00270596	0.0969606	-1.63457	NOT
NC_030824.1:63892136|63895443	-2.95772	5.94731	-3.39027	0.00272841	0.0969606	-1.51808	NOT
NC_030828.1:41963745|41989094	-1.68822	8.74184	-3.38573	0.00275774	0.0969606	-1.72309	NOT
NC_030822.1:37018795|37019341	3.22119	4.84334	3.38399	0.00276909	0.0969606	-1.53102	NOT
NC_030812.1:7437373|7441998	3.00243	4.64488	3.38381	0.00277025	0.0969606	-1.53266	NOT
NC_030826.1:33514877|33521700	3.06958	4.61912	3.3821	0.00278141	0.0969606	-1.53498	NOT
NC_030815.1:86284006|86287928	2.97683	4.57111	3.38137	0.00278623	0.0969606	-1.53732	NOT
NC_030824.1:22468082|22468970	2.97683	4.57111	3.38137	0.00278623	0.0969606	-1.53732	NOT
NC_030811.1:18134727|18140915	-2.9777	4.34107	-3.37908	0.00280126	0.0969606	-1.54327	NOT
NC_030810.1:85818494|85824048	3.07251	4.57612	3.37683	0.00281611	0.0969606	-1.5462	NOT
NC_030829.1:10692172|10706152	-3.30985	5.16484	-3.37612	0.00282082	0.0969606	-1.54662	NOT
NC_030824.1:58511912|58536902	-3.00777	5.82748	-3.37601	0.0028216	0.0969606	-1.54779	NOT
NC_030811.1:34378526|34379635	2.79978	6.65212	3.37571	0.00282359	0.0969606	-1.54938	NOT
NC_030809.1:19592113|19595884	-3.23753	4.49962	-3.37114	0.00285408	0.0976511	-1.55639	NOT
NC_030819.1:74197056|74198818	2.86664	4.35472	3.36297	0.00290953	0.0991876	-1.57467	NOT
NC_030829.1:48125426|48138232	-2.97421	5.48592	-3.3602	0.00292854	0.0994753	-1.5787	NOT
NC_030808.1:115004821|115015993	2.86258	6.13103	3.35846	0.00294053	0.0995232	-1.58261	NOT
NC_030821.1:45082123|45091503	1.36272	8.6022	3.35118	0.00299131	0.100834	-1.96467	NOT
NC_030827.1:39057022|39075020	-3.22283	4.80733	-3.34984	0.00300071	0.100834	-1.59909	NOT
NC_030830.1:16011617|16012283	-2.81283	9.63004	-3.34558	0.00303096	0.101489	-1.87502	NOT
NC_030830.1:35432276|35439049	2.87524	4.69089	3.33992	0.00307152	0.102453	-1.61878	NOT
NC_030825.1:3972791|4004206	-2.91537	4.32873	-3.33853	0.00308153	0.102453	-1.62347	NOT
NC_030812.1:98619940|98629308	2.85405	4.34107	3.33655	0.00309592	0.102458	-1.62706	NOT
NC_030833.1:30590561|30593041	2.82154	6.51515	3.33551	0.00310347	0.102458	-1.62867	NOT
NC_030814.1:92717481|92717934	-2.77732	4.64356	-3.333	0.00312187	0.102705	-1.63261	NOT
NC_030820.1:21536421|21560648	-3.18685	5.73209	-3.32252	0.0031996	0.104876	-1.65544	NOT
NC_030817.1:49119929|49168912	-3.06182	4.42008	-3.32112	0.00321014	0.104876	-1.65636	NOT
NC_030815.1:38338861|38355951	2.88249	4.37324	3.31415	0.00326308	0.106236	-1.67061	NOT
NC_030810.1:18283078|18295500	-2.90844	4.32352	-3.30564	0.00332882	0.108003	-1.68817	NOT
NC_030820.1:36081462|36098605	2.91682	4.3503	3.30362	0.00334461	0.108143	-1.69166	NOT
NC_030828.1:13394041|13399888	1.15658	9.6946	3.29917	0.00337974	0.108904	-2.18248	NOT
NC_030836.1:532265|535601	2.97363	6.05203	3.29148	0.00344117	0.110505	-1.71807	NOT
NC_030814.1:56402560|56406147	-1.61122	8.425	-3.28715	0.00347626	0.11118	-1.92391	NOT
NC_030831.1:44598838|44599482	3.41929	7.1448	3.28598	0.00348582	0.11118	-1.74424	NOT
NC_030833.1:17756724|17763142	-2.97973	4.72545	-3.28215	0.00351718	0.111801	-1.73436	NOT
NC_030808.1:154227305|154259039	-3.06131	5.02926	-3.276	0.0035682	0.113041	-1.74564	NOT
NC_030810.1:52177605|52187572	-3.01416	5.3236	-3.27246	0.0035979	0.113536	-1.75429	NOT
NC_030810.1:68914551|68923392	-1.74818	8.41632	-3.27126	0.00360797	0.113536	-1.95083	NOT
NC_030828.1:15681567|15691506	-3.00354	5.31121	-3.26556	0.00365642	0.114304	-1.76696	NOT
NC_030814.1:45052706|45081226	-2.29956	7.65888	-3.26442	0.00366616	0.114304	-1.80336	NOT
NC_030809.1:37656076|37658655	2.98695	6.61981	3.26391	0.00367057	0.114304	-1.77569	NOT
NC_030814.1:56575588|56587652	-2.63571	7.17308	-3.2626	0.00368182	0.114304	-1.78649	NOT
NC_030818.1:30523510|30524682	3.03441	5.54538	3.26129	0.0036931	0.114304	-1.77674	NOT
NC_030809.1:99245173|99264275	-3.07801	5.15667	-3.25523	0.0037458	0.115387	-1.78647	NOT
NC_030809.1:5203415|5221979	2.83108	5.01444	3.25445	0.00375262	0.115387	-1.7901	NOT
NC_030831.1:42654784|42656566	2.56743	7.42707	3.25016	0.00379045	0.11617	-1.87644	NOT
NC_030811.1:25358996|25451926	2.94674	4.39725	3.24316	0.00385297	0.117585	-1.8102	NOT
NC_030824.1:28859279|28860164	-1.9203	9.8975	-3.2422	0.0038616	0.117585	-2.22818	NOT
NC_030825.1:23019633|23021252	-1.54786	9.06466	-3.2408	0.00387428	0.117591	-2.07746	NOT
NW_017189715.1:8220|19307	3.10192	9.10176	3.23802	0.0038995	0.117976	-2.10988	NOT
NC_030809.1:99207264|99223601	-2.89275	7.70939	-3.23549	0.00392259	0.118294	-1.85199	NOT
NC_030809.1:4389472|4396270	2.96433	4.63123	3.23212	0.00395355	0.118846	-1.83183	NOT
NC_030816.1:69141033|69141301	2.84169	4.87862	3.22742	0.00399714	0.119672	-1.84264	NOT
NC_030823.1:69867684|69883500	-3.11057	7.1396	-3.22545	0.0040156	0.119672	-1.88859	NOT
NC_030831.1:54852737|54859296	1.02202	10.2095	3.22482	0.00402146	0.119672	-2.53847	NOT
NC_030817.1:10520599|10522437	-3.03772	7.67174	-3.22371	0.00403188	0.119672	-1.86025	NOT
NC_030832.1:10653417|10659269	2.85405	4.51718	3.22129	0.00405473	0.119971	-1.85305	NOT
NC_030811.1:108235898|108261676	-2.95378	6.88192	-3.21633	0.0041019	0.120834	-1.86918	NOT
NC_030808.1:82657033|82658098	2.96447	4.54934	3.21427	0.00412169	0.120834	-1.86679	NOT
NC_030812.1:98815706|98822139	-2.89535	4.65801	-3.21102	0.004153	0.120834	-1.87415	NOT
NC_030828.1:40915322|40963288	-2.79052	4.80733	-3.20837	0.00417871	0.120834	-1.87892	NOT
NC_030815.1:72395126|72417517	3.0373	4.94888	3.20596	0.00420224	0.120834	-1.88306	NOT
NC_030818.1:6823348|6837266	2.90324	5.93381	3.20536	0.00420813	0.120834	-1.89031	NOT
NC_030811.1:4725809|4738417	-2.00424	7.06966	-3.205	0.00421163	0.120834	-1.98733	NOT
NC_030815.1:51894171|51898661	2.85788	4.32085	3.20464	0.00421522	0.120834	-1.88557	NOT
NC_030833.1:24466220|24479507	2.85788	4.32085	3.20464	0.00421522	0.120834	-1.88557	NOT
NC_030836.1:25549096|25550120	3.02564	5.33566	3.20415	0.00421998	0.120834	-1.88935	NOT
NC_030808.1:44462218|44475322	-3.06219	6.09009	-3.20363	0.00422513	0.120834	-1.89909	NOT
NC_030810.1:41133689|41155760	-3.0225	5.58059	-3.19972	0.00426382	0.121571	-1.90164	NOT
NC_030814.1:64307309|64324088	-2.85534	5.79414	-3.19533	0.00430764	0.122101	-1.90692	NOT
NC_030831.1:21742742|21763055	3.03993	8.34631	3.19525	0.00430839	0.122101	-2.01393	NOT
NC_030834.1:19359319|19368307	-2.93103	4.88304	-3.19323	0.0043287	0.122232	-1.90781	NOT
NC_030819.1:63446802|63447394	2.11694	8.40762	3.19221	0.00433899	0.122232	-2.21038	NOT
NC_030819.1:14233929|14248051	-3.04851	4.71194	-3.1896	0.00436546	0.122611	-1.91525	NOT
NC_030826.1:60673711|60678693	2.81242	4.84917	3.18662	0.00439585	0.123097	-1.92255	NOT
NC_030834.1:12540892|12547090	-2.96427	5.68083	-3.18158	0.00444766	0.123773	-1.93654	NOT
NC_030827.1:7784226|7814424	-2.80741	4.29135	-3.18129	0.00445061	0.123773	-1.931	NOT
NC_030833.1:27203748|27208047	-2.96453	5.5572	-3.18044	0.00445946	0.123773	-1.93791	NOT
NC_030826.1:11765580|11784468	-2.92111	5.4241	-3.17897	0.00447469	0.12383	-1.9416	NOT
NC_030830.1:1010919|1033985	-2.61488	8.00475	-3.17625	0.00450316	0.124253	-2.03205	NOT
NC_030815.1:46364472|46368544	2.65448	4.98227	3.17332	0.00453396	0.12446	-1.95023	NOT
NC_030814.1:56456913|56575689	-2.85059	4.32352	-3.17245	0.00454312	0.12446	-1.94816	NOT
NC_030809.1:121212428|121228199	2.65029	7.59135	3.17055	0.00456316	0.12446	-2.02597	NOT
NC_030823.1:36167305|36176717	2.93233	5.10168	3.1702	0.00456692	0.12446	-1.96012	NOT
NC_030812.1:12285972|12311446	-3.29097	6.00111	-3.16927	0.00457681	0.12446	-1.96687	NOT
NC_030818.1:74654125|74659355	1.65084	8.2494	3.16699	0.00460105	0.124759	-2.22909	NOT
NC_030817.1:50389674|50390930	-1.61328	8.61371	-3.16511	0.00462123	0.124946	-2.22298	NOT
NC_030814.1:56505004|56575689	-2.91537	4.58672	-3.1596	0.00468075	0.125999	-1.97311	NOT
NC_030836.1:5367199|5381620	2.96192	5.58286	3.15903	0.00468696	0.125999	-1.98058	NOT
NC_030810.1:41108348|41133834	-2.6633	4.98728	-3.1567	0.00471235	0.126076	-1.98326	NOT
NC_030811.1:51894462|51895139	2.94333	5.02387	3.15379	0.0047443	0.126076	-1.98465	NOT
NC_030808.1:56429783|56441171	2.83755	5.58684	3.15143	0.00477039	0.126076	-1.99956	NOT
NC_030812.1:30507362|30509590	2.69912	4.80733	3.15096	0.00477562	0.126076	-1.99347	NOT
NC_030814.1:84793911|84818944	-2.25832	7.09648	-3.14612	0.00482953	0.126076	-2.03873	NOT
NC_030824.1:52802678|52832182	2.8262	6.05373	3.1434	0.0048601	0.126076	-2.01119	NOT
NC_030816.1:52689391|52708067	2.71856	6.31674	3.14232	0.00487232	0.126076	-2.01305	NOT
NC_030812.1:5983002|5988142	2.78382	5.50937	3.1411	0.00488611	0.126076	-2.01262	NOT
NC_030836.1:532265|538605	1.25914	9.83366	3.13971	0.00490187	0.126076	-2.55556	NOT
NC_030811.1:87867017|87962160	-3.18147	6.01253	-3.13943	0.00490508	0.126076	-2.02056	NOT
NC_030823.1:11055314|11069870	-3.01652	4.88945	-3.1376	0.00492589	0.126076	-2.01611	NOT
NW_017189517.1:20834073|20834659	2.86058	5.2375	3.13595	0.00494479	0.126076	-2.02194	NOT
NC_030817.1:90661089|90666008	2.84602	5.25892	3.13515	0.00495398	0.126076	-2.02088	NOT
NC_030819.1:74495943|74553643	-2.97635	5.34338	-3.13514	0.00495415	0.126076	-2.02476	NOT
NC_030817.1:51993615|52000774	2.71826	4.30078	3.13447	0.00496184	0.126076	-2.02163	NOT
NC_030826.1:41900829|41901309	2.71826	4.30078	3.13447	0.00496184	0.126076	-2.02163	NOT
NC_030812.1:24690095|24707712	2.74089	5.0871	3.13352	0.0049728	0.126076	-2.02347	NOT
NC_030812.1:64122910|64145981	-2.86906	4.3503	-3.13346	0.00497338	0.126076	-2.024	NOT
NC_030809.1:5203415|5221806	3.26677	5.84483	3.13305	0.00497819	0.126076	-2.03754	NOT
NC_030823.1:22178823|22182689	-2.96963	5.06955	-3.13213	0.00498884	0.126076	-2.02694	NOT
NC_030808.1:145638772|145639350	2.80697	4.50906	3.13106	0.00500117	0.126076	-2.02847	NOT
NC_030817.1:97941407|97941825	2.78868	4.4819	3.13098	0.00500211	0.126076	-2.0284	NOT
NC_030823.1:31887707|32012036	2.78868	4.4819	3.13098	0.00500211	0.126076	-2.0284	NOT
NC_030808.1:155317995|155341767	2.78683	4.30078	3.13018	0.00501141	0.126076	-2.02991	NOT
NC_030812.1:43133469|43135393	-1.76313	8.17291	-3.12255	0.0051008	0.127982	-2.24845	NOT
NC_030810.1:68903063|68923392	-2.90992	5.81908	-3.11656	0.00517197	0.12915	-2.06332	NOT
NC_030815.1:63663712|63674080	-2.893	7.42036	-3.11633	0.00517477	0.12915	-2.15889	NOT
NC_030817.1:56624085|56628179	0.590379	13.0521	3.11514	0.00518901	0.129162	-4.04122	NOT
NC_030815.1:85082571|85096866	2.88779	5.35432	3.11293	0.00521561	0.12922	-2.06876	NOT
NC_030819.1:33651489|33668721	2.75581	4.66665	3.11108	0.00523803	0.12922	-2.0669	NOT
NC_030808.1:97051612|97053405	-2.88936	4.35472	-3.10983	0.00525322	0.12922	-2.06987	NOT
NW_017189630.1:102954|106867	-2.93676	4.60829	-3.10821	0.00527296	0.12922	-2.07293	NOT
NC_030808.1:149196456|149220031	-2.96983	5.75901	-3.10691	0.00528881	0.12922	-2.08349	NOT
NC_030821.1:33358612|33359738	-2.95627	5.78297	-3.10684	0.00528964	0.12922	-2.08438	NOT
NC_030810.1:27235462|27241192	-2.93103	4.70693	-3.10648	0.00529407	0.12922	-2.07635	NOT
NC_030826.1:12389845|12415382	-3.04313	4.99689	-3.1059	0.00530119	0.12922	-2.0777	NOT
NC_030830.1:15150285|15186511	-3.62265	4.58414	-3.10426	0.00532125	0.129374	-2.08914	NOT
NC_030818.1:82676118|82680067	-2.9145	4.92022	-3.10143	0.00535624	0.129377	-2.08575	NOT
NC_030813.1:113535467|113540048	2.69611	4.27901	3.10044	0.00536852	0.129377	-2.08707	NOT
NC_030816.1:40535168|40538216	3.00368	5.20138	3.09927	0.00538312	0.129377	-2.09124	NOT
NC_030823.1:37587751|37590303	2.85593	5.18633	3.09865	0.00539085	0.129377	-2.09732	NOT
NC_030824.1:264105|302229	5.37163	7.21259	3.09722	0.0054087	0.129377	-2.13461	NOT
NC_030828.1:5237918|5268027	-2.99169	4.61912	-3.09683	0.00541351	0.129377	-2.09514	NOT
NC_030833.1:36086773|36088336	-1.98725	7.60656	-3.09636	0.00541935	0.129377	-2.18275	NOT
NC_030817.1:20513818|20523736	-1.3221	9.03215	-3.09541	0.00543137	0.129377	-2.52825	NOT
NC_030830.1:30081495|30168616	2.76269	4.32873	3.09308	0.00546068	0.12948	-2.10183	NOT
NC_030811.1:51643442|51735271	2.82237	4.33868	3.09287	0.00546325	0.12948	-2.10239	NOT
NC_030808.1:149206080|149210961	-2.93103	4.66665	-3.08813	0.00552351	0.130257	-2.11183	NOT
NC_030824.1:58547882|58548937	-2.80157	6.15952	-3.08811	0.00552372	0.130257	-2.11797	NOT
NC_030824.1:68792700|68830284	2.86381	5.82353	3.08414	0.00557458	0.130926	-2.12926	NOT
NC_030814.1:64855706|64856229	2.73188	4.29135	3.08212	0.00560066	0.130926	-2.12241	NOT
NC_030823.1:24664186|24702231	2.73188	4.29135	3.08212	0.00560066	0.130926	-2.12241	NOT
NC_030812.1:81411007|81418394	2.73166	4.29135	3.08157	0.00560774	0.130926	-2.12346	NOT
NC_030821.1:16648181|16697398	3.02943	4.72152	3.07889	0.00564256	0.131413	-2.13005	NOT
NC_030834.1:18420526|18441849	-2.67641	4.2605	-3.07731	0.00566321	0.131568	-2.13131	NOT
NC_030814.1:67474428|67478749	2.92188	5.74813	3.07511	0.00569201	0.131912	-2.14756	NOT
NW_017189517.1:32904944|32919286	2.76591	5.4515	3.06913	0.00577111	0.132582	-2.15675	NOT
NC_030816.1:48443282|48495537	2.82257	5.93381	3.06736	0.00579471	0.132582	-2.16178	NOT
NC_030825.1:48046460|48056914	2.73166	5.11926	3.06727	0.00579587	0.132582	-2.15092	NOT
NC_030814.1:41155405|41168071	-2.75041	5.95101	-3.06709	0.00579824	0.132582	-2.15704	NOT
NC_030822.1:32031625|32038421	2.78987	5.73349	3.06702	0.00579926	0.132582	-2.15862	NOT
NC_030811.1:39130305|39139929	-0.997153	10.2665	-3.06655	0.00580547	0.132582	-2.81077	NOT
NC_030829.1:29865337|29879107	2.74089	4.653	3.0616	0.00587217	0.133737	-2.16194	NOT
NC_030824.1:57825170|57838382	-2.93564	4.59667	-3.05558	0.00595424	0.133737	-2.17422	NOT
NC_030811.1:93084550|93160163	2.65759	4.63545	3.05394	0.00597679	0.133737	-2.18067	NOT
NC_030813.1:37085584|37100010	-2.7734	4.47689	-3.05293	0.00599064	0.133737	-2.17854	NOT
NC_030814.1:20261887|20293231	-2.9808	4.6506	-3.05263	0.00599479	0.133737	-2.17989	NOT
NC_030834.1:7415085|7428307	-2.97992	4.71884	-3.05255	0.00599593	0.133737	-2.18077	NOT
NC_030818.1:14040747|14042306	-3.1208	6.41522	-3.05123	0.00601409	0.133737	-2.19494	NOT
NC_030817.1:51717211|51720158	-2.73275	4.81967	-3.05085	0.00601946	0.133737	-2.18705	NOT
NC_030817.1:50396745|50405378	-2.66523	4.2605	-3.04885	0.00604721	0.133737	-2.18575	NOT
NC_030821.1:49954333|49977427	2.71427	4.29135	3.04876	0.00604838	0.133737	-2.18639	NOT
NC_030832.1:16361834|16367121	-2.92758	4.71194	-3.04825	0.00605562	0.133737	-2.18886	NOT
NC_030824.1:27090080|27109365	-2.72615	4.79523	-3.04778	0.00606207	0.133737	-2.19199	NOT
NC_030809.1:109287831|109291885	-2.6989	4.25918	-3.04776	0.00606241	0.133737	-2.18782	NOT
NC_030818.1:74893047|74903946	-2.67753	5.86158	-3.04701	0.00607282	0.133737	-2.19672	NOT
NC_030826.1:33479548|33531179	-2.7734	4.73488	-3.0453	0.00609681	0.133737	-2.19316	NOT
NC_030815.1:90045854|90066768	1.79694	8.32589	3.04526	0.00609745	0.133737	-2.39678	NOT
NC_030815.1:29955778|29959982	-2.74325	5.07766	-3.04422	0.00611198	0.133737	-2.1999	NOT
NC_030819.1:75020203|75039032	-2.74093	4.27784	-3.04378	0.00611813	0.133737	-2.19567	NOT
NC_030816.1:15674154|15680484	2.70677	4.27784	3.04322	0.00612611	0.133737	-2.19679	NOT
NC_030825.1:59640707|59792092	2.70154	4.66665	3.04145	0.00615108	0.133971	-2.20628	NOT
NC_030814.1:20375466|20387558	-2.93938	5.06955	-3.04034	0.00616687	0.134005	-2.20941	NOT
NC_030826.1:9296861|9313697	1.32007	10.5047	3.03399	0.00625752	0.135661	-3.13136	NOT
NC_030832.1:26582978|26583420	2.72152	6.81288	3.02894	0.00633069	0.136932	-2.24667	NOT
NC_030828.1:7090981|7091526	-3.11282	9.96858	-3.02662	0.00636445	0.137185	-2.70526	NOT
NC_030823.1:29962243|29973464	-3.17237	4.54934	-3.02614	0.00637155	0.137185	-2.23181	NOT
NC_030810.1:46010440|46041390	-3.02967	5.95558	-3.02435	0.00639783	0.137282	-2.24906	NOT
NC_030808.1:146293506|146294719	0.898765	10.9394	3.0217	0.00643692	0.137282	-3.25249	NOT
NC_030818.1:105666855|105670084	-2.67459	9.6337	-3.02139	0.00644151	0.137282	-2.61827	NOT
NC_030817.1:55823728|55842003	-2.65236	4.2605	-3.02099	0.0064473	0.137282	-2.2389	NOT
NC_030810.1:45994419|46021597	-2.6448	4.24685	-3.0199	0.00646357	0.137282	-2.24078	NOT
NC_030818.1:14066343|14084373	-2.6448	4.24685	-3.0199	0.00646357	0.137282	-2.24078	NOT
NC_030824.1:18264783|18270871	2.73376	5.90441	3.01711	0.00650512	0.137749	-2.25636	NOT
NC_030812.1:12182717|12183287	-2.78798	5.2632	-3.01646	0.00651485	0.137749	-2.25411	NOT
NC_030812.1:76774413|76813531	2.67015	5.12499	3.01329	0.00656241	0.138443	-2.26073	NOT
NC_030808.1:43908403|43911178	2.68783	5.0871	3.01009	0.00661078	0.139152	-2.26052	NOT
NC_030832.1:3683796|3687565	2.71814	4.47689	3.00599	0.00667325	0.140153	-2.26834	NOT
NC_030814.1:56557674|56581054	-2.3515	6.96645	-3.00015	0.00676327	0.141451	-2.3078	NOT
NC_030818.1:10482575|10484696	-2.22891	7.4265	-3.00003	0.0067651	0.141451	-2.33292	NOT
NC_030808.1:70015351|70043810	2.76929	4.3503	2.99863	0.00678691	0.141592	-2.28385	NOT
NC_030815.1:76919148|76962878	2.89895	6.68258	2.99695	0.00681301	0.141822	-2.32089	NOT
NC_030816.1:27785883|27787191	-2.7177	4.89344	-2.99385	0.00686168	0.142011	-2.29689	NOT
NC_030814.1:95486601|95486920	2.60606	4.2605	2.99349	0.00686738	0.142011	-2.29129	NOT
NC_030817.1:42465385|42480079	2.60606	4.2605	2.99349	0.00686738	0.142011	-2.29129	NOT
NC_030815.1:46094897|46100231	2.91096	5.26023	2.99158	0.00689743	0.14232	-2.31107	NOT
NC_030820.1:57019185|57022404	-2.55779	5.93235	-2.98717	0.00696745	0.142963	-2.31315	NOT
NC_030824.1:18944773|18960660	-2.64189	5.38669	-2.98708	0.00696893	0.142963	-2.3088	NOT
NC_030817.1:54912885|55025412	-2.73018	4.26691	-2.98675	0.00697418	0.142963	-2.30415	NOT
NC_030830.1:38305300|38308838	2.71814	4.73488	2.97776	0.00711923	0.145489	-2.32212	NOT
NC_030824.1:13083954|13115755	-2.63941	9.46533	-2.9772	0.0071283	0.145489	-2.71956	NOT
NC_030821.1:52783902|52810939	2.71427	4.46746	2.9753	0.00715947	0.145516	-2.32654	NOT
NC_030830.1:31744105|31751918	-2.62328	4.24685	-2.97464	0.0071703	0.145516	-2.32671	NOT
NC_030815.1:83902461|83905698	3.01519	5.78292	2.97429	0.00717603	0.145516	-2.34752	NOT
NC_030814.1:49232758|49238269	-2.8741	6.22921	-2.97208	0.00721236	0.145938	-2.35117	NOT
NC_030813.1:116775423|116789719	-2.67641	4.4366	-2.96978	0.0072504	0.146103	-2.3362	NOT
NC_030808.1:69689998|69690873	2.63482	5.74531	2.96971	0.00725157	0.146103	-2.3493	NOT
NC_030821.1:21513926|21543672	2.69611	4.71311	2.96819	0.00727688	0.146252	-2.33972	NOT
NC_030831.1:34826284|34828382	1.53115	8.85392	2.96669	0.00730183	0.146252	-2.66852	NOT
NC_030812.1:10570355|10587572	-3.12992	5.15561	-2.96624	0.00730938	0.146252	-2.3476	NOT
NC_030823.1:64814940|64834998	2.76687	5.18633	2.96512	0.00732814	0.146252	-2.35339	NOT
NC_030811.1:79889836|79903860	-3.01183	5.13933	-2.96461	0.0073367	0.146252	-2.34973	NOT
NC_030830.1:2290389|2300563	-2.43078	6.78794	-2.95982	0.00741734	0.147547	-2.38597	NOT
NC_030828.1:43041267|43099013	-2.66269	4.25918	-2.95709	0.0074638	0.147899	-2.36019	NOT
NC_030818.1:93628870|93678796	-1.30236	8.92886	-2.95693	0.00746647	0.147899	-2.72913	NOT
NC_030829.1:59343961|59352480	-2.89848	7.42649	-2.95417	0.00751368	0.148479	-2.40727	NOT
NC_030824.1:60694732|60747148	2.68398	4.95389	2.95254	0.00754179	0.148479	-2.37822	NOT
NC_030814.1:45052706|45061297	-2.65446	4.25107	-2.9499	0.00758731	0.148479	-2.37358	NOT
NC_030812.1:55660774|55661407	2.8893	5.04811	2.94935	0.00759691	0.148479	-2.38611	NOT
NC_030819.1:74495943|74523691	-2.70417	6.56196	-2.94928	0.00759816	0.148479	-2.42483	NOT
NW_017189516.1:682346|708454	-2.64501	6.93116	-2.94917	0.00759996	0.148479	-2.39224	NOT
NC_030828.1:60707218|60716268	-2.65945	4.89344	-2.94881	0.00760621	0.148479	-2.38724	NOT
NC_030827.1:35518525|35521128	3.17651	5.21012	2.94787	0.00762254	0.14849	-2.38939	NOT
NC_030816.1:26317456|26326461	2.62212	4.25918	2.94687	0.00764	0.148522	-2.37959	NOT
NC_030809.1:50702080|50720192	2.65461	4.27784	2.94473	0.00767744	0.148636	-2.38413	NOT
NC_030829.1:57682246|57682673	2.65461	4.27784	2.94473	0.00767744	0.148636	-2.38413	NOT
NC_030811.1:54265722|54277099	2.67268	5.85192	2.93931	0.00777286	0.149259	-2.40546	NOT
NC_030819.1:73469019|73495881	2.61417	4.25107	2.9391	0.00777661	0.149259	-2.39406	NOT
NC_030811.1:108156574|108175634	-3.02811	5.18633	-2.93794	0.00779722	0.149259	-2.40972	NOT
NC_030817.1:51801889|51805740	-1.8116	12.0158	-2.93728	0.00780901	0.149259	-3.67341	NOT
NC_030810.1:41103760|41110929	-2.72427	6.67546	-2.93691	0.00781554	0.149259	-2.42746	NOT
NC_030819.1:58352045|58373153	-2.72998	4.8291	-2.93644	0.007824	0.149259	-2.40823	NOT
NC_030833.1:35626825|35652314	2.45163	4.90156	2.93559	0.00783913	0.149259	-2.40938	NOT
NC_030808.1:70000033|70015399	2.84426	4.81306	2.93519	0.00784635	0.149259	-2.40617	NOT
NC_030820.1:10117148|10140503	-2.79076	5.28055	-2.93427	0.0078628	0.149259	-2.4135	NOT
NC_030836.1:8701979|8711405	2.70693	4.63006	2.93396	0.00786826	0.149259	-2.40448	NOT
NC_030823.1:44105477|44116111	2.65751	4.87472	2.93122	0.00791755	0.149609	-2.42005	NOT
NC_030817.1:94128053|94139706	2.60937	6.01854	2.93045	0.00793155	0.149609	-2.41897	NOT
NC_030814.1:94212653|94214076	2.71427	4.46746	2.92951	0.0079485	0.149609	-2.41332	NOT
NC_030817.1:51054607|51054798	-2.97884	4.31813	-2.92818	0.00797261	0.149609	-2.41673	NOT
NC_030810.1:27472474|27496391	2.69538	6.08168	2.92737	0.00798733	0.149609	-2.43813	NOT
NC_030836.1:23861592|23902137	-2.62627	4.95549	-2.92661	0.00800114	0.149609	-2.42407	NOT
NC_030827.1:24656830|24657635	2.8877	6.22101	2.92635	0.00800599	0.149609	-2.4401	NOT
NC_030828.1:31454999|31462146	2.74209	5.84235	2.92591	0.00801393	0.149609	-2.43702	NOT
NC_030834.1:5610215|5616219	-3.367	6.58941	-2.92492	0.00803217	0.149653	-2.45429	NOT
NC_030812.1:62556665|62589610	2.70677	4.45395	2.92317	0.00806422	0.149953	-2.42486	NOT
NC_030831.1:49850916|49856541	-2.13142	8.40769	-2.91902	0.00814065	0.151076	-2.63541	NOT
NC_030810.1:13721804|13727319	-2.71835	4.53701	-2.91691	0.00817987	0.151496	-2.43664	NOT
NC_030809.1:99974431|99992572	2.67596	4.99	2.91607	0.00819547	0.151496	-2.45065	NOT
NC_030816.1:24710443|24710786	3.16219	4.66445	2.91374	0.00823908	0.151671	-2.44848	NOT
NC_030810.1:42471756|42512908	2.62072	4.79383	2.9136	0.00824175	0.151671	-2.45401	NOT
NC_030819.1:74596605|74613401	-2.74182	5.29298	-2.91298	0.00825335	0.151671	-2.45569	NOT
NC_030808.1:66551344|66556523	-2.60526	4.90811	-2.9114	0.00828314	0.151755	-2.45617	NOT
NC_030819.1:14233929|14238387	2.42362	6.6008	2.9107	0.00829627	0.151755	-2.48307	NOT
NC_030820.1:21547381|21554965	-2.60426	5.80133	-2.91017	0.00830631	0.151755	-2.46545	NOT
NC_030813.1:92945361|92951509	1.50743	8.84313	2.90761	0.00835487	0.152347	-2.76286	NOT
NC_030832.1:32886516|32888328	-2.62229	4.77939	-2.90588	0.00838774	0.15265	-2.46357	NOT
NC_030822.1:78002037|78006782	2.72697	4.96492	2.90371	0.00842931	0.153111	-2.47932	NOT
NC_030832.1:38886249|38889600	2.93195	5.67779	2.90245	0.00845348	0.153123	-2.48577	NOT
NC_030817.1:93386586|93406298	-2.8574	4.59667	-2.90167	0.00846834	0.153123	-2.46775	NOT
NC_030821.1:93232044|93282219	1.22703	9.48934	2.89806	0.00853804	0.153123	-3.08465	NOT
NC_030810.1:86473816|86477995	2.78683	4.61271	2.89792	0.00854092	0.153123	-2.47328	NOT
NC_030820.1:17437242|17447527	2.53814	5.12451	2.89729	0.00855316	0.153123	-2.48567	NOT
NC_030819.1:3965973|3968572	1.78796	7.86393	2.89702	0.00855826	0.153123	-2.64686	NOT
NC_030825.1:55026715|55030591	-3.2173	5.53986	-2.89699	0.00855885	0.153123	-2.4833	NOT
NC_030810.1:72167775|72194318	-1.55535	8.33034	-2.89599	0.00857836	0.153123	-2.71898	NOT
NC_030825.1:6479798|6481330	-2.57393	4.2189	-2.8949	0.00859962	0.153123	-2.47626	NOT
NC_030824.1:70553790|70580562	-2.39646	8.7898	-2.89471	0.00860339	0.153123	-2.6989	NOT
NC_030823.1:58861883|58867628	2.98301	4.35326	2.89442	0.00860901	0.153123	-2.48225	NOT
NC_030818.1:7011679|7016709	2.81937	4.54541	2.8915	0.00866623	0.153635	-2.48862	NOT
NC_030828.1:32781119|32789853	2.48466	4.56299	2.89129	0.00867042	0.153635	-2.48889	NOT
NC_030808.1:130464940|130466684	2.606	4.4366	2.88909	0.00871373	0.154112	-2.48845	NOT
NC_030817.1:50389674|50405378	-2.70328	4.64356	-2.88773	0.00874076	0.1543	-2.49202	NOT
NC_030821.1:9847249|9860568	2.81329	5.69693	2.88399	0.00881526	0.155323	-2.51293	NOT
NC_030815.1:76927463|76937279	2.63529	6.3823	2.88075	0.00888022	0.155834	-2.5377	NOT
NC_030820.1:32285545|32291242	2.63285	5.72367	2.87852	0.00892532	0.155834	-2.52256	NOT
NC_030809.1:64494165|64511045	-2.56585	4.2189	-2.87841	0.00892756	0.155834	-2.50712	NOT
NC_030814.1:104473433|104475335	1.27129	9.19104	2.87751	0.00894576	0.155834	-2.9907	NOT
NC_030810.1:109192975|109199102	2.6673	4.78882	2.87663	0.00896369	0.155834	-2.51964	NOT
NC_030823.1:41794295|41799140	-3.01193	6.19811	-2.87515	0.00899374	0.155834	-2.53808	NOT
NC_030808.1:55742140|55742481	2.5797	4.79383	2.87161	0.00906621	0.155834	-2.53427	NOT
NC_030808.1:97051612|97060455	-2.59221	4.77517	-2.87139	0.0090707	0.155834	-2.53303	NOT
NC_030831.1:25458412|25475828	2.5794	4.25107	2.87085	0.0090819	0.155834	-2.52235	NOT
NC_030812.1:68453188|68465056	-2.60396	4.76588	-2.87049	0.00908915	0.155834	-2.52988	NOT
NC_030813.1:102107290|102117811	-2.62079	4.25918	-2.87017	0.00909573	0.155834	-2.52377	NOT
NC_030832.1:25959860|25960591	2.73443	6.37039	2.86923	0.00911517	0.155834	-2.56052	NOT
NC_030808.1:19839369|19854693	2.5422	4.24685	2.86908	0.00911835	0.155834	-2.52552	NOT
NC_030823.1:39836181|39839333	2.5422	4.24685	2.86908	0.00911835	0.155834	-2.52552	NOT
NW_017190140.1:107029|116408	2.5421	4.24685	2.86884	0.00912329	0.155834	-2.52597	NOT
NC_030820.1:63228685|63379312	2.82821	5.90522	2.86748	0.0091514	0.155834	-2.55019	NOT
NC_030817.1:48825620|48829253	-2.68632	7.80228	-2.86598	0.00918249	0.155834	-2.71801	NOT
NC_030812.1:56409205|56410293	-2.70419	4.93922	-2.86558	0.0091908	0.155834	-2.5503	NOT
NC_030828.1:68946570|68974746	5.70581	5.14398	2.86552	0.00919217	0.155834	-2.60613	NOT
NC_030809.1:104706111|104729366	-2.63304	5.86091	-2.86465	0.00921027	0.155834	-2.54446	NOT
NW_017189517.1:7377313|7388030	2.7843	5.73335	2.86446	0.00921418	0.155834	-2.55724	NOT
NC_030815.1:109633583|109657532	2.7923	5.07766	2.86429	0.00921766	0.155834	-2.54891	NOT
NC_030820.1:76670056|76672963	-2.66561	5.11926	-2.86394	0.00922514	0.155834	-2.5491	NOT
NC_030827.1:2880206|2903425	-2.70592	8.46251	-2.86041	0.00929906	0.156801	-2.73635	NOT
NC_030820.1:10117148|10127920	-2.6635	4.59906	-2.85754	0.00935961	0.157064	-2.54695	NOT
NC_030817.1:81402172|81465361	-2.6448	4.68095	-2.8573	0.00936472	0.157064	-2.5474	NOT
NC_030835.1:30035767|30045276	-2.6448	4.68095	-2.8573	0.00936472	0.157064	-2.5474	NOT
NC_030828.1:59427910|59434247	-2.51514	4.20656	-2.85558	0.0094013	0.157106	-2.54939	NOT
NC_030809.1:99565713|99582314	-2.43713	6.14063	-2.8552	0.00940944	0.157106	-2.56313	NOT
NC_030814.1:97044519|97044844	2.56299	6.5115	2.85483	0.00941734	0.157106	-2.5941	NOT
NC_030836.1:1216264|1229306	2.56089	5.02387	2.85013	0.00951794	0.158427	-2.56827	NOT
NC_030809.1:70797777|70799464	2.36374	8.81889	2.84921	0.00953759	0.158427	-2.8579	NOT
NC_030824.1:9079876|9087799	2.51919	5.82753	2.84878	0.00954706	0.158427	-2.58107	NOT
NC_030815.1:44255914|44266821	-2.57385	8.33642	-2.84491	0.0096308	0.159045	-2.72034	NOT
NC_030824.1:66034790|66061722	-2.75178	6.07609	-2.84449	0.00963998	0.159045	-2.59337	NOT
NC_030819.1:73446607|73469092	2.63635	5.37725	2.84397	0.00965131	0.159045	-2.58984	NOT
NC_030835.1:17538495|17540118	2.91336	5.97517	2.84353	0.00966092	0.159045	-2.59711	NOT
NC_030832.1:13376850|13381528	3.10103	4.89926	2.84317	0.00966883	0.159045	-2.5807	NOT
NC_030818.1:4263495|4271127	1.74535	7.61927	2.84048	0.0097278	0.159736	-2.75417	NOT
NC_030815.1:86284006|86324138	-2.50499	4.20656	-2.83293	0.00989494	0.161438	-2.5915	NOT
NC_030831.1:60741660|60753120	-2.50499	4.20656	-2.83293	0.00989494	0.161438	-2.5915	NOT
NC_030809.1:110859417|110878467	2.54518	4.22391	2.83291	0.00989543	0.161438	-2.59223	NOT
NC_030808.1:157111670|157147023	-2.24263	7.54925	-2.8327	0.00990008	0.161438	-2.75351	NOT
NC_030825.1:14802651|14808966	-2.73764	5.3788	-2.82594	0.0100521	0.16301	-2.62194	NOT
NC_030824.1:52494933|52514937	-3.53862	6.97352	-2.82561	0.0100597	0.16301	-2.65273	NOT
NC_030835.1:40705332|40724804	1.34018	8.83984	2.82507	0.010072	0.16301	-2.98217	NOT
NC_030820.1:21543132|21560648	-1.89221	7.62496	-2.82371	0.0101029	0.16301	-2.71579	NOT
NC_030812.1:56620864|56626082	-2.60527	6.64053	-2.82293	0.0101206	0.16301	-2.64212	NOT
NC_030817.1:48462566|48476829	-2.7545	5.4772	-2.82279	0.0101238	0.16301	-2.61331	NOT
NC_030815.1:24994567|24998067	-2.57393	4.395	-2.82247	0.0101312	0.16301	-2.6113	NOT
NC_030815.1:38833227|38873763	2.61431	4.42717	2.82209	0.0101398	0.16301	-2.6133	NOT
NC_030822.1:18242686|18244338	-2.878	4.75223	-2.82123	0.0101595	0.16301	-2.61918	NOT
NC_030812.1:107373783|107377928	2.71826	4.61271	2.81929	0.0102041	0.16301	-2.6207	NOT
NC_030823.1:32097543|32123120	2.20818	6.75039	2.81928	0.0102042	0.16301	-2.73602	NOT
NC_030830.1:17658718|17692332	-2.65236	4.51849	-2.81908	0.0102088	0.16301	-2.61915	NOT
NC_030827.1:23800100|23819951	-2.63538	6.0828	-2.81836	0.0102254	0.16301	-2.64276	NOT
NC_030830.1:29471866|29474114	-2.74595	5.30038	-2.81703	0.0102562	0.16301	-2.64197	NOT
NC_030811.1:25385566|25410668	2.81058	5.28701	2.8165	0.0102685	0.16301	-2.64262	NOT
NC_030820.1:72909046|72925272	2.68789	5.25087	2.81627	0.0102737	0.16301	-2.62632	NOT
NC_030818.1:27572747|27586229	-1.18359	9.09353	-2.81518	0.010299	0.163088	-3.0645	NOT
NC_030808.1:19824288|19826916	-2.60505	4.42295	-2.81256	0.0103599	0.163088	-2.6307	NOT
NC_030808.1:157133204|157153815	-2.34747	6.5028	-2.81252	0.010361	0.163088	-2.69678	NOT
NC_030808.1:89631587|89639741	2.5053	4.2189	2.81173	0.0103794	0.163088	-2.63138	NOT
NC_030811.1:56520026|56541237	2.5053	4.2189	2.81173	0.0103794	0.163088	-2.63138	NOT
NC_030818.1:93650281|93657429	-2.63646	4.92333	-2.81159	0.0103826	0.163088	-2.64245	NOT
NC_030811.1:42686738|42698807	-2.60526	5.08422	-2.80912	0.0104406	0.163726	-2.65038	NOT
NC_030814.1:1769240|1792566	-2.7734	5.02387	-2.80566	0.0105222	0.164706	-2.64602	NOT
NC_030827.1:7881618|7916381	-2.43104	4.53083	-2.8048	0.0105426	0.164706	-2.64965	NOT
NC_030814.1:20261887|20267569	-2.53389	5.30682	-2.80213	0.010606	0.164706	-2.66864	NOT
NC_030820.1:75354214|75410653	-2.52651	5.32487	-2.80193	0.0106108	0.164706	-2.6582	NOT
NC_030821.1:33373469|33374397	-2.5362	4.2189	-2.8006	0.0106427	0.164706	-2.65182	NOT
NC_030813.1:59712204|59737374	-2.70438	6.0343	-2.80025	0.010651	0.164706	-2.67571	NOT
NC_030808.1:69947233|69966120	-2.4778	4.69017	-2.80002	0.0106565	0.164706	-2.66166	NOT
NC_030817.1:59293945|59294752	2.43693	4.56299	2.79766	0.0107132	0.164706	-2.66501	NOT
NC_030815.1:42366270|42384474	-2.51238	4.19713	-2.79735	0.0107207	0.164706	-2.65711	NOT
NC_030808.1:44775766|44792088	2.65571	5.26821	2.79728	0.0107223	0.164706	-2.673	NOT
NC_030834.1:5417518|5423614	-2.63705	7.82253	-2.79715	0.0107255	0.164706	-2.8562	NOT
NC_030828.1:67050169|67116947	2.89223	4.3135	2.79695	0.0107304	0.164706	-2.66297	NOT
NC_030816.1:75849355|75862602	2.94647	5.27933	2.79694	0.0107307	0.164706	-2.68044	NOT
NC_030815.1:9846224|9857613	-2.49361	7.57372	-2.79425	0.0107956	0.165433	-2.74272	NOT
NC_030812.1:110394328|110421516	2.60606	4.51849	2.79062	0.0108841	0.166181	-2.67212	NOT
NC_030813.1:45238283|45241652	2.86634	4.76588	2.79025	0.0108932	0.166181	-2.67802	NOT
NC_030811.1:33600215|33618663	-1.83943	10.339	-2.78938	0.0109144	0.166181	-3.39298	NOT
NC_030825.1:48587806|48592186	2.71826	4.96993	2.78933	0.0109157	0.166181	-2.67645	NOT
NC_030811.1:55374416|55382745	-2.40221	5.03567	-2.78864	0.0109327	0.166181	-2.68835	NOT
NC_030814.1:80250373|80262602	2.66156	5.18904	2.78745	0.0109619	0.166248	-2.68829	NOT
NC_030824.1:27762064|27767701	2.6219	4.85466	2.78644	0.0109868	0.166248	-2.68842	NOT
NC_030817.1:67640657|67685027	2.50645	4.75223	2.78575	0.0110037	0.166248	-2.69347	NOT
NC_030836.1:48896143|48913487	-2.51134	4.57612	-2.78559	0.0110078	0.166248	-2.68857	NOT
NC_030817.1:16319391|16322074	1.87594	7.34017	2.78475	0.0110285	0.166294	-2.83453	NOT
NC_030821.1:51080431|51088273	2.9302	4.51154	2.78403	0.0110463	0.166296	-2.68834	NOT
NW_017189517.1:36729934|36737712	-2.5368	5.32904	-2.78099	0.0111219	0.166707	-2.70545	NOT
NC_030819.1:33725578|33778622	-2.41787	4.51718	-2.78088	0.0111248	0.166707	-2.69335	NOT
NC_030809.1:3060144|3074279	-2.78569	4.26691	-2.7808	0.0111268	0.166707	-2.69046	NOT
NC_030811.1:15569989|15623594	-2.57393	4.395	-2.77743	0.0112111	0.167457	-2.69461	NOT
NC_030819.1:7233462|7241725	2.57549	5.04393	2.77718	0.0112176	0.167457	-2.71236	NOT
NC_030813.1:66800083|66802016	2.42557	5.71576	2.77667	0.0112303	0.167457	-2.7023	NOT
NC_030810.1:27772336|27774399	2.42566	4.53584	2.77555	0.0112586	0.167614	-2.70438	NOT
NC_030813.1:102099040|102102970	2.66397	6.69591	2.77272	0.0113302	0.168303	-2.73538	NOT
NC_030833.1:5592060|5602615	2.34082	8.33502	2.77231	0.0113406	0.168303	-2.91346	NOT
NC_030819.1:65012156|65016701	2.61878	6.25386	2.77126	0.0113674	0.168434	-2.73947	NOT
NC_030829.1:14185782|14196321	-2.63439	4.76334	-2.76989	0.0114025	0.168524	-2.71872	NOT
NC_030810.1:11008289|11009571	2.4614	5.82079	2.76962	0.0114093	0.168524	-2.72711	NOT
NC_030809.1:104706111|104715418	-1.85551	7.83153	-2.76655	0.0114881	0.169423	-2.81909	NOT
NC_030823.1:36213813|36217316	2.56424	4.94316	2.76427	0.0115469	0.170023	-2.73503	NOT
NC_030832.1:38882805|38889600	2.53536	4.25918	2.76241	0.0115951	0.170225	-2.72421	NOT
NC_030818.1:47968775|47972472	2.56825	5.32215	2.76234	0.0115968	0.170225	-2.73735	NOT
NC_030811.1:71116818|71155489	-2.67934	4.73488	-2.75989	0.0116607	0.170327	-2.72812	NOT
NC_030810.1:115920960|115940873	-2.7392	5.36389	-2.75925	0.0116775	0.170327	-2.74184	NOT
NC_030826.1:20348486|20349566	2.45111	4.58151	2.75854	0.0116959	0.170327	-2.73932	NOT
NC_030812.1:66355100|66364580	2.606	4.57243	2.75797	0.0117109	0.170327	-2.73246	NOT
NC_030823.1:38586441|38596837	-2.69701	5.83373	-2.75781	0.0117151	0.170327	-2.7572	NOT
NC_030827.1:62214835|62227866	-2.51575	4.2189	-2.75748	0.0117239	0.170327	-2.73136	NOT
NC_030821.1:57276454|57286838	-2.58741	4.40001	-2.75723	0.0117305	0.170327	-2.73203	NOT
NC_030830.1:28430415|28433084	-1.35484	9.45016	-2.75594	0.0117644	0.170556	-3.17278	NOT
NC_030808.1:91549933|91648999	-2.60091	4.86127	-2.75467	0.0117979	0.170779	-2.74838	NOT
NC_030818.1:5957441|5968604	-2.45132	7.52387	-2.75165	0.0118779	0.170856	-2.80362	NOT
NC_030815.1:29743068|29930764	-2.59003	5.77919	-2.75131	0.0118869	0.170856	-2.75617	NOT
NC_030830.1:10717341|10718486	2.73188	4.98766	2.75115	0.0118912	0.170856	-2.74665	NOT
NC_030813.1:36797770|36801386	2.4972	4.92834	2.7509	0.0118978	0.170856	-2.75876	NOT
NC_030827.1:10049533|10052107	-2.48987	4.19713	-2.75035	0.0119124	0.170856	-2.74364	NOT
NC_030811.1:54243228|54275920	2.6223	4.74722	2.75003	0.0119208	0.170856	-2.74703	NOT
NC_030823.1:11049912|11119940	-2.60627	4.58569	-2.74967	0.0119305	0.170856	-2.75625	NOT
NC_030813.1:60355321|60397027	-2.74404	5.76164	-2.749	0.0119484	0.170856	-2.77654	NOT
NC_030822.1:44392366|44393218	3.10537	6.26142	2.74595	0.0120303	0.170914	-2.78022	NOT
NW_017189641.1:407258|407651	2.62924	4.53701	2.7455	0.0120422	0.170914	-2.75637	NOT
NC_030809.1:11694212|11696543	2.43158	4.20656	2.74356	0.0120945	0.170914	-2.75661	NOT
NC_030809.1:83772448|83852788	2.43158	4.20656	2.74356	0.0120945	0.170914	-2.75661	NOT
NC_030815.1:90045854|90064053	2.43158	4.20656	2.74356	0.0120945	0.170914	-2.75661	NOT
NC_030826.1:47536855|47558816	2.43158	4.20656	2.74356	0.0120945	0.170914	-2.75661	NOT
NC_030811.1:55604923|55636623	2.43153	4.20656	2.74344	0.0120979	0.170914	-2.75684	NOT
NC_030815.1:86810860|86816421	2.43153	4.20656	2.74344	0.0120979	0.170914	-2.75684	NOT
NC_030815.1:53886650|53887064	2.8775	4.49695	2.74173	0.0121443	0.171088	-2.76583	NOT
NC_030835.1:36619236|36624924	2.43002	5.15955	2.74164	0.0121465	0.171088	-2.76825	NOT
NC_030824.1:64662503|64663129	-2.26682	6.66923	-2.74068	0.0121727	0.171155	-2.79534	NOT
NC_030810.1:8253587|8257908	-2.67274	6.11347	-2.74013	0.0121877	0.171155	-2.78696	NOT
NC_030819.1:74102036|74125943	-2.51514	4.38267	-2.73708	0.0122711	0.171935	-2.76833	NOT
NC_030809.1:130488138|130504255	2.45329	4.19713	2.73589	0.0123037	0.171935	-2.77032	NOT
NC_030813.1:102317689|102321272	-2.43629	6.98088	-2.73565	0.0123102	0.171935	-2.84287	NOT
NC_030831.1:54852737|54883065	2.38172	5.23191	2.73543	0.0123163	0.171935	-2.7917	NOT
NC_030819.1:50255446|50268743	-2.62337	4.68516	-2.73457	0.0123401	0.172012	-2.7749	NOT
NC_030818.1:73706214|73741131	-2.5362	4.395	-2.73296	0.0123844	0.172374	-2.77636	NOT
NC_030821.1:69462769|69463219	-2.01352	7.08669	-2.73175	0.0124178	0.172542	-2.88615	NOT
NC_030809.1:122727552|122750114	2.51305	4.55877	2.73093	0.0124407	0.172542	-2.7888	NOT
NC_030832.1:3850935|3853219	2.61431	4.77939	2.73054	0.0124515	0.172542	-2.78248	NOT
NC_030814.1:16727753|16776074	-2.55862	5.2736	-2.7293	0.0124859	0.172764	-2.79917	NOT
NC_030836.1:35660301|35661374	-2.58897	7.72631	-2.72697	0.0125511	0.173411	-2.89755	NOT
NC_030831.1:54525353|54536276	2.42519	4.55877	2.72608	0.012576	0.173502	-2.79777	NOT
NC_030818.1:105629701|105670084	-1.66486	8.37403	-2.72474	0.0126138	0.173543	-3.00352	NOT
NC_030821.1:24243368|24258519	2.53224	7.57834	2.72466	0.0126159	0.173543	-2.86027	NOT
NC_030817.1:97145738|97165893	-2.47756	7.24543	-2.72147	0.0127059	0.17451	-2.85391	NOT
NC_030810.1:85793377|85803819	2.41093	6.01917	2.72074	0.0127268	0.17451	-2.81363	NOT
NC_030814.1:20202217|20211821	-2.56441	6.12413	-2.71987	0.0127512	0.17451	-2.82034	NOT
NC_030830.1:40326726|40337381	-2.38662	4.50906	-2.71907	0.0127741	0.17451	-2.80711	NOT
NC_030813.1:102520034|102543080	-2.65236	4.57243	-2.71791	0.0128072	0.17451	-2.80596	NOT
NC_030829.1:43312975|43334806	2.43158	4.89865	2.71779	0.0128107	0.17451	-2.8038	NOT
NC_030818.1:67596175|67599402	-2.81035	4.69089	-2.7176	0.0128161	0.17451	-2.81149	NOT
NC_030814.1:45052706|45077499	-1.20211	8.08862	-2.71662	0.012844	0.174638	-3.24093	NOT
NC_030808.1:149544668|149564473	-2.45791	6.54536	-2.71445	0.0129063	0.175232	-2.86297	NOT
NC_030809.1:46389516|46399678	-2.56411	5.30902	-2.71345	0.0129349	0.175367	-2.82706	NOT
NC_030829.1:36571124|36658734	2.48825	4.395	2.70816	0.0130882	0.17719	-2.82193	NOT
NC_030811.1:108701311|108713190	-2.63767	5.64097	-2.70693	0.0131241	0.17742	-2.84808	NOT
NC_030823.1:11049912|11069870	-2.46266	4.96993	-2.70562	0.0131626	0.177657	-2.83381	NOT
NC_030823.1:48841237|48842040	2.65695	5.02795	2.70505	0.0131793	0.177657	-2.84413	NOT
NC_030829.1:51187518|51215704	-2.62328	4.55877	-2.70415	0.0132055	0.177755	-2.8304	NOT
NC_030820.1:21585696|21605637	-2.57393	4.47689	-2.70244	0.013256	0.177907	-2.83215	NOT
NC_030811.1:18754874|18774422	-2.53999	4.54541	-2.70227	0.0132609	0.177907	-2.84072	NOT
NC_030811.1:16856995|16877262	2.67014	5.22714	2.70174	0.0132765	0.177907	-2.85409	NOT
NC_030826.1:5289495|5302307	2.81855	5.78276	2.7012	0.0132924	0.177907	-2.86445	NOT
NC_030822.1:21837865|21839727	1.52697	8.61689	2.69866	0.013368	0.178664	-3.14538	NOT
NC_030810.1:31392588|31393326	-3.0994	4.46746	-2.6955	0.0134621	0.179483	-2.86367	NOT
NC_030820.1:6662199|6686474	-2.3958	6.94188	-2.69532	0.0134674	0.179483	-2.96526	NOT
NC_030823.1:11085269|11086290	-2.66428	4.56299	-2.69402	0.0135064	0.179748	-2.84912	NOT
NC_030816.1:81104531|81127844	-2.65236	4.64488	-2.69125	0.0135899	0.180164	-2.85472	NOT
NC_030814.1:41155405|41165746	-2.49692	5.42988	-2.69037	0.0136163	0.180164	-2.87767	NOT
NC_030831.1:40253104|40263109	2.48802	5.58436	2.6899	0.0136307	0.180164	-2.87798	NOT
NC_030826.1:35357583|35396008	-2.4286	4.53584	-2.68984	0.0136325	0.180164	-2.8628	NOT
NC_030812.1:61633841|61663013	-2.31468	7.67012	-2.68926	0.0136501	0.180164	-2.98391	NOT
NC_030813.1:86007928|86008419	-2.51242	6.66921	-2.68918	0.0136526	0.180164	-2.87391	NOT
NC_030813.1:44562446|44596169	-2.32233	6.1502	-2.68757	0.0137014	0.180555	-2.89224	NOT
NC_030826.1:61732412|61736148	-2.7623	6.3868	-2.6864	0.0137371	0.180689	-2.89466	NOT
NW_017189517.1:26550706|26590577	2.73092	5.16062	2.68458	0.0137927	0.180689	-2.88766	NOT
NC_030825.1:55217304|55225592	-2.38626	5.9148	-2.68398	0.0138109	0.180689	-2.88409	NOT
NC_030811.1:5177550|5198601	-2.45999	5.61114	-2.68384	0.0138152	0.180689	-2.88047	NOT
NC_030826.1:22152011|22158458	-2.83669	5.8731	-2.68218	0.0138663	0.180689	-2.89674	NOT
NC_030814.1:56402560|56431614	-2.48954	5.78809	-2.68168	0.0138818	0.180689	-2.90917	NOT
NC_030817.1:88649478|88650789	2.36385	4.68516	2.68162	0.0138835	0.180689	-2.88126	NOT
NC_030827.1:10268776|10275605	-2.78627	6.28124	-2.68091	0.0139055	0.180689	-2.90282	NOT
NC_030810.1:34699281|34704789	-2.27079	7.44559	-2.67966	0.0139441	0.180689	-2.93884	NOT
NC_030818.1:95082749|95109434	-2.59177	4.50906	-2.67787	0.0139993	0.180689	-2.87855	NOT
NC_030820.1:27614314|27632737	-2.5641	8.63495	-2.67724	0.0140189	0.180689	-3.18484	NOT
NC_030811.1:34505126|34525262	2.66507	5.14103	2.67696	0.0140277	0.180689	-2.89978	NOT
NC_030811.1:19654237|19660908	2.61431	4.56299	2.67695	0.014028	0.180689	-2.88043	NOT
NC_030833.1:32312707|32341977	-2.40735	4.85705	-2.67677	0.0140337	0.180689	-2.87663	NOT
NC_030811.1:58963091|58983051	2.64218	6.90532	2.67611	0.0140542	0.180689	-2.92056	NOT
NC_030808.1:110490377|110492023	2.45302	4.38267	2.67585	0.0140624	0.180689	-2.88019	NOT
NC_030814.1:60120277|60135032	-1.16727	8.91827	-2.67582	0.0140633	0.180689	-3.30975	NOT
NC_030835.1:36149925|36151993	2.18309	7.02203	2.6754	0.0140764	0.180689	-3.03249	NOT
NC_030824.1:65818183|65830441	2.57825	5.18243	2.6754	0.0140764	0.180689	-2.90255	NOT
NC_030820.1:16084025|16094393	-2.39608	4.49962	-2.67372	0.0141288	0.181065	-2.88955	NOT
NW_017189516.1:21137821|21186419	2.5034	4.24685	2.67323	0.0141442	0.181065	-2.88697	NOT
NC_030829.1:32317217|32318028	-2.56499	5.0021	-2.67083	0.0142198	0.181785	-2.90626	NOT
NC_030810.1:33290723|33308594	-1.64271	8.41951	-2.66869	0.0142874	0.18189	-3.2034	NOT
NC_030809.1:135791741|135794756	-2.45785	4.19713	-2.66857	0.0142911	0.18189	-2.89276	NOT
NC_030817.1:93004285|93007035	-2.45785	4.19713	-2.66857	0.0142911	0.18189	-2.89276	NOT
NC_030829.1:36786792|36843029	-1.34748	8.44701	-2.66743	0.0143271	0.18189	-3.41017	NOT
NC_030828.1:54695956|54700147	-2.66428	4.60328	-2.66728	0.0143319	0.18189	-2.89781	NOT
NC_030827.1:39057047|39061849	-2.06801	6.36475	-2.6669	0.014344	0.18189	-2.94849	NOT
NC_030829.1:15088416|15092714	0.592863	10.8932	2.6642	0.0144301	0.182494	-3.98526	NOT
NC_030828.1:47329236|47330106	2.65466	5.78341	2.66419	0.0144304	0.182494	-2.92783	NOT
NC_030819.1:74798303|74802571	-2.49979	4.54934	-2.66201	0.0145002	0.183004	-2.90463	NOT
NC_030812.1:86558832|86609847	-2.49291	4.99709	-2.66127	0.0145239	0.183004	-2.91746	NOT
NC_030815.1:45033968|45035500	-2.65108	5.88322	-2.66111	0.0145291	0.183004	-2.92544	NOT
NC_030813.1:42474319|42490461	-2.61288	6.76757	-2.66032	0.0145543	0.183064	-2.98763	NOT
NC_030825.1:14329941|14330755	2.63876	6.3814	2.65937	0.0145852	0.183064	-2.93962	NOT
NC_030816.1:67969979|67978390	-2.54663	5.04393	-2.65864	0.0146088	0.183064	-2.93299	NOT
NC_030825.1:9706652|9709561	2.07572	7.55898	2.65855	0.0146117	0.183064	-3.01321	NOT
NC_030829.1:1669017|1681134	-2.37819	5.31032	-2.65622	0.014687	0.183672	-2.93576	NOT
NC_030836.1:40573323|40573691	2.76009	4.63695	2.65585	0.0146992	0.183672	-2.92085	NOT
NC_030810.1:3505853|3508695	1.41581	7.79132	2.65475	0.0147349	0.183874	-3.17309	NOT
NC_030821.1:33340957|33383150	-2.39321	4.16496	-2.65319	0.0147859	0.18393	-2.91925	NOT
NC_030815.1:55512047|55516564	-2.39655	4.16496	-2.65282	0.0147981	0.18393	-2.91993	NOT
NC_030830.1:15226572|15235380	-2.39655	4.16496	-2.65282	0.0147981	0.18393	-2.91993	NOT
NC_030827.1:28403184|28419184	1.70774	7.6358	2.65211	0.0148213	0.183975	-3.14462	NOT
NC_030820.1:33138506|33150753	2.4313	4.2189	2.65034	0.0148793	0.184244	-2.92702	NOT
NC_030817.1:60315683|60317459	2.37238	4.17861	2.65004	0.0148893	0.184244	-2.92568	NOT
NC_030811.1:45788065|45796733	-2.37438	5.02504	-2.64954	0.0149057	0.184244	-2.94602	NOT
NC_030827.1:58498749|58502454	2.43158	4.38267	2.64907	0.0149213	0.184244	-2.92869	NOT
NC_030828.1:45236536|45286943	2.36466	5.43119	2.64712	0.0149856	0.184573	-2.94202	NOT
NC_030820.1:10117148|10138222	-2.5038	5.05915	-2.64685	0.0149944	0.184573	-2.94456	NOT
NC_030836.1:31734666|31768571	2.51225	5.0847	2.64648	0.0150068	0.184573	-2.94755	NOT
NC_030815.1:78953965|78962535	2.47519	4.91099	2.6444	0.015076	0.185183	-2.95433	NOT
NC_030818.1:4369907|4372624	2.75041	6.11787	2.64322	0.0151154	0.185424	-2.97363	NOT
NC_030812.1:82049713|82079459	-2.50499	4.46455	-2.64184	0.0151613	0.185746	-2.94152	NOT
NW_017189525.1:56015|61774	-2.58398	5.8417	-2.63888	0.0152609	0.186723	-2.97045	NOT
NC_030829.1:50310827|50315492	-2.42925	5.96153	-2.6365	0.0153411	0.187178	-2.97585	NOT
NC_030813.1:6242898|6258474	1.48344	7.28946	2.6353	0.0153819	0.187178	-3.20519	NOT
NC_030817.1:23940548|23953382	-2.34603	4.15262	-2.63486	0.0153968	0.187178	-2.95182	NOT
NC_030817.1:88045788|88051596	-2.34603	4.15262	-2.63486	0.0153968	0.187178	-2.95182	NOT
NW_017189516.1:23174299|23175475	1.54263	8.42334	2.63379	0.0154331	0.187178	-3.30087	NOT
NC_030817.1:57881637|57881971	1.21645	9.60026	2.6335	0.0154428	0.187178	-3.54886	NOT
NC_030835.1:37350667|37361425	2.33226	4.53083	2.63304	0.0154588	0.187178	-2.96605	NOT
NC_030830.1:44642345|44649024	-2.40206	4.17861	-2.63293	0.0154623	0.187178	-2.95628	NOT
NC_030817.1:93029847|93032201	-2.6337	5.56438	-2.63122	0.0155208	0.187178	-2.98868	NOT
NC_030817.1:32622204|32631222	2.606	4.61271	2.63117	0.0155224	0.187178	-2.96403	NOT
NC_030818.1:283882|295588	1.41964	8.1767	2.63109	0.0155251	0.187178	-3.32469	NOT
NC_030816.1:19675201|19696979	2.4416	4.18502	2.63075	0.0155368	0.187178	-2.96072	NOT
NC_030824.1:19086848|19087850	1.6261	8.12191	2.63002	0.0155619	0.18724	-3.35593	NOT
NC_030813.1:4873414|4889009	2.49185	4.71884	2.62741	0.0156519	0.188082	-2.98381	NOT
NC_030815.1:38741449|38744925	2.45329	4.37324	2.62592	0.0157033	0.18813	-2.96999	NOT
NC_030817.1:44587060|44596641	2.44433	4.22391	2.62556	0.0157158	0.18813	-2.97203	NOT
NC_030829.1:21435868|21450017	2.44433	4.22391	2.62556	0.0157158	0.18813	-2.97203	NOT
NC_030814.1:1769240|1785543	-2.48987	5.04239	-2.62068	0.0158856	0.189079	-2.97918	NOT
NC_030836.1:42403889|42416376	-2.23456	7.22514	-2.61969	0.0159202	0.189079	-3.04419	NOT
NC_030816.1:12541354|12542953	2.54518	4.7844	2.61963	0.0159222	0.189079	-2.9827	NOT
NC_030815.1:74342379|74345732	2.34556	4.16496	2.61797	0.0159806	0.189079	-2.9828	NOT
NC_030832.1:21609026|21645168	2.34556	4.16496	2.61797	0.0159806	0.189079	-2.9828	NOT
NC_030811.1:5298920|5301457	2.34551	4.16496	2.6178	0.0159865	0.189079	-2.98311	NOT
NC_030825.1:47592807|47593887	2.34551	4.16496	2.6178	0.0159865	0.189079	-2.98311	NOT
NC_030824.1:12327396|12340259	-2.29964	5.68209	-2.61775	0.0159884	0.189079	-3.00092	NOT
NC_030818.1:86128727|86130875	-2.40735	4.34107	-2.61756	0.015995	0.189079	-2.98336	NOT
NC_030809.1:112157135|112176967	-1.06404	9.60654	-2.61715	0.0160096	0.189079	-3.54999	NOT
NC_030826.1:17131618|17159390	-2.42388	4.35472	-2.61696	0.0160161	0.189079	-2.98499	NOT
NC_030812.1:81080216|81108099	2.61766	4.90156	2.61636	0.0160374	0.189093	-2.99289	NOT
NC_030817.1:37470972|37501819	-2.38993	4.69328	-2.61521	0.0160778	0.189332	-2.99731	NOT
NC_030815.1:98399373|98438280	2.5034	4.42295	2.61355	0.0161366	0.189787	-2.99497	NOT
NC_030814.1:12510540|12512414	-2.38773	8.01108	-2.61228	0.0161819	0.190082	-3.1535	NOT
NC_030811.1:31983231|32008064	-2.38019	6.75014	-2.6095	0.016281	0.190859	-3.05121	NOT
NC_030808.1:138327029|138351799	2.39367	4.5249	2.6081	0.0163313	0.190859	-3.01073	NOT
NC_030818.1:61159882|61177512	2.37539	5.75503	2.60807	0.0163323	0.190859	-3.03051	NOT
NW_017189530.1:321166|321671	2.01532	6.7159	2.60784	0.0163407	0.190859	-3.0693	NOT
NC_030809.1:74203075|74275558	-2.37606	5.39732	-2.60759	0.0163495	0.190859	-3.02549	NOT
NC_030812.1:43133478|43135393	-2.33247	6.59463	-2.60662	0.0163846	0.191032	-3.08568	NOT
NC_030817.1:45413832|45418109	2.74927	4.64464	2.6055	0.016425	0.191075	-3.01256	NOT
NC_030830.1:21484727|21493076	-2.35586	4.51718	-2.60539	0.0164289	0.191075	-3.01508	NOT
NC_030816.1:71626709|71651097	2.5053	4.47689	2.60251	0.0165331	0.192008	-3.01319	NOT
NC_030827.1:7749525|7756226	-2.39972	4.71194	-2.60178	0.0165597	0.192008	-3.02942	NOT
NC_030820.1:11841907|11852670	2.02465	7.25125	2.6012	0.0165809	0.192008	-3.11418	NOT
NC_030810.1:31268676|31285372	-1.04929	9.1811	-2.60093	0.0165907	0.192008	-3.563	NOT
NC_030836.1:17547554|17564299	2.36302	5.47959	2.59852	0.0166788	0.192688	-3.03704	NOT
NC_030813.1:92931473|92951509	2.24095	7.00701	2.5982	0.0166905	0.192688	-3.09293	NOT
NC_030808.1:149206080|149214259	2.58283	5.10205	2.5961	0.0167677	0.192745	-3.02842	NOT
NC_030827.1:35505424|35513311	2.57607	5.86684	2.59439	0.0168306	0.192745	-3.0576	NOT
NC_030815.1:79221773|79222935	2.6796	5.76582	2.59333	0.0168699	0.192745	-3.05517	NOT
NC_030835.1:20797306|20805341	-2.55319	5.10075	-2.59315	0.0168765	0.192745	-3.05044	NOT
NC_030813.1:81768585|81821529	-2.48217	4.88304	-2.59307	0.0168796	0.192745	-3.03855	NOT
NC_030814.1:64301826|64319084	-1.95004	7.53837	-2.59231	0.0169076	0.192745	-3.11608	NOT
NC_030814.1:41106879|41114847	-2.37013	4.16496	-2.5923	0.0169079	0.192745	-3.02856	NOT
NC_030835.1:17526270|17528235	2.53536	4.51718	2.59218	0.0169124	0.192745	-3.03419	NOT
NC_030814.1:59674200|59684365	-2.97279	7.5004	-2.59209	0.0169158	0.192745	-3.15654	NOT
NC_030827.1:23712144|23748292	2.2447	7.27243	2.59122	0.016948	0.192745	-3.13129	NOT
NC_030808.1:55742140|55778563	1.80106	7.1697	2.59014	0.0169882	0.192745	-3.15792	NOT
NC_030811.1:87906699|87962160	-2.51238	4.45512	-2.59014	0.0169884	0.192745	-3.03393	NOT
NC_030810.1:69804729|69806631	2.50405	5.43119	2.58998	0.0169943	0.192745	-3.05855	NOT
NC_030831.1:41859083|41860633	2.34556	5.06533	2.58913	0.0170259	0.192745	-3.03442	NOT
NC_030813.1:3921358|3929428	-2.36998	4.16496	-2.58871	0.0170416	0.192745	-3.03497	NOT
NC_030815.1:44870207|44899253	-2.36998	4.16496	-2.58871	0.0170416	0.192745	-3.03497	NOT
NC_030817.1:2144023|2203609	2.5053	4.86127	2.58845	0.0170512	0.192745	-3.03839	NOT
NC_030822.1:17447810|17469577	2.43133	4.395	2.58811	0.0170641	0.192745	-3.039	NOT
NC_030835.1:20797306|20800318	-2.28701	5.9388	-2.5854	0.0171657	0.19366	-3.1004	NOT
NC_030810.1:54161850|54169096	2.37238	4.35472	2.58371	0.0172293	0.194144	-3.04473	NOT
NC_030829.1:36786792|36808177	-1.2298	7.80306	-2.58261	0.0172709	0.19438	-3.50616	NOT
NC_030836.1:49041054|49064571	-2.60357	4.2189	-2.58151	0.0173128	0.194458	-3.05053	NOT
NC_030815.1:46250677|46279594	-2.57393	4.96492	-2.58134	0.0173191	0.194458	-3.05083	NOT
NC_030812.1:69712521|69717813	-2.36048	5.79284	-2.58045	0.0173528	0.194604	-3.07117	NOT
NC_030810.1:26277791|26282058	-2.57393	4.57111	-2.57961	0.0173847	0.19473	-3.05391	NOT
NC_030833.1:19065417|19071520	2.5421	4.88922	2.57814	0.0174411	0.195129	-3.05855	NOT
NC_030808.1:36985708|37004698	2.61488	4.23348	2.57637	0.0175085	0.195281	-3.06086	NOT
NW_017189516.1:65549200|65552397	2.3577	4.70693	2.57618	0.0175161	0.195281	-3.06888	NOT
NC_030817.1:20459567|20477331	-2.58141	4.40959	-2.57615	0.017517	0.195281	-3.061	NOT
NC_030820.1:34114415|34139593	2.6061	4.24397	2.57556	0.0175398	0.195304	-3.06297	NOT
NC_030831.1:43656118|43684288	2.48195	4.9017	2.57427	0.0175894	0.195427	-3.07822	NOT
NC_030832.1:20053988|20066142	2.52896	7.48354	2.57419	0.0175924	0.195427	-3.13647	NOT
NC_030810.1:103343258|103345241	2.55795	5.01444	2.57216	0.0176709	0.196068	-3.08348	NOT
NC_030809.1:99574821|99582314	-2.05912	7.08762	-2.5716	0.0176922	0.196073	-3.1905	NOT
NC_030820.1:10025123|10048441	-2.90202	5.09484	-2.57044	0.0177373	0.196219	-3.08461	NOT
NC_030833.1:10158184|10175290	-2.26352	7.90483	-2.57019	0.0177471	0.196219	-3.20533	NOT
NC_030832.1:41834922|41875434	2.24738	5.8732	2.56824	0.017823	0.196387	-3.0901	NOT
NC_030831.1:60802107|60820477	-2.52962	5.32215	-2.56809	0.0178287	0.196387	-3.09297	NOT
NC_030814.1:16301487|16339519	2.44446	4.57612	2.56771	0.0178434	0.196387	-3.07574	NOT
NC_030811.1:104409911|104428157	-2.34603	4.32873	-2.56755	0.0178497	0.196387	-3.07214	NOT
NC_030817.1:2238012|2238729	-3.01016	9.97755	-2.56599	0.0179108	0.196387	-3.80252	NOT
NC_030809.1:82487559|82511665	2.4228	5.48152	2.56594	0.0179129	0.196387	-3.10356	NOT
NC_030828.1:13665061|13666342	2.37452	4.19713	2.56552	0.0179291	0.196387	-3.0781	NOT
NC_030818.1:49477088|49483334	2.43133	4.395	2.56535	0.017936	0.196387	-3.07966	NOT
NC_030816.1:60114178|60133359	-2.39655	4.34107	-2.56325	0.0180184	0.196387	-3.08031	NOT
NC_030808.1:55742140|55821093	2.3138	4.68516	2.56321	0.01802	0.196387	-3.09682	NOT
NC_030817.1:91891792|91921787	2.74206	5.81756	2.56272	0.0180391	0.196387	-3.11875	NOT
NC_030836.1:31457054|31470198	2.28032	4.15262	2.56272	0.0180392	0.196387	-3.08089	NOT
NC_030813.1:115883141|115924848	-2.6989	5.09943	-2.5626	0.0180438	0.196387	-3.08693	NOT
NC_030812.1:33793075|33810996	-2.6383	5.75503	-2.56233	0.0180545	0.196387	-3.11361	NOT
NC_030822.1:6485745|6502850	-1.89092	7.44468	-2.55982	0.0181538	0.196666	-3.26106	NOT
NC_030809.1:49344036|49349371	-2.51217	5.38109	-2.55974	0.0181572	0.196666	-3.1061	NOT
NC_030820.1:63243769|63375888	2.43158	4.46455	2.55958	0.0181636	0.196666	-3.0892	NOT
NC_030832.1:7548150|7549029	2.37228	4.35472	2.55929	0.0181749	0.196666	-3.08822	NOT
NC_030811.1:41207111|41217037	2.53636	5.01561	2.55902	0.0181858	0.196666	-3.10486	NOT
NC_030821.1:50040209|50054823	2.5421	4.59906	2.5584	0.0182104	0.196666	-3.09381	NOT
NC_030812.1:30250026|30257806	2.50518	4.53083	2.558	0.0182264	0.196666	-3.09276	NOT
NC_030834.1:12109160|12109426	2.6079	5.79284	2.55615	0.0183	0.197064	-3.13076	NOT
NC_030817.1:64913806|64932228	2.40791	6.47761	2.55575	0.0183159	0.197064	-3.13888	NOT
NC_030828.1:41035278|41043602	2.45335	4.68516	2.5555	0.0183262	0.197064	-3.09593	NOT
NW_017189630.1:102954|104630	-2.37013	5.15955	-2.55391	0.0183896	0.197521	-3.09689	NOT
NC_030814.1:80290627|80298828	0.727791	9.76322	2.55179	0.018475	0.19793	-3.92015	NOT
NC_030815.1:81632165|81635871	-2.31154	4.66665	-2.55089	0.0185112	0.19793	-3.11069	NOT
NC_030810.1:113512728|113529795	-2.22003	7.93111	-2.55063	0.0185217	0.19793	-3.19888	NOT
NC_030812.1:56597990|56601069	-2.35598	5.40033	-2.54916	0.0185812	0.19793	-3.13423	NOT
NC_030815.1:76892050|76937279	2.4313	4.395	2.54914	0.018582	0.19793	-3.10851	NOT
NC_030809.1:92573569|92579616	2.51188	5.84249	2.54894	0.0185903	0.19793	-3.13813	NOT
NW_017189516.1:54478140|54487460	1.42289	8.04081	2.54884	0.0185942	0.19793	-3.37913	NOT
NC_030814.1:71920326|71925366	-2.24385	6.54017	-2.5488	0.0185961	0.19793	-3.16309	NOT
NC_030815.1:94379232|94407339	2.3196	4.69328	2.54747	0.01865	0.198083	-3.1191	NOT
NC_030818.1:19607850|19608802	2.06942	6.44094	2.54739	0.018653	0.198083	-3.17263	NOT
NC_030814.1:87795351|87807127	2.55616	5.30038	2.54689	0.0186736	0.198083	-3.13224	NOT
NC_030831.1:3731898|3744076	-2.22338	5.13511	-2.54557	0.0187272	0.198428	-3.13353	NOT
NC_030811.1:25064768|25082792	1.61337	7.65812	2.54477	0.0187601	0.198553	-3.29777	NOT
NC_030820.1:69670248|69678400	-2.27825	4.12468	-2.5419	0.0188775	0.199348	-3.11655	NOT
NC_030821.1:33340957|33419780	-2.27825	4.12468	-2.5419	0.0188775	0.199348	-3.11655	NOT
NC_030822.1:67934864|67958044	2.32541	4.17861	2.54074	0.0189253	0.199628	-3.12112	NOT
NC_030828.1:46327946|46372170	-2.51514	4.59094	-2.53912	0.0189922	0.199992	-3.12526	NOT
NC_030825.1:56032827|56034185	1.16537	8.77958	2.53762	0.0190546	0.199992	-3.59946	NOT
NC_030825.1:6479798|6526736	2.49658	8.98624	2.53746	0.0190612	0.199992	-3.55538	NOT
NC_030816.1:52435862|52441864	1.91967	7.27807	2.53721	0.0190716	0.199992	-3.25381	NOT
NC_030824.1:28762365|28768424	-2.44327	4.37324	-2.53651	0.0191006	0.199992	-3.12935	NOT
NC_030830.1:45611721|45615133	2.43158	4.46455	2.5365	0.0191009	0.199992	-3.13017	NOT
NC_030808.1:149282825|149287398	-2.3838	4.95127	-2.53632	0.0191086	0.199992	-3.13913	NOT
NC_030829.1:7652856|7658625	-2.40735	4.59906	-2.5349	0.0191679	0.20039	-3.13055	NOT
NC_030836.1:46213602|46218383	-2.30937	4.65801	-2.53412	0.0192002	0.200505	-3.1458	NOT
NC_030808.1:132542503|132546726	-2.89834	4.69089	-2.53264	0.0192623	0.200672	-3.14719	NOT
NC_030828.1:60996150|61017988	-2.1951	6.92264	-2.53258	0.0192647	0.200672	-3.20821	NOT
NC_030825.1:47671572|47689283	-2.6204	4.57884	-2.53168	0.0193024	0.200672	-3.14258	NOT
NC_030811.1:56393857|56418190	2.5429	4.21719	2.53165	0.0193037	0.200672	-3.13943	NOT
NC_030824.1:52494933|52514934	3.10976	5.32435	2.5312	0.0193229	0.200672	-3.17908	NOT
NC_030808.1:149253883|149257019	2.53536	4.57111	2.52968	0.0193868	0.200788	-3.14578	NOT
NC_030830.1:21399058|21432014	3.98906	4.86402	2.52864	0.0194308	0.200788	-3.22212	NOT
NC_030820.1:63406318|63444813	-2.4002	4.71884	-2.52837	0.019442	0.200788	-3.15586	NOT
NC_030810.1:77493403|77495010	1.31957	8.499	2.52772	0.0194697	0.200788	-3.48227	NOT
NC_030812.1:87307332|87314220	-2.34603	4.32873	-2.52576	0.0195528	0.200788	-3.14613	NOT
NC_030809.1:118646360|118649784	-2.27163	4.12468	-2.5257	0.0195552	0.200788	-3.14514	NOT
NC_030815.1:9339625|9354523	-2.27163	4.12468	-2.5257	0.0195552	0.200788	-3.14514	NOT
NC_030820.1:37780670|37783515	-2.27163	4.12468	-2.5257	0.0195552	0.200788	-3.14514	NOT
NC_030833.1:12720736|12726561	-2.27163	4.12468	-2.5257	0.0195552	0.200788	-3.14514	NOT
NC_030817.1:98807251|98825067	-2.77256	4.64618	-2.52564	0.0195578	0.200788	-3.15291	NOT
NC_030831.1:61409409|61429437	-1.60017	7.23037	-2.52538	0.0195688	0.200788	-3.40603	NOT
NC_030810.1:69937486|69942991	-2.88817	4.68095	-2.5245	0.0196062	0.200846	-3.16073	NOT
NC_030817.1:21716400|21724484	-2.42463	5.72158	-2.52378	0.0196371	0.200846	-3.17454	NOT
NC_030827.1:35477067|35479645	2.3042	6.44045	2.52375	0.0196384	0.200846	-3.2056	NOT
NC_030824.1:7243729|7243998	2.64614	4.94563	2.52238	0.0196967	0.201222	-3.18333	NOT
NC_030824.1:66448186|66453684	-2.47124	5.30038	-2.51786	0.0198913	0.202991	-3.18715	NOT
NC_030810.1:31281644|31285372	-0.994682	9.51512	-2.51723	0.0199186	0.203049	-3.83116	NOT
NC_030814.1:29756014|29767812	2.22306	4.47689	2.51658	0.0199464	0.203113	-3.17044	NOT
NC_030810.1:52140823|52182834	-2.27008	4.12468	-2.51429	0.0200459	0.203185	-3.16522	NOT
NC_030821.1:20022521|20036466	-2.27008	4.12468	-2.51429	0.0200459	0.203185	-3.16522	NOT
NC_030825.1:15362949|15364393	-2.27008	4.12468	-2.51429	0.0200459	0.203185	-3.16522	NOT
NC_030829.1:1701563|1711275	-2.27008	4.12468	-2.51429	0.0200459	0.203185	-3.16522	NOT
NC_030813.1:45238283|45243991	-2.45373	5.04239	-2.51393	0.0200615	0.203185	-3.17991	NOT
NC_030824.1:7400289|7402222	2.47495	5.75526	2.51261	0.0201191	0.203507	-3.20577	NOT
NC_030818.1:98840142|98842268	2.28586	4.68516	2.51193	0.0201489	0.203507	-3.18876	NOT
NC_030822.1:5906733|5907442	2.34556	4.34107	2.51138	0.0201731	0.203507	-3.17225	NOT
NC_030808.1:58024316|58046359	2.34551	4.34107	2.51122	0.0201798	0.203507	-3.17252	NOT
NC_030816.1:27069660|27086220	-2.39655	4.42295	-2.50945	0.0202575	0.204071	-3.17541	NOT
NC_030809.1:11222455|11224041	-2.42388	4.4366	-2.50725	0.0203546	0.204831	-3.17997	NOT
NC_030823.1:60553793|60561631	2.43695	5.10444	2.50618	0.0204018	0.205086	-3.21043	NOT
NC_030813.1:58907593|58911111	1.72229	7.83081	2.50225	0.0205763	0.206036	-3.33192	NOT
NC_030811.1:5115823|5126553	-2.0544	7.28665	-2.50128	0.0206197	0.206036	-3.29096	NOT
NC_030810.1:71232876|71252545	2.30197	4.68516	2.50077	0.0206422	0.206036	-3.20865	NOT
NC_030810.1:114168194|114184536	-2.65075	5.18334	-2.50065	0.0206478	0.206036	-3.22387	NOT
NC_030810.1:98962860|98984516	2.56209	5.14604	2.50042	0.0206582	0.206036	-3.19471	NOT
NC_030833.1:5539505|5553446	-2.13829	7.52927	-2.50005	0.0206748	0.206036	-3.41805	NOT
NC_030811.1:110914300|110926066	2.40702	5.24298	2.49957	0.0206963	0.206036	-3.22262	NOT
NC_030829.1:10548152|10560494	-2.46926	4.17419	-2.49935	0.020706	0.206036	-3.19363	NOT
NC_030836.1:4595292|4599400	-2.26148	4.47689	-2.49918	0.0207134	0.206036	-3.20136	NOT
NC_030821.1:33340957|33392629	-2.49447	4.18502	-2.49914	0.0207153	0.206036	-3.19456	NOT
NC_030814.1:17107991|17113658	2.28592	5.29537	2.49829	0.0207536	0.206199	-3.21307	NOT
NC_030836.1:31162552|31170253	2.2938	4.14202	2.49777	0.0207769	0.206213	-3.19505	NOT
NC_030828.1:23975771|23990240	2.28032	4.32873	2.49726	0.0207999	0.206224	-3.19644	NOT
NC_030835.1:10610221|10612264	1.93836	8.15766	2.49558	0.0208757	0.206757	-3.48983	NOT
NC_030818.1:74582973|74585812	-2.56559	4.22391	-2.49482	0.02091	0.20688	-3.20458	NOT
NW_017189516.1:53215756|53251177	2.50473	4.20285	2.49062	0.021101	0.20814	-3.21089	NOT
NC_030817.1:33580470|33581115	-2.37013	4.34107	-2.49056	0.0211038	0.20814	-3.20858	NOT
NC_030829.1:1669017|1695645	-2.37013	4.34107	-2.49056	0.0211038	0.20814	-3.20858	NOT
NC_030810.1:101037559|101046805	-1.29878	8.18967	-2.48953	0.0211508	0.208385	-3.52566	NOT
NC_030817.1:35997432|35997950	1.46949	8.6031	2.48809	0.0212167	0.208815	-3.58737	NOT
NC_030812.1:67243871|67248187	2.28898	4.16496	2.48699	0.0212673	0.208949	-3.21507	NOT
NC_030818.1:14841629|14862366	-1.74393	8.04251	-2.48628	0.0212998	0.208949	-3.45432	NOT
NC_030820.1:39887993|39894972	2.37184	4.34107	2.48595	0.0213154	0.208949	-3.2169	NOT
NC_030822.1:30513611|30518608	-1.46375	8.27274	-2.48559	0.0213316	0.208949	-3.47141	NOT
NC_030829.1:37547937|37548540	2.33299	4.76705	2.48538	0.0213413	0.208949	-3.22865	NOT
NC_030813.1:95205330|95207884	2.43217	4.96492	2.48336	0.0214346	0.209512	-3.23446	NOT
NC_030818.1:16765221|16765554	2.70805	5.12391	2.4828	0.0214606	0.209512	-3.25928	NOT
NC_030818.1:3045152|3053645	-2.39655	4.68095	-2.4827	0.0214656	0.209512	-3.22235	NOT
NC_030818.1:66275586|66281883	-2.25807	4.12468	-2.48152	0.0215201	0.20961	-3.22264	NOT
NW_017189516.1:61451178|61513134	-2.25807	4.12468	-2.48152	0.0215201	0.20961	-3.22264	NOT
NC_030821.1:16648181|16672871	2.39772	5.14604	2.48062	0.0215623	0.209803	-3.23986	NOT
NC_030823.1:30014292|30018889	-2.81895	8.22951	-2.4792	0.0216282	0.210168	-3.47371	NOT
NW_017189559.1:16971|27745	-2.34644	5.76164	-2.47886	0.0216444	0.210168	-3.25721	NOT
NC_030809.1:111499839|111514582	-2.27825	4.30078	-2.47731	0.0217166	0.210275	-3.22998	NOT
NC_030808.1:95398257|95447367	2.43133	4.8291	2.47602	0.0217773	0.210275	-3.23757	NOT
NC_030821.1:8443449|8462606	2.37228	4.74853	2.47591	0.0217827	0.210275	-3.23523	NOT
NC_030829.1:15348414|15353229	2.10777	6.84722	2.47551	0.0218015	0.210275	-3.30816	NOT
NC_030817.1:92691629|92733805	2.37228	4.4366	2.47356	0.0218934	0.210275	-3.23934	NOT
NC_030827.1:64050661|64059962	2.28032	4.32873	2.47345	0.0218985	0.210275	-3.23811	NOT
NC_030821.1:36889327|36923157	-2.2534	4.12468	-2.47293	0.021923	0.210275	-3.23763	NOT
NC_030829.1:50372206|50395510	-2.29961	5.92119	-2.47281	0.0219287	0.210275	-3.25957	NOT
NW_017189715.1:19012|19307	2.47229	4.19713	2.47111	0.0220091	0.210275	-3.24472	NOT
NC_030811.1:58768433|58782610	2.47546	4.20097	2.47094	0.0220173	0.210275	-3.24526	NOT
NC_030827.1:16921779|16955509	-2.49633	4.61772	-2.46941	0.0220903	0.210275	-3.24801	NOT
NC_030813.1:100018176|100020224	2.21431	4.12468	2.46907	0.0221065	0.210275	-3.24449	NOT
NC_030813.1:95130268|95166696	2.21431	4.12468	2.46907	0.0221065	0.210275	-3.24449	NOT
NC_030818.1:36039342|36076175	2.21431	4.12468	2.46907	0.0221065	0.210275	-3.24449	NOT
NC_030828.1:33448866|33463972	2.21431	4.12468	2.46907	0.0221065	0.210275	-3.24449	NOT
NC_030810.1:119148800|119173167	2.21427	4.12468	2.46892	0.0221133	0.210275	-3.24473	NOT
NC_030810.1:16315405|16322319	2.21427	4.12468	2.46892	0.0221133	0.210275	-3.24473	NOT
NC_030811.1:25534821|25540019	2.21427	4.12468	2.46892	0.0221133	0.210275	-3.24473	NOT
NC_030811.1:5939216|5947318	2.21427	4.12468	2.46892	0.0221133	0.210275	-3.24473	NOT
NC_030818.1:14571297|14579667	2.21427	4.12468	2.46892	0.0221133	0.210275	-3.24473	NOT
NC_030815.1:28570194|28599589	2.32318	6.4943	2.46868	0.0221252	0.210275	-3.28805	NOT
NC_030834.1:12364930|12365583	2.43158	4.51849	2.46744	0.0221844	0.210275	-3.25175	NOT
NC_030810.1:8277468|8278186	2.43153	4.51849	2.46734	0.0221892	0.210275	-3.25192	NOT
NC_030823.1:24685806|24702231	2.46126	5.50364	2.46666	0.0222215	0.210275	-3.28082	NOT
NC_030812.1:75712700|75718395	-2.51414	5.64471	-2.46637	0.0222353	0.210275	-3.281	NOT
NC_030830.1:33750213|33750876	2.35115	4.88922	2.46635	0.0222365	0.210275	-3.27308	NOT
NC_030817.1:26413393|26421675	2.25656	5.24716	2.46582	0.0222619	0.210303	-3.27401	NOT
NC_030831.1:61280518|61344006	-2.27163	4.30078	-2.46195	0.0224481	0.211777	-3.25675	NOT
NC_030826.1:22018542|22033315	-2.23586	8.21522	-2.46135	0.0224774	0.211777	-3.44506	NOT
NC_030809.1:39327863|39348698	-2.41293	5.5657	-2.46118	0.0224854	0.211777	-3.27579	NOT
NC_030827.1:11482602|11484797	-1.20915	8.79858	-2.46004	0.0225407	0.211943	-3.65631	NOT
NC_030818.1:29737688|29739807	-1.39532	7.83274	-2.45956	0.0225639	0.211943	-3.57091	NOT
NC_030816.1:17040238|17059668	-2.39556	5.46204	-2.45838	0.0226214	0.211943	-3.28665	NOT
NC_030828.1:13370509|13384460	2.28582	5.59125	2.45801	0.0226394	0.211943	-3.29157	NOT
NC_030823.1:22150390|22154791	-0.80914	9.64453	-2.4578	0.0226499	0.211943	-4.0165	NOT
NC_030815.1:39553766|39563029	0.640631	10.4053	2.45776	0.0226518	0.211943	-4.25842	NOT
NC_030809.1:118460242|118464152	2.32541	4.35472	2.45758	0.0226607	0.211943	-3.26723	NOT
NC_030820.1:64595234|64637401	-2.24802	4.12468	-2.45636	0.0227201	0.212288	-3.26648	NOT
NC_030816.1:61688917|61689353	2.5548	4.65801	2.45542	0.0227663	0.212508	-3.27396	NOT
NC_030835.1:30539311|30581798	-2.25707	4.653	-2.45425	0.0228237	0.212651	-3.28041	NOT
NC_030833.1:15487229|15494300	2.58691	6.01814	2.45418	0.0228268	0.212651	-3.30223	NOT
NC_030829.1:21071927|21078009	1.52911	8.09977	2.45319	0.0228756	0.212895	-3.59558	NOT
NC_030810.1:51827084|51845133	-2.20426	4.61271	-2.45264	0.0229026	0.212936	-3.28531	NOT
NC_030817.1:99653093|99656270	-1.67771	7.21702	-2.45115	0.0229762	0.213409	-3.42308	NOT
NC_030833.1:27742161|27743138	-2.30417	4.49962	-2.44984	0.0230408	0.213763	-3.29033	NOT
NC_030826.1:17683583|17692799	2.13129	4.9605	2.44946	0.0230598	0.213763	-3.29964	NOT
NC_030825.1:21456120|21573040	-2.26384	6.5422	-2.4486	0.0231023	0.213772	-3.31439	NOT
NC_030817.1:96324160|96341261	2.31532	4.34107	2.44852	0.0231062	0.213772	-3.28218	NOT
NC_030826.1:55759145|55760341	-2.46926	4.3503	-2.44748	0.0231584	0.214045	-3.28426	NOT
NC_030815.1:78919092|78985126	2.21431	4.81677	2.44576	0.0232437	0.214567	-3.28499	NOT
NC_030832.1:39572129|39578590	2.4313	4.74722	2.44543	0.0232606	0.214567	-3.29102	NOT
NC_030813.1:100188613|100189488	0.838814	9.54945	2.44407	0.0233284	0.214895	-4.00731	NOT
NC_030823.1:43412593|43466290	2.14085	5.63408	2.44381	0.0233418	0.214895	-3.30676	NOT
NC_030814.1:14187591|14188431	-2.03311	6.59661	-2.44221	0.0234217	0.215308	-3.37742	NOT
NC_030828.1:30494538|30506710	2.32541	4.35472	2.44183	0.0234412	0.215308	-3.29463	NOT
NC_030820.1:72923846|72945951	2.32305	5.31121	2.44155	0.0234553	0.215308	-3.31542	NOT
NC_030812.1:27098606|27116294	3.96974	5.40736	2.43952	0.0235574	0.215843	-3.38435	NOT
NC_030820.1:45828474|45847605	2.33745	7.92811	2.43948	0.0235594	0.215843	-3.49164	NOT
NC_030810.1:68264423|68307940	-2.27825	4.30078	-2.43719	0.0236756	0.216487	-3.29972	NOT
NC_030820.1:21078731|21097149	2.0043	6.50396	2.43458	0.0238086	0.216487	-3.37132	NOT
NC_030816.1:37585362|37611290	2.20033	4.12468	2.43442	0.0238167	0.216487	-3.30464	NOT
NC_030823.1:55835405|55907109	2.20033	4.12468	2.43442	0.0238167	0.216487	-3.30464	NOT
NC_030824.1:20203061|20213067	2.20033	4.12468	2.43442	0.0238167	0.216487	-3.30464	NOT
NC_030828.1:59336446|59340608	2.20033	4.12468	2.43442	0.0238167	0.216487	-3.30464	NOT
NC_030811.1:56250691|56253826	2.20027	4.12468	2.4342	0.0238282	0.216487	-3.30503	NOT
NC_030820.1:32673520|32687781	2.20027	4.12468	2.4342	0.0238282	0.216487	-3.30503	NOT
NC_030822.1:67110717|67111931	-2.28901	7.51804	-2.43403	0.0238368	0.216487	-3.52648	NOT
NC_030832.1:13956178|13960749	2.2102	4.49054	2.43187	0.0239476	0.217177	-3.32068	NOT
NC_030808.1:132525637|132546726	-1.57197	8.11297	-2.43165	0.0239589	0.217177	-3.76853	NOT
NC_030820.1:33179100|33272240	0.994405	8.9552	2.43061	0.0240124	0.217292	-3.88472	NOT
NW_017189516.1:702571|726729	-2.1919	4.61271	-2.43018	0.0240344	0.217292	-3.32459	NOT
NC_030812.1:22946039|22948306	-2.39953	5.02387	-2.43005	0.0240409	0.217292	-3.33655	NOT
NC_030818.1:44321952|44326054	2.31163	4.8707	2.42952	0.0240685	0.217333	-3.33578	NOT
NC_030810.1:101033673|101056107	-2.04942	6.76274	-2.42843	0.0241247	0.217631	-3.41745	NOT
NC_030818.1:48003465|48008073	2.39367	5.18904	2.42431	0.0243388	0.218875	-3.33757	NOT
NC_030823.1:53457004|53462705	2.28032	4.58672	2.42423	0.0243426	0.218875	-3.32361	NOT
NC_030828.1:28388478|28393751	2.18383	4.47689	2.42399	0.0243551	0.218875	-3.33308	NOT
NC_030809.1:112169304|112176967	-1.61357	7.66591	-2.42379	0.0243656	0.218875	-3.53657	NOT
NC_030831.1:54528635|54532584	1.65126	6.77685	2.42354	0.0243789	0.218875	-3.49007	NOT
NC_030833.1:6778060|6782217	-2.36998	4.42295	-2.42243	0.024437	0.219187	-3.32717	NOT
NC_030814.1:16313418|16449281	2.28032	4.41062	2.41997	0.024566	0.219927	-3.33098	NOT
NC_030819.1:9337498|9354166	-2.42383	5.35933	-2.41996	0.0245662	0.219927	-3.35152	NOT
NC_030816.1:19670043|19686491	2.24872	6.60573	2.4193	0.0246011	0.219946	-3.38684	NOT
NC_030812.1:89033306|89051759	-1.72296	7.534	-2.41903	0.0246151	0.219946	-3.4967	NOT
NC_030828.1:59403595|59417342	-2.4351	5.31121	-2.41842	0.0246474	0.220026	-3.35559	NOT
NC_030812.1:37745652|37785320	-2.34785	4.76705	-2.41614	0.024768	0.220751	-3.3502	NOT
NC_030828.1:43041267|43043101	-1.45769	7.81486	-2.41579	0.0247868	0.220751	-3.57751	NOT
NC_030822.1:78002037|78006800	2.41776	5.8582	2.41555	0.024799	0.220751	-3.37552	NOT
NC_030812.1:1057642|1059617	2.21403	7.08728	2.41425	0.0248683	0.221159	-3.44723	NOT
NC_030827.1:59148333|59166043	2.20419	4.11524	2.41321	0.0249237	0.221293	-3.34087	NOT
NC_030815.1:44119577|44137814	2.40793	5.11926	2.41308	0.0249304	0.221293	-3.36739	NOT
NC_030808.1:138525222|138534798	2.31521	4.59906	2.41041	0.0250731	0.222349	-3.34816	NOT
NC_030818.1:96714402|96756768	2.2862	5.96302	2.40841	0.0251809	0.22286	-3.39291	NOT
NC_030809.1:99076887|99117229	-2.27008	4.55877	-2.40835	0.0251838	0.22286	-3.34949	NOT
NC_030811.1:74056043|74076519	-2.37218	6.50897	-2.40802	0.0252017	0.22286	-3.39519	NOT
NC_030828.1:55712272|55722389	-2.31299	5.40033	-2.40727	0.0252423	0.223009	-3.35213	NOT
NC_030821.1:49922931|49943834	2.07204	5.16527	2.40503	0.0253632	0.223867	-3.38461	NOT
NC_030818.1:5926867|5957681	-2.36435	4.14202	-2.40283	0.0254827	0.224711	-3.35977	NOT
NC_030834.1:29326884|29327612	2.39318	4.17419	2.40116	0.0255734	0.225244	-3.36466	NOT
NW_017189525.1:49273|61774	-2.23355	4.11524	-2.40084	0.025591	0.225244	-3.36201	NOT
NC_030825.1:64700889|64757033	2.4313	4.53083	2.40005	0.0256341	0.225412	-3.36967	NOT
NC_030821.1:62674103|62684757	1.61563	7.5827	2.39872	0.0257072	0.225788	-3.65353	NOT
NC_030831.1:826872|865194	-2.25807	4.30078	-2.39796	0.0257488	0.225788	-3.36735	NOT
NW_017189517.1:26549304|26554106	-2.28643	4.14202	-2.39712	0.0257947	0.225788	-3.36957	NOT
NC_030817.1:65854654|65855966	2.41377	4.77517	2.39673	0.0258166	0.225788	-3.3948	NOT
NC_030815.1:29378981|29393160	2.16635	6.56709	2.3966	0.0258237	0.225788	-3.42394	NOT
NC_030809.1:3050984|3074279	-2.3789	4.14474	-2.39646	0.0258316	0.225788	-3.37084	NOT
NC_030809.1:126802393|126805490	2.40555	4.54934	2.39622	0.0258448	0.225788	-3.37469	NOT
NC_030836.1:21943942|21956670	2.33578	4.66758	2.39563	0.0258769	0.225859	-3.38375	NOT
NC_030811.1:15415532|15417622	2.14516	7.21178	2.39439	0.0259457	0.22625	-3.46323	NOT
NC_030815.1:29877409|29959982	-2.30729	5.6071	-2.39245	0.0260531	0.226976	-3.3909	NOT
NC_030815.1:23867051|23867761	2.2952	9.31801	2.39081	0.0261443	0.227051	-3.75823	NOT
NC_030817.1:64640489|64642145	2.33602	5.00521	2.38995	0.0261922	0.227051	-3.40479	NOT
NC_030836.1:35647614|35661374	-2.79974	5.05769	-2.38924	0.026232	0.227051	-3.40133	NOT
NC_030819.1:7369087|7396799	2.05839	9.09493	2.38895	0.0262481	0.227051	-3.82472	NOT
NC_030810.1:16420391|16420945	-2.35646	4.14202	-2.38854	0.0262708	0.227051	-3.38429	NOT
NC_030823.1:71543148|71622329	-2.35646	4.14202	-2.38854	0.0262708	0.227051	-3.38429	NOT
NC_030832.1:32523603|32531347	-2.35646	4.14202	-2.38854	0.0262708	0.227051	-3.38429	NOT
NC_030833.1:35610944|35626940	-2.35646	4.14202	-2.38854	0.0262708	0.227051	-3.38429	NOT
NC_030810.1:26931906|26955056	-2.01924	6.48623	-2.3884	0.026279	0.227051	-3.44278	NOT
NC_030836.1:2138551|2141856	2.38414	4.17419	2.38611	0.0264075	0.227659	-3.39054	NOT
NC_030811.1:58776481|58782610	1.77188	7.01041	2.38556	0.0264381	0.227659	-3.49838	NOT
NC_030809.1:41516639|41529254	2.37442	4.45512	2.38553	0.0264399	0.227659	-3.39307	NOT
NC_030819.1:68392528|68405091	2.58034	7.62091	2.38542	0.0264461	0.227659	-3.50726	NOT
NC_030811.1:25441229|25487125	2.21431	4.30078	2.38366	0.0265454	0.228305	-3.392	NOT
NC_030808.1:55742140|55758915	1.54901	7.19656	2.38284	0.0265919	0.228445	-3.64256	NOT
NC_030808.1:70023258|70030025	-2.45217	4.17861	-2.38251	0.0266103	0.228445	-3.39666	NOT
NC_030817.1:50314469|50316931	-2.42575	4.93606	-2.3811	0.0266902	0.228922	-3.41773	NOT
NC_030829.1:15313511|15353229	2.17906	4.12468	2.37982	0.0267631	0.229339	-3.39856	NOT
NC_030817.1:26933415|26936340	2.1414	4.61271	2.37796	0.0268694	0.230041	-3.41566	NOT
NC_030833.1:16668791|16673587	-2.16577	5.11926	-2.3766	0.0269471	0.230496	-3.42488	NOT
NW_017189516.1:27188741|27205505	2.13025	4.83833	2.37442	0.027072	0.231354	-3.43188	NOT
NC_030828.1:1519363|1525199	0.458149	11.3871	2.37336	0.0271334	0.231455	-4.86919	NOT
NC_030824.1:63268898|63283091	2.21431	4.55877	2.37333	0.0271352	0.231455	-3.40966	NOT
NC_030824.1:942961|950450	-2.22301	4.8291	-2.37294	0.0271577	0.231455	-3.42157	NOT
NC_030829.1:17050457|17068909	-1.55503	7.59476	-2.37145	0.0272434	0.231869	-3.59348	NOT
NC_030826.1:30863206|30877128	-2.07715	6.71187	-2.37116	0.0272607	0.231869	-3.53752	NOT
NC_030835.1:26070688|26098074	-2.38797	5.68223	-2.37082	0.0272802	0.231869	-3.439	NOT
NC_030813.1:113601047|113616477	-2.39195	5.71465	-2.3691	0.0273802	0.232509	-3.44631	NOT
NC_030816.1:76168734|76225925	2.21427	4.30078	2.36742	0.0274781	0.23313	-3.41975	NOT
NC_030815.1:1553370|1555435	-2.34603	4.46455	-2.36696	0.0275048	0.233147	-3.42177	NOT
NC_030814.1:64323606|64324088	2.21411	5.54548	2.36597	0.0275627	0.233427	-3.43247	NOT
NC_030829.1:7563797|7567192	-2.18655	4.6114	-2.36545	0.0275927	0.233471	-3.43034	NOT
NW_017189517.1:16400441|16402262	-2.63826	4.45744	-2.36263	0.0277586	0.234205	-3.43926	NOT
NC_030812.1:82466769|82467658	-2.21182	4.4819	-2.36246	0.0277683	0.234205	-3.4401	NOT
NC_030831.1:47713523|47745509	2.22898	5.45797	2.36232	0.0277765	0.234205	-3.45981	NOT
NC_030812.1:81752972|81758224	2.12484	5.49943	2.36228	0.027779	0.234205	-3.4489	NOT
NC_030817.1:82485502|82508332	-2.15531	4.85705	-2.36127	0.0278388	0.234419	-3.42848	NOT
NC_030825.1:46369411|46370995	-2.15531	4.08308	-2.36101	0.0278542	0.234419	-3.42893	NOT
NC_030814.1:72131628|72143283	2.26924	4.91099	2.35982	0.0279243	0.234632	-3.44396	NOT
NC_030833.1:848182|850826	2.33233	4.91521	2.35974	0.0279294	0.234632	-3.45026	NOT
NC_030821.1:45049116|45210823	2.44147	4.36113	2.35915	0.027964	0.23465	-3.4374	NOT
NC_030810.1:77493403|77504524	2.17012	4.653	2.35886	0.0279814	0.23465	-3.44562	NOT
NC_030809.1:99258340|99286969	-1.00219	9.23643	-2.35708	0.0280871	0.234824	-3.99359	NOT
NW_017189516.1:61505144|61513134	2.16835	7.08886	2.35688	0.0280993	0.234824	-3.56828	NOT
NC_030812.1:69705521|69717813	2.31521	4.47689	2.35674	0.0281076	0.234824	-3.44018	NOT
NC_030818.1:45319520|45325861	2.71649	5.1059	2.35632	0.0281324	0.234824	-3.44879	NOT
NC_030822.1:19007781|19023666	-2.10136	4.93105	-2.35605	0.0281484	0.234824	-3.45889	NOT
NC_030810.1:84946448|84965332	1.88328	6.07646	2.35525	0.0281962	0.234824	-3.54354	NOT
NC_030812.1:90342507|90360421	-2.45206	5.19277	-2.35507	0.028207	0.234824	-3.44344	NOT
NC_030836.1:27764427|27772458	-2.32188	6.01549	-2.35501	0.0282107	0.234824	-3.46831	NOT
NC_030821.1:56966260|56986994	1.83588	6.1521	2.35474	0.0282268	0.234824	-3.54363	NOT
NC_030811.1:110152823|110153078	2.20419	4.29135	2.35399	0.0282715	0.234988	-3.44219	NOT
NC_030814.1:107890893|107892990	2.20033	4.30078	2.35145	0.0284238	0.235941	-3.44692	NOT
NC_030813.1:68272249|68294752	2.20027	4.30078	2.35125	0.0284363	0.235941	-3.44728	NOT
NC_030811.1:104313172|104330801	-1.08082	8.71709	-2.35003	0.0285094	0.236027	-3.93831	NOT
NC_030815.1:76924216|76962878	1.66619	7.0736	2.34988	0.0285187	0.236027	-3.6205	NOT
NC_030831.1:41495400|41497826	0.877834	9.58001	2.34948	0.028543	0.236027	-4.2147	NOT
NC_030819.1:65973181|65973914	2.47815	5.6813	2.34941	0.028547	0.236027	-3.48443	NOT
NC_030820.1:21649635|21660020	-2.1925	5.30878	-2.34863	0.0285943	0.236211	-3.47901	NOT
NC_030815.1:45223526|45229471	-2.37803	4.32352	-2.3469	0.0286992	0.236869	-3.45563	NOT
NC_030825.1:18169533|18173894	2.42982	5.38011	2.34367	0.0288958	0.238283	-3.48746	NOT
NC_030823.1:4847120|4850019	2.5088	5.42439	2.34175	0.0290137	0.239045	-3.50235	NOT
NC_030818.1:45963679|45964844	2.23498	4.5264	2.33968	0.0291404	0.23988	-3.48415	NOT
NC_030815.1:84557662|84560920	2.19785	9.08366	2.33817	0.0292336	0.240329	-3.92523	NOT
NC_030810.1:41147634|41157200	-2.15622	4.99287	-2.33793	0.0292486	0.240329	-3.49802	NOT
NC_030823.1:43412593|43428889	-1.96253	8.30922	-2.33756	0.0292716	0.240329	-3.79112	NOT
NC_030829.1:47854766|47863368	2.17155	5.66217	2.33596	0.0293706	0.240931	-3.50239	NOT
NC_030821.1:18375560|18380090	1.13542	8.79245	2.33519	0.0294181	0.241111	-3.9513	NOT
NC_030823.1:67046032|67048461	-2.34785	4.89344	-2.33343	0.0295278	0.241799	-3.49291	NOT
NC_030816.1:47734650|47737066	-2.09416	5.69992	-2.33256	0.029582	0.242032	-3.50353	NOT
NC_030827.1:66412881|66426883	-1.3931	8.40152	-2.33099	0.0296803	0.242626	-3.89634	NOT
NC_030825.1:60135192|60140605	-2.47365	4.2189	-2.32805	0.029865	0.243924	-3.4925	NOT
NC_030812.1:59527031|59540779	2.23919	4.92162	2.32562	0.0300186	0.244919	-3.52041	NOT
NC_030814.1:29470715|29504550	2.17909	4.47689	2.32359	0.0301472	0.244919	-3.49413	NOT
NC_030829.1:52992529|52995786	2.22865	5.37725	2.32353	0.030151	0.244919	-3.50916	NOT
NC_030824.1:17556052|17556533	2.31532	4.47689	2.32326	0.0301679	0.244919	-3.497	NOT
NC_030829.1:7563797|7564718	2.11087	4.9605	2.32302	0.0301832	0.244919	-3.51339	NOT
NC_030811.1:33324224|33397226	-2.2738	4.11524	-2.32289	0.0301917	0.244919	-3.49472	NOT
NC_030828.1:43040120|43041511	-2.2738	4.11524	-2.32289	0.0301917	0.244919	-3.49472	NOT
NC_030820.1:21531393|21560648	-1.94273	7.17555	-2.32283	0.0301952	0.244919	-3.57639	NOT
NC_030820.1:64187304|64208510	1.55506	7.4465	2.32165	0.0302706	0.245274	-3.66492	NOT
NC_030809.1:132198858|132202747	-1.97996	8.029	-2.32124	0.0302969	0.245274	-3.70442	NOT
NC_030834.1:12181534|12201434	2.14393	7.07483	2.32092	0.0303171	0.245274	-3.58771	NOT
NC_030808.1:17741832|17745215	2.30258	4.14741	2.31839	0.0304792	0.246229	-3.50414	NOT
NC_030824.1:10529278|10530839	2.17599	5.18633	2.31826	0.0304875	0.246229	-3.52381	NOT
NC_030822.1:8771480|8787286	-2.38543	5.31626	-2.31736	0.0305456	0.246243	-3.53334	NOT
NC_030818.1:47093367|47106583	2.2938	4.40001	2.31715	0.0305591	0.246243	-3.50593	NOT
NC_030808.1:8847975|8886583	-1.2618	7.28208	-2.31701	0.0305677	0.246243	-3.9038	NOT
NC_030827.1:22081662|22095039	2.31207	4.75495	2.31636	0.0306096	0.246369	-3.52042	NOT
NC_030821.1:20145991|20148081	2.64408	8.5789	2.31554	0.0306625	0.246584	-3.9484	NOT
NC_030813.1:67622313|67629625	-2.22913	7.75137	-2.31463	0.0307214	0.24679	-3.71493	NOT
NC_030823.1:72091097|72099417	2.20027	4.55877	2.31384	0.0307724	0.24679	-3.51056	NOT
NC_030833.1:24371669|24382383	2.29391	4.14202	2.31368	0.0307827	0.24679	-3.51177	NOT
NC_030824.1:65591887|65656643	-2.31193	7.18878	-2.31352	0.030793	0.24679	-3.60113	NOT
NC_030810.1:26931906|26941504	2.06887	4.42295	2.31241	0.0308653	0.246975	-3.51955	NOT
NC_030834.1:37485241|37487336	1.19549	8.71782	2.31203	0.0308897	0.246975	-3.92298	NOT
NC_030812.1:81993485|82001475	2.1618	5.36782	2.3116	0.0309175	0.246975	-3.52394	NOT
NC_030820.1:33150592|33272240	1.99199	6.32971	2.31133	0.0309351	0.246975	-3.59069	NOT
NC_030812.1:61519376|61532453	2.09859	4.08308	2.31006	0.0310178	0.246975	-3.51518	NOT
NC_030817.1:10904381|10935034	2.09859	4.08308	2.31006	0.0310178	0.246975	-3.51518	NOT
NC_030826.1:60673711|60688287	2.09859	4.08308	2.31006	0.0310178	0.246975	-3.51518	NOT
NC_030826.1:45687192|45698539	-2.32882	5.29921	-2.30994	0.0310261	0.246975	-3.54197	NOT
NC_030812.1:56620522|56626082	-2.85769	4.80446	-2.30919	0.0310751	0.247156	-3.54449	NOT
NC_030809.1:104676099|104680799	-1.87386	5.90937	-2.30871	0.031106	0.247193	-3.58685	NOT
NC_030817.1:91699214|91718857	2.52674	7.25914	2.30746	0.0311881	0.247634	-3.67474	NOT
NC_030812.1:59616332|59630868	2.13581	5.15955	2.30706	0.0312142	0.247634	-3.54977	NOT
NC_030814.1:60346919|60388539	-2.30937	4.96993	-2.30588	0.0312917	0.247911	-3.54441	NOT
NC_030817.1:20424670|20443554	-2.20808	5.06533	-2.30573	0.0313018	0.247911	-3.5461	NOT
NC_030831.1:43232357|43234504	-1.17299	8.03332	-2.30388	0.0314233	0.248665	-3.92596	NOT
NW_017190062.1:75176|110619	2.50771	6.22756	2.30312	0.0314738	0.248855	-3.56419	NOT
NC_030828.1:15736176|15779912	2.28032	4.46455	2.30215	0.0315377	0.24915	-3.5318	NOT
NC_030810.1:69275324|69298384	2.20027	4.38267	2.30146	0.0315837	0.249305	-3.53139	NOT
NC_030818.1:28042294|28132148	-1.26316	7.98746	-2.30063	0.0316386	0.249384	-3.91206	NOT
NC_030810.1:119555815|119556539	2.11239	6.40974	2.30023	0.0316652	0.249384	-3.57509	NOT
NC_030813.1:67321765|67328792	2.69306	6.97193	2.30011	0.0316733	0.249384	-3.644	NOT
NC_030825.1:13018437|13018655	2.21046	5.99303	2.29902	0.0317462	0.249749	-3.58098	NOT
NC_030809.1:117868003|117876376	2.20419	4.54934	2.29592	0.0319529	0.251165	-3.54023	NOT
NC_030815.1:85267064|85268158	-2.2738	5.21348	-2.29542	0.0319866	0.251221	-3.54093	NOT
NW_017189516.1:45298773|45313546	-2.17194	4.63123	-2.29483	0.032026	0.25132	-3.5524	NOT
NC_030833.1:40085020|40085372	2.05297	7.34283	2.29262	0.0321749	0.252278	-3.69439	NOT
NC_030810.1:51826195|51839852	-2.23665	4.98359	-2.29218	0.0322046	0.252301	-3.56604	NOT
NC_030834.1:7882107|7890165	2.20408	4.90287	2.29094	0.0322883	0.252733	-3.56854	NOT
NC_030808.1:95361656|95376822	2.07175	4.4366	2.29017	0.0323403	0.252733	-3.55835	NOT
NC_030811.1:18138607|18143957	2.07175	4.4366	2.29017	0.0323403	0.252733	-3.55835	NOT
NC_030813.1:92388991|92393073	2.14934	5.3358	2.28853	0.0324519	0.25286	-3.57259	NOT
NC_030833.1:10455772|10479542	-1.93911	8.20978	-2.28848	0.0324553	0.25286	-3.8648	NOT
NC_030829.1:21531705|21532897	2.11774	5.14744	2.28814	0.0324782	0.25286	-3.58041	NOT
NC_030811.1:5125350|5182470	-2.24373	4.83411	-2.28798	0.0324895	0.25286	-3.57483	NOT
NC_030808.1:138909750|138949083	-1.63838	6.5288	-2.28766	0.0325114	0.25286	-3.70953	NOT
NC_030832.1:27786726|27788947	-2.45308	5.75009	-2.28725	0.0325388	0.25286	-3.58415	NOT
NC_030831.1:32707530|32773058	-2.28504	5.66203	-2.28717	0.0325447	0.25286	-3.57979	NOT
NC_030834.1:12579180|12580764	2.16665	6.69605	2.2854	0.0326655	0.25345	-3.66741	NOT
NC_030825.1:5807102|5809487	2.15175	4.63123	2.28526	0.0326746	0.25345	-3.57636	NOT
NC_030813.1:83972005|83977581	2.1505	4.63123	2.28395	0.0327645	0.253939	-3.57063	NOT
NC_030814.1:31228734|31232922	2.27682	4.14202	2.28269	0.0328509	0.254223	-3.56381	NOT
NC_030823.1:31887707|32072105	1.9632	6.42063	2.28263	0.0328553	0.254223	-3.64268	NOT
NC_030820.1:21585696|21605642	-2.15514	4.76705	-2.27994	0.033041	0.25545	-3.57976	NOT
NC_030808.1:57926566|57951095	-2.06358	6.50996	-2.2777	0.0331959	0.256342	-3.64506	NOT
NC_030825.1:51332148|51333709	2.32554	4.90156	2.27749	0.0332108	0.256342	-3.60279	NOT
NW_017189516.1:49886481|49891633	2.20641	6.44162	2.27708	0.0332388	0.256348	-3.60612	NOT
NC_030818.1:72992360|72998074	2.16813	6.27495	2.27578	0.0333293	0.256835	-3.64983	NOT
NC_030835.1:1441114|1446942	-2.38598	7.48754	-2.27513	0.0333746	0.256973	-3.75481	NOT
NC_030829.1:2681313|2684933	2.37452	4.60829	2.27469	0.0334058	0.257003	-3.58108	NOT
NC_030810.1:78123006|78130924	1.0253	12.2931	2.27366	0.0334778	0.257181	-5.35271	NOT
NC_030822.1:66733575|66766583	-2.25786	4.42717	-2.27344	0.0334927	0.257181	-3.57767	NOT
NC_030814.1:29692161|29715632	-2.12757	4.08308	-2.27318	0.0335109	0.257181	-3.57679	NOT
NC_030808.1:56439857|56441171	1.57574	7.65002	2.27214	0.0335836	0.257324	-3.80323	NOT
NC_030822.1:76218178|76236702	2.00833	4.92834	2.2721	0.0335866	0.257324	-3.60181	NOT
NC_030810.1:52177605|52189222	-2.01599	6.08552	-2.2716	0.0336219	0.257324	-3.6048	NOT
NC_030810.1:90201266|90208825	-2.41637	4.43218	-2.27136	0.0336389	0.257324	-3.58455	NOT
NC_030808.1:126942777|126966802	-2.866	4.89865	-2.26991	0.0337411	0.257851	-3.60977	NOT
NC_030815.1:24860576|24882757	-2.13782	4.74722	-2.2696	0.0337626	0.257851	-3.58276	NOT
NC_030821.1:54983212|55017084	1.38009	7.7792	2.26896	0.0338079	0.257862	-3.84713	NOT
NC_030829.1:58305714|58404500	2.27605	11.4654	2.2688	0.0338189	0.257862	-4.95928	NOT
NC_030820.1:61078612|61079272	2.23666	5.32487	2.2649	0.0340956	0.259762	-3.61533	NOT
NC_030808.1:41988125|42000031	2.19844	5.24026	2.26395	0.0341634	0.260068	-3.61655	NOT
NC_030811.1:56393857|56416499	2.05233	4.42295	2.26352	0.0341939	0.260081	-3.60176	NOT
NC_030812.1:23448302|23493814	-2.26148	4.78882	-2.26315	0.0342204	0.260081	-3.60813	NOT
NW_017189641.1:350474|389274	2.09859	4.7875	2.26191	0.034309	0.260442	-3.59567	NOT
NC_030812.1:77404175|77424640	-2.26225	4.10863	-2.26171	0.0343233	0.260442	-3.5969	NOT
NC_030812.1:89024656|89059722	2.33593	5.30834	2.26069	0.034396	0.260784	-3.6289	NOT
NC_030808.1:72817588|72839554	-2.16148	5.48091	-2.25982	0.0344587	0.261048	-3.6165	NOT
NC_030819.1:822402|836064	1.0184	8.6671	2.25624	0.0347166	0.26259	-4.15205	NOT
NC_030814.1:20293022|20306975	-2.22217	4.10174	-2.2561	0.034727	0.26259	-3.60593	NOT
NC_030810.1:110741589|110753071	2.29396	4.64356	2.25545	0.034774	0.26259	-3.61981	NOT
NC_030822.1:76205604|76227531	2.45502	4.17193	2.25513	0.0347972	0.26259	-3.61179	NOT
NC_030822.1:2284977|2285678	2.58164	6.58045	2.25485	0.0348169	0.26259	-3.68435	NOT
NC_030828.1:67616112|67633771	-2.2738	4.29135	-2.25468	0.0348297	0.26259	-3.60889	NOT
NC_030811.1:5115826|5166415	-2.21096	5.07898	-2.25388	0.0348879	0.262819	-3.63057	NOT
NC_030818.1:73472935|73485026	-2.23355	4.63123	-2.253	0.0349518	0.263081	-3.61168	NOT
NC_030809.1:34423519|34476641	2.09859	4.25918	2.2524	0.0349952	0.263081	-3.61145	NOT
NC_030823.1:59287357|59302324	-2.30202	5.30882	-2.25224	0.0350067	0.263081	-3.64379	NOT
NC_030810.1:33273497|33308594	-2.21566	6.13623	-2.25175	0.0350425	0.26314	-3.66987	NOT
NC_030814.1:15502458|15511772	2.37196	4.42295	2.2502	0.0351557	0.263323	-3.61947	NOT
NC_030816.1:78746109|78758065	2.31105	4.92557	2.24963	0.0351976	0.263323	-3.61873	NOT
NC_030828.1:41419777|41436413	-2.35174	4.7844	-2.24962	0.0351987	0.263323	-3.62077	NOT
NC_030816.1:82621256|82624802	2.24397	5.06416	2.24937	0.035217	0.263323	-3.6331	NOT
NC_030815.1:23391721|23418992	-2.23355	4.37324	-2.24913	0.0352345	0.263323	-3.6181	NOT
NC_030827.1:56317528|56329057	-2.273	6.29952	-2.24912	0.0352348	0.263323	-3.68163	NOT
NC_030809.1:4406155|4407318	-2.26532	5.95781	-2.24821	0.035302	0.263378	-3.64231	NOT
NC_030828.1:18965651|19121163	-2.37077	4.18502	-2.24765	0.0353433	0.263378	-3.62482	NOT
NC_030816.1:71858642|71861286	-2.34805	4.17419	-2.2475	0.035354	0.263378	-3.62428	NOT
NC_030818.1:15479915|15509603	-2.34805	4.17419	-2.2475	0.035354	0.263378	-3.62428	NOT
NC_030810.1:15674605|15678736	0.588814	10.4456	2.24648	0.0354288	0.263645	-4.59065	NOT
NC_030810.1:20335468|20336830	-3.09739	5.04586	-2.2462	0.0354495	0.263645	-3.69191	NOT
NC_030817.1:50116251|50118677	2.05301	6.49317	2.24574	0.0354836	0.263645	-3.69151	NOT
NC_030829.1:50334929|50337911	-2.03655	6.38636	-2.2452	0.0355236	0.263645	-3.67819	NOT
NC_030828.1:20778146|20778615	1.91801	6.03571	2.24511	0.03553	0.263645	-3.65775	NOT
NC_030830.1:16765603|16786939	2.41377	4.24397	2.24439	0.0355835	0.263689	-3.63582	NOT
NC_030820.1:69675462|69687888	1.99911	6.66191	2.24427	0.0355921	0.263689	-3.70483	NOT
NC_030821.1:90192425|90214222	2.35222	4.92333	2.24205	0.0357567	0.264618	-3.65586	NOT
NC_030820.1:63228685|63367281	2.22054	7.68735	2.24166	0.0357862	0.264618	-3.77981	NOT
NC_030809.1:135791741|135805467	-2.34315	5.01716	-2.24145	0.0358017	0.264618	-3.63239	NOT
NC_030828.1:60546380|60567549	-2.20138	5.3931	-2.24075	0.0358537	0.264786	-3.64175	NOT
NC_030812.1:87777483|87780399	2.03555	5.4376	2.23986	0.0359197	0.264786	-3.66022	NOT
NC_030818.1:73472935|73496586	-1.77663	6.80513	-2.23957	0.0359416	0.264786	-3.71533	NOT
NC_030825.1:62834602|62913852	2.29369	4.57612	2.23931	0.035961	0.264786	-3.63601	NOT
NC_030808.1:56471428|56480276	2.09932	5.31121	2.23925	0.0359653	0.264786	-3.65653	NOT
NC_030816.1:47723741|47734762	2.07019	6.51436	2.23811	0.0360509	0.265209	-3.70516	NOT
NC_030814.1:95857531|95859284	1.27652	8.12239	2.23754	0.0360935	0.265315	-3.99991	NOT
NC_030829.1:53492217|53500390	-2.40847	4.43218	-2.23626	0.036189	0.265589	-3.64291	NOT
NC_030823.1:25863230|25863972	1.1226	8.56794	2.236	0.0362088	0.265589	-4.04856	NOT
NC_030822.1:2461859|2465471	2.20419	4.37324	2.23585	0.0362204	0.265589	-3.64024	NOT
NC_030823.1:58772738|58780000	2.3576	4.32873	2.23554	0.0362436	0.265589	-3.64293	NOT
NC_030828.1:6507952|6558163	-2.27005	4.29135	-2.23487	0.0362936	0.265748	-3.64168	NOT
NC_030818.1:72995352|72998074	-2.12114	5.54393	-2.23362	0.0363882	0.266233	-3.6821	NOT
NC_030811.1:101426118|101439175	-1.60324	6.85	-2.23316	0.0364233	0.266283	-3.77854	NOT
NC_030818.1:40486607|40501965	2.35716	5.39338	2.23228	0.0364897	0.266562	-3.6855	NOT
NC_030808.1:132379822|132397145	2.1641	7.03733	2.23094	0.0365907	0.266951	-3.71954	NOT
NC_030822.1:37298396|37314212	2.18723	4.88634	2.23063	0.0366146	0.266951	-3.67674	NOT
NC_030814.1:38935024|38946116	2.15267	6.20807	2.23004	0.0366596	0.266951	-3.69019	NOT
NC_030813.1:26063151|26070331	-2.24192	4.11524	-2.2297	0.0366849	0.266951	-3.65021	NOT
NC_030819.1:53598595|53602525	-2.24192	4.11524	-2.2297	0.0366849	0.266951	-3.65021	NOT
NC_030810.1:91707546|91708523	2.18405	4.99287	2.22888	0.036748	0.26707	-3.66519	NOT
NC_030823.1:55835405|55870249	2.21922	5.31714	2.22874	0.036758	0.26707	-3.679	NOT
NC_030812.1:37757520|37788147	1.57823	7.77511	2.22713	0.0368809	0.267756	-3.9162	NOT
NC_030810.1:10878130|10878664	1.24602	8.51542	2.22544	0.0370109	0.268349	-4.05772	NOT
NC_030821.1:27241609|27259330	2.3938	4.23502	2.22532	0.0370196	0.268349	-3.66663	NOT
NC_030810.1:69747884|69777574	-2.09716	5.25087	-2.2239	0.0371289	0.268552	-3.68572	NOT
NC_030826.1:55489448|55489613	-2.16556	4.08308	-2.22384	0.0371332	0.268552	-3.65849	NOT
NC_030836.1:11910139|11913501	-2.16556	4.08308	-2.22384	0.0371332	0.268552	-3.65849	NOT
NC_030808.1:157111670|157134775	-1.68265	7.01328	-2.22217	0.037262	0.269157	-3.76479	NOT
NC_030829.1:30515090|30520814	1.78346	5.47803	2.22192	0.0372814	0.269157	-3.71442	NOT
NC_030830.1:39098986|39100191	1.95253	6.54114	2.22145	0.037318	0.269157	-3.72164	NOT
NW_017189516.1:8538155|8553673	1.95133	6.74065	2.22127	0.0373313	0.269157	-3.74784	NOT
NC_030823.1:62046425|62074761	-2.17536	5.11926	-2.21997	0.0374323	0.269404	-3.67997	NOT
NC_030813.1:86795938|86809977	2.03724	5.94158	2.21924	0.0374887	0.269404	-3.69312	NOT
NC_030817.1:11058538|11077335	2.24767	5.89769	2.21886	0.037518	0.269404	-3.72307	NOT
NC_030815.1:50993234|51006249	2.19637	4.11524	2.21841	0.0375533	0.269404	-3.66898	NOT
NC_030815.1:17162910|17188305	1.61273	7.37089	2.2184	0.0375543	0.269404	-3.83789	NOT
NC_030809.1:113463330|113471864	2.19619	4.11524	2.21788	0.0375945	0.269404	-3.66986	NOT
NC_030824.1:65830055|65830441	2.19619	4.11524	2.21788	0.0375945	0.269404	-3.66986	NOT
NC_030826.1:21621001|21635555	2.19619	4.11524	2.21788	0.0375945	0.269404	-3.66986	NOT
NC_030826.1:19894368|19895775	-2.2016	4.0908	-2.21643	0.0377075	0.26979	-3.67098	NOT
NC_030808.1:17741828|17745211	-2.32048	4.16496	-2.21615	0.037729	0.26979	-3.67548	NOT
NC_030808.1:105732619|105741139	-0.497854	10.7763	-2.21608	0.0377345	0.26979	-4.85439	NOT
NC_030817.1:29988731|30008707	2.36239	6.34402	2.2154	0.0377876	0.269965	-3.70968	NOT
NC_030812.1:86297323|86305074	-2.22546	4.98227	-2.21415	0.0378858	0.270381	-3.68708	NOT
NC_030831.1:865136|893549	2.20027	4.4366	2.21388	0.0379069	0.270381	-3.67693	NOT
NC_030812.1:40488614|40490252	2.08823	4.6946	2.21353	0.0379339	0.270381	-3.68617	NOT
NC_030813.1:58641766|58644645	-2.32265	6.21944	-2.21319	0.0379609	0.270381	-3.76093	NOT
NC_030820.1:33138506|33179300	1.66502	7.0985	2.21243	0.0380207	0.270603	-3.83865	NOT
NC_030829.1:50251451|50251834	1.90867	7.33822	2.21151	0.0380929	0.270912	-3.88773	NOT
NW_017189525.1:68628|74508	2.2108	4.89865	2.21055	0.0381686	0.271245	-3.70287	NOT
NC_030824.1:41102485|41110474	-1.3438	8.20788	-2.20858	0.0383243	0.272133	-3.94253	NOT
NC_030826.1:33485873|33486356	2.03807	5.09211	2.20823	0.0383514	0.272133	-3.6965	NOT
NC_030811.1:1381644|1390029	2.29391	4.40001	2.20786	0.038381	0.272138	-3.68785	NOT
NC_030818.1:14072286|14084373	-2.05863	4.42295	-2.2073	0.0384257	0.272249	-3.69501	NOT
NC_030814.1:80250373|80257863	2.17265	4.73488	2.20554	0.0385656	0.272655	-3.70386	NOT
NC_030814.1:89213887|89218868	-2.13292	4.77517	-2.2054	0.0385766	0.272655	-3.69813	NOT
NC_030828.1:30453597|30462357	-2.16435	5.57343	-2.20506	0.0386032	0.272655	-3.71904	NOT
NC_030829.1:14175500|14204833	-1.99124	5.76285	-2.20486	0.0386197	0.272655	-3.7474	NOT
NC_030818.1:37613503|37618601	-2.39871	5.90465	-2.20476	0.0386278	0.272655	-3.74235	NOT
NW_017189516.1:8553591|8572966	-1.92667	7.42691	-2.2042	0.0386724	0.272765	-3.90775	NOT
NC_030810.1:85793377|85809852	1.77652	7.00732	2.20203	0.0388454	0.27335	-3.82648	NOT
NC_030826.1:30443495|30459599	-2.11627	5.13972	-2.2018	0.0388639	0.27335	-3.70536	NOT
NC_030819.1:50580543|50592987	-2.15512	5.19721	-2.20175	0.0388683	0.27335	-3.72108	NOT
NC_030811.1:25029740|25046356	2.10453	4.95127	2.20171	0.0388716	0.27335	-3.70553	NOT
NC_030821.1:45082123|45181210	2.24147	5.01561	2.19977	0.0390273	0.273771	-3.72407	NOT
NC_030829.1:44190735|44203637	2.16913	4.10174	2.19959	0.0390416	0.273771	-3.69917	NOT
NC_030809.1:51510993|51514059	-2.14194	4.07496	-2.19934	0.0390622	0.273771	-3.69837	NOT
NC_030833.1:10158184|10172126	-2.14194	4.07496	-2.19934	0.0390622	0.273771	-3.69837	NOT
NC_030812.1:26176905|26178104	2.16899	4.10174	2.19915	0.039077	0.273771	-3.69989	NOT
NC_030821.1:8304430|8308719	1.60114	7.14883	2.19861	0.0391209	0.273814	-3.87935	NOT
NC_030817.1:96332805|96348625	2.06154	4.61271	2.19836	0.0391412	0.273814	-3.71118	NOT
NC_030813.1:86550577|86557349	-2.14441	8.12977	-2.19609	0.0393243	0.27489	-3.98767	NOT
NC_030817.1:89155049|89158498	-2.02385	4.395	-2.19485	0.0394247	0.275196	-3.71272	NOT
NC_030818.1:14063134|14064781	-2.15166	6.08684	-2.1945	0.0394535	0.275196	-3.73505	NOT
NC_030814.1:87786751|87819990	1.97128	5.55621	2.19349	0.0395358	0.275196	-3.75537	NOT
NC_030817.1:94446082|94454892	2.09792	6.01747	2.19302	0.0395741	0.275196	-3.76763	NOT
NC_030814.1:43334044|43381480	-2.10513	4.99287	-2.19265	0.0396042	0.275196	-3.70916	NOT
NC_030816.1:26066652|26079267	1.64465	6.77587	2.19258	0.0396097	0.275196	-3.85392	NOT
NC_030818.1:101819569|101822361	1.03823	9.23215	2.19235	0.0396286	0.275196	-4.28549	NOT
NC_030820.1:75112568|75136536	-1.98398	4.38267	-2.19199	0.0396581	0.275196	-3.71632	NOT
NC_030808.1:157111670|157128882	-2.26952	4.14202	-2.19158	0.0396914	0.275196	-3.71428	NOT
NC_030809.1:101137752|101141374	-2.26952	4.14202	-2.19158	0.0396914	0.275196	-3.71428	NOT
NC_030817.1:55024628|55034842	2.28746	7.22118	2.19156	0.0396933	0.275196	-3.83411	NOT
NC_030823.1:11049912|11063597	-2.3964	4.86127	-2.19097	0.039741	0.275196	-3.7168	NOT
NC_030814.1:89214411|89226604	2.30047	5.28828	2.19078	0.0397566	0.275196	-3.74116	NOT
NW_017189516.1:21137781|21186419	2.06015	5.9839	2.19053	0.0397776	0.275196	-3.75095	NOT
NC_030808.1:69662294|69668432	2.08781	4.6114	2.18985	0.0398331	0.275378	-3.72502	NOT
NC_030829.1:36786792|36888373	-1.72726	6.43426	-2.18709	0.0400601	0.276744	-3.84633	NOT
NC_030829.1:21532448|21532897	1.2442	7.7425	2.18667	0.0400941	0.276776	-4.11427	NOT
NC_030810.1:119469670|119494165	-2.14714	4.88805	-2.1861	0.0401417	0.276901	-3.73329	NOT
NC_030816.1:26174862|26187352	-2.07096	5.0871	-2.18506	0.0402271	0.277287	-3.74464	NOT
NC_030830.1:17658718|17673956	-2.11415	5.78355	-2.1845	0.0402736	0.277315	-3.76382	NOT
NC_030808.1:7833330|7845998	1.4258	7.4238	2.18367	0.0403427	0.277315	-3.9801	NOT
NC_030809.1:46975759|47076553	-2.07675	5.09773	-2.18357	0.0403512	0.277315	-3.74213	NOT
NC_030808.1:44775766|44779446	2.30234	4.67573	2.18316	0.0403849	0.277315	-3.72864	NOT
NC_030812.1:19257887|19262783	2.17367	5.74405	2.1829	0.0404062	0.277315	-3.7588	NOT
NC_030818.1:2534036|2534462	2.0568	5.30193	2.18288	0.040408	0.277315	-3.75511	NOT
NC_030809.1:98953386|98971398	-1.02205	8.64893	-2.18249	0.0404402	0.277334	-4.21149	NOT
NC_030817.1:15585201|15593397	2.19272	5.35432	2.18212	0.0404709	0.277342	-3.74662	NOT
NC_030808.1:67345976|67392005	2.08261	7.62644	2.18059	0.0405985	0.278014	-3.88241	NOT
NC_030817.1:81440416|81465361	-2.17586	4.74946	-2.17891	0.0407394	0.278776	-3.74543	NOT
NC_030810.1:86847604|86885277	2.4213	4.67514	2.17813	0.0408047	0.27902	-3.76165	NOT
NC_030817.1:86348421|86348865	1.9983	4.95549	2.1772	0.0408826	0.279169	-3.75726	NOT
NW_017189517.1:26360819|26379947	-2.05518	4.40001	-2.17716	0.0408858	0.279169	-3.74215	NOT
NC_030829.1:21397805|21450017	1.98741	4.395	2.17652	0.0409392	0.279331	-3.74282	NOT
NC_030819.1:74209755|74218548	1.88293	9.0694	2.17504	0.0410641	0.279873	-4.19077	NOT
NC_030811.1:76753170|76761232	-2.45252	5.74171	-2.17451	0.0411086	0.279873	-3.77757	NOT
NC_030825.1:25330545|25367921	2.30777	4.19713	2.17431	0.0411259	0.279873	-3.74699	NOT
NC_030825.1:50857466|50858772	2.22668	4.75223	2.17417	0.0411376	0.279873	-3.74292	NOT
NC_030815.1:53596306|53726283	2.11848	4.88634	2.1734	0.0412022	0.280109	-3.76555	NOT
NC_030827.1:7788119|7793342	-2.02751	4.395	-2.17261	0.0412692	0.280362	-3.74907	NOT
NC_030828.1:13376989|13395850	-1.74943	7.24509	-2.17192	0.0413275	0.280479	-3.8721	NOT
NC_030812.1:50469651|50471757	-1.03125	8.91512	-2.1717	0.041346	0.280479	-4.21526	NOT
NC_030818.1:74238498|74251724	2.10697	5.19497	2.1711	0.0413974	0.280625	-3.7659	NOT
NC_030829.1:52057760|52069829	-1.94679	6.03108	-2.17022	0.0414725	0.280932	-3.78233	NOT
NC_030808.1:109655920|109660247	-2.09707	5.65702	-2.16933	0.0415478	0.28124	-3.76979	NOT
NC_030826.1:35132035|35150285	2.21985	6.09547	2.16884	0.0415892	0.281318	-3.81428	NOT
NC_030823.1:32227724|32274151	2.1414	5.1732	2.16765	0.0416909	0.281803	-3.76966	NOT
NC_030810.1:19005054|19064352	-2.09355	6.05213	-2.16694	0.0417518	0.282006	-3.79697	NOT
NC_030819.1:57046257|57053013	-1.99313	5.88535	-2.1666	0.0417809	0.282006	-3.77827	NOT
NC_030814.1:480180|503666	-2.38599	4.69089	-2.16519	0.0419019	0.28262	-3.77541	NOT
NC_030820.1:19491176|19520619	-2.10594	4.92464	-2.16422	0.0419853	0.282957	-3.76708	NOT
NC_030812.1:61498813|61500183	2.06344	4.25918	2.16322	0.0420712	0.282957	-3.75759	NOT
NC_030811.1:87688666|87764184	-2.11345	5.22292	-2.16322	0.0420712	0.282957	-3.78854	NOT
NC_030817.1:35150030|35168390	-2.13285	4.07074	-2.16321	0.0420721	0.282957	-3.75701	NOT
NC_030836.1:5706645|5741820	2.06435	5.20499	2.16229	0.0421513	0.283287	-3.78742	NOT
NC_030812.1:62933118|62939937	2.17909	4.47689	2.16024	0.0423289	0.284145	-3.76445	NOT
NC_030810.1:26735990|26766719	2.24603	4.38267	2.16003	0.0423472	0.284145	-3.76479	NOT
NC_030818.1:9106842|9109516	-2.14	5.13291	-2.1597	0.0423756	0.284145	-3.77444	NOT
NC_030812.1:60382442|60452886	-2.3333	7.37975	-2.15913	0.0424253	0.284145	-3.80222	NOT
NC_030808.1:130168178|130181589	-2.01943	4.395	-2.15907	0.04243	0.284145	-3.7711	NOT
NC_030810.1:14163619|14174249	1.98752	5.2632	2.15871	0.0424617	0.284155	-3.80373	NOT
NC_030817.1:82495723|82505196	-2.29577	5.20115	-2.1576	0.0425579	0.284337	-3.78002	NOT
NC_030829.1:21478769|21507441	2.04789	4.75223	2.15746	0.0425699	0.284337	-3.78568	NOT
NC_030812.1:98815706|98823315	-2.18408	4.0908	-2.15641	0.0426614	0.284337	-3.76878	NOT
NC_030829.1:17677233|17692179	-2.18408	4.0908	-2.15641	0.0426614	0.284337	-3.76878	NOT
NC_030811.1:56713108|56732640	1.9591	5.51734	2.15638	0.0426646	0.284337	-3.83043	NOT
NC_030826.1:40184021|40186478	-2.21584	5.73598	-2.15631	0.0426701	0.284337	-3.82495	NOT
NC_030815.1:102450550|102453119	2.20427	4.54934	2.1541	0.0428638	0.285243	-3.77386	NOT
NC_030812.1:99490138|99490864	2.14626	4.10174	2.15359	0.0429086	0.285243	-3.77397	NOT
NC_030814.1:38448847|38483866	2.14626	4.10174	2.15359	0.0429086	0.285243	-3.77397	NOT
NC_030833.1:11974708|11980319	-1.48266	7.00348	-2.15337	0.0429273	0.285243	-4.01104	NOT
NC_030808.1:56513033|56513687	-2.17194	4.76705	-2.15284	0.0429745	0.285354	-3.78778	NOT
NC_030832.1:30231555|30236777	-2.12544	5.03316	-2.1519	0.0430563	0.285513	-3.79294	NOT
NC_030816.1:54559677|54587463	2.18494	5.42988	2.15187	0.0430591	0.285513	-3.80968	NOT
NC_030810.1:26908088|26955056	2.13073	6.0414	2.15007	0.0432176	0.286362	-3.82156	NOT
NC_030831.1:33034422|33057897	-2.26952	4.31813	-2.14965	0.043255	0.286408	-3.78242	NOT
NC_030808.1:150611481|150634376	1.93525	4.38267	2.1483	0.0433744	0.286795	-3.78751	NOT
NC_030818.1:24554195|24577032	1.93525	4.38267	2.1483	0.0433744	0.286795	-3.78751	NOT
NC_030820.1:18223701|18233851	-1.38737	7.78167	-2.14617	0.0435632	0.287841	-4.08018	NOT
NC_030824.1:40821981|40829274	2.03401	4.42717	2.14562	0.0436127	0.287966	-3.7963	NOT
NC_030809.1:29203874|29204888	2.03834	4.59094	2.14488	0.0436784	0.288076	-3.8038	NOT
NC_030812.1:27098606|27196113	-2.47989	4.41567	-2.14453	0.0437098	0.288076	-3.7991	NOT
NC_030823.1:70150055|70178655	-2.13292	4.68095	-2.1444	0.0437212	0.288076	-3.79776	NOT
NC_030829.1:10735002|10747081	-1.93857	4.72545	-2.14371	0.0437828	0.288108	-3.80445	NOT
NW_017189752.1:131061|146692	-2.25426	5.32355	-2.14366	0.0437872	0.288108	-3.82161	NOT
NC_030815.1:17288788|17291687	2.06856	4.77939	2.14302	0.043844	0.288161	-3.8005	NOT
NC_030812.1:24576878|24580013	-1.96279	8.01866	-2.14288	0.0438566	0.288161	-3.9833	NOT
NC_030812.1:43162020|43162295	-1.418	7.50433	-2.14245	0.0438955	0.288215	-4.05481	NOT
NC_030832.1:40749313|40770688	-2.11426	6.9864	-2.142	0.0439359	0.28828	-3.88393	NOT
NC_030832.1:15660139|15661648	1.57289	8.01073	2.1416	0.043972	0.288315	-4.14177	NOT
NC_030808.1:117876259|117898289	2.03238	5.70072	2.14073	0.0440496	0.288623	-3.85738	NOT
NC_030831.1:25784565|25794772	2.1684	4.99578	2.14029	0.0440895	0.288645	-3.80955	NOT
NC_030809.1:132174082|132195754	-2.14506	5.17189	-2.14001	0.0441143	0.288645	-3.79491	NOT
NC_030825.1:37371228|37380440	-1.24327	7.63081	-2.13736	0.044353	0.288945	-4.10848	NOT
NC_030834.1:29023224|29068726	-2.19704	4.11524	-2.13703	0.0443832	0.288945	-3.80121	NOT
NC_030820.1:1361148|1362796	2.14385	5.34051	2.13688	0.0443967	0.288945	-3.80041	NOT
NC_030814.1:8603501|8607522	2.09864	4.08308	2.1367	0.0444131	0.288945	-3.80038	NOT
NC_030819.1:62603522|62604040	2.09864	4.08308	2.1367	0.0444131	0.288945	-3.80038	NOT
NC_030820.1:36053214|36098605	2.09864	4.08308	2.1367	0.0444131	0.288945	-3.80038	NOT
NC_030815.1:10811309|10828875	2.09855	4.08308	2.1363	0.0444494	0.288945	-3.80102	NOT
NC_030814.1:67164553|67170526	2.31639	4.55318	2.13614	0.0444637	0.288945	-3.80926	NOT
NC_030808.1:69679281|69696696	2.17701	5.02387	2.13606	0.0444713	0.288945	-3.83221	NOT
NC_030809.1:37921928|37965894	-1.64183	7.1168	-2.1359	0.0444857	0.288945	-3.95443	NOT
NC_030834.1:19363111|19365694	2.16913	4.27784	2.13576	0.044498	0.288945	-3.8027	NOT
NC_030822.1:63972519|63982264	2.16899	4.27784	2.13535	0.0445351	0.288987	-3.80336	NOT
NC_030808.1:157128737|157134775	-1.61547	6.49412	-2.13482	0.0445838	0.289103	-4.00366	NOT
NC_030818.1:40354572|40363166	2.20505	5.07898	2.1337	0.0446852	0.289416	-3.83624	NOT
NC_030816.1:60579596|60592882	-2.12697	4.07496	-2.13327	0.0447242	0.289416	-3.80541	NOT
NC_030836.1:49670351|49689341	-2.12697	4.07496	-2.13327	0.0447242	0.289416	-3.80541	NOT
NC_030817.1:15820796|15826930	2.29903	4.19319	2.13241	0.0448031	0.289519	-3.81458	NOT
NC_030817.1:72663225|72669981	1.99649	4.42295	2.13234	0.0448093	0.289519	-3.81732	NOT
NC_030825.1:37404271|37419059	-2.31083	4.84776	-2.13208	0.0448325	0.289519	-3.8097	NOT
NC_030808.1:71320929|71328596	1.84468	6.98519	2.13114	0.0449182	0.289819	-3.95345	NOT
NC_030825.1:23534783|23535565	-2.28921	4.38267	-2.13083	0.044947	0.289819	-3.81172	NOT
NC_030811.1:79313713|79326214	2.21179	5.40544	2.13049	0.0449783	0.289819	-3.82828	NOT
NC_030827.1:7788119|7800598	-2.12757	4.34107	-2.13023	0.0450022	0.289819	-3.81063	NOT
NC_030809.1:92709000|92733551	2.20411	4.37324	2.1296	0.0450596	0.28999	-3.81333	NOT
NC_030831.1:53801121|53802675	-2.08969	4.76705	-2.12879	0.0451342	0.290272	-3.82936	NOT
NC_030810.1:10494155|10495970	1.37873	7.56235	2.12718	0.0452823	0.290976	-4.04915	NOT
NC_030821.1:8512468|8515254	-1.95966	5.86158	-2.12634	0.0453595	0.290976	-3.84826	NOT
NC_030816.1:73783676|73796240	-2.23305	4.67166	-2.12621	0.0453718	0.290976	-3.81791	NOT
NC_030829.1:50386803|50391460	-2.19709	6.91276	-2.12617	0.0453749	0.290976	-3.89332	NOT
NC_030813.1:111470848|111479976	2.19637	4.54934	2.12565	0.0454228	0.290976	-3.81967	NOT
NC_030810.1:12764515|12767775	2.31447	4.45667	2.12554	0.0454335	0.290976	-3.82171	NOT
NC_030818.1:78230041|78292739	-2.071	4.77517	-2.12486	0.0454957	0.290976	-3.83683	NOT
NC_030810.1:5282245|5322125	-2.34914	4.61271	-2.12457	0.0455224	0.290976	-3.82548	NOT
NC_030813.1:23966019|24004139	2.06344	5.0455	2.12442	0.045537	0.290976	-3.82009	NOT
NC_030826.1:61678244|61688874	1.43011	7.46384	2.12425	0.0455529	0.290976	-4.14641	NOT
NC_030812.1:41858147|41881467	2.09985	4.72545	2.12361	0.0456121	0.291002	-3.83655	NOT
NC_030823.1:39905038|39912322	-2.04737	4.8291	-2.12353	0.0456189	0.291002	-3.83523	NOT
NC_030817.1:59837163|59883523	-2.18128	4.44302	-2.1227	0.0456958	0.291155	-3.82302	NOT
NC_030817.1:56114192|56119894	2.07995	4.07496	2.12261	0.0457047	0.291155	-3.82267	NOT
NC_030821.1:91211906|91243348	2.07987	4.07496	2.12225	0.0457379	0.291169	-3.82324	NOT
NC_030811.1:33312068|33324347	-2.12534	5.3358	-2.12181	0.0457784	0.29123	-3.85242	NOT
NC_030809.1:116889257|116902609	2.00664	6.08872	2.12066	0.0458857	0.291715	-3.85516	NOT
NC_030823.1:41934047|41960248	-2.13292	4.68095	-2.12017	0.045932	0.291812	-3.83688	NOT
NC_030808.1:68825176|68826966	2.24429	4.96993	2.11978	0.0459679	0.291844	-3.85447	NOT
NC_030826.1:61375218|61390188	-1.93258	4.7391	-2.11931	0.046012	0.291927	-3.84592	NOT
NC_030815.1:1088814|1089926	-2.24522	5.80075	-2.11873	0.0460658	0.292071	-3.86876	NOT
NC_030833.1:11954588|11970828	-2.27969	4.38267	-2.11746	0.0461848	0.292216	-3.83315	NOT
NC_030826.1:39270694|39273781	2.10741	4.653	2.11736	0.0461941	0.292216	-3.84781	NOT
NC_030817.1:82414786|82431630	2.23235	4.16496	2.11715	0.0462143	0.292216	-3.8367	NOT
NC_030810.1:10437224|10495970	-2.13285	4.24685	-2.11699	0.0462293	0.292216	-3.83135	NOT
NC_030810.1:28602070|28608485	2.10344	4.91099	2.11666	0.0462602	0.292216	-3.85064	NOT
NC_030808.1:148513322|148518254	1.33415	7.94815	2.11598	0.0463241	0.292216	-4.17974	NOT
NC_030834.1:18383264|18394326	-2.17039	4.97265	-2.11585	0.0463363	0.292216	-3.85664	NOT
NC_030812.1:43160927|43173143	-1.34106	8.09415	-2.11581	0.0463401	0.292216	-4.0839	NOT
NC_030816.1:48115022|48128339	2.19619	4.37324	2.11551	0.0463682	0.292216	-3.83591	NOT
NC_030819.1:75253446|75255406	2.01001	6.33421	2.11416	0.0464955	0.292822	-3.89376	NOT
NC_030834.1:19041242|19046166	1.95216	4.94316	2.11329	0.0465769	0.293139	-3.86679	NOT
NC_030818.1:106149663|106151248	2.074	4.8395	2.11282	0.0466216	0.293223	-3.86367	NOT
NC_030808.1:45826400|45827586	-1.93445	4.96993	-2.11235	0.0466663	0.293309	-3.85972	NOT
NC_030836.1:27441691|27444915	2.09478	4.76705	2.11201	0.0466986	0.293316	-3.85369	NOT
NC_030819.1:75355786|75357555	2.10651	7.59306	2.11028	0.0468622	0.293987	-4.07278	NOT
NC_030818.1:22619566|22621400	0.782749	9.57579	2.11022	0.0468679	0.293987	-4.64535	NOT
NC_030818.1:73484872|73496586	-1.94508	4.89077	-2.10982	0.0469061	0.29403	-3.86439	NOT
NC_030810.1:37012951|37022132	-1.95858	4.38267	-2.10897	0.0469871	0.294342	-3.85071	NOT
NC_030817.1:88627018|88641165	2.17265	4.8291	2.10796	0.0470835	0.294749	-3.86295	NOT
NC_030818.1:44321952|44323276	0.886017	9.02189	2.10737	0.0471394	0.294796	-4.46205	NOT
NC_030812.1:82071325|82096518	1.93559	4.37324	2.1068	0.047194	0.294796	-3.8534	NOT
NC_030808.1:83445292|83446683	2.22892	4.88805	2.10599	0.0472719	0.294796	-3.87258	NOT
NC_030819.1:74192443|74236486	2.02349	5.27779	2.10533	0.0473348	0.294796	-3.88194	NOT
NC_030824.1:23248991|23249737	2.12475	4.73201	2.10494	0.0473723	0.294796	-3.87737	NOT
NC_030811.1:402304|410183	-1.92185	6.83328	-2.10358	0.0475023	0.294796	-3.91741	NOT
NC_030818.1:9017455|9021103	-2.06906	4.40959	-2.10354	0.0475062	0.294796	-3.8621	NOT
NC_030813.1:93760447|93811978	-2.03366	4.04279	-2.10327	0.047532	0.294796	-3.85239	NOT
NC_030817.1:33572151|33581115	-2.03366	4.04279	-2.10327	0.047532	0.294796	-3.85239	NOT
NC_030820.1:64293564|64295887	-2.03366	4.04279	-2.10327	0.047532	0.294796	-3.85239	NOT
NC_030829.1:13999983|14095014	-2.03366	4.04279	-2.10327	0.047532	0.294796	-3.85239	NOT
NC_030816.1:82240102|82244463	1.96237	4.55877	2.10294	0.0475644	0.294796	-3.86721	NOT
NC_030810.1:99927299|99931981	1.42311	6.99655	2.10251	0.0476058	0.294796	-4.10223	NOT
NC_030821.1:60082160|60088593	1.98784	5.71713	2.10212	0.047643	0.294796	-3.89387	NOT
NC_030824.1:60429014|60429927	1.88684	6.11331	2.10193	0.047662	0.294796	-3.90416	NOT
NC_030815.1:76881592|76962878	1.91871	4.38267	2.10161	0.0476926	0.294796	-3.86256	NOT
NC_030834.1:39092191|39117807	-2.05484	4.0478	-2.10114	0.0477377	0.294796	-3.85592	NOT
NC_030814.1:94327801|94328072	0.614155	11.8344	2.10079	0.0477713	0.294796	-5.40197	NOT
NC_030813.1:67622313|67625906	0.774627	9.86243	2.10045	0.0478046	0.294796	-4.67255	NOT
NC_030812.1:96254726|96260948	-2.13006	8.27245	-2.10018	0.0478308	0.294796	-4.1708	NOT
NC_030812.1:61410633|61418356	-1.2128	7.90429	-2.1001	0.0478381	0.294796	-4.22335	NOT
NC_030817.1:49466831|49507457	2.07597	4.07074	2.0997	0.0478774	0.294796	-3.85906	NOT
NC_030824.1:55559137|55585791	2.07597	4.07074	2.0997	0.0478774	0.294796	-3.85906	NOT
NC_030816.1:37565949|37585449	2.01569	6.40555	2.09949	0.0478972	0.294796	-3.95242	NOT
NC_030818.1:11611431|11665961	2.045	4.6946	2.09946	0.0479006	0.294796	-3.87168	NOT
NC_030812.1:46931883|46941226	2.0759	4.07074	2.0994	0.0479056	0.294796	-3.85952	NOT
NC_030827.1:35412999|35428235	-0.805587	9.21491	-2.09785	0.0480561	0.295529	-4.54594	NOT
NC_030835.1:20612702|20642016	-1.99427	4.89495	-2.09696	0.0481428	0.295562	-3.87891	NOT
NC_030815.1:95110703|95129986	2.09466	5.17821	2.09588	0.0482481	0.295562	-3.89391	NOT
NC_030814.1:56402560|56575689	-2.03062	4.04279	-2.09586	0.0482499	0.295562	-3.86417	NOT
NC_030815.1:65213349|65265585	-2.03062	4.04279	-2.09586	0.0482499	0.295562	-3.86417	NOT
NC_030820.1:16105859|16115397	-2.03062	4.04279	-2.09586	0.0482499	0.295562	-3.86417	NOT
NC_030832.1:39484732|39578590	-2.03062	4.04279	-2.09586	0.0482499	0.295562	-3.86417	NOT
NC_030811.1:45262678|45264040	1.48906	7.03258	2.09379	0.0484526	0.296474	-4.11582	NOT
NC_030810.1:37951555|37952393	2.18984	4.14741	2.09369	0.0484619	0.296474	-3.8728	NOT
NC_030827.1:6974480|6980418	-1.84323	6.39309	-2.09319	0.0485114	0.296585	-3.98975	NOT
NC_030820.1:33138506|33272240	2.03062	5.85586	2.0924	0.048589	0.29677	-3.90993	NOT
NC_030821.1:93718425|93733748	2.0663	4.07496	2.09202	0.0486262	0.29677	-3.87142	NOT
NC_030811.1:64190864|64200223	2.0662	4.07496	2.09159	0.0486678	0.29677	-3.8721	NOT
NC_030833.1:11956232|11981560	2.0662	4.07496	2.09159	0.0486678	0.29677	-3.8721	NOT
NC_030813.1:86551735|86552935	1.95849	5.41986	2.09082	0.0487441	0.296994	-3.90027	NOT
NC_030813.1:111652236|111668783	-1.94992	4.38267	-2.09058	0.0487677	0.296994	-3.88006	NOT
NC_030810.1:85693064|85709217	2.59304	4.77679	2.09014	0.0488104	0.297062	-3.89758	NOT
NC_030811.1:38083129|38107905	1.6442	6.95352	2.08818	0.0490044	0.29789	-3.98787	NOT
NC_030824.1:61295070|61296834	-3.05777	10.0203	-2.08812	0.0490098	0.29789	-4.26879	NOT
NC_030812.1:53884170|53903439	1.9311	4.75495	2.08744	0.0490771	0.298106	-3.89932	NOT
NC_030808.1:42823244|42857997	1.99763	6.12856	2.08671	0.0491492	0.298352	-3.93157	NOT
NC_030812.1:64174131|64184377	1.82179	6.56892	2.08538	0.0492815	0.298787	-3.95561	NOT
NC_030811.1:110758280|110761211	2.10161	5.33987	2.08535	0.0492846	0.298787	-3.90988	NOT
NC_030811.1:81701969|81722460	2.07545	4.91099	2.08472	0.0493477	0.298787	-3.90193	NOT
NC_030808.1:72008103|72023311	2.05657	4.95681	2.08471	0.0493479	0.298787	-3.90472	NOT
NC_030813.1:13371552|13373827	2.04509	4.94316	2.08302	0.0495164	0.299614	-3.89684	NOT
NC_030808.1:67787302|67797685	-2.2264	4.30078	-2.08264	0.0495544	0.299652	-3.8886	NOT
NC_030825.1:51719041|51719319	1.95957	4.395	2.08125	0.0496932	0.300276	-3.89621	NOT
NC_030814.1:28954555|28975337	2.20411	4.75762	2.08076	0.0497429	0.300276	-3.89121	NOT
NC_030821.1:52834729|52837962	2.14626	4.27784	2.08065	0.0497535	0.300276	-3.89061	NOT
NC_030810.1:69013496|69052752	-2.0451	5.66478	-2.08014	0.0498048	0.300336	-3.94528	NOT
NC_030813.1:116482972|116513214	-2.23525	4.37324	-2.07942	0.049877	0.300336	-3.89313	NOT
NC_030820.1:29705576|29731835	2.13491	5.2632	2.0793	0.0498891	0.300336	-3.91905	NOT
NC_030811.1:56248037|56253826	-2.32864	4.61631	-2.07883	0.0499369	0.300336	-3.91333	NOT
NC_030820.1:2153114|2159971	2.14601	5.50783	2.07846	0.0499733	0.300336	-3.92262	NOT
NC_030814.1:17534075|17563442	1.98159	5.16898	2.07803	0.0500168	0.300336	-3.91856	NOT
NC_030832.1:25935178|25936328	-2.01943	4.8291	-2.07794	0.0500265	0.300336	-3.9083	NOT
NW_017189516.1:2924602|2939556	-2.05499	8.16527	-2.07789	0.0500315	0.300336	-4.15426	NOT
NC_030811.1:1369238|1390029	-1.91153	4.35472	-2.07767	0.0500529	0.300336	-3.89799	NOT
NC_030829.1:36256433|36264952	2.19637	4.37324	2.07738	0.0500826	0.300336	-3.89655	NOT
NW_017189516.1:65682332|65685490	1.8836	5.35432	2.07691	0.0501302	0.30043	-3.94283	NOT
NC_030812.1:7210346|7247906	2.00416	5.43931	2.07547	0.0502752	0.300938	-3.929	NOT
NC_030827.1:13769966|13783134	-1.9455	4.37324	-2.07525	0.0502973	0.300938	-3.9035	NOT
NC_030808.1:134707240|134713425	2.19637	4.72545	2.07512	0.050311	0.300938	-3.90013	NOT
NC_030823.1:69118868|69144899	-2.21469	4.49962	-2.0746	0.0503639	0.301063	-3.90076	NOT
NC_030821.1:69456681|69463219	-2.0428	4.0478	-2.07324	0.050501	0.301691	-3.9001	NOT
NC_030819.1:50865978|50880069	1.95616	4.53584	2.07237	0.0505899	0.301835	-3.91308	NOT
NC_030820.1:63244156|63374736	2.15837	5.35432	2.07174	0.0506544	0.301835	-3.93267	NOT
NC_030829.1:50309393|50311446	1.60412	7.02303	2.07158	0.0506701	0.301835	-4.01479	NOT
NC_030808.1:113058929|113154407	-2.04279	5.20927	-2.07116	0.0507136	0.301835	-3.91515	NOT
NC_030815.1:98394959|98438280	-2.13782	4.43529	-2.07113	0.0507159	0.301835	-3.90463	NOT
NC_030824.1:22864105|22870030	1.73621	7.85196	2.07094	0.050736	0.301835	-4.13131	NOT
NC_030828.1:67329005|67344766	1.75118	7.44926	2.0708	0.0507497	0.301835	-4.13407	NOT
NC_030815.1:30944575|30982923	2.10235	4.0908	2.06887	0.0509475	0.302525	-3.9087	NOT
NC_030831.1:35493012|35504892	2.10235	4.0908	2.06887	0.0509475	0.302525	-3.9087	NOT
NC_030822.1:52384254|52385147	2.17909	4.50906	2.06872	0.0509621	0.302525	-3.91079	NOT
NC_030811.1:25358996|25410668	1.2668	7.61205	2.0682	0.0510161	0.302525	-4.23488	NOT
NC_030819.1:14880994|14911012	-2.11008	4.08308	-2.0681	0.0510263	0.302525	-3.90942	NOT
NC_030815.1:76198765|76201584	2.18315	4.14474	2.06733	0.0511052	0.302746	-3.91438	NOT
NC_030832.1:21262926|21267654	2.04374	4.6946	2.06711	0.051128	0.302746	-3.91063	NOT
NC_030817.1:71588640|71590606	-2.26952	5.30269	-2.0662	0.0512207	0.303104	-3.91567	NOT
NC_030826.1:17779051|17786230	1.82309	6.87848	2.06573	0.05127	0.303205	-4.06081	NOT
NC_030826.1:13126025|13138272	-2.16556	4.64356	-2.06498	0.051347	0.30347	-3.91433	NOT
NC_030821.1:33340957|33341560	-1.08682	7.24261	-2.06458	0.0513877	0.30352	-4.33915	NOT
NC_030824.1:31377041|31404786	-2.15849	5.59547	-2.06383	0.0514654	0.303638	-3.94144	NOT
NC_030813.1:12413638|12436615	1.45666	7.35912	2.06376	0.0514722	0.303638	-4.12052	NOT
NC_030814.1:97044519|97047409	1.72902	6.63161	2.06321	0.0515291	0.303783	-4.04845	NOT
NC_030823.1:52346715|52375941	1.97099	4.57111	2.0628	0.0515721	0.303846	-3.92544	NOT
NC_030817.1:54972784|54991765	-2.13285	4.32873	-2.06165	0.0516912	0.304228	-3.91906	NOT
NC_030833.1:29423051|29441738	-1.95999	4.64488	-2.06155	0.0517017	0.304228	-3.93318	NOT
NC_030812.1:26265276|26266341	1.89727	4.38267	2.06117	0.0517415	0.304272	-3.92674	NOT
NW_017189516.1:60551458|60559372	-2.16897	5.84136	-2.06071	0.0517888	0.304334	-3.94901	NOT
NC_030832.1:32543975|32545515	-1.90566	4.50484	-2.06044	0.0518167	0.304334	-3.92767	NOT
NC_030808.1:8847975|8942504	-2.02777	4.77939	-2.05986	0.0518769	0.304455	-3.94738	NOT
NC_030824.1:27107237|27109365	-1.88968	5.92578	-2.05946	0.0519193	0.304455	-3.95133	NOT
NC_030825.1:51717476|51719319	1.47555	6.87485	2.05931	0.0519343	0.304455	-4.08637	NOT
NC_030835.1:31223605|31239273	1.58658	6.4132	2.0582	0.0520502	0.304905	-4.0215	NOT
NC_030833.1:37727149|37750213	-2.00459	5.68801	-2.05795	0.052076	0.304905	-3.96501	NOT
NC_030811.1:87841080|87962160	-2.03366	4.2189	-2.05644	0.0522342	0.305641	-3.92639	NOT
NC_030813.1:67622313|67636286	1.24242	7.82929	2.0557	0.0523112	0.30574	-4.28243	NOT
NW_017189516.1:23980462|23982425	1.89769	6.18424	2.05548	0.0523348	0.30574	-3.94574	NOT
NC_030820.1:59855703|59879426	-2.00583	7.15967	-2.05533	0.0523507	0.30574	-4.05417	NOT
NC_030814.1:80452875|80468951	1.60503	6.96703	2.055	0.0523846	0.30574	-4.0786	NOT
NC_030811.1:5852794|5854465	-1.96596	5.03738	-2.05472	0.0524148	0.30574	-3.93591	NOT
NC_030830.1:36364333|36382130	-1.51437	6.7209	-2.05441	0.0524467	0.30574	-4.12765	NOT
NC_030809.1:45984976|46015173	-2.14194	4.33295	-2.05411	0.0524786	0.30574	-3.93105	NOT
NC_030828.1:41938603|41963892	-0.933742	8.76082	-2.05276	0.0526206	0.305784	-4.44604	NOT
NC_030811.1:56703779|56765980	1.94264	4.395	2.05259	0.0526391	0.305784	-3.94154	NOT
NC_030829.1:7924710|7930878	2.07987	4.50906	2.05198	0.0527027	0.305784	-3.93456	NOT
NC_030817.1:42786054|42800152	2.10347	5.05103	2.05169	0.0527338	0.305784	-3.96381	NOT
NC_030833.1:34835900|34840524	-2.09029	4.07496	-2.05165	0.0527376	0.305784	-3.93491	NOT
NC_030813.1:4954567|5021476	1.87035	4.72545	2.05165	0.0527382	0.305784	-3.9518	NOT
NC_030833.1:37075477|37110645	-2.0302	4.04279	-2.05149	0.0527547	0.305784	-3.93415	NOT
NW_017189517.1:36531192|36535937	-2.0302	4.04279	-2.05149	0.0527547	0.305784	-3.93415	NOT
NC_030823.1:10789448|10826158	-1.67951	6.77745	-2.0512	0.0527857	0.305784	-3.98799	NOT
NC_030820.1:19334994|19338622	1.45326	7.57778	2.05092	0.0528144	0.305784	-4.13938	NOT
NC_030813.1:57884292|57889208	-2.08564	5.13933	-2.05065	0.0528435	0.305784	-3.96538	NOT
NC_030824.1:922436|925132	-1.98398	4.64066	-2.04895	0.0530232	0.306635	-3.94588	NOT
NC_030816.1:37565952|37585449	2.00884	5.05103	2.04638	0.0532966	0.307864	-3.96571	NOT
NC_030814.1:2828319|2833082	1.81961	7.97262	2.04634	0.0533012	0.307864	-4.15478	NOT
NC_030810.1:5501624|5511341	-1.88627	5.4119	-2.04535	0.0534066	0.308284	-3.998	NOT
NC_030809.1:121212428|121222430	1.53501	7.0539	2.04469	0.0534777	0.30848	-4.11518	NOT
NC_030833.1:10158184|10227690	-2.16332	5.00093	-2.04442	0.0535062	0.30848	-3.94748	NOT
NC_030809.1:130877230|130879978	1.90228	5.12348	2.04353	0.053602	0.308844	-3.97787	NOT
NC_030833.1:9676563|9677297	2.22578	4.71884	2.0426	0.0537014	0.308929	-3.9649	NOT
NC_030815.1:68689450|68692420	-1.41738	7.52027	-2.04245	0.0537179	0.308929	-4.22141	NOT
NC_030815.1:76962494|76962878	1.96602	5.85834	2.04236	0.0537265	0.308929	-3.9976	NOT
NC_030821.1:25897009|25917387	2.12625	5.19172	2.04216	0.0537483	0.308929	-3.97673	NOT
NC_030817.1:57423490|57430700	2.20411	4.42717	2.04172	0.053796	0.308978	-3.95264	NOT
NC_030830.1:15303133|15308322	-1.93304	5.6002	-2.0399	0.0539915	0.308978	-3.98859	NOT
NW_017189516.1:2928394|2950017	2.23235	4.59906	2.03961	0.0540227	0.308978	-3.95956	NOT
NC_030818.1:37273731|37288724	-1.99047	5.05103	-2.03956	0.0540283	0.308978	-3.97315	NOT
NC_030809.1:17456843|17466482	-2.03366	4.2189	-2.03929	0.0540579	0.308978	-3.95323	NOT
NC_030814.1:56575588|56581054	-1.93938	4.69328	-2.03927	0.05406	0.308978	-3.96674	NOT
NC_030834.1:18608083|18650811	-2.00791	5.38109	-2.03918	0.0540694	0.308978	-3.96485	NOT
NC_030808.1:155314568|155341767	-2.08681	4.07496	-2.03889	0.0541013	0.308978	-3.95488	NOT
NC_030811.1:100178438|100178870	2.0759	4.24685	2.03846	0.0541473	0.308978	-3.95554	NOT
NC_030821.1:50824610|50854572	-2.02671	4.04279	-2.03818	0.054178	0.308978	-3.95496	NOT
NC_030836.1:49017142|49082737	-2.02671	4.04279	-2.03818	0.054178	0.308978	-3.95496	NOT
NC_030836.1:1216264|1226430	2.00809	5.36937	2.03792	0.0542056	0.308978	-3.99209	NOT
NC_030822.1:38520533|38523875	1.91357	4.395	2.03778	0.054221	0.308978	-3.9648	NOT
NC_030835.1:31233958|31239273	1.99849	4.0478	2.03731	0.0542722	0.308978	-3.95663	NOT
NC_030835.1:2074132|2074843	-0.812247	9.72108	-2.03724	0.0542797	0.308978	-4.70779	NOT
NC_030813.1:4954567|4995705	1.92365	5.05872	2.03721	0.0542821	0.308978	-3.98697	NOT
NC_030821.1:49990499|50005105	2.25405	4.43218	2.03329	0.0547094	0.310657	-3.97028	NOT
NC_030812.1:86879689|86902173	2.10972	4.11524	2.03307	0.054733	0.310657	-3.96616	NOT
NC_030815.1:26863371|26973971	2.10972	4.11524	2.03307	0.054733	0.310657	-3.96616	NOT
NC_030813.1:111641580|111648334	-2.20841	4.41367	-2.03301	0.054739	0.310657	-3.9653	NOT
NC_030821.1:416123|421769	1.96183	4.75223	2.0323	0.0548175	0.310657	-3.97392	NOT
NC_030814.1:9323917|9332551	2.0337	5.00652	2.03197	0.0548531	0.310657	-3.97859	NOT
NC_030816.1:19679495|19686491	2.0662	4.25107	2.0308	0.0549807	0.310657	-3.96766	NOT
NC_030816.1:90957228|90970005	2.08096	5.74442	2.0302	0.0550472	0.310657	-4.02224	NOT
NC_030818.1:105829489|105830105	2.24589	4.85466	2.02919	0.055158	0.310657	-3.97279	NOT
NC_030815.1:53131777|53162299	-2.1209	4.85705	-2.02863	0.0552197	0.310657	-3.99023	NOT
NC_030811.1:56358597|56359677	1.98563	4.59906	2.02825	0.055261	0.310657	-3.98279	NOT
NC_030810.1:15736382|15759305	1.97443	4.04279	2.02818	0.0552687	0.310657	-3.97073	NOT
NC_030813.1:102095235|102095957	1.97443	4.04279	2.02818	0.0552687	0.310657	-3.97073	NOT
NC_030822.1:67114554|67143126	1.97443	4.04279	2.02818	0.0552687	0.310657	-3.97073	NOT
NC_030831.1:53963440|53970503	1.97443	4.04279	2.02818	0.0552687	0.310657	-3.97073	NOT
NC_030833.1:40389125|40392437	1.97443	4.04279	2.02818	0.0552687	0.310657	-3.97073	NOT
NC_030835.1:20124365|20139785	1.97443	4.04279	2.02818	0.0552687	0.310657	-3.97073	NOT
NW_017189517.1:24420865|24421719	1.97443	4.04279	2.02818	0.0552687	0.310657	-3.97073	NOT
NC_030826.1:54399265|54399977	2.04368	4.07074	2.02817	0.0552697	0.310657	-3.97157	NOT
NC_030810.1:69275324|69310685	-1.74932	5.97686	-2.02773	0.0553188	0.310657	-4.05442	NOT
NC_030820.1:47244844|47247007	2.07597	4.24685	2.02711	0.0553873	0.310657	-3.97324	NOT
NC_030809.1:44509122|44523851	-1.96452	4.02102	-2.02686	0.0554143	0.310657	-3.97215	NOT
NC_030820.1:21531393|21567896	-1.96452	4.02102	-2.02686	0.0554143	0.310657	-3.97215	NOT
NC_030821.1:60157643|60183124	-1.96452	4.02102	-2.02686	0.0554143	0.310657	-3.97215	NOT
NW_017189517.1:10977629|10987805	-1.96452	4.02102	-2.02686	0.0554143	0.310657	-3.97215	NOT
NC_030825.1:58774913|58789810	-2.04376	4.94199	-2.02667	0.0554356	0.310657	-3.99771	NOT
NC_030814.1:3207819|3342650	1.86409	5.05744	2.0259	0.055521	0.310697	-4.00201	NOT
NC_030810.1:16855798|16871608	-2.14506	4.34107	-2.02589	0.0555218	0.310697	-3.97549	NOT
NC_030815.1:89811729|89812545	-1.91714	6.74557	-2.02571	0.0555418	0.310697	-4.03705	NOT
NC_030827.1:8593442|8601959	1.48408	7.24795	2.02457	0.055668	0.311218	-4.19786	NOT
NC_030825.1:20568934|20585609	-1.91913	6.11097	-2.02367	0.0557681	0.311593	-4.0147	NOT
NC_030831.1:2410522|2411998	2.02876	4.65801	2.02318	0.0558221	0.311698	-3.97934	NOT
NC_030815.1:74891086|74897201	-2.14194	4.38689	-2.0229	0.0558532	0.311698	-3.97977	NOT
NC_030836.1:42110644|42112178	2.25941	4.94199	2.02032	0.0561404	0.313113	-4.02117	NOT
NC_030810.1:71250442|71267205	2.02226	5.41862	2.0192	0.0562664	0.313113	-4.0239	NOT
NC_030836.1:8978539|9008152	1.36947	8.06099	2.01917	0.0562697	0.313113	-4.27703	NOT
NC_030819.1:74091760|74125943	-1.9673	4.53584	-2.01914	0.0562723	0.313113	-3.9962	NOT
NC_030809.1:130861551|130862388	1.97443	7.96026	2.01913	0.0562732	0.313113	-4.36347	NOT
NW_017189516.1:13018915|13031923	-2.02751	4.96492	-2.01878	0.0563132	0.313151	-3.99434	NOT
NC_030821.1:12712187|12726072	-1.6884	6.31397	-2.01824	0.0563739	0.313303	-4.0775	NOT
NC_030811.1:68647511|68657207	1.87256	5.98332	2.0174	0.0564679	0.31364	-4.05973	NOT
NC_030810.1:77018177|77033608	2.17624	4.31813	2.01629	0.0565919	0.314143	-3.99408	NOT
NC_030826.1:49614336|49619855	1.97048	4.91099	2.0138	0.0568729	0.31537	-4.00224	NOT
NC_030822.1:76205604|76223608	2.14164	5.00178	2.0134	0.0569185	0.31537	-4.02831	NOT
NC_030825.1:58286722|58295085	1.9689	4.04279	2.01338	0.0569203	0.31537	-3.9937	NOT
NC_030815.1:52520152|52526809	1.96891	4.04279	2.01309	0.0569529	0.31537	-3.99414	NOT
NW_017189540.1:73565|75761	1.88597	4.91099	2.0127	0.0569977	0.31537	-4.00263	NOT
NC_030815.1:83034367|83047422	-2.0428	4.22391	-2.01244	0.0570271	0.31537	-3.9951	NOT
NC_030809.1:116876434|116902609	2.07597	4.58672	2.01198	0.0570793	0.31537	-3.99671	NOT
NC_030810.1:70286900|70311068	-1.94992	4.55877	-2.01196	0.057081	0.31537	-4.00368	NOT
NC_030809.1:39898910|39921531	1.97064	4.653	2.01065	0.0572302	0.316009	-4.00714	NOT
NC_030818.1:24569168|24570823	-1.97309	7.91962	-2.00952	0.0573585	0.316532	-4.2639	NOT
NC_030833.1:35824366|35837687	-2.12697	4.64488	-2.00879	0.0574415	0.316642	-4.00164	NOT
NC_030814.1:102948299|102948693	2.00961	4.68123	2.00875	0.0574459	0.316642	-4.02209	NOT
NC_030833.1:20567515|20577221	-1.88754	5.20927	-2.008	0.0575316	0.316929	-4.02912	NOT
NC_030811.1:91449141|91460707	-1.96414	6.89283	-2.00733	0.057608	0.317164	-4.19464	NOT
NC_030818.1:20762907|20784100	-2.03549	4.0478	-2.0065	0.0577032	0.317308	-4.00428	NOT
NC_030814.1:71315440|71318444	-1.95701	4.02102	-2.0061	0.0577484	0.317308	-4.00431	NOT
NC_030819.1:14864564|14911012	-1.95701	4.02102	-2.0061	0.0577484	0.317308	-4.00431	NOT
NC_030815.1:59812602|59816811	-1.99273	5.14103	-2.00593	0.057769	0.317308	-4.02168	NOT
NC_030818.1:37838028|37843790	2.01249	5.04239	2.00529	0.0578413	0.317444	-4.03219	NOT
NC_030812.1:42453466|42453735	2.11253	5.85178	2.00512	0.0578613	0.317444	-4.06124	NOT
NC_030828.1:67540278|67553187	1.44453	7.29761	2.00458	0.0579235	0.317601	-4.17108	NOT
NC_030809.1:83772448|83776479	2.02726	5.07456	2.00213	0.0582055	0.318961	-4.03593	NOT
NC_030813.1:46267159|46293564	-1.73608	7.18437	-2.00076	0.0583638	0.318969	-4.21966	NOT
NC_030815.1:82365263|82408038	-2.05484	4.30579	-2.00071	0.0583694	0.318969	-4.01322	NOT
NC_030823.1:18606318|18633516	-2.05484	4.30579	-2.00071	0.0583694	0.318969	-4.01322	NOT
NC_030828.1:54935184|54936624	1.9689	4.60328	2.00036	0.0584101	0.318969	-4.01382	NOT
NC_030816.1:82417676|82428688	1.97913	5.52251	2.00023	0.0584242	0.318969	-4.04331	NOT
NC_030835.1:6363576|6375047	1.97687	4.90156	2.00009	0.0584414	0.318969	-4.04022	NOT
NC_030831.1:20812598|20853568	1.93378	4.40001	2.00006	0.0584444	0.318969	-4.02411	NOT
NC_030808.1:57957031|57965546	-0.488689	11.6219	-1.99843	0.0586336	0.319816	-5.52375	NOT
NW_017189516.1:65614363|65615334	2.09864	4.34107	1.99802	0.0586809	0.319889	-4.0188	NOT
NC_030820.1:65528207|65533371	2.09855	4.34107	1.99768	0.0587202	0.319918	-4.01933	NOT
NC_030827.1:40101021|40115348	-2.05332	5.15143	-1.99735	0.0587587	0.319943	-4.03788	NOT
NC_030812.1:115030532|115041174	-2.06692	5.06416	-1.99624	0.0588885	0.320109	-4.04311	NOT
NC_030810.1:69797509|69806631	-2.11404	5.4241	-1.99615	0.0588981	0.320109	-4.04368	NOT
NC_030822.1:72000900|72001940	-1.95366	4.56378	-1.99583	0.0589356	0.320109	-4.03625	NOT
NC_030829.1:36786792|36833051	-1.85777	4.34107	-1.99574	0.0589466	0.320109	-4.02494	NOT
NC_030810.1:85483590|85506826	2.0662	4.33295	1.99387	0.0591648	0.320109	-4.02485	NOT
NC_030809.1:42910678|42912048	-2.07338	4.07074	-1.99379	0.0591746	0.320109	-4.02464	NOT
NC_030809.1:99086795|99089472	1.87847	4.53701	1.99362	0.0591941	0.320109	-4.03663	NOT
NC_030814.1:107347496|107349722	1.87548	5.06955	1.99352	0.0592059	0.320109	-4.04911	NOT
NC_030814.1:80452875|80483956	-1.97457	7.06505	-1.99328	0.0592341	0.320109	-4.13429	NOT
NC_030821.1:8940074|8952833	2.02095	5.56921	1.99308	0.059257	0.320109	-4.06068	NOT
NC_030815.1:24996734|25002136	-2.20468	5.66326	-1.99233	0.0593455	0.320109	-4.0568	NOT
NC_030808.1:138948985|138972203	-1.96778	4.02102	-1.99217	0.0593643	0.320109	-4.02578	NOT
NC_030808.1:151381238|151398951	-1.96778	4.02102	-1.99217	0.0593643	0.320109	-4.02578	NOT
NC_030814.1:20198396|20203322	-1.96778	4.02102	-1.99217	0.0593643	0.320109	-4.02578	NOT
NC_030826.1:12114898|12144939	-1.96778	4.02102	-1.99217	0.0593643	0.320109	-4.02578	NOT
NC_030828.1:28066599|28083566	-1.96778	4.02102	-1.99217	0.0593643	0.320109	-4.02578	NOT
NW_017189516.1:19128892|19131395	-1.97752	4.63123	-1.99214	0.0593677	0.320109	-4.03343	NOT
NC_030809.1:23649326|23658929	1.94162	6.26905	1.99091	0.0595114	0.3207	-4.07417	NOT
NC_030816.1:55049042|55068907	2.02756	6.04119	1.98974	0.0596499	0.321263	-4.05523	NOT
NC_030817.1:66309265|66320200	-1.96465	4.73488	-1.98817	0.0598348	0.321363	-4.04741	NOT
NW_017189516.1:31472342|31482472	1.87051	4.90156	1.98675	0.0600027	0.321363	-4.05333	NOT
NC_030812.1:82690622|82691497	-2.04196	4.04279	-1.98573	0.0601236	0.321363	-4.0361	NOT
NC_030814.1:81597081|81597336	1.91567	6.14716	1.98493	0.0602194	0.321363	-4.1599	NOT
NC_030810.1:105053886|105065648	-2.00361	4.04279	-1.98491	0.0602216	0.321363	-4.03737	NOT
NC_030820.1:9947772|9982644	-2.00361	4.04279	-1.98491	0.0602216	0.321363	-4.03737	NOT
NC_030824.1:53520080|53522215	-2.00361	4.04279	-1.98491	0.0602216	0.321363	-4.03737	NOT
NC_030828.1:21010291|21010887	-2.00361	4.04279	-1.98491	0.0602216	0.321363	-4.03737	NOT
NC_030831.1:61390058|61406020	-2.00361	4.04279	-1.98491	0.0602216	0.321363	-4.03737	NOT
NC_030809.1:31836989|31838359	1.97443	4.2189	1.98365	0.060372	0.321363	-4.03951	NOT
NC_030818.1:3515|37503	1.97443	4.2189	1.98365	0.060372	0.321363	-4.03951	NOT
NC_030831.1:49850916|49869429	-1.96452	4.37324	-1.98317	0.0604288	0.321363	-4.0396	NOT
NC_030813.1:66759698|66762238	1.03483	8.71581	1.98292	0.0604581	0.321363	-4.62814	NOT
NC_030808.1:129994683|130035547	-2.21027	4.68516	-1.9823	0.0605321	0.321363	-4.05462	NOT
NC_030814.1:87318078|87324516	-1.90557	6.10142	-1.98218	0.0605469	0.321363	-4.08069	NOT
NC_030809.1:10629556|10654574	-1.96596	5.31272	-1.98212	0.0605535	0.321363	-4.04886	NOT
NC_030836.1:46994274|47011030	-1.82085	6.94269	-1.9818	0.0605921	0.321363	-4.15565	NOT
NC_030819.1:10830238|10838770	1.99482	4.77517	1.98159	0.0606178	0.321363	-4.06419	NOT
NC_030820.1:46279294|46308605	-2.04182	6.92296	-1.98138	0.0606418	0.321363	-4.154	NOT
NC_030823.1:32011911|32063750	2.03111	5.64743	1.98088	0.0607016	0.321363	-4.08662	NOT
NC_030830.1:28911510|28912847	1.97631	4.0478	1.98021	0.0607829	0.321363	-4.0449	NOT
NC_030823.1:2344947|2363477	-2.01793	4.0478	-1.98013	0.060792	0.321363	-4.04484	NOT
NC_030810.1:3002726|3004783	-1.89952	4.00251	-1.97975	0.0608381	0.321363	-4.04461	NOT
NC_030812.1:90349262|90360421	-1.89952	4.00251	-1.97975	0.0608381	0.321363	-4.04461	NOT
NC_030817.1:88874472|88886331	-1.89952	4.00251	-1.97975	0.0608381	0.321363	-4.04461	NOT
NC_030817.1:91889620|91904770	-1.89952	4.00251	-1.97975	0.0608381	0.321363	-4.04461	NOT
NC_030820.1:24449496|24454144	-1.89952	4.00251	-1.97975	0.0608381	0.321363	-4.04461	NOT
NC_030821.1:78632844|78660465	-1.89952	4.00251	-1.97975	0.0608381	0.321363	-4.04461	NOT
NC_030832.1:14036736|14044646	-1.89952	4.00251	-1.97975	0.0608381	0.321363	-4.04461	NOT
NW_017189517.1:26585529|26590577	-1.89952	4.00251	-1.97975	0.0608381	0.321363	-4.04461	NOT
NC_030809.1:64978024|65023710	-1.6136	7.07208	-1.9797	0.0608432	0.321363	-4.16687	NOT
NC_030812.1:50357076|50389841	-2.03366	4.61271	-1.97965	0.0608498	0.321363	-4.04543	NOT
NC_030818.1:59706441|59747469	-1.99898	4.88945	-1.97949	0.0608684	0.321363	-4.05168	NOT
NC_030822.1:44453267|44453899	-1.99424	5.31714	-1.97944	0.0608749	0.321363	-4.06193	NOT
NC_030821.1:18571047|18573926	-1.90699	6.40805	-1.97932	0.0608889	0.321363	-4.10568	NOT
NC_030834.1:3590686|3597583	1.94062	6.09111	1.97921	0.0609019	0.321363	-4.07974	NOT
NC_030821.1:15812232|15832174	1.90069	5.51949	1.97879	0.0609526	0.321363	-4.09243	NOT
NC_030817.1:97145738|97160280	1.40513	6.75167	1.97868	0.0609663	0.321363	-4.3079	NOT
NC_030816.1:71634382|71651097	1.83797	4.35472	1.97737	0.0611241	0.322014	-4.05447	NOT
NC_030815.1:45026113|45035500	1.90719	5.6002	1.97639	0.0612424	0.322456	-4.08823	NOT
NC_030819.1:10192503|10195781	1.95892	5.6934	1.97486	0.0614265	0.323245	-4.09687	NOT
NC_030824.1:58194471|58195040	1.28798	8.40877	1.97364	0.0615743	0.323841	-4.58773	NOT
NC_030828.1:67310744|67344766	1.89038	6.70349	1.97326	0.0616203	0.323902	-4.15818	NOT
NC_030820.1:77144811|77155322	2.02833	4.08308	1.97237	0.0617283	0.324289	-4.05818	NOT
NC_030824.1:52802678|52817683	1.91377	4.95259	1.97192	0.0617833	0.324397	-4.06558	NOT
NC_030808.1:53183601|53186385	-1.93091	4.54934	-1.97159	0.061824	0.324429	-4.06503	NOT
NC_030811.1:70521839|70523336	1.99581	6.54439	1.97118	0.0618738	0.32451	-4.13933	NOT
NC_030812.1:110529730|110546057	-1.45502	6.88418	-1.9708	0.06192	0.324571	-4.19934	NOT
NC_030820.1:64490901|64495712	-1.9455	4.80733	-1.96857	0.0621916	0.32567	-4.06965	NOT
NC_030824.1:58463834|58484852	2.0692	6.15107	1.96851	0.0621988	0.32567	-4.09162	NOT
NC_030817.1:54974538|54996487	-2.02572	4.86127	-1.96788	0.0622765	0.325895	-4.07734	NOT
NC_030810.1:98103611|98118339	1.97442	4.2189	1.96756	0.0623155	0.325918	-4.06411	NOT
NC_030826.1:48173548|48180213	2.01503	5.27685	1.96701	0.0623825	0.326087	-4.09108	NOT
NC_030826.1:35395120|35396008	2.23235	4.51718	1.96643	0.0624545	0.32617	-4.07287	NOT
NC_030815.1:47860758|47865018	2.04542	4.93372	1.96606	0.0624998	0.32617	-4.08542	NOT
NC_030828.1:5661399|5670322	1.91016	5.09211	1.96594	0.0625137	0.32617	-4.07666	NOT
NC_030811.1:29368326|29369261	1.99304	4.04279	1.96575	0.062537	0.32617	-4.06687	NOT
NC_030819.1:50580543|50605715	-2.02671	4.47689	-1.96401	0.0627514	0.32626	-4.06931	NOT
NC_030817.1:29577095|29616552	2.06344	4.43529	1.96364	0.0627975	0.32626	-4.07151	NOT
NC_030808.1:36981740|36994430	1.90955	4.02102	1.9635	0.0628142	0.32626	-4.06988	NOT
NC_030823.1:22621664|22623169	1.90955	4.02102	1.9635	0.0628142	0.32626	-4.06988	NOT
NC_030814.1:102648002|102663040	1.90962	4.02102	1.96336	0.0628316	0.32626	-4.07009	NOT
NC_030821.1:20029697|20036466	1.90962	4.02102	1.96336	0.0628316	0.32626	-4.07009	NOT
NC_030831.1:50633808|50636382	1.90962	4.02102	1.96336	0.0628316	0.32626	-4.07009	NOT
NC_030811.1:26313307|26317431	1.86681	4.85418	1.96336	0.0628316	0.32626	-4.08936	NOT
NC_030814.1:1769240|1846267	1.93958	5.22292	1.96227	0.062967	0.326782	-4.08788	NOT
NC_030819.1:804706|812797	1.96162	4.65801	1.96193	0.0630086	0.326818	-4.0828	NOT
NC_030821.1:91264713|91282931	2.04368	4.24685	1.96054	0.0631808	0.327531	-4.07569	NOT
NC_030826.1:18292488|18293039	1.97442	4.47689	1.96014	0.0632311	0.32758	-4.07542	NOT
NC_030824.1:55176737|55180422	1.86439	5.39732	1.9599	0.0632599	0.32758	-4.10946	NOT
NC_030824.1:63140178|63140509	1.45107	7.83573	1.95952	0.0633073	0.327645	-4.32219	NOT
NC_030809.1:24707920|24715386	-2.11008	4.653	-1.95854	0.0634298	0.327992	-4.07912	NOT
NC_030823.1:41884066|41893775	-2.0302	4.47689	-1.95842	0.0634441	0.327992	-4.07782	NOT
NC_030831.1:6741580|6752877	-2.01521	4.0478	-1.95762	0.0635442	0.328329	-4.07919	NOT
NC_030816.1:81051674|81070943	1.53764	6.81763	1.95654	0.0636789	0.328527	-4.22955	NOT
NC_030826.1:10901081|10935608	-1.60744	6.76701	-1.95613	0.0637299	0.328527	-4.19216	NOT
NC_030808.1:66861952|66863087	2.01862	4.94316	1.95599	0.0637474	0.328527	-4.10442	NOT
NC_030811.1:110744070|110759259	-1.96187	4.02102	-1.95589	0.0637595	0.328527	-4.08121	NOT
NC_030813.1:98156318|98163625	-1.96187	4.02102	-1.95589	0.0637595	0.328527	-4.08121	NOT
NC_030817.1:25330391|25418962	-2.03062	4.30078	-1.95563	0.063792	0.328527	-4.08206	NOT
NC_030810.1:69484352|69507321	1.93807	6.4395	1.9535	0.0640589	0.32856	-4.15944	NOT
NC_030810.1:115920960|115927398	-1.98979	5.00521	-1.95349	0.0640607	0.32856	-4.09498	NOT
NC_030810.1:61620649|61661214	1.9689	4.2189	1.95349	0.0640613	0.32856	-4.08553	NOT
NC_030811.1:76207807|76236869	1.9689	4.2189	1.95349	0.0640613	0.32856	-4.08553	NOT
NW_017189516.1:8161617|8162755	2.04413	4.40959	1.95325	0.0640909	0.32856	-4.08627	NOT
NC_030826.1:30751890|30753770	-2.31158	5.25298	-1.95243	0.0641945	0.32856	-4.11358	NOT
NC_030824.1:18484957|18488252	1.92285	4.916	1.95139	0.0643247	0.32856	-4.10524	NOT
NC_030810.1:37047173|37057240	-1.99013	4.02675	-1.95125	0.0643429	0.32856	-4.08835	NOT
NC_030833.1:10227509|10237525	-2.03062	4.35472	-1.9512	0.0643491	0.32856	-4.08879	NOT
NC_030818.1:25850492|25852650	1.89699	4.57111	1.95118	0.0643521	0.32856	-4.09866	NOT
NC_030818.1:98216|106135	1.61533	7.23713	1.95117	0.0643529	0.32856	-4.34037	NOT
NC_030814.1:103919114|103924528	2.00745	4.07496	1.95085	0.0643932	0.32856	-4.0906	NOT
NC_030820.1:2108335|2114106	2.00745	4.07496	1.95085	0.0643932	0.32856	-4.0906	NOT
NC_030814.1:56402560|56587652	-2.03549	4.22391	-1.95084	0.0643937	0.32856	-4.08948	NOT
NC_030809.1:101939646|101949426	2.00743	4.07496	1.95078	0.0644016	0.32856	-4.0907	NOT
NC_030814.1:44328620|44330131	2.00743	4.07496	1.95078	0.0644016	0.32856	-4.0907	NOT
NC_030826.1:18401641|18402861	2.00743	4.07496	1.95078	0.0644016	0.32856	-4.0907	NOT
NC_030814.1:55253347|55254491	2.09855	4.395	1.9504	0.0644502	0.32856	-4.09165	NOT
NC_030834.1:18473461|18474330	2.0314	6.05437	1.95017	0.0644792	0.32856	-4.14483	NOT
NC_030834.1:29991351|30001293	1.67546	6.46847	1.95003	0.0644969	0.32856	-4.23455	NOT
NC_030828.1:1279040|1279614	1.95616	4.79383	1.94899	0.0646282	0.329051	-4.10503	NOT
NC_030823.1:67893923|67897563	2.04765	4.0908	1.94769	0.0647931	0.32928	-4.09613	NOT
NC_030834.1:7937121|7940418	1.81125	4.34107	1.94703	0.0648765	0.32928	-4.09949	NOT
NC_030826.1:47823315|47860871	2.07995	4.42717	1.94694	0.0648877	0.32928	-4.09653	NOT
NC_030809.1:111491687|111514582	-1.20083	7.8339	-1.94678	0.0649083	0.32928	-4.40992	NOT
NC_030824.1:60720268|60726839	-1.91131	4.00251	-1.94643	0.0649531	0.32928	-4.09534	NOT
NC_030826.1:37741233|37786651	-1.91131	4.00251	-1.94643	0.0649531	0.32928	-4.09534	NOT
NC_030828.1:1465717|1493894	-1.91131	4.00251	-1.94643	0.0649531	0.32928	-4.09534	NOT
NC_030828.1:54598203|54616377	-1.91131	4.00251	-1.94643	0.0649531	0.32928	-4.09534	NOT
NC_030808.1:68929663|68935907	-1.8644	6.68217	-1.94487	0.0651515	0.330108	-4.1674	NOT
NC_030811.1:110971607|110971885	1.11015	8.01592	1.94133	0.0656041	0.331776	-4.44551	NOT
NC_030833.1:7511001|7538687	-2.05518	4.75223	-1.94131	0.0656059	0.331776	-4.1141	NOT
NC_030809.1:29110899|29113476	-1.85564	4.35472	-1.94088	0.0656612	0.331776	-4.10999	NOT
NC_030811.1:51864129|51882458	-1.95701	4.37324	-1.9408	0.0656716	0.331776	-4.10408	NOT
NC_030830.1:17582284|17600977	-1.06055	8.54466	-1.94069	0.0656864	0.331776	-4.58701	NOT
NC_030813.1:17540970|17551743	2.0759	4.77517	1.94037	0.0657272	0.331776	-4.10629	NOT
NC_030811.1:21546711|21555235	1.90768	4.54934	1.9401	0.0657623	0.331776	-4.11314	NOT
NC_030814.1:23552945|23590322	1.80295	4.88805	1.94009	0.0657628	0.331776	-4.1306	NOT
NC_030817.1:92594268|92608371	-1.83367	4.50484	-1.93972	0.0658108	0.33184	-4.10953	NOT
NC_030818.1:15562508|15594065	-1.94851	4.66072	-1.93928	0.0658671	0.33186	-4.12551	NOT
NC_030817.1:43215504|43225241	1.91731	6.00903	1.93904	0.0658987	0.33186	-4.13221	NOT
NC_030810.1:14871339|14883759	-1.99489	5.71366	-1.93887	0.0659206	0.33186	-4.1416	NOT
NC_030819.1:64926445|64953670	2.09279	4.28474	1.93814	0.0660145	0.331982	-4.11161	NOT
NC_030834.1:26007359|26019035	1.28351	7.91786	1.9375	0.0660965	0.331982	-4.44343	NOT
NC_030812.1:81772706|81778496	1.89137	4.7391	1.93654	0.0662205	0.331982	-4.13266	NOT
NC_030815.1:268011|295612	-2.0686	6.65364	-1.93574	0.0663243	0.331982	-4.22431	NOT
NC_030818.1:15626959|15666806	-1.88543	4.97951	-1.93558	0.0663453	0.331982	-4.13887	NOT
NC_030812.1:112598823|112604231	-1.85715	3.98885	-1.93553	0.0663512	0.331982	-4.11181	NOT
NC_030817.1:56756665|56760816	-1.85715	3.98885	-1.93553	0.0663512	0.331982	-4.11181	NOT
NC_030818.1:5772148|5837918	-1.85715	3.98885	-1.93553	0.0663512	0.331982	-4.11181	NOT
NC_030828.1:31114870|31136708	-1.85715	3.98885	-1.93553	0.0663512	0.331982	-4.11181	NOT
NC_030835.1:31717865|31718005	-1.85715	3.98885	-1.93553	0.0663512	0.331982	-4.11181	NOT
NC_030836.1:8695759|8711405	-1.85715	3.98885	-1.93553	0.0663512	0.331982	-4.11181	NOT
NC_030814.1:65826538|65836339	-1.6624	6.29418	-1.9354	0.0663681	0.331982	-4.18167	NOT
NC_030810.1:31315512|31319032	-1.89952	4.17861	-1.93489	0.0664349	0.332139	-4.11278	NOT
NC_030817.1:2928915|2935607	2.02425	4.80733	1.93435	0.0665038	0.332307	-4.12752	NOT
NC_030809.1:109875618|109887803	-2.02501	5.58436	-1.93345	0.0666211	0.33268	-4.16027	NOT
NC_030810.1:45952643|45974523	1.92949	5.04681	1.93324	0.0666491	0.33268	-4.137	NOT
NC_030810.1:18283078|18304054	-1.81965	4.86628	-1.93283	0.066702	0.332767	-4.13802	NOT
NC_030810.1:20351121|20356139	-2.04246	5.37438	-1.93227	0.0667747	0.332953	-4.14801	NOT
NC_030831.1:43314554|43368617	-1.91628	5.28594	-1.93103	0.0669367	0.333533	-4.12677	NOT
NC_030825.1:9706652|9728185	2.01022	4.94817	1.93084	0.0669619	0.333533	-4.13655	NOT
NC_030821.1:24255895|24279710	-2.01943	5.00521	-1.92931	0.0671611	0.333928	-4.1317	NOT
NC_030817.1:16296061|16322074	1.80764	4.35472	1.92886	0.0672209	0.333928	-4.12829	NOT
NC_030828.1:40684003|40692471	1.42222	6.74406	1.92857	0.0672584	0.333928	-4.24972	NOT
NC_030826.1:17783114|17803011	1.8585	5.21348	1.92833	0.0672893	0.333928	-4.1499	NOT
NC_030817.1:72137065|72185986	-1.94494	4.02102	-1.92832	0.0672914	0.333928	-4.1229	NOT
NC_030836.1:25179738|25190828	-1.96452	4.27901	-1.92814	0.0673146	0.333928	-4.12317	NOT
NC_030818.1:6818652|6823413	1.85544	4.6946	1.92812	0.067317	0.333928	-4.13452	NOT
NC_030818.1:67974082|67979358	-2.41272	5.12991	-1.92806	0.0673251	0.333928	-4.13349	NOT
NC_030815.1:70456073|70460637	1.93791	4.02675	1.92661	0.0675153	0.334695	-4.12577	NOT
NC_030811.1:17873110|17884143	-1.9455	5.02504	-1.92582	0.0676202	0.335039	-4.13974	NOT
NC_030812.1:89033306|89059722	1.67539	5.8717	1.92537	0.0676789	0.335153	-4.16169	NOT
NC_030818.1:15626959|15652199	-1.28575	6.68838	-1.925	0.0677281	0.33522	-4.43796	NOT
NC_030828.1:21400694|21404445	1.40977	7.95199	1.92438	0.0678098	0.335282	-4.44342	NOT
NC_030809.1:44691748|44706741	-1.79961	4.32873	-1.92436	0.0678119	0.335282	-4.13271	NOT
NC_030811.1:87832491|87962160	-1.85402	3.98885	-1.92246	0.0680637	0.335472	-4.13149	NOT
NC_030817.1:25321955|25335338	-1.85402	3.98885	-1.92246	0.0680637	0.335472	-4.13149	NOT
NC_030832.1:19861687|19866135	-1.85402	3.98885	-1.92246	0.0680637	0.335472	-4.13149	NOT
NC_030827.1:41208490|41214354	-1.65492	5.59349	-1.92241	0.0680701	0.335472	-4.18921	NOT
NC_030831.1:53796205|53843428	1.89682	4.02102	1.92172	0.0681615	0.335472	-4.13307	NOT
NC_030810.1:8271952|8273256	1.89922	4.8291	1.92166	0.06817	0.335472	-4.15152	NOT
NC_030830.1:21831308|21831610	-1.42342	6.9072	-1.92159	0.0681781	0.335472	-4.32233	NOT
NC_030821.1:93169830|93172244	1.89692	4.02102	1.92151	0.0681887	0.335472	-4.13337	NOT
NC_030809.1:88971686|88995590	-2.12697	4.83833	-1.92128	0.0682193	0.335472	-4.13505	NOT
NC_030811.1:87841080|87875080	-2.12151	4.80733	-1.92125	0.0682242	0.335472	-4.13494	NOT
NC_030814.1:96221973|96222405	-2.05959	5.72135	-1.92086	0.068276	0.335472	-4.17823	NOT
NC_030817.1:66472541|66473305	1.83753	4.34107	1.92036	0.0683416	0.335472	-4.13978	NOT
NC_030821.1:61015535|61020732	1.90499	4.82099	1.91816	0.0686354	0.335472	-4.15553	NOT
NC_030822.1:34718239|34790902	2.6585	5.40214	1.91777	0.0686874	0.335472	-4.2267	NOT
NC_030811.1:64630117|64631370	-1.27813	7.77382	-1.91739	0.0687382	0.335472	-4.454	NOT
NC_030809.1:24989468|24995414	-1.95338	4.98344	-1.91706	0.0687821	0.335472	-4.14783	NOT
NC_030819.1:63920968|63929952	-2.12697	4.42717	-1.91646	0.0688629	0.335472	-4.1423	NOT
NC_030815.1:44728663|44752711	-1.85264	4.50906	-1.91632	0.0688811	0.335472	-4.15031	NOT
NC_030822.1:64634963|64656151	1.82143	4.61271	1.91575	0.0689579	0.335472	-4.15432	NOT
NC_030809.1:100962433|100984947	0.974635	8.27957	1.91574	0.0689581	0.335472	-4.57914	NOT
NC_030808.1:148833808|148839871	1.99658	4.89865	1.9157	0.0689637	0.335472	-4.14343	NOT
NC_030810.1:20714672|20737940	-1.93522	5.52541	-1.91481	0.0690837	0.335472	-4.1553	NOT
NC_030818.1:20755254|20784100	-1.98914	4.37896	-1.91356	0.0692516	0.335472	-4.14514	NOT
NC_030821.1:71428160|71432139	1.80818	4.50484	1.91348	0.069262	0.335472	-4.1549	NOT
NC_030831.1:58013037|58027481	-2.00317	4.2189	-1.91332	0.0692834	0.335472	-4.14587	NOT
NC_030817.1:20477129|20496863	-1.94653	4.02102	-1.91284	0.0693481	0.335472	-4.14612	NOT
NC_030831.1:32253781|32255957	-1.94653	4.02102	-1.91284	0.0693481	0.335472	-4.14612	NOT
NC_030826.1:61659555|61663802	1.34447	6.95119	1.91257	0.069385	0.335472	-4.35778	NOT
NC_030823.1:36160239|36201186	-1.89852	5.7026	-1.91247	0.0693978	0.335472	-4.17013	NOT
NC_030811.1:111227652|111256134	-1.87	3.98885	-1.91235	0.0694141	0.335472	-4.14663	NOT
NC_030812.1:115002304|115021675	-1.87	3.98885	-1.91235	0.0694141	0.335472	-4.14663	NOT
NC_030814.1:36699486|36704619	-1.87	3.98885	-1.91235	0.0694141	0.335472	-4.14663	NOT
NC_030820.1:65516538|65520705	-1.99013	4.20285	-1.91201	0.0694597	0.335472	-4.14746	NOT
NC_030810.1:84891174|84965332	-1.93267	4.00892	-1.912	0.0694612	0.335472	-4.14721	NOT
NC_030823.1:76366747|76370762	-2.19818	4.84523	-1.91184	0.0694833	0.335472	-4.151	NOT
NC_030832.1:3017220|3066126	-1.85586	5.29115	-1.91126	0.0695608	0.335472	-4.17812	NOT
NC_030809.1:37921928|37923044	-1.19068	8.2175	-1.91117	0.0695732	0.335472	-4.42191	NOT
NC_030814.1:56060002|56061213	-2.03499	4.66758	-1.91042	0.0696744	0.335472	-4.16194	NOT
NC_030827.1:3742850|3762198	-1.88136	5.00521	-1.91033	0.0696876	0.335472	-4.16516	NOT
NC_030814.1:29970401|29985327	-1.87521	5.98065	-1.90953	0.0697947	0.335472	-4.19185	NOT
NC_030810.1:110806870|110830520	1.84498	4.00251	1.90881	0.0698933	0.335472	-4.15228	NOT
NC_030810.1:94776436|94806169	1.84498	4.00251	1.90881	0.0698933	0.335472	-4.15228	NOT
NC_030811.1:56709545|56765980	1.84498	4.00251	1.90881	0.0698933	0.335472	-4.15228	NOT
NC_030812.1:96280190|96297268	1.84498	4.00251	1.90881	0.0698933	0.335472	-4.15228	NOT
NC_030828.1:67049638|67114060	1.84498	4.00251	1.90881	0.0698933	0.335472	-4.15228	NOT
NC_030826.1:61678244|61698434	0.552151	9.96817	1.90872	0.0699057	0.335472	-5.1934	NOT
NC_030808.1:148399339|148401496	-1.81193	4.47689	-1.90871	0.0699062	0.335472	-4.15788	NOT
NC_030824.1:18860655|18866467	1.97062	5.15026	1.90869	0.0699098	0.335472	-4.17259	NOT
NC_030808.1:132808313|132868885	1.84506	4.00251	1.90864	0.0699165	0.335472	-4.15253	NOT
NC_030814.1:51844713|51853253	1.84506	4.00251	1.90864	0.0699165	0.335472	-4.15253	NOT
NC_030815.1:78929686|78932831	1.84506	4.00251	1.90864	0.0699165	0.335472	-4.15253	NOT
NC_030817.1:20459567|20496863	1.84506	4.00251	1.90864	0.0699165	0.335472	-4.15253	NOT
NC_030819.1:70947437|70965871	1.84506	4.00251	1.90864	0.0699165	0.335472	-4.15253	NOT
NC_030820.1:1200709|1214109	1.84506	4.00251	1.90864	0.0699165	0.335472	-4.15253	NOT
NC_030820.1:33172806|33272240	1.84506	4.00251	1.90864	0.0699165	0.335472	-4.15253	NOT
NC_030828.1:64162106|64170228	1.84506	4.00251	1.90864	0.0699165	0.335472	-4.15253	NOT
NC_030829.1:52444642|52446461	1.84506	4.00251	1.90864	0.0699165	0.335472	-4.15253	NOT
NC_030811.1:25451872|25487125	1.68284	6.85761	1.90862	0.0699182	0.335472	-4.23759	NOT
NC_030817.1:705750|708687	1.92507	5.56259	1.90799	0.0700046	0.33565	-4.18499	NOT
NC_030815.1:72555706|72556797	1.04139	8.33122	1.90734	0.0700918	0.33565	-4.59773	NOT
NC_030811.1:20998448|21009904	-1.96187	4.37324	-1.9073	0.0700979	0.33565	-4.15441	NOT
NC_030821.1:50853976|50866641	-1.96187	4.37324	-1.9073	0.0700979	0.33565	-4.15441	NOT
NC_030809.1:6999807|7004952	-1.89952	4.17861	-1.90683	0.070162	0.335782	-4.15488	NOT
NC_030819.1:57010854|57026958	-1.96452	4.27901	-1.90644	0.0702148	0.335782	-4.15569	NOT
NC_030818.1:93656517|93657429	-1.96452	4.50906	-1.90623	0.0702429	0.335782	-4.156	NOT
NC_030819.1:33844518|33866309	-1.8823	5.15716	-1.90605	0.0702682	0.335782	-4.18397	NOT
NC_030825.1:36813005|36816073	1.76533	7.71954	1.90539	0.0703576	0.336038	-4.39048	NOT
NC_030816.1:82440839|82445771	1.09058	8.33194	1.90439	0.0704947	0.336437	-4.5942	NOT
NC_030817.1:59911581|59931985	1.90962	4.19713	1.90426	0.0705127	0.336437	-4.15921	NOT
NC_030836.1:17552665|17561814	-1.98398	4.76705	-1.9038	0.0705746	0.336562	-4.16874	NOT
NC_030814.1:64221438|64227889	-1.82357	4.34107	-1.90108	0.0709473	0.337543	-4.16866	NOT
NC_030820.1:78980708|79005675	-1.96187	4.19713	-1.90033	0.0710508	0.337543	-4.16481	NOT
NC_030818.1:99915325|99922336	-2.01521	4.40001	-1.90024	0.0710639	0.337543	-4.16558	NOT
NC_030826.1:30873151|30877128	-2.17313	4.36321	-1.89985	0.0711166	0.337543	-4.16872	NOT
NC_030831.1:20541128|20554033	1.90955	4.37324	1.89927	0.0711971	0.337543	-4.16664	NOT
NC_030810.1:14871339|14875809	1.96909	4.99287	1.89891	0.0712465	0.337543	-4.18096	NOT
NC_030832.1:3037053|3066126	1.88883	7.85152	1.89884	0.0712557	0.337543	-4.53581	NOT
NC_030809.1:31717916|31737638	-1.89706	4.00251	-1.89865	0.0712821	0.337543	-4.16707	NOT
NC_030817.1:26793675|26796538	-1.89706	4.00251	-1.89865	0.0712821	0.337543	-4.16707	NOT
NC_030817.1:50314469|50361559	-1.89706	4.00251	-1.89865	0.0712821	0.337543	-4.16707	NOT
NC_030817.1:66842276|66853668	-1.89706	4.00251	-1.89865	0.0712821	0.337543	-4.16707	NOT
NC_030819.1:50562296|50581399	-1.89706	4.00251	-1.89865	0.0712821	0.337543	-4.16707	NOT
NC_030824.1:63721910|63801720	-1.89706	4.00251	-1.89865	0.0712821	0.337543	-4.16707	NOT
NC_030824.1:17067318|17075796	1.81961	5.91501	1.89865	0.0712827	0.337543	-4.20127	NOT
NC_030826.1:8291920|8296515	-1.99059	4.91099	-1.89801	0.0713714	0.337794	-4.1905	NOT
NC_030833.1:12329965|12341910	1.56153	6.54795	1.89728	0.0714723	0.338101	-4.27787	NOT
NC_030829.1:14593435|14596549	1.96891	4.30078	1.89573	0.0716869	0.338851	-4.17235	NOT
NC_030808.1:154207208|154227368	-1.96255	4.95549	-1.89516	0.0717655	0.338851	-4.18304	NOT
NC_030813.1:86208857|86209379	-1.86007	5.32859	-1.89498	0.0717909	0.338851	-4.17255	NOT
NC_030821.1:52783902|52792802	2.07501	4.35973	1.89407	0.0719172	0.338851	-4.1773	NOT
NC_030833.1:35607649|35645681	-2.03906	5.20115	-1.89317	0.0720415	0.338851	-4.192	NOT
NC_030810.1:55462545|55463861	1.94339	5.10075	1.89269	0.0721095	0.338851	-4.19537	NOT
NC_030818.1:47769736|47785615	-1.73013	5.87763	-1.89199	0.0722071	0.338851	-4.21895	NOT
NC_030812.1:99488185|99490864	1.92615	4.04279	1.89198	0.0722077	0.338851	-4.17792	NOT
NC_030825.1:64824192|64824390	1.92615	4.04279	1.89198	0.0722077	0.338851	-4.17792	NOT
NC_030828.1:23704408|23717895	1.92615	4.04279	1.89195	0.0722117	0.338851	-4.17797	NOT
[truncated: 7,410 more rows]

## Sheet: LLvsLG
ID	logFC	AveExpr	t	P.Value	adj.P.Val	B	change
NC_030813.1:86084629|86086733	5.57608	5.06717	7.98341	7.85878e-08	0.000699187	7.51108	UP
NC_030821.1:33340957|33377845	-3.15033	9.85048	-7.645	1.5705e-07	0.000699187	7.55992	DOWN
NC_030808.1:40225918|40234775	5.4565	6.04452	7.40573	2.5862e-07	0.000699187	6.49637	UP
NC_030831.1:58188981|58203217	-2.97797	11.1764	-7.33285	3.01516e-07	0.000699187	6.88752	DOWN
NC_030813.1:86088433|86094836	5.98107	5.85084	7.23419	3.71552e-07	0.000699187	6.29705	UP
NC_030830.1:15875090|15881571	5.29432	4.97856	7.0625	5.36076e-07	0.000758346	5.88876	UP
NC_030821.1:33340957|33359738	-3.59908	9.97586	-6.98713	6.30455e-07	0.000758346	6.21556	DOWN
NC_030823.1:66082332|66092982	5.09885	6.65547	6.97671	6.44784e-07	0.000758346	5.70062	UP
NC_030818.1:78230041|78244842	-1.33591	12.231	-6.45824	2.00874e-06	0.00191859	4.47785	DOWN
NC_030830.1:3336248|3359893	-5.08454	5.585	-6.4107	2.23319e-06	0.00191859	4.75502	DOWN
NC_030812.1:60382442|60452886	4.6319	7.37975	6.40527	2.26042e-06	0.00191859	4.91501	UP
NC_030814.1:56550226|56581054	-1.85894	10.8371	-6.36127	2.49392e-06	0.00191859	4.5657	DOWN
NC_030820.1:47244844|47253335	1.39432	11.7269	6.33402	2.65083e-06	0.00191859	4.36783	UP
NC_030815.1:9411355|9424631	-5.15291	5.91586	-6.21096	3.49565e-06	0.00234933	4.37009	DOWN
NC_030813.1:86088433|86093400	5.31767	6.03188	6.14152	4.08946e-06	0.00256518	4.16775	UP
NC_030818.1:14168276|14188222	-4.28389	4.97951	-6.09885	4.50469e-06	0.00263948	4.0892	DOWN
NC_030813.1:22759655|22769390	3.65428	8.82007	6.07374	4.76896e-06	0.00263948	4.28148	UP
NC_030813.1:113574977|113616477	-4.47264	5.86761	-5.89766	7.12756e-06	0.00372574	3.73375	DOWN
NC_030817.1:90657471|90661453	0.924264	12.9891	5.76988	9.56172e-06	0.00473506	2.53202	NOT
NC_030834.1:29023224|29026506	-5.03715	8.46143	-5.70369	1.11411e-05	0.00524134	3.34144	DOWN
NC_030817.1:49128465|49146942	-2.68313	9.30813	-5.36493	2.45346e-05	0.0106697	2.71767	DOWN
NC_030827.1:39057022|39061849	-2.22703	9.92286	-5.35781	2.49476e-05	0.0106697	2.57909	DOWN
NC_030821.1:33358612|33377845	-4.27778	7.52193	-5.26659	3.09157e-05	0.0124678	2.42736	DOWN
NC_030824.1:63839651|63864399	-4.70969	8.49561	-5.25459	3.18022e-05	0.0124678	2.45957	DOWN
NC_030812.1:113584493|113589629	4.18392	4.59667	5.1708	3.87551e-05	0.0145859	2.1352	UP
NC_030815.1:98436571|98440276	-3.91831	6.90952	-5.13836	4.18446e-05	0.0151429	2.1608	DOWN
NC_030808.1:8847975|8886583	-4.13402	7.28208	-5.0713	4.90458e-05	0.0170916	2.01673	DOWN
NC_030825.1:51617825|51680294	-3.23843	7.956	-5.00436	5.74901e-05	0.0193187	1.9391	DOWN
NC_030821.1:33340957|33381291	-3.82278	5.37201	-4.98676	5.99462e-05	0.0194494	1.84111	DOWN
NC_030821.1:33340957|33380537	-3.75043	5.40334	-4.93771	6.73625e-05	0.0198151	1.73259	DOWN
NC_030817.1:49128465|49168912	-2.6292	8.88934	-4.93701	6.74756e-05	0.0198151	1.76977	DOWN
NC_030821.1:33340957|33341560	-3.84307	7.24261	-4.91972	7.03105e-05	0.0198151	1.69312	DOWN
NC_030823.1:62034804|62048867	4.02601	4.55507	4.91839	7.05346e-05	0.0198151	1.615	UP
NC_030820.1:1361148|1362796	4.25992	5.34051	4.9052	7.27852e-05	0.0198151	1.60735	UP
NW_017204025.1:3258|3912	-3.87138	6.51793	-4.8999	7.37089e-05	0.0198151	1.64079	DOWN
NC_030809.1:106427830|106442766	3.88468	5.20346	4.88358	7.66321e-05	0.0200287	1.58243	UP
NC_030821.1:33340957|33374397	-2.77632	8.04897	-4.858	8.14506e-05	0.0207127	1.62021	DOWN
NC_030814.1:48569499|48572923	-1.42931	10.7995	-4.80227	9.30368e-05	0.0217734	1.09307	DOWN
NC_030822.1:44399558|44411797	4.09517	4.99709	4.79729	9.41503e-05	0.0217734	1.37159	UP
NW_017189517.1:20524904|20536787	1.81666	9.41855	4.7959	9.44633e-05	0.0217734	1.31165	UP
NC_030812.1:12090221|12092129	-3.49304	7.88755	-4.79407	9.48781e-05	0.0217734	1.44075	DOWN
NC_030829.1:36786792|36808177	-3.97946	7.80306	-4.76454	0.000101812	0.0228083	1.36709	DOWN
NW_017189516.1:23980462|23982425	3.82485	6.18424	4.74492	0.000106702	0.0233479	1.29449	UP
NC_030818.1:15626959|15652199	-3.87299	6.68838	-4.71377	0.000114954	0.0245818	1.26937	DOWN
NC_030828.1:55984331|55993496	2.75783	7.9386	4.66601	0.000128877	0.0269468	1.18981	UP
NC_030821.1:12624379|12644124	-3.6546	5.72323	-4.61556	0.000145431	0.029747	1.03881	DOWN
NC_030821.1:33373469|33377845	-3.41792	7.42293	-4.5918	0.000153955	0.0297794	1.01482	DOWN
NC_030833.1:6022146|6032115	-3.75585	5.18486	-4.58326	0.000157141	0.0297794	0.990669	DOWN
NC_030833.1:5187923|5226464	3.82218	5.82854	4.57711	0.000159476	0.0297794	0.905549	UP
NC_030814.1:20284908|20293231	-3.59733	7.37114	-4.57408	0.000160638	0.0297794	0.967372	DOWN
NC_030808.1:40203669|40234775	3.96864	4.54228	4.57028	0.00016211	0.0297794	0.903703	UP
NC_030817.1:31386779|31408907	3.80065	4.47689	4.56397	0.00016458	0.0297794	0.876767	UP
NC_030815.1:59237440|59244341	3.64182	7.08037	4.55564	0.000167901	0.0298071	0.917792	UP
NC_030824.1:61295070|61296834	2.71266	10.0203	4.51464	0.000185259	0.0322669	0.253281	UP
NC_030808.1:39982153|39982816	3.74686	4.45934	4.50716	0.000188615	0.0322669	0.757416	UP
NC_030810.1:46010440|46027255	-3.50903	8.96104	-4.42949	0.000227289	0.0381886	0.673875	DOWN
NW_017189516.1:53306830|53322201	3.67838	5.32383	4.384	0.000253539	0.0411049	0.530353	UP
NC_030813.1:113643930|113660739	-3.65349	9.44991	-4.37986	0.000256075	0.0411049	0.527665	DOWN
NC_030835.1:20797306|20800318	-3.6653	5.9388	-4.37221	0.000260827	0.0411049	0.540235	DOWN
NC_030811.1:4725809|4738417	-3.46519	7.06966	-4.37015	0.000262121	0.0411049	0.528567	DOWN
NC_030817.1:59837163|59860672	-3.79044	9.08686	-4.35259	0.000273419	0.0419757	0.499508	DOWN
NC_030814.1:20261887|20267569	-3.65119	5.30682	-4.34457	0.000278743	0.0419757	0.46732	DOWN
NC_030822.1:44392366|44393218	4.53054	6.26142	4.34113	0.000281058	0.0419757	0.467843	UP
NC_030822.1:44392366|44403408	3.10261	6.94728	4.32395	0.000292901	0.0425529	0.448935	UP
NC_030813.1:66800083|66802016	3.54593	5.71576	4.32244	0.000293968	0.0425529	0.394165	UP
NC_030818.1:15636370|15652199	-3.36001	6.97944	-4.29079	0.000317207	0.0452212	0.363514	DOWN
NC_030818.1:25628130|25661509	-3.56247	6.1997	-4.26917	0.000334132	0.0469231	0.320216	DOWN
NC_030828.1:55970725|55989968	3.68226	4.77517	4.24474	0.000354345	0.0490298	0.216296	UP
NC_030817.1:94128053|94139706	3.58418	6.01854	4.22042	0.000375682	0.0512289	0.191358	NOT
NC_030814.1:45052706|45077499	-3.10565	8.08862	-4.21042	0.000384823	0.0517257	0.202582	NOT
NC_030830.1:9544369|9546439	3.45509	4.70251	4.18804	0.0004061	0.0538169	0.113089	NOT
NC_030813.1:86008144|86008379	3.54199	4.38689	4.18004	0.000413984	0.0540997	0.0787535	NOT
NC_030829.1:1692204|1705469	-2.10896	8.60807	-4.17198	0.00042208	0.0544021	-0.00351184	NOT
NC_030813.1:86085055|86089516	3.78803	4.44674	4.15052	0.000444423	0.0565078	0.027807	NOT
NC_030818.1:67596175|67603898	-3.21559	4.62835	-4.12961	0.000467336	0.0586288	0.00701566	NOT
NC_030817.1:96451225|96493441	3.68878	4.7875	4.10744	0.000492911	0.0600352	-0.0618175	NOT
NC_030811.1:56393857|56404364	-3.22573	6.64396	-4.10238	0.000498944	0.0600352	-0.037392	NOT
NC_030826.1:25059774|25074993	-3.20754	4.61401	-4.10231	0.000499025	0.0600352	-0.0510588	NOT
NC_030815.1:9411355|9431282	-2.54842	7.76488	-4.0953	0.000507509	0.0600352	-0.0769044	NOT
NC_030822.1:25679460|25682267	3.4632	4.71194	4.09263	0.000510767	0.0600352	-0.0818947	NOT
NC_030813.1:85981695|85987343	4.41223	6.42366	4.08772	0.00051683	0.0600352	-0.0611424	NOT
NC_030831.1:21298690|21302724	3.60828	4.58977	4.07501	0.000532854	0.0605534	-0.130929	NOT
NC_030821.1:51955671|51984475	-3.70832	6.38797	-4.0699	0.000539437	0.0605534	-0.101494	NOT
NC_030808.1:157128737|157134775	-3.47823	6.49412	-4.06901	0.000540598	0.0605534	-0.10473	NOT
NC_030814.1:56402560|56431614	-3.50244	5.78809	-4.05556	0.000558351	0.0618062	-0.133276	NOT
NC_030825.1:36356777|36357551	-3.34372	6.27703	-4.03326	0.000589067	0.064448	-0.192376	NOT
NC_030810.1:5501624|5511341	-3.46481	5.4119	-4.02093	0.000606782	0.0656231	-0.214198	NOT
NC_030830.1:28430415|28450213	2.06236	8.52314	4.01588	0.000614182	0.0656686	-0.372471	NOT
NC_030826.1:61685820|61698434	-3.41914	6.05308	-4.0033	0.000633019	0.0668056	-0.250664	NOT
NC_030810.1:41133689|41155760	-3.5253	5.58059	-3.99826	0.000640718	0.0668056	-0.255601	NOT
NC_030814.1:97922485|97923016	-2.74626	8.4661	-3.99477	0.000646116	0.0668056	-0.26212	NOT
NC_030810.1:31386131|31393326	-3.20576	5.64866	-3.96856	0.00068806	0.0703691	-0.329455	NOT
NC_030814.1:20049003|20173900	-3.48477	5.35396	-3.95887	0.000704261	0.0712515	-0.339027	NOT
NC_030810.1:41108348|41133834	-3.21508	4.98728	-3.94174	0.000733808	0.0734511	-0.383133	NOT
NC_030828.1:21304447|21317391	-3.13451	5.75604	-3.93217	0.000750836	0.0737071	-0.404655	NOT
NC_030828.1:55973646|56001942	3.53627	4.64066	3.93151	0.000752033	0.0737071	-0.426701	NOT
NC_030827.1:477761|478975	4.09178	6.24191	3.92574	0.00076252	0.0739644	-0.410983	NOT
NC_030831.1:3731898|3744076	-3.20936	5.13511	-3.9157	0.000781095	0.0749931	-0.438161	NOT
NC_030815.1:23867051|23867761	3.57834	9.31801	3.90475	0.000801872	0.0762103	-0.586874	NOT
NC_030811.1:5244795|5248463	3.66034	5.03738	3.88635	0.000838035	0.0788507	-0.513916	NOT
NC_030809.1:104676099|104680799	-3.04297	5.90937	-3.86514	0.000881724	0.08214	-0.538049	NOT
NC_030811.1:1249327|1253045	4.58369	8.44835	3.84657	0.00092182	0.0849711	-0.575707	NOT
NC_030811.1:55374416|55382745	-3.15029	5.03567	-3.84281	0.000930176	0.0849711	-0.590194	NOT
NC_030824.1:31309386|31311489	3.50159	6.70408	3.83806	0.000940808	0.085116	-0.598026	NOT
NC_030808.1:138909750|138949083	-3.08781	6.5288	-3.83344	0.000951267	0.0852426	-0.604373	NOT
NC_030808.1:44462218|44475322	-3.50485	6.09009	-3.8273	0.000965349	0.085349	-0.616291	NOT
NC_030813.1:96683680|96685762	2.90504	6.80887	3.82504	0.000970597	0.085349	-0.624928	NOT
NC_030829.1:57384248|57387801	3.44179	5.57274	3.81919	0.000984271	0.08575	-0.657204	NOT
NC_030812.1:43950436|43963546	-3.02131	9.85383	-3.80998	0.00100621	0.0867566	-0.792581	NOT
NC_030813.1:85981695|85982646	3.29931	4.30078	3.80665	0.00101427	0.0867566	-0.687591	NOT
NC_030813.1:36339301|36392822	3.19384	6.26435	3.7979	0.00103573	0.0872068	-0.685756	NOT
NC_030809.1:106412481|106442766	3.38248	4.32352	3.79677	0.00103852	0.0872068	-0.705372	NOT
NC_030828.1:55984331|56003680	3.60589	5.0863	3.79324	0.00104733	0.0872068	-0.694013	NOT
NC_030831.1:61409409|61429437	-3.25262	7.23037	-3.77235	0.00110097	0.090869	-0.731983	NOT
NC_030817.1:31400651|31408907	3.61075	4.57111	3.7634	0.00112478	0.0920263	-0.766694	NOT
NC_030814.1:87449765|87450101	-3.51774	7.89482	-3.75346	0.00115183	0.0934276	-0.771652	NOT
NC_030823.1:41934047|41945174	-3.03118	6.47763	-3.74171	0.0011846	0.0945672	-0.796424	NOT
NC_030812.1:64251434|64265739	3.39115	4.77517	3.7412	0.00118607	0.0945672	-0.815916	NOT
NC_030812.1:112121725|112127445	2.95323	6.36645	3.73636	0.00119984	0.0945672	-0.807894	NOT
NC_030813.1:60396787|60406707	-3.11385	7.81533	-3.73142	0.0012141	0.0945672	-0.817862	NOT
NC_030813.1:23966019|24004139	3.44518	5.0455	3.73071	0.00121614	0.0945672	-0.837051	NOT
NC_030831.1:44864613|44868069	3.35557	5.13933	3.7271	0.00122666	0.0946038	-0.832662	NOT
NC_030821.1:33358612|33374397	-3.02021	7.04459	-3.71641	0.00125837	0.0962603	-0.85312	NOT
NC_030831.1:2404585|2411998	-3.11504	4.79012	-3.70386	0.00129666	0.0983891	-0.876982	NOT
NC_030808.1:135270876|135279008	3.22729	4.63545	3.6987	0.0013127	0.098711	-0.894965	NOT
NC_030821.1:70604663|70607845	3.33446	4.31813	3.69562	0.0013224	0.098711	-0.909447	NOT
NC_030813.1:86007928|86008419	2.55823	6.66921	3.68739	0.0013486	0.098711	-0.941163	NOT
NC_030826.1:8406813|8410053	-2.15426	8.25006	-3.68621	0.0013524	0.098711	-0.998125	NOT
NC_030833.1:30590561|30593041	3.18738	6.51515	3.68403	0.00135946	0.098711	-0.920536	NOT
NC_030824.1:9318639|9329329	-3.03527	5.71764	-3.68268	0.00136385	0.098711	-0.921314	NOT
NC_030808.1:142388405|142433828	-2.95813	4.55318	-3.66935	0.00140788	0.100069	-0.949663	NOT
NC_030835.1:21105586|21124466	-0.856997	11.2037	-3.66403	0.00142584	0.100069	-1.70918	NOT
NC_030811.1:45788065|45796733	-3.12282	5.02504	-3.66051	0.00143785	0.100069	-0.966846	NOT
NC_030810.1:41133689|41157200	-3.08132	7.02051	-3.66004	0.00143945	0.100069	-0.970784	NOT
NC_030835.1:36844298|36846808	3.38343	6.06203	3.65941	0.00144163	0.100069	-0.972311	NOT
NC_030831.1:41983517|42000867	3.36886	4.94316	3.65802	0.00144643	0.100069	-0.975309	NOT
NC_030831.1:41859083|41860633	3.23908	5.06533	3.65422	0.00145955	0.10024	-0.995181	NOT
NC_030814.1:41680687|41687981	-3.06333	6.4419	-3.64049	0.00150809	0.102591	-1.00737	NOT
NC_030813.1:45307392|45308140	-1.73247	9.57906	-3.63841	0.00151559	0.102591	-1.25702	NOT
NC_030814.1:56550226|56561419	-3.16501	5.87386	-3.63097	0.00154265	0.103003	-1.02763	NOT
NC_030829.1:36786792|36843029	-3.00084	8.44701	-3.63072	0.00154356	0.103003	-1.06513	NOT
NC_030809.1:118602378|118611741	-2.9648	5.99988	-3.62355	0.00157015	0.104039	-1.04221	NOT
NC_030812.1:60452381|60452886	3.21226	4.78882	3.61736	0.00159346	0.104845	-1.05834	NOT
NC_030827.1:447889|448857	3.34565	4.58672	3.61127	0.00161668	0.105634	-1.07815	NOT
NC_030814.1:64323606|64324088	3.21141	5.54548	3.60355	0.00164666	0.106392	-1.08817	NOT
NC_030820.1:72909046|72925272	3.4134	5.25087	3.59714	0.00167195	0.106392	-1.1065	NOT
NC_030811.1:101480484|101486716	3.15893	4.2605	3.59675	0.00167351	0.106392	-1.11113	NOT
NC_030815.1:40485787|40506173	3.15893	4.2605	3.59675	0.00167351	0.106392	-1.11113	NOT
NC_030812.1:66415098|66422633	-2.98398	5.44484	-3.59369	0.00168574	0.10645	-1.10453	NOT
NC_030815.1:23453184|23502532	-2.91573	4.7079	-3.58775	0.00170968	0.106573	-1.11722	NOT
NC_030812.1:17701229|17705803	3.19487	5.3788	3.58759	0.00171033	0.106573	-1.12048	NOT
NC_030828.1:48728207|48761223	3.27288	4.73488	3.57956	0.00174331	0.107599	-1.14327	NOT
NC_030813.1:115901670|115924848	-2.44956	9.1284	-3.57728	0.00175278	0.107599	-1.35806	NOT
NC_030817.1:1347457|1348187	-3.08551	6.88519	-3.56671	0.00179731	0.107599	-1.16166	NOT
NC_030813.1:89564230|89564670	3.22432	5.25138	3.56477	0.00180562	0.107599	-1.16461	NOT
NC_030829.1:44295847|44298209	3.20653	4.45512	3.56288	0.00181374	0.107599	-1.17769	NOT
NC_030815.1:5654592|5666013	-3.34289	7.36942	-3.5605	0.00182401	0.107599	-1.17508	NOT
NC_030809.1:17538447|17540659	-3.46022	6.34831	-3.56028	0.00182497	0.107599	-1.1757	NOT
NC_030808.1:148506008|148509910	0.6742	11.9065	3.55644	0.00184168	0.107599	-2.21814	NOT
NC_030822.1:6863321|6876397	-2.66203	10.6843	-3.55558	0.00184547	0.107599	-1.5421	NOT
NC_030814.1:15354125|15360814	3.2485	4.653	3.55394	0.00185265	0.107599	-1.18793	NOT
NC_030818.1:37539081|37567109	3.1808	4.25918	3.55378	0.00185336	0.107599	-1.19682	NOT
NC_030810.1:52114438|52114796	3.37368	4.94316	3.55136	0.00186403	0.107599	-1.19803	NOT
NC_030814.1:56550226|56568783	-2.93515	4.5559	-3.54148	0.00190827	0.109481	-1.21136	NOT
NC_030822.1:27506214|27518770	-2.89587	4.689	-3.5353	0.00193643	0.110423	-1.22443	NOT
NW_017189552.1:268390|277642	2.22681	8.7227	3.52402	0.00198893	0.112734	-1.40668	NOT
NC_030808.1:66551344|66556523	-3.04113	4.90811	-3.50952	0.00205845	0.114829	-1.27655	NOT
NC_030828.1:60707218|60716268	-3.08262	4.89344	-3.50937	0.00205921	0.114829	-1.27686	NOT
NC_030814.1:56532220|56581054	-2.34733	8.31203	-3.50658	0.00207288	0.114829	-1.43866	NOT
NC_030824.1:13143738|13146806	-2.81307	5.95242	-3.5062	0.0020747	0.114829	-1.28404	NOT
NC_030818.1:18831143|18846580	-2.85751	6.09627	-3.4986	0.00211242	0.115069	-1.30004	NOT
NC_030818.1:59706441|59708160	-3.25994	6.00293	-3.49847	0.00211307	0.115069	-1.29946	NOT
NC_030828.1:30729873|30749938	2.33401	8.68694	3.49746	0.00211812	0.115069	-1.44242	NOT
NW_017189517.1:11394901|11395595	3.23582	6.25215	3.49378	0.00213666	0.115069	-1.30899	NOT
NW_017189516.1:702571|708454	-3.10827	5.22793	-3.49308	0.0021402	0.115069	-1.31006	NOT
NC_030820.1:21649635|21657632	-2.82418	4.49424	-3.48498	0.00218165	0.116632	-1.32681	NOT
NC_030808.1:57057067|57068022	-2.87882	6.01541	-3.47981	0.0022085	0.117167	-1.33916	NOT
NC_030812.1:108142675|108143513	-1.22445	9.9849	-3.47827	0.00221656	0.117167	-1.75319	NOT
NC_030828.1:56001709|56003680	2.8663	6.33387	3.46979	0.00226146	0.118088	-1.36161	NOT
NC_030814.1:41155405|41165746	-3.02092	5.42988	-3.46918	0.00226472	0.118088	-1.36115	NOT
NC_030817.1:90661089|90666008	3.23113	5.25892	3.46789	0.00227165	0.118088	-1.36683	NOT
NC_030810.1:27248800|27255553	-3.05699	5.25138	-3.46224	0.0023022	0.119018	-1.37536	NOT
NC_030816.1:28811279|28812714	3.27813	9.25945	3.4505	0.00236697	0.121699	-1.65237	NOT
NC_030808.1:157133204|157153815	-3.04776	6.5028	-3.44413	0.00240288	0.122014	-1.41468	NOT
NC_030810.1:37245724|37250901	3.15893	4.4366	3.44291	0.00240978	0.122014	-1.41697	NOT
NC_030827.1:41208490|41214354	-2.80025	5.59349	-3.44252	0.00241202	0.122014	-1.41452	NOT
NW_017189517.1:20505787|20536787	3.37513	4.93894	3.43894	0.00243251	0.122393	-1.41998	NOT
NC_030809.1:88069159|88091767	3.15142	5.19693	3.42229	0.00253001	0.126622	-1.45366	NOT
NC_030815.1:37869216|37890040	-2.99219	9.97004	-3.41782	0.00255685	0.127288	-1.71271	NOT
NC_030833.1:7521987|7538687	-2.81481	4.66222	-3.41366	0.00258203	0.127458	-1.47096	NOT
NC_030817.1:81969410|81977697	-2.77278	6.51775	-3.41279	0.00258737	0.127458	-1.47592	NOT
NC_030821.1:26164890|26175776	-1.81359	9.22057	-3.40541	0.00263276	0.128406	-1.67749	NOT
NC_030812.1:56409205|56410293	-3.12735	4.93922	-3.40523	0.00263391	0.128406	-1.49001	NOT
NC_030820.1:59858180|59871294	-3.13908	9.94642	-3.40048	0.00266356	0.128631	-1.76704	NOT
NC_030814.1:56550226|56575689	-2.13047	8.31651	-3.39694	0.00268589	0.128631	-1.80997	NOT
NC_030836.1:12250364|12255613	-3.02973	5.38754	-3.395	0.00269816	0.128631	-1.50988	NOT
NC_030829.1:36786792|36797060	-2.52242	7.94848	-3.39459	0.00270076	0.128631	-1.53685	NOT
NC_030818.1:37613503|37618604	-0.839626	10.8945	-3.39363	0.00270687	0.128631	-2.37309	NOT
NC_030813.1:86008144|86008331	3.00409	4.20656	3.38854	0.00273956	0.128904	-1.52584	NOT
NC_030819.1:74495943|74523691	-3.25016	6.56196	-3.38569	0.002758	0.128904	-1.5358	NOT
NC_030817.1:29996854|30018541	3.10071	6.03637	3.38511	0.0027618	0.128904	-1.52951	NOT
NC_030810.1:14571221|14575269	-3.05647	7.31312	-3.38424	0.00276742	0.128904	-1.53695	NOT
NC_030812.1:79838943|79874800	3.30304	5.38147	3.37765	0.00281074	0.130206	-1.54372	NOT
NC_030821.1:48107955|48194396	3.27388	4.73488	3.37579	0.00282304	0.130206	-1.54879	NOT
NC_030808.1:152507723|152514549	-2.82216	5.47649	-3.36689	0.00288281	0.132314	-1.56509	NOT
NC_030810.1:41147634|41157200	-2.95164	4.99287	-3.35852	0.00294011	0.134289	-1.58315	NOT
NC_030810.1:420712|422942	-2.40122	8.26703	-3.35389	0.00297234	0.134605	-1.65101	NOT
NC_030808.1:117843726|117898289	-2.80591	5.60442	-3.35115	0.0029915	0.134605	-1.59674	NOT
NC_030811.1:83875284|83969365	3.05281	4.395	3.34963	0.00300219	0.134605	-1.60209	NOT
NC_030811.1:79898425|79903860	3.23185	7.42214	3.34911	0.00300586	0.134605	-1.6942	NOT
NC_030815.1:59229847|59244341	2.85118	6.32702	3.34732	0.00301857	0.134605	-1.60591	NOT
NC_030819.1:53206058|53233642	-2.85578	5.64743	-3.34324	0.00304762	0.13526	-1.61334	NOT
NC_030829.1:14175500|14204833	-2.86028	5.76285	-3.3262	0.00317211	0.139843	-1.65409	NOT
NC_030820.1:64487746|64498394	3.1808	4.81967	3.32506	0.00318062	0.139843	-1.64968	NOT
NC_030822.1:19007781|19023666	-2.82784	4.93105	-3.32107	0.00321054	0.140136	-1.65729	NOT
NC_030820.1:1295317|1307476	3.0243	4.2189	3.31933	0.00322365	0.140136	-1.66158	NOT
NC_030823.1:35492313|35517362	-2.7777	5.57643	-3.31823	0.00323196	0.140136	-1.6624	NOT
NC_030815.1:43964814|43970887	-3.17088	5.49075	-3.31591	0.00324961	0.140255	-1.67144	NOT
NC_030826.1:61729968|61736148	-2.69196	6.01305	-3.3064	0.00332294	0.142299	-1.69018	NOT
NC_030810.1:98962860|98984516	3.32481	5.14604	3.30585	0.00332721	0.142299	-1.68688	NOT
NC_030814.1:92717481|92717934	-2.73471	4.64356	-3.30081	0.00336679	0.14334	-1.69733	NOT
NC_030818.1:102883877|102885038	-1.11422	10.4428	-3.29625	0.00340295	0.144206	-2.30898	NOT
NC_030825.1:48046460|48056914	3.00064	5.11926	3.29439	0.00341779	0.144206	-1.71061	NOT
NC_030818.1:26290282|26295016	1.35076	9.21027	3.28967	0.00345579	0.145159	-2.05552	NOT
NC_030812.1:56597990|56601069	-2.85109	5.40033	-3.28439	0.00349877	0.145987	-1.73769	NOT
NW_017189516.1:60680181|60696093	-2.80844	5.54154	-3.28199	0.0035185	0.145987	-1.73563	NOT
NC_030830.1:23382957|23457218	4.70746	5.39456	3.28156	0.00352206	0.145987	-1.74548	NOT
NC_030816.1:48443282|48444680	2.93893	6.05485	3.27625	0.00356615	0.147166	-1.74523	NOT
NC_030829.1:1669017|1681134	-2.77221	5.31032	-3.27265	0.00359627	0.147761	-1.75912	NOT
NC_030822.1:57753770|57755127	3.57007	7.51651	3.25621	0.00373727	0.150226	-1.81616	NOT
NW_017189516.1:23172772|23177804	-2.74791	5.14721	-3.25598	0.00373925	0.150226	-1.78647	NOT
NC_030808.1:45826400|45827586	-2.82216	4.96993	-3.25524	0.00374575	0.150226	-1.7886	NOT
NC_030833.1:17756724|17763142	-2.93712	4.72545	-3.25494	0.00374838	0.150226	-1.79139	NOT
NC_030815.1:77292743|77296623	-2.53566	6.24644	-3.25454	0.00375189	0.150226	-1.81446	NOT
NC_030813.1:37096217|37100010	3.05281	4.395	3.25282	0.00376696	0.150226	-1.79172	NOT
NC_030812.1:83440087|83458216	-2.81756	5.87102	-3.2527	0.00376802	0.150226	-1.79894	NOT
NW_017189516.1:23954366|23962868	3.30563	4.63277	3.25003	0.00379165	0.15053	-1.7967	NOT
NC_030831.1:58175423|58177785	-2.69411	6.82784	-3.24726	0.00381627	0.150753	-1.81264	NOT
NC_030816.1:52548166|52558513	2.99011	4.37324	3.24553	0.00383168	0.150753	-1.80612	NOT
NC_030823.1:22034273|22039021	3.00409	4.38267	3.24294	0.00385492	0.150753	-1.81109	NOT
NC_030818.1:102142653|102148313	-2.72205	5.6973	-3.24223	0.00386135	0.150753	-1.81438	NOT
NC_030827.1:35100798|35124707	2.92345	4.17861	3.23544	0.00392308	0.151057	-1.82591	NOT
NC_030831.1:33042939|33044548	2.92345	4.17861	3.23544	0.00392308	0.151057	-1.82591	NOT
NC_030810.1:85793377|85803819	2.88568	6.01917	3.23498	0.00392725	0.151057	-1.8273	NOT
NC_030824.1:490033|593240	3.62019	4.44674	3.23254	0.00394967	0.151057	-1.83275	NOT
NC_030817.1:24331385|24472721	2.96699	4.19713	3.23151	0.00395918	0.151057	-1.83342	NOT
NC_030824.1:14238288|14245197	2.90972	4.86127	3.23083	0.00396545	0.151057	-1.83491	NOT
NC_030833.1:35618724|35626940	-3.0083	5.18169	-3.21477	0.00411684	0.155188	-1.87134	NOT
NC_030811.1:49025694|49026861	1.71219	8.35366	3.21426	0.00412178	0.155188	-2.06664	NOT
NC_030808.1:132525637|132546726	-3.16528	8.11297	-3.2136	0.00412806	0.155188	-1.92998	NOT
NC_030817.1:65378893|65391351	-3.04296	5.54276	-3.21072	0.00415595	0.155188	-1.88088	NOT
NC_030809.1:13718062|13720482	3.02114	5.65963	3.20925	0.00417016	0.155188	-1.87888	NOT
NC_030834.1:16507445|16516511	-2.69685	7.18497	-3.20739	0.00418829	0.155188	-1.89787	NOT
NC_030825.1:9706652|9719391	2.79843	6.75777	3.20564	0.00420539	0.155188	-1.89509	NOT
NC_030812.1:24690095|24707712	2.89369	5.0871	3.20306	0.00423077	0.155188	-1.88888	NOT
NC_030814.1:7711084|7711652	2.89369	4.16496	3.2009	0.00425212	0.155188	-1.89307	NOT
NC_030828.1:55989362|56003680	2.71269	6.02114	3.20085	0.00425255	0.155188	-1.90002	NOT
NC_030808.1:97051612|97060455	-2.84183	4.77517	-3.20057	0.00425535	0.155188	-1.89872	NOT
NC_030812.1:81999799|82079459	2.90547	5.03738	3.19542	0.00430673	0.155661	-1.90468	NOT
NC_030809.1:106388266|106406530	3.02927	5.07329	3.19505	0.00431044	0.155661	-1.90831	NOT
NC_030822.1:68206004|68207539	-2.72771	6.86668	-3.1943	0.00431794	0.155661	-1.92121	NOT
NC_030815.1:5654924|5666013	-2.81925	5.19593	-3.18762	0.00438557	0.157495	-1.92374	NOT
NC_030809.1:29273229|29300230	-2.69634	5.53426	-3.18519	0.00441042	0.157689	-1.92703	NOT
NC_030826.1:7266542|7271974	3.20127	4.97134	3.18265	0.00443663	0.157689	-1.93082	NOT
NC_030812.1:98815706|98822139	-2.85274	4.65801	-3.1822	0.00444123	0.157689	-1.93379	NOT
NC_030816.1:27069660|27087628	-2.6523	4.81306	-3.17883	0.00447618	0.157989	-1.94735	NOT
NC_030817.1:57496758|57614364	-2.85101	6.7401	-3.1772	0.00449316	0.157989	-1.95554	NOT
NC_030821.1:11735579|11748604	-2.70647	6.2861	-3.17654	0.00450005	0.157989	-1.95537	NOT
NC_030823.1:29551373|29576861	-1.42556	9.29317	-3.17391	0.00452768	0.158357	-2.48379	NOT
NC_030816.1:55049042|55068907	3.07145	6.04119	3.17234	0.00454421	0.158357	-1.95318	NOT
NC_030820.1:6923000|6974971	-2.72077	6.22702	-3.17043	0.00456451	0.158478	-1.96643	NOT
NC_030824.1:18264783|18270871	2.98534	5.90441	3.16726	0.00459818	0.15906	-1.96068	NOT
NC_030824.1:58463834|58484852	3.14971	6.15107	3.16082	0.00466748	0.160419	-1.9771	NOT
NC_030831.1:32772896|32793714	2.07202	7.87761	3.16045	0.00467156	0.160419	-2.12821	NOT
NC_030818.1:59735509|59735929	2.94197	7.03587	3.15577	0.00472259	0.161071	-2.00165	NOT
NC_030810.1:70570500|70585259	2.93108	4.61271	3.15557	0.00472479	0.161071	-1.9808	NOT
NC_030815.1:76039417|76044572	2.96384	6.44218	3.14974	0.00478915	0.162476	-2.00983	NOT
NC_030814.1:84800884|84803337	-2.92733	5.25087	-3.14872	0.00480054	0.162476	-2.00111	NOT
NC_030815.1:63663712|63674080	-3.39272	7.42036	-3.14378	0.00485581	0.163757	-2.05021	NOT
NW_017189516.1:60866046|60869586	3.24739	8.93028	3.1375	0.00492704	0.165566	-2.41805	NOT
NC_030829.1:50251294|50251834	-2.74013	4.44302	-3.13347	0.00497328	0.166525	-2.02847	NOT
NC_030808.1:155335892|155341767	-1.55322	10.0952	-3.12995	0.00501411	0.166883	-2.48842	NOT
NC_030816.1:73783676|73798649	-2.85598	6.9821	-3.12934	0.00502115	0.166883	-2.05367	NOT
NC_030808.1:43908403|43911178	2.88478	5.0871	3.12797	0.00503717	0.166883	-2.03406	NOT
NC_030835.1:40017106|40018821	2.88593	5.80614	3.12395	0.0050842	0.167799	-2.04586	NOT
NC_030816.1:70146208|70148257	2.79279	4.49054	3.12257	0.0051005	0.167799	-2.04546	NOT
NC_030826.1:18463868|18470553	2.93108	4.35472	3.12074	0.0051222	0.167926	-2.04802	NOT
NC_030819.1:13181142|13197410	3.07578	5.19998	3.11895	0.0051434	0.168002	-2.05499	NOT
NC_030810.1:62190378|62206692	2.92312	4.5264	3.11754	0.00516022	0.168002	-2.05594	NOT
NC_030813.1:95130268|95182680	2.8001	5.0871	3.11549	0.00518477	0.168206	-2.06135	NOT
NC_030823.1:29565302|29576861	-2.77255	5.05182	-3.11404	0.00520226	0.168206	-2.06847	NOT
NC_030813.1:115804921|115807644	-2.56739	5.84759	-3.11006	0.00525034	0.168814	-2.08197	NOT
NC_030813.1:104967393|104977703	2.87832	6.58078	3.10952	0.00525694	0.168814	-2.08025	NOT
NC_030814.1:64299985|64300567	3.05145	5.06416	3.10778	0.00527814	0.168918	-2.07637	NOT
NC_030833.1:7728428|7751988	-2.94613	5.4515	-3.10231	0.00534541	0.170491	-2.09514	NOT
NC_030825.1:44114399|44115249	2.96699	4.37324	3.10076	0.00536453	0.170523	-2.08658	NOT
NC_030832.1:41794582|41798801	-2.66233	5.51191	-3.09467	0.00544058	0.172358	-2.10517	NOT
NC_030830.1:29017338|29018497	-2.64015	6.35847	-3.09242	0.00546897	0.172676	-2.12131	NOT
NC_030815.1:59291908|59309641	3.14748	5.89851	3.08587	0.00555238	0.174724	-2.12725	NOT
NC_030818.1:15626959|15666806	-2.83167	4.97951	-3.07171	0.00573688	0.179928	-2.15222	NOT
NC_030834.1:18425373|18436971	-2.66197	5.13661	-3.06894	0.00577365	0.180479	-2.15449	NOT
NC_030811.1:49001222|49026861	2.87149	6.16779	3.06632	0.00580865	0.180683	-2.1631	NOT
NC_030815.1:39259441|39283001	3.02589	6.43905	3.06492	0.00582743	0.180683	-2.16881	NOT
NC_030810.1:69275324|69310685	-2.62595	5.97686	-3.06415	0.00583777	0.180683	-2.17873	NOT
NC_030818.1:73484872|73496586	-2.69351	4.89077	-3.05673	0.00593842	0.181066	-2.1796	NOT
NC_030808.1:69947233|69966120	-2.66197	4.69017	-3.05573	0.00595214	0.181066	-2.18027	NOT
NC_030811.1:83745524|83774227	2.76403	4.12468	3.05493	0.00596309	0.181066	-2.17404	NOT
NC_030828.1:55984331|55989968	2.76403	4.12468	3.05493	0.00596309	0.181066	-2.17404	NOT
NC_030824.1:65591887|65593129	-2.50116	9.95515	-3.05477	0.00596528	0.181066	-2.4958	NOT
NC_030809.1:109882760|109890295	2.76471	4.12468	3.05475	0.0059656	0.181066	-2.17439	NOT
NC_030813.1:86208857|86209379	2.70341	5.32859	3.05321	0.00598681	0.181125	-2.18809	NOT
NC_030816.1:53139011|53140059	-2.59542	5.47803	-3.0507	0.00602149	0.181445	-2.18915	NOT
NC_030810.1:40095787|40111527	-2.76743	6.18508	-3.04917	0.00604276	0.181445	-2.20863	NOT
NC_030813.1:42474319|42501277	-2.68605	6.25081	-3.04771	0.0060631	0.181445	-2.21075	NOT
NC_030818.1:24551169|24569291	-2.8833	6.24791	-3.04582	0.00608957	0.181445	-2.21578	NOT
NC_030812.1:48321915|48329250	2.88478	4.34107	3.04549	0.00609411	0.181445	-2.19237	NOT
NC_030813.1:60355321|60406710	-2.59095	5.61793	-3.04414	0.0061131	0.181445	-2.2026	NOT
NC_030813.1:58907593|58911111	2.11382	7.83081	3.03624	0.00622528	0.182609	-2.29067	NOT
NC_030821.1:58861711|58883286	2.75818	4.12468	3.03538	0.00623763	0.182609	-2.21136	NOT
NC_030825.1:6739335|6745485	-2.52219	5.49154	-3.03353	0.00626423	0.182609	-2.23128	NOT
NC_030813.1:17549271|17551743	2.3098	7.47262	3.03115	0.00629852	0.182609	-2.28764	NOT
NC_030820.1:21649635|21660020	-2.66656	5.30878	-3.03112	0.00629897	0.182609	-2.23858	NOT
NC_030824.1:63875000|63879489	-2.62942	6.73774	-3.03044	0.0063088	0.182609	-2.2463	NOT
NC_030813.1:115592512|115630066	-2.77461	5.67167	-3.03016	0.00631286	0.182609	-2.24572	NOT
NC_030816.1:74440332|74491308	6.33044	5.26192	3.02943	0.00632348	0.182609	-2.29686	NOT
NC_030812.1:48706437|48708486	-2.55005	6.93572	-3.02919	0.00632697	0.182609	-2.25049	NOT
NC_030833.1:29240204|29250491	-1.39164	9.37325	-3.02484	0.00639056	0.183241	-2.59883	NOT
NC_030813.1:113574977|113575712	-1.86508	7.98185	-3.02458	0.00639435	0.183241	-2.40745	NOT
NC_030811.1:111245849|111251050	2.75412	4.12468	3.0237	0.00640731	0.183241	-2.23361	NOT
NC_030814.1:75848324|75868791	-2.47678	4.73468	-3.01957	0.00646837	0.184136	-2.25789	NOT
NW_017189517.1:25616297|25616625	2.75789	4.653	3.01764	0.00649713	0.184136	-2.24765	NOT
NC_030816.1:32495003|32507523	2.7518	4.12468	3.01632	0.00651688	0.184136	-2.24766	NOT
NC_030817.1:24938142|24953870	2.7518	4.12468	3.01632	0.00651688	0.184136	-2.24766	NOT
NC_030818.1:67596175|67599399	-2.85659	7.24001	-3.01318	0.00656404	0.18444	-2.32543	NOT
NC_030828.1:24370957|24378648	2.84379	4.72254	3.013	0.00656683	0.18444	-2.25426	NOT
NC_030820.1:6662199|6686474	-3.04739	6.94188	-3.00779	0.00664581	0.185701	-2.30368	NOT
NC_030824.1:30267374|30279412	2.73968	5.42284	3.00653	0.00666499	0.185701	-2.27739	NOT
NC_030826.1:47222885|47243557	2.79038	5.16898	3.00614	0.00667093	0.185701	-2.26971	NOT
NC_030823.1:69271526|69272417	-2.72368	7.75748	-2.98967	0.00692772	0.192021	-2.3356	NOT
NC_030816.1:78789321|78792210	2.98621	5.04122	2.98897	0.0069388	0.192021	-2.30571	NOT
NC_030817.1:89359274|89365323	-1.36392	9.69755	-2.98309	0.00703292	0.193257	-2.72081	NOT
NC_030808.1:149571839|149575905	-1.0217	10.1646	-2.98253	0.00704197	0.193257	-2.90818	NOT
NC_030813.1:60355321|60397027	-2.86054	5.76164	-2.98072	0.00707118	0.193257	-2.34888	NOT
NC_030810.1:26908088|26909210	-2.59236	5.57764	-2.97633	0.00714253	0.193257	-2.33416	NOT
NC_030813.1:67823383|67831799	-2.6212	5.92198	-2.97466	0.00716993	0.193257	-2.3548	NOT
NC_030818.1:45319520|45339150	3.23955	4.87585	2.97349	0.00718919	0.193257	-2.33174	NOT
NC_030830.1:36364333|36382130	-2.59257	6.7209	-2.97319	0.00719402	0.193257	-2.35978	NOT
NC_030831.1:54956831|55011457	3.18981	4.56299	2.97313	0.00719512	0.193257	-2.332	NOT
NC_030808.1:126500527|126507726	-2.77255	5.20499	-2.97285	0.00719965	0.193257	-2.34456	NOT
NW_017189516.1:7134687|7148472	1.64949	8.27175	2.97264	0.00720305	0.193257	-2.54047	NOT
NC_030824.1:1274038|1274500	2.99512	4.80733	2.97226	0.00720939	0.193257	-2.33239	NOT
NC_030836.1:9003287|9027534	-3.02944	5.4119	-2.96847	0.00727223	0.194388	-2.36023	NOT
NC_030814.1:39886788|39910584	2.74496	4.11524	2.96552	0.00732131	0.194768	-2.34396	NOT
NC_030817.1:29988731|30008707	3.0987	6.34402	2.96499	0.00733025	0.194768	-2.3609	NOT
NC_030828.1:59411713|59417342	-2.24446	6.37184	-2.9639	0.00734856	0.194768	-2.42172	NOT
NC_030835.1:21179029|21187897	2.73679	5.22292	2.96148	0.00738928	0.195297	-2.35509	NOT
NC_030810.1:26947983|26955056	-2.67074	5.32215	-2.95846	0.00744052	0.1961	-2.37047	NOT
NC_030831.1:53909325|53950577	2.86126	5.03738	2.95357	0.007524	0.197488	-2.37151	NOT
NC_030814.1:70831065|70832238	2.75781	5.90819	2.95276	0.00753801	0.197488	-2.3742	NOT
NC_030817.1:20513818|20523736	-1.47901	9.03215	-2.95171	0.00755612	0.197488	-2.73203	NOT
NC_030808.1:149206080|149214259	2.98894	5.10205	2.94588	0.00765733	0.19876	-2.38257	NOT
NC_030829.1:36786792|36888373	-2.54905	6.43426	-2.94409	0.00768856	0.19876	-2.41402	NOT
NC_030836.1:48896143|48902789	-2.53649	6.21292	-2.94254	0.00771586	0.19876	-2.41402	NOT
NC_030820.1:6662199|6671983	-2.63389	7.17169	-2.9418	0.00772895	0.19876	-2.42342	NOT
NC_030824.1:56631297|56631756	1.29231	11.1031	2.94178	0.00772926	0.19876	-3.23164	NOT
NC_030821.1:12624379|12673141	-2.71337	5.46535	-2.94165	0.00773154	0.19876	-2.41324	NOT
NC_030808.1:148833808|148839871	3.01031	4.89865	2.93807	0.00779502	0.199345	-2.39745	NOT
NC_030812.1:115018862|115043583	-2.76895	5.22121	-2.93615	0.00782915	0.199345	-2.41511	NOT
NC_030830.1:28660415|28664706	2.88516	4.87712	2.93354	0.00787595	0.199345	-2.41443	NOT
NC_030813.1:86088433|86090342	5.71327	7.45805	2.93312	0.0078834	0.199345	-2.62614	NOT
NC_030836.1:16934758|16947846	-2.47034	6.53175	-2.93171	0.00790872	0.199345	-2.43432	NOT
NC_030808.1:8847975|8859456	-2.9647	6.98209	-2.93086	0.00792418	0.199345	-2.44962	NOT
NC_030817.1:82392953|82393863	1.78235	8.16525	2.93026	0.00793501	0.199345	-2.63767	NOT
NC_030824.1:52802678|52832182	2.79566	6.05373	2.92918	0.00795447	0.199345	-2.42262	NOT
NC_030813.1:67416098|67422270	2.18607	7.42411	2.92773	0.00798078	0.199345	-2.48332	NOT
NC_030814.1:14155208|14183277	3.03934	5.7713	2.92415	0.00804626	0.199345	-2.43874	NOT
NC_030812.1:81993485|82001475	2.73272	5.36782	2.92412	0.00804679	0.199345	-2.4258	NOT
NC_030817.1:50314469|50335866	-2.47734	4.88805	-2.92341	0.0080598	0.199345	-2.44852	NOT
NC_030811.1:83818987|83969365	2.7297	4.11524	2.92329	0.0080619	0.199345	-2.42367	NOT
NC_030822.1:52507110|52513829	2.7297	4.11524	2.92329	0.0080619	0.199345	-2.42367	NOT
NC_030813.1:86079076|86086733	2.96484	4.18502	2.92274	0.00807209	0.199345	-2.42594	NOT
NC_030818.1:72995352|72998074	-2.62443	5.54393	-2.92102	0.00810379	0.199603	-2.45718	NOT
NC_030827.1:7749525|7756226	-2.64935	4.71194	-2.91852	0.00815006	0.200219	-2.44749	NOT
NC_030820.1:76670056|76672963	-2.64006	5.11926	-2.91632	0.0081909	0.200698	-2.46194	NOT
NC_030822.1:45894560|45904337	-2.47287	4.37324	-2.9148	0.00821927	0.20087	-2.44907	NOT
NC_030817.1:92594268|92603105	2.71592	7.41275	2.91274	0.00825781	0.201007	-2.50155	NOT
NC_030810.1:69013496|69052752	-2.70816	5.66478	-2.91222	0.00826759	0.201007	-2.47994	NOT
NC_030829.1:53781046|53792213	-2.61517	6.15349	-2.90583	0.00838861	0.203424	-2.48995	NOT
NW_017189517.1:20528355|20536787	2.63746	4.4366	2.90431	0.00841767	0.203604	-2.4621	NOT
NC_030808.1:81949817|81969796	-2.58977	6.42655	-2.89985	0.00850344	0.205043	-2.50219	NOT
NC_030817.1:90131230|90142741	2.81153	7.10392	2.89896	0.00852078	0.205043	-2.51478	NOT
NC_030814.1:56402560|56427307	-2.50965	5.8488	-2.89662	0.00856605	0.205607	-2.51162	NOT
NC_030816.1:19675201|19686491	-2.54958	7.81045	-2.89527	0.00859237	0.205714	-2.52813	NOT
NC_030810.1:86072542|86090293	-2.46059	4.38689	-2.88983	0.00869912	0.207741	-2.49761	NOT
NC_030829.1:16953569|16955439	-2.5286	5.25892	-2.88757	0.00874387	0.208114	-2.50126	NOT
NC_030830.1:39082410|39100191	2.66742	6.63385	2.88669	0.00876142	0.208114	-2.51226	NOT
NC_030821.1:24243368|24258519	2.74847	7.57834	2.8857	0.00878111	0.208114	-2.54767	NOT
NC_030826.1:39174848|39180497	2.98155	5.24939	2.88213	0.00885243	0.208786	-2.51713	NOT
NC_030813.1:91117502|91122852	2.73753	5.63727	2.88207	0.00885381	0.208786	-2.5107	NOT
NC_030825.1:20594197|20609349	2.83172	4.95127	2.87934	0.00890867	0.209554	-2.51311	NOT
NC_030809.1:74203075|74275558	-2.50367	5.39732	-2.87133	0.00907194	0.212863	-2.55138	NOT
NC_030833.1:11974708|11980319	-2.47042	7.00348	-2.86932	0.00911345	0.212913	-2.56902	NOT
NC_030808.1:110739088|110770897	-2.68721	4.4819	-2.86835	0.00913333	0.212913	-2.54606	NOT
NC_030828.1:45236536|45286943	2.64951	5.43119	2.86583	0.00918569	0.212913	-2.53461	NOT
NC_030824.1:19249160|19253322	-1.99631	7.84918	-2.86575	0.00918741	0.212913	-2.63452	NOT
NC_030832.1:10334339|10335004	3.11414	4.51979	2.86406	0.00922262	0.212913	-2.539	NOT
NC_030824.1:31309386|31313878	2.39632	6.44616	2.86295	0.00924568	0.212913	-2.61193	NOT
NC_030810.1:69747884|69777574	-2.55194	5.25087	-2.86277	0.00924957	0.212913	-2.56244	NOT
NC_030816.1:40535168|40538216	2.93847	5.20138	2.8625	0.00925514	0.212913	-2.53924	NOT
NC_030809.1:106430725|106442766	2.99141	4.21719	2.8564	0.00938381	0.215347	-2.55165	NOT
NC_030810.1:18283078|18304054	-2.56809	4.86628	-2.85196	0.00947864	0.216994	-2.57318	NOT
NC_030828.1:45448835|45453599	2.85417	5.1732	2.85076	0.00950441	0.217004	-2.56666	NOT
NC_030820.1:42329000|42338273	-2.48896	8.9407	-2.84913	0.00953947	0.217004	-2.78734	NOT
NC_030833.1:10158184|10272688	2.95454	9.04847	2.84872	0.00954825	0.217004	-2.9597	NOT
NW_017189641.1:350474|389274	2.64481	4.7875	2.84516	0.00962549	0.21738	-2.56955	NOT
NC_030815.1:78919092|78985126	2.59527	4.81677	2.8448	0.00963321	0.21738	-2.57006	NOT
NC_030817.1:52562889|52566539	-2.52097	4.92333	-2.84379	0.0096553	0.21738	-2.58576	NOT
NC_030816.1:49944084|49946935	-1.29009	9.53884	-2.84233	0.00968719	0.21738	-2.99622	NOT
NC_030809.1:37921928|37923044	1.33484	8.2175	2.84149	0.00970556	0.21738	-2.92084	NOT
NC_030812.1:28358439|28363563	-2.6005	8.72291	-2.84115	0.00971304	0.21738	-2.79353	NOT
NC_030809.1:91861818|91869745	2.7982	4.31813	2.84053	0.00972654	0.21738	-2.57925	NOT
NC_030829.1:43312975|43334806	2.59527	4.89865	2.83855	0.00977018	0.217416	-2.58169	NOT
NC_030814.1:49065049|49065981	-2.7083	5.23215	-2.83714	0.00980144	0.217416	-2.60175	NOT
NC_030818.1:95700128|95700702	-2.5286	5.47532	-2.83704	0.00980356	0.217416	-2.5972	NOT
NC_030815.1:9870000|9872626	2.78045	4.93105	2.83627	0.00982056	0.217416	-2.59783	NOT
NC_030815.1:89409371|89428027	2.69936	5.33449	2.8337	0.00987786	0.218003	-2.60188	NOT
NC_030829.1:52207443|52251513	-2.40013	4.35472	-2.83258	0.00990279	0.218003	-2.60402	NOT
NC_030812.1:12285972|12287951	-2.45916	5.57071	-2.83196	0.0099166	0.218003	-2.62064	NOT
NC_030826.1:45678134|45679240	-2.58431	5.65109	-2.8284	0.0099965	0.219247	-2.63709	NOT
NC_030812.1:56597990|56600543	-2.78221	5.65832	-2.82663	0.0100365	0.219613	-2.62691	NOT
NC_030816.1:78746109|78758065	2.89369	4.92557	2.82243	0.010132	0.220887	-2.61355	NOT
NC_030812.1:68802203|68827412	2.76403	4.47689	2.82201	0.0101417	0.220887	-2.61336	NOT
NW_017189516.1:49886481|49891633	2.72458	6.44162	2.81669	0.0102641	0.222133	-2.64132	NOT
NC_030826.1:13372054|13376653	-2.70221	5.73102	-2.81634	0.0102721	0.222133	-2.64678	NOT
NC_030814.1:60691063|60693060	-2.45796	6.71639	-2.81452	0.0103144	0.222133	-2.66632	NOT
NC_030817.1:2814975|2839577	2.8328	5.14317	2.81442	0.0103167	0.222133	-2.64336	NOT
NC_030809.1:50584204|50588992	2.64481	4.43529	2.81441	0.010317	0.222133	-2.62671	NOT
NC_030814.1:20198396|20208824	-2.42005	4.35973	-2.81332	0.0103423	0.22217	-2.6407	NOT
NC_030832.1:41834922|41875434	2.54191	5.8732	2.81125	0.0103906	0.222699	-2.6404	NOT
NC_030812.1:43133478|43135393	-2.67599	6.59463	-2.80866	0.0104514	0.223493	-2.68432	NOT
NC_030811.1:17717781|17730328	3.02084	4.45896	2.80602	0.0105136	0.223643	-2.64523	NOT
NW_017189517.1:36729934|36737712	-2.47384	5.32904	-2.80561	0.0105233	0.223643	-2.67638	NOT
NC_030830.1:8917963|8959897	-2.67902	5.0871	-2.80534	0.0105297	0.223643	-2.66085	NOT
NC_030826.1:61375218|61390188	-2.48437	4.7391	-2.80414	0.0105583	0.223746	-2.6601	NOT
NC_030817.1:22227296|22232922	-2.57566	5.85693	-2.80117	0.010629	0.224438	-2.68236	NOT
NC_030827.1:39057047|39061849	-2.25834	6.36475	-2.80076	0.0106387	0.224438	-2.68893	NOT
NC_030818.1:25442477|25450118	-2.46059	4.82099	-2.79835	0.0106967	0.225157	-2.67101	NOT
NC_030815.1:29877409|29930764	-2.40556	5.56921	-2.79642	0.0107432	0.225631	-2.69214	NOT
NC_030809.1:19592113|19595884	-2.68257	4.49962	-2.79328	0.0108193	0.226418	-2.6909	NOT
NC_030819.1:74110524|74125943	-1.42338	9.01047	-2.79289	0.0108288	0.226418	-3.0099	NOT
NC_030836.1:48896143|48913487	-2.5028	4.57612	-2.79144	0.0108641	0.226593	-2.68511	NOT
NC_030817.1:48825620|48829253	-2.94757	7.80228	-2.78938	0.0109144	0.226593	-2.81678	NOT
NC_030813.1:61460128|61469519	-1.57865	8.80555	-2.78866	0.010932	0.226593	-2.93617	NOT
NC_030815.1:82438623|82449000	-2.39925	6.55986	-2.7886	0.0109335	0.226593	-2.71243	NOT
NC_030808.1:155298873|155341767	-1.82744	8.53205	-2.78674	0.0109795	0.226978	-2.83346	NOT
NC_030825.1:12044506|12051179	2.0774	6.15442	2.78589	0.0110003	0.226978	-2.80166	NOT
NC_030814.1:20049003|20059451	-2.37607	4.35472	-2.78353	0.0110589	0.227687	-2.69631	NOT
NC_030816.1:59280909|59282249	-2.38843	5.6312	-2.78174	0.0111032	0.228101	-2.69965	NOT
NC_030836.1:46213602|46218383	-2.49354	4.65801	-2.77861	0.0111816	0.229031	-2.70925	NOT
NC_030835.1:32644993|32661521	-2.48686	5.72183	-2.77799	0.0111972	0.229031	-2.72313	NOT
NC_030818.1:93628870|93736834	-2.43748	4.3503	-2.77301	0.0113229	0.22995	-2.71567	NOT
NC_030820.1:21547381|21554965	-2.43619	5.80133	-2.7722	0.0113435	0.22995	-2.74275	NOT
NC_030811.1:42686738|42698807	-2.50193	5.08422	-2.77194	0.0113501	0.22995	-2.73572	NOT
NC_030836.1:46885667|46894437	-1.7545	7.91332	-2.77123	0.0113682	0.22995	-2.89471	NOT
NC_030818.1:3434946|3458741	2.62462	4.6946	2.77056	0.0113854	0.22995	-2.71256	NOT
NC_030827.1:7881618|7916381	-2.38843	4.53083	-2.77043	0.0113887	0.22995	-2.72085	NOT
NC_030813.1:22738022|22769390	2.75206	4.11524	2.76804	0.0114497	0.230051	-2.7131	NOT
NC_030829.1:10735002|10747081	-2.43247	4.72545	-2.76792	0.0114529	0.230051	-2.72704	NOT
NC_030836.1:49017142|49064571	-2.25656	5.00351	-2.76737	0.0114671	0.230051	-2.74514	NOT
NC_030831.1:43232357|43234504	-1.76478	8.03332	-2.76549	0.0115154	0.230528	-2.89158	NOT
NC_030817.1:89359274|89365305	-2.56454	5.15026	-2.76392	0.0115559	0.230849	-2.73807	NOT
NC_030812.1:90313429|90360421	2.7497	4.11524	2.76284	0.011584	0.230918	-2.7227	NOT
NC_030818.1:74884622|74903946	-2.34209	5.35742	-2.75958	0.0116689	0.231823	-2.75504	NOT
NC_030812.1:12285972|12338205	-2.67782	6.85222	-2.75921	0.0116786	0.231823	-2.77418	NOT
NC_030817.1:51560088|51583797	-1.86279	8.0685	-2.75816	0.0117061	0.23188	-2.88487	NOT
NC_030823.1:11049912|11119940	-2.59772	4.58569	-2.75588	0.0117658	0.232573	-2.75279	NOT
NC_030830.1:17634928|17646135	2.63834	5.92672	2.75387	0.0118188	0.233131	-2.76677	NOT
NC_030811.1:18134727|18140915	-2.42274	4.34107	-2.74931	0.0119401	0.23503	-2.75921	NOT
NC_030819.1:33725578|33778622	-2.37526	4.51718	-2.74641	0.0120178	0.235765	-2.76462	NOT
NC_030813.1:16168817|16171936	-2.44119	6.96134	-2.74605	0.0120276	0.235765	-2.79889	NOT
NC_030821.1:57302726|57311604	-2.47898	6.30788	-2.74071	0.0121718	0.237876	-2.80556	NOT
NC_030826.1:33485873|33500405	2.65289	5.11809	2.7402	0.0121858	0.237876	-2.76978	NOT
NW_017189516.1:27102534|27114029	2.8371	4.31813	2.73747	0.0122604	0.238837	-2.77013	NOT
NC_030829.1:56136562|56137256	-2.37653	5.41233	-2.73587	0.0123041	0.239193	-2.80134	NOT
NC_030812.1:12285972|12311446	-2.83554	6.00111	-2.73492	0.0123304	0.239209	-2.82608	NOT
NC_030832.1:20053988|20066142	2.74252	7.48354	2.73219	0.0124056	0.239747	-2.8394	NOT
NC_030809.1:4080594|4093728	2.99512	4.66912	2.73122	0.0124326	0.239747	-2.78355	NOT
NC_030818.1:62684627|62686590	2.7686	5.48643	2.73115	0.0124345	0.239747	-2.80099	NOT
NC_030826.1:40184021|40186478	-2.67164	5.73598	-2.72901	0.0124939	0.24019	-2.834	NOT
NC_030809.1:106388266|106401080	2.84639	4.16257	2.72849	0.0125086	0.24019	-2.78728	NOT
NC_030812.1:41835285|41858222	2.71176	4.10174	2.72316	0.0126581	0.242566	-2.7953	NOT
NC_030814.1:104899997|104900265	1.90466	7.45607	2.72086	0.0127232	0.242763	-2.90922	NOT
NC_030823.1:31887707|32048869	-2.36577	6.65627	-2.72028	0.0127398	0.242763	-2.82993	NOT
NC_030811.1:94130074|94183424	-2.48893	5.44615	-2.7198	0.0127535	0.242763	-2.83331	NOT
NC_030817.1:49119929|49168912	-2.50686	4.42008	-2.71916	0.0127716	0.242763	-2.82249	NOT
NC_030814.1:60346919|60358509	-2.56146	5.14604	-2.7122	0.0129711	0.245266	-2.83575	NOT
NC_030816.1:40500040|40504414	2.85152	4.45934	2.71136	0.0129954	0.245266	-2.81819	NOT
NC_030814.1:56060002|56148233	2.64481	4.395	2.70919	0.0130584	0.245266	-2.82044	NOT
NC_030817.1:51510615|51539038	-2.30486	5.51059	-2.70795	0.0130943	0.245266	-2.84967	NOT
NC_030811.1:18754874|18774422	-2.53144	4.54541	-2.70777	0.0130998	0.245266	-2.83887	NOT
NW_017189732.1:6708|7490	2.70496	4.10174	2.7077	0.0131017	0.245266	-2.82359	NOT
NC_030826.1:19787557|19789939	-1.78199	7.19346	-2.70705	0.0131207	0.245266	-2.96597	NOT
NC_030817.1:65986381|65987511	-2.35899	10.1269	-2.70628	0.0131433	0.245266	-3.31216	NOT
NC_030822.1:56566166|56577739	-2.43748	5.58937	-2.70372	0.0132181	0.245266	-2.84466	NOT
NC_030825.1:3972791|4004206	-2.36041	4.32873	-2.70302	0.0132389	0.245266	-2.84416	NOT
NC_030809.1:126784953|126793052	-1.95835	9.7887	-2.70298	0.0132399	0.245266	-3.32447	NOT
NC_030810.1:112396139|112423379	-2.36331	7.51195	-2.70276	0.0132465	0.245266	-2.89388	NOT
NW_017190062.1:75176|110619	2.93684	6.22756	2.70271	0.0132479	0.245266	-2.8576	NOT
NC_030817.1:43215504|43225241	2.63889	6.00903	2.70202	0.0132682	0.245266	-2.848	NOT
NC_030820.1:23083341|23101673	2.61332	4.8707	2.70008	0.0133258	0.245842	-2.84264	NOT
NC_030808.1:8847975|8942504	-2.57969	4.77939	-2.69921	0.0133516	0.245842	-2.86039	NOT
NC_030810.1:51827084|51845133	-2.38843	4.61271	-2.69758	0.0133999	0.246249	-2.85642	NOT
NC_030826.1:35357583|35396008	-2.42005	4.53584	-2.6948	0.0134829	0.246531	-2.86202	NOT
NC_030811.1:54356942|54359734	2.7518	4.68516	2.69438	0.0134957	0.246531	-2.84853	NOT
NC_030809.1:5618076|5632863	2.51742	5.83574	2.69298	0.0135377	0.246531	-2.86381	NOT
NC_030808.1:57744492|57745614	-2.16678	7.79909	-2.69266	0.0135473	0.246531	-2.93201	NOT
NC_030833.1:16668791|16673587	-2.3528	5.11926	-2.69227	0.0135591	0.246531	-2.88065	NOT
NC_030818.1:14444904|14466180	-1.87284	7.92434	-2.69157	0.0135802	0.246531	-2.97813	NOT
NC_030820.1:3534179|3538340	-2.4986	5.01561	-2.69044	0.0136143	0.246531	-2.87447	NOT
NC_030817.1:20513818|20515524	-1.56784	7.74598	-2.68917	0.0136528	0.246531	-3.05835	NOT
NC_030814.1:14437312|14446622	-2.37281	5.86927	-2.6889	0.013661	0.246531	-2.88893	NOT
NC_030819.1:64368187|64371021	2.70076	4.10174	2.68836	0.0136773	0.246531	-2.85888	NOT
NC_030809.1:20632635|20672013	2.75412	4.55877	2.68712	0.0137149	0.246696	-2.86176	NOT
NC_030823.1:50191471|50195370	-2.55746	6.92858	-2.68634	0.0137388	0.246696	-2.90897	NOT
NC_030830.1:40326726|40337381	-2.34401	4.50906	-2.68467	0.0137898	0.24714	-2.87839	NOT
NC_030814.1:30146422|30154504	2.64988	4.08308	2.6813	0.0138932	0.248519	-2.87127	NOT
NC_030813.1:92945361|92951509	1.47826	8.84313	2.68011	0.0139301	0.248706	-3.2024	NOT
NC_030818.1:62128851|62143359	2.70496	4.27784	2.67753	0.0140099	0.249658	-2.87859	NOT
NC_030810.1:18283078|18295500	-2.35347	4.32352	-2.67489	0.0140923	0.250648	-2.89561	NOT
NW_017189516.1:702571|726729	-2.37607	4.61271	-2.67404	0.0141188	0.250648	-2.89991	NOT
NC_030817.1:81969410|81970061	-2.32053	7.02491	-2.66993	0.014248	0.252466	-2.93655	NOT
NC_030808.1:154207208|154210144	2.52311	5.05915	2.66639	0.0143603	0.253977	-2.90193	NOT
NC_030813.1:67612305|67629625	2.69046	4.10174	2.66388	0.0144401	0.254028	-2.90339	NOT
NC_030828.1:39613571|39631087	2.7537	4.8291	2.66327	0.0144597	0.254028	-2.91286	NOT
NC_030830.1:12926007|13023953	-2.53695	5.37204	-2.663	0.0144684	0.254028	-2.92759	NOT
NC_030817.1:59911581|59943643	-1.62463	8.42371	-2.66231	0.0144905	0.254028	-3.12431	NOT
NC_030835.1:10216125|10337529	2.72247	4.10863	2.66207	0.0144982	0.254028	-2.90686	NOT
NC_030827.1:15307157|15312668	-2.34401	4.99709	-2.66075	0.0145405	0.254074	-2.92241	NOT
NC_030818.1:3832582|3844212	1.76389	7.80767	2.66031	0.0145547	0.254074	-3.10607	NOT
NC_030826.1:37245420|37248845	-2.46059	5.49014	-2.65747	0.0146465	0.255202	-2.93357	NOT
NC_030829.1:45237350|45270371	2.62622	4.07496	2.65644	0.0146799	0.255311	-2.91624	NOT
NC_030815.1:38535283|38550394	2.69608	5.44854	2.65497	0.0147277	0.25567	-2.9329	NOT
NC_030826.1:33024219|33035375	-2.30873	5.25508	-2.65411	0.0147559	0.255688	-2.93461	NOT
NC_030820.1:72840391|72842002	2.48978	8.58539	2.64875	0.0149316	0.25786	-3.11044	NOT
NC_030813.1:45359704|45379411	-2.38667	5.91213	-2.64862	0.0149361	0.25786	-2.97278	NOT
NC_030829.1:56454179|56464765	-2.40013	4.78882	-2.64761	0.0149694	0.257961	-2.94854	NOT
NC_030826.1:32516428|32520490	-2.29108	7.54391	-2.64651	0.0150057	0.258114	-3.00667	NOT
NW_017189516.1:23259603|23268791	-1.00381	9.97583	-2.64522	0.0150487	0.258381	-3.56848	NOT
NC_030820.1:16084025|16094393	-2.35347	4.49962	-2.64001	0.0152227	0.260894	-2.9596	NOT
NC_030815.1:25000462|25002136	0.833083	9.48685	2.63917	0.0152511	0.260899	-3.76346	NOT
NC_030827.1:39057022|39060037	-2.43092	5.72708	-2.63786	0.0152952	0.260899	-2.99812	NOT
NC_030818.1:29737688|29739807	-1.78985	7.83274	-2.63753	0.0153062	0.260899	-3.1232	NOT
NC_030829.1:52992529|52995786	2.5851	5.37725	2.63362	0.0154388	0.262621	-2.96337	NOT
NC_030812.1:33806244|33810996	2.91598	4.82229	2.63291	0.0154631	0.262621	-2.96207	NOT
NC_030808.1:157111670|157147023	-2.30717	7.54925	-2.63101	0.0155281	0.263017	-3.10684	NOT
[truncated: 8,854 more rows]
