# Supplementary material for: Identification and Characterization of circRNAs in Non-Lactating Dairy Goat Mammary Glands Reveal Their Regulatory Role in Mammary Cell Involution and Remodeling
Source: Biomolecules. 2023 May 18;13(5):860. doi: 10.3390/biom13050860 (PMC10216389; doi:10.3390/biom13050860)
Supplement: Supplementary file 1 [file biomolecules-13-00860-s001.zip › Supplementary materials/Table S5.xlsx]

## Sheet: Sheet2
ID	5′ primer	3′ primer
NC_030812.1:102783402|102783911	TCCACAAAATAAAGTGCATC	TGGTTTTACTGTACAGGA
NC_030824.1:56631297|56631756	TTAGCGGCCGCGAATTCG	GGGACTAGTCCTGCAGG
NC_030812.1:43160927|43162295	CTCCTCCAGTACTGCCCTG	GACGCAATGCCCCGTAACG
NC_030814.1:87449765|87450101	CTCGGGGCTGTGCCGAACC	TCGAGGCCTTCACCATGGA
NC_030817.1:1347457|1348187	GAGCCTTGAATACACCAAAAG	CTGGCAATGTTGTTCCTTG
NC_030818.1:14040747|14042306	TTTAGACATCGAGGCCTTC	GTGCCAGAAACCCGTGTAC
NC_030812.1:60452381|60452886	ACTCGGGGAGATTAGCGAG	GGCCTTCACCATGGACCG
NW_017189516.1:23980462|23982425	ACTCGGGGCTGTGCCAGAACCC	CGAGGCCTTCACCATGGACCG
NC_030822.1:74684406|74685284	AATCTACTCACCCGTG	ATTTAGACATCGAGGC
NC_030808.1:39982153|39982816	TTAGACATCGAGGCCTTCAC	GAAACCCGTGTACACCAGC
NW_017204025.1:3258|3912	CTCATCTTGGCCCTTTGCTCTG	TTTCCGGATCAATGCTCGG
NC_030815.1:98436571|98440276	CTTTAGACATCGAGGCCTTCA	TGCCAGAAACCCGTGTAC
NC_030821.1:8899745|8904424	CTCATCTTGGCCCTTTGCTC	AGGCAGGTCCCCGCAATGTCC
NC_030810.1:8187168|8189150	GCTACTCCGGCACATCKTGCT	ATGATGAGAACGGTATAGCCA
GAPDH	CCTGCCCGTTCGACAGATAG	TGAAGTCGCAGGAGACAACC
MRPL39	AGCTGTCACTAACTCCCCGA	GACAGTGCCAGGGTCAGTTT
