# Supplementary material for: Identification and Characterization of circRNAs in Non-Lactating Dairy Goat Mammary Glands Reveal Their Regulatory Role in Mammary Cell Involution and Remodeling
Source: Biomolecules. 2023 May 18;13(5):860. doi: 10.3390/biom13050860 (PMC10216389; doi:10.3390/biom13050860)
Supplement: Supplementary file 1 [file biomolecules-13-00860-s001.zip › Supplementary materials/Table S6.xlsx]

## Sheet: miRNA_circRNA
miRNA	circRNA	score	energy	mir_start_end	circ_start_end	length	rate1	rate2
chi-let-7a-5p	NC_030808.1:8847975|8886583	154	-21.71	2 21	33277 33297	19	0.6316	0.8421
chi-let-7a-5p	NC_030808.1:40203669|40234775	154	-16.99	2 20	26888 26910	19	0.7895	0.8421
chi-let-7a-5p	NC_030808.1:40225918|40234775	154	-16.99	2 20	4639 4661	19	0.7895	0.8421
chi-let-7a-5p	NC_030809.1:106388266|106406530	154	-21.54	2 15	14305 14326	13	0.9231	1
chi-let-7a-5p	NC_030810.1:40056419|40078403	151	-18.89	2 21	13337 13359	20	0.7	0.85
chi-let-7a-5p	NC_030810.1:41133689|41157200	157	-19.63	2 21	21227 21246	19	0.7368	0.7895
chi-let-7a-5p	NC_030810.1:46010440|46027255	158	-20.24	2 17	9821 9844	17	0.8235	0.8824
chi-let-7a-5p	NC_030810.1:84946448|84965332	158	-24.73	2 19	13990 14011	17	0.8235	0.8824
chi-let-7a-5p	NC_030810.1:113233862|113259417	152	-13.57	2 21	10615 10636	19	0.5263	0.8421
chi-let-7a-5p	NC_030812.1:43160927|43162295	156	-21.78	2 21	112 133	19	0.6842	0.7368
chi-let-7a-5p	NC_030812.1:60382442|60452886	162	-17.8	2 21	8494 8517	21	0.7143	0.8571
chi-let-7a-5p	NC_030812.1:112121725|112127445	155	-17.76	2 18	5580 5606	21	0.7619	0.7619
chi-let-7a-5p	NC_030814.1:1769240|1802974	152	-17.2	2 13	19323 19344	11	0.9091	0.9091
chi-let-7a-5p	NC_030814.1:20049003|20173900	162	-17.76	2 19	39964 39985	17	0.7059	0.8824
chi-let-7a-5p	NC_030814.1:20163494|20177111	151	-14.4	2 21	6296 6318	20	0.65	0.75
chi-let-7a-5p	NC_030814.1:20176927|20208824	167	-25.09	2 21	18238 18260	20	0.7	0.9
chi-let-7a-5p	NC_030814.1:20176927|20238577	167	-25.09	2 21	47991 48013	20	0.7	0.9
chi-let-7a-5p	NC_030814.1:52545381|52555280	153	-16.65	2 14	8470 8491	12	0.8333	0.9167
chi-let-7a-5p	NC_030814.1:56402560|56427307	160	-16.59	2 21	15712 15733	19	0.6316	0.8421
chi-let-7a-5p	NC_030814.1:56532220|56581054	152	-19.75	2 21	4507 4528	19	0.6316	0.8947
chi-let-7a-5p	NC_030814.1:56550226|56581054	152	-19.75	2 21	4507 4528	19	0.6316	0.8947
chi-let-7a-5p	NC_030814.1:75848324|75868791	155	-20.86	2 21	13976 13998	20	0.6	0.85
chi-let-7a-5p	NC_030814.1:84193926|84212544	153	-16.96	2 21	14290 14309	19	0.6842	0.7895
chi-let-7a-5p	NC_030815.1:9411355|9424631	155	-16.74	2 21	11614 11636	20	0.65	0.8
chi-let-7a-5p	NC_030815.1:9411355|9431282	155	-16.74	2 21	11614 11636	20	0.65	0.8
chi-let-7a-5p	NC_030815.1:26849340|26973971	163	-21.62	2 19	113159 113178	17	0.8235	0.8824
chi-let-7a-5p	NC_030815.1:62552612|62561865	153	-22.2	2 21	2581 2603	21	0.7619	0.8571
chi-let-7a-5p	NC_030815.1:71328046|71344116	153	-14.78	2 19	13005 13028	19	0.7368	0.7368
chi-let-7a-5p	NC_030815.1:76944795|76962878	156	-20.34	2 13	5416 5437	11	0.9091	1
chi-let-7a-5p	NC_030816.1:19670043|19696979	153	-19.87	2 19	21471 21493	18	0.7222	0.7778
chi-let-7a-5p	NC_030816.1:27069660|27079364	154	-21.42	2 19	5337 5358	17	0.7059	0.7647
chi-let-7a-5p	NC_030816.1:27069660|27087628	154	-21.42	2 19	5337 5358	17	0.7059	0.7647
chi-let-7a-5p	NC_030817.1:48462566|48476829	153	-18.84	2 19	9839 9861	18	0.7222	0.7778
chi-let-7a-5p	NC_030817.1:49128465|49168912	151	-18.59	2 20	34026 34047	18	0.5556	0.8333
chi-let-7a-5p	NC_030817.1:59837163|59860672	155	-23.51	3 21	11364 11386	19	0.7895	0.8947
chi-let-7a-5p	NC_030817.1:62621713|62726109	172	-21.37	2 21	76298 76319	19	0.7895	0.8421
chi-let-7a-5p	NC_030817.1:65945161|65987511	156	-15.97	2 21	37772 37793	19	0.6842	0.7368
chi-let-7a-5p	NC_030818.1:78230041|78244842	156	-21.83	2 13	5135 5156	11	0.9091	1
chi-let-7a-5p	NC_030818.1:93821765|93844312	159	-23.1	2 21	17510 17532	20	0.75	0.9
chi-let-7a-5p	NC_030819.1:31580258|31627529	162	-19.8	2 18	43795 43816	17	0.8824	0.8824
chi-let-7a-5p	NC_030820.1:32826780|32843754	158	-16.15	2 19	1551 1572	17	0.7647	0.7647
chi-let-7a-5p	NC_030820.1:42296928|42306408	155	-16.85	2 21	8728 8751	21	0.619	0.8095
chi-let-7a-5p	NC_030821.1:12624379|12644124	152	-15.81	2 19	11780 11804	20	0.75	0.75
chi-let-7a-5p	NC_030821.1:33340957|33380537	155	-17.77	2 21	1986 2008	20	0.65	0.8
chi-let-7a-5p	NC_030821.1:33340957|33381291	155	-17.77	2 21	2740 2762	20	0.65	0.8
chi-let-7a-5p	NC_030822.1:64396626|64441411	154	-14.35	2 19	13510 13531	17	0.6471	0.8235
chi-let-7a-5p	NC_030823.1:29551373|29576861	159	-17.92	2 21	16509 16532	21	0.6667	0.8095
chi-let-7a-5p	NC_030823.1:31887707|32048869	158	-19.2	2 20	15406 15428	19	0.7368	0.7895
chi-let-7a-5p	NC_030824.1:30267374|30279412	154	-18.01	2 21	6244 6264	19	0.6842	0.7895
chi-let-7a-5p	NC_030825.1:36356777|36357551	166	-19.8	2 19	331 352	17	0.8235	0.8235
chi-let-7a-5p	NC_030826.1:8406813|8410053	150	-23.24	2 21	505 528	21	0.6667	0.9048
chi-let-7a-5p	NC_030826.1:25059774|25074993	156	-21.45	2 21	12075 12096	19	0.6316	0.9474
chi-let-7a-5p	NC_030827.1:32683050|32684958	150	-15.75	2 20	1597 1620	20	0.65	0.75
chi-let-7a-5p	NC_030827.1:39057022|39060037	152	-20.4	2 13	1268 1289	11	0.9091	0.9091
chi-let-7a-5p	NC_030827.1:39057022|39061849	152	-20.4	2 13	1268 1289	11	0.9091	0.9091
chi-let-7a-5p	NC_030829.1:1685414|1711275	162	-17.77	2 21	730 750	19	0.7368	0.8421
chi-let-7a-5p	NC_030829.1:1692204|1705469	152	-19.27	2 21	9001 9020	19	0.7368	0.7895
chi-let-7a-5p	NC_030830.1:3336248|3359893	155	-21.65	2 21	19336 19358	20	0.75	0.85
chi-let-7a-5p	NC_030830.1:15875090|15881571	151	-22.34	2 21	1361 1383	20	0.7	0.85
chi-let-7a-5p	NC_030830.1:28430415|28450213	153	-20.11	2 19	18760 18782	18	0.7778	0.8889
chi-let-7a-5p	NC_030831.1:37322091|37326775	156	-18.21	2 21	808 829	19	0.6316	0.7895
chi-let-7a-5p	NC_030831.1:49153220|49174738	159	-21.25	2 21	5482 5505	21	0.7143	0.7619
chi-let-7a-5p	NC_030831.1:54852737|54883065	157	-17.07	2 20	23604 23624	18	0.7222	0.8333
chi-let-7a-5p	NC_030833.1:5187923|5226464	154	-17.51	2 19	16226 16247	17	0.7059	0.7647
chi-let-7a-5p	NC_030833.1:24466220|24488947	155	-21.15	2 20	2755 2776	18	0.7222	0.8889
chi-let-7a-5p	NC_030834.1:12181534|12247598	152	-19.29	3 21	43651 43672	18	0.7778	0.8333
chi-let-7a-5p	NC_030836.1:49017142|49064571	163	-22.63	2 20	42682 42703	18	0.7222	0.8333
chi-let-7a-5p	NW_017189516.1:53306830|53322201	158	-17.92	2 19	15118 15139	17	0.7059	0.8235
chi-let-7a-3p	NC_030808.1:8847975|8886583	154	-16.92	2 21	237 257	19	0.6316	0.8421
chi-let-7a-3p	NC_030808.1:135270876|135279008	162	-14.45	2 20	1510 1532	19	0.7895	0.7895
chi-let-7a-3p	NC_030810.1:84946448|84965332	153	-10.44	2 14	18257 18278	12	0.8333	0.9167
chi-let-7a-3p	NC_030811.1:5115826|5126553	160	-11.7	2 21	5728 5747	19	0.7895	0.8421
chi-let-7a-3p	NC_030811.1:56713108|56732640	157	-10.17	2 20	6750 6773	20	0.75	0.8
chi-let-7a-3p	NC_030812.1:60382442|60452886	155	-16.58	2 20	12755 12776	18	0.8889	0.8889
chi-let-7a-3p	NC_030813.1:113574977|113616477	159	-15.34	2 17	24689 24711	16	0.8125	0.875
chi-let-7a-3p	NC_030814.1:1769240|1802974	157	-11.96	2 19	2606 2629	19	0.7368	0.7895
chi-let-7a-3p	NC_030814.1:20049003|20173900	170	-16.99	2 20	66226 66249	20	0.8	0.85
chi-let-7a-3p	NC_030814.1:20163494|20177111	159	-14.34	2 21	10725 10749	22	0.7273	0.7273
chi-let-7a-3p	NC_030814.1:20176927|20208824	179	-20.72	2 21	4496 4518	20	0.85	0.9
chi-let-7a-3p	NC_030814.1:20176927|20238577	179	-20.72	2 21	34249 34271	20	0.85	0.9
chi-let-7a-3p	NC_030814.1:51848669|51853253	163	-16.48	2 21	4046 4068	20	0.7	0.85
chi-let-7a-3p	NC_030814.1:51851509|51853253	163	-16.48	2 21	1206 1228	20	0.7	0.85
chi-let-7a-3p	NC_030814.1:56402560|56427307	155	-19.27	2 21	3283 3307	22	0.7273	0.8182
chi-let-7a-3p	NC_030814.1:56532220|56581054	163	-11.4	2 21	29518 29540	20	0.75	0.8
chi-let-7a-3p	NC_030814.1:56550226|56561419	163	-11.4	2 21	9883 9905	20	0.75	0.8
chi-let-7a-3p	NC_030814.1:56550226|56568783	163	-11.4	2 21	17247 17269	20	0.75	0.8
chi-let-7a-3p	NC_030814.1:56550226|56575689	163	-11.4	2 21	24153 24175	20	0.75	0.8
chi-let-7a-3p	NC_030814.1:56550226|56581054	163	-11.4	2 21	29518 29540	20	0.75	0.8
chi-let-7a-3p	NC_030814.1:75848324|75868791	163	-15.68	2 21	13837 13859	20	0.75	0.8
chi-let-7a-3p	NC_030814.1:84193926|84212544	164	-16.29	2 17	1770 1791	15	0.8	0.9333
chi-let-7a-3p	NC_030815.1:26849340|26973971	162	-18.27	2 21	13350 13370	19	0.7368	0.8421
chi-let-7a-3p	NC_030815.1:59237440|59244341	154	-14.69	2 20	1911 1933	19	0.6316	0.8421
chi-let-7a-3p	NC_030815.1:62552612|62561865	153	-17.3	2 19	2560 2582	18	0.6111	0.8889
chi-let-7a-3p	NC_030815.1:71328046|71344116	151	-14.78	2 20	13900 13921	18	0.7222	0.8333
chi-let-7a-3p	NC_030815.1:76944795|76962878	151	-10.19	2 20	7343 7364	18	0.7222	0.8333
chi-let-7a-3p	NC_030816.1:26231856|26242268	158	-11.23	2 19	1207 1228	17	0.7647	0.7647
chi-let-7a-3p	NC_030816.1:27069660|27079364	172	-10.54	2 21	3336 3357	19	0.7895	0.8421
chi-let-7a-3p	NC_030816.1:27069660|27087628	172	-10.54	2 21	3336 3357	19	0.7895	0.8421
chi-let-7a-3p	NC_030817.1:49128465|49146942	155	-11	2 17	6166 6188	16	0.8125	0.8125
chi-let-7a-3p	NC_030817.1:49128465|49168912	155	-11	2 17	6166 6188	16	0.8125	0.8125
chi-let-7a-3p	NC_030817.1:62621713|62726109	161	-11.81	2 21	5682 5703	20	0.75	0.85
chi-let-7a-3p	NC_030817.1:65945161|65987511	160	-10.52	2 21	1449 1468	19	0.7895	0.8421
chi-let-7a-3p	NC_030817.1:81969410|81977697	158	-13.3	2 21	6813 6836	21	0.7619	0.7619
chi-let-7a-3p	NC_030818.1:15626959|15652199	154	-20.32	2 19	8318 8339	17	0.7647	0.8824
chi-let-7a-3p	NC_030818.1:25628130|25661509	172	-19.55	2 18	1836 1858	17	0.8824	0.9412
chi-let-7a-3p	NC_030818.1:73585152|73606659	160	-20.15	2 17	5770 5791	15	0.8667	1
chi-let-7a-3p	NC_030818.1:78230041|78244842	150	-10.78	2 21	2991 3011	19	0.7368	0.8421
chi-let-7a-3p	NC_030818.1:93821765|93844312	156	-12.25	2 21	9438 9457	19	0.6842	0.8947
chi-let-7a-3p	NC_030820.1:20998062|21033087	165	-15.95	2 19	15182 15204	18	0.8333	0.8333
chi-let-7a-3p	NC_030820.1:37909806|37923941	159	-17.02	2 21	2566 2589	21	0.7143	0.7619
chi-let-7a-3p	NC_030820.1:47244844|47253335	153	-10.64	2 21	1431 1452	20	0.7	0.8
chi-let-7a-3p	NC_030820.1:52393179|52407237	155	-15.37	2 12	13634 13655	10	1	1
chi-let-7a-3p	NC_030821.1:8899745|8904424	158	-10.95	2 20	2782 2804	19	0.7368	0.7895
chi-let-7a-3p	NC_030821.1:12624379|12644124	155	-17.91	3 21	8121 8143	19	0.7895	0.8947
chi-let-7a-3p	NC_030822.1:30600067|30617557	158	-18.68	2 17	5592 5612	15	0.8	0.9333
chi-let-7a-3p	NC_030822.1:64396626|64441411	154	-11.15	2 20	6872 6898	23	0.6957	0.6957
chi-let-7a-3p	NC_030823.1:29551373|29576861	167	-13.46	2 21	2003 2025	20	0.75	0.85
chi-let-7a-3p	NC_030823.1:31887707|32048869	160	-10.67	2 21	32964 32985	19	0.7368	0.7368
chi-let-7a-3p	NC_030824.1:63839651|63864399	167	-16.56	2 17	2258 2280	16	0.875	0.9375
chi-let-7a-3p	NC_030825.1:51617825|51680294	153	-11.13	2 21	59072 59094	21	0.7143	0.7619
chi-let-7a-3p	NC_030828.1:55712272|55722389	157	-15.62	2 21	1823 1847	22	0.7273	0.8182
chi-let-7a-3p	NC_030828.1:55970725|55989968	163	-13.1	2 20	13234 13255	18	0.7222	0.8333
chi-let-7a-3p	NC_030828.1:55984331|55993496	161	-18	2 19	3472 3495	19	0.7368	0.8421
chi-let-7a-3p	NC_030828.1:59411713|59417342	160	-13.05	2 19	2259 2279	17	0.7647	0.8824
chi-let-7a-3p	NC_030829.1:1685414|1711275	165	-17.03	2 21	23013 23032	19	0.7895	0.8421
chi-let-7a-3p	NC_030829.1:1692204|1705469	159	-11.44	2 17	10869 10892	17	0.8235	0.8235
chi-let-7a-3p	NC_030829.1:36786792|36808177	154	-16.74	2 21	18844 18867	21	0.6667	0.8095
chi-let-7a-3p	NC_030830.1:28430415|28450213	150	-12.89	3 19	18056 18077	16	0.8125	0.875
chi-let-7a-3p	NC_030830.1:45179958|45184616	164	-14.89	2 21	2396 2415	19	0.8421	0.8421
chi-let-7a-3p	NC_030831.1:37322091|37326775	159	-23.68	2 21	3289 3311	20	0.7	0.8
chi-let-7a-3p	NC_030831.1:49153220|49174738	151	-15.64	2 16	3004 3025	14	0.8571	0.9286
chi-let-7a-3p	NC_030832.1:32595410|32605566	159	-10.21	2 18	1561 1581	16	0.8125	0.875
chi-let-7a-3p	NC_030833.1:5187923|5226464	156	-12.2	2 17	6136 6157	15	0.7333	0.8667
chi-let-7a-3p	NC_030834.1:12181534|12247598	152	-14.4	2 21	5021 5042	19	0.7895	0.8947
chi-let-7b-5p	NC_030808.1:8847975|8886583	153	-22.53	2 18	29675 29696	16	0.75	0.9375
chi-let-7b-5p	NC_030808.1:40203669|40234775	152	-22.13	2 21	5253 5275	21	0.7143	0.8095
chi-let-7b-5p	NC_030809.1:106388266|106406530	158	-25.09	2 19	14305 14326	17	0.8235	0.8824
chi-let-7b-5p	NC_030810.1:40056419|40078403	154	-16.89	2 19	18023 18044	17	0.6471	0.8235
chi-let-7b-5p	NC_030810.1:41133689|41157200	152	-16.01	2 17	8158 8179	15	0.6667	0.8667
chi-let-7b-5p	NC_030810.1:46010440|46027255	170	-26.72	2 21	9821 9844	21	0.8095	0.8571
chi-let-7b-5p	NC_030810.1:84946448|84965332	160	-28.94	2 21	13990 14011	19	0.7368	0.8947
chi-let-7b-5p	NC_030810.1:113233862|113259417	156	-20.5	2 21	10615 10636	19	0.5263	0.8947
chi-let-7b-5p	NC_030811.1:56713108|56732640	151	-25.81	2 21	4772 4795	21	0.7143	0.8095
chi-let-7b-5p	NC_030812.1:43160927|43162295	155	-21.39	2 21	1125 1147	20	0.7	0.75
chi-let-7b-5p	NC_030812.1:60382442|60452886	154	-16.14	2 21	8494 8517	21	0.619	0.8571
chi-let-7b-5p	NC_030812.1:112121725|112127445	154	-21.38	2 21	5582 5606	22	0.6818	0.7727
chi-let-7b-5p	NC_030813.1:86007928|86008419	160	-21.98	2 21	83 104	19	0.7895	0.8421
chi-let-7b-5p	NC_030813.1:113574977|113616477	151	-26.31	2 21	23062 23085	21	0.7143	0.8095
chi-let-7b-5p	NC_030814.1:1769240|1802974	152	-18.27	2 13	19323 19344	11	0.9091	0.9091
chi-let-7b-5p	NC_030814.1:20049003|20173900	158	-17.63	2 19	39964 39985	17	0.6471	0.8824
chi-let-7b-5p	NC_030814.1:20176927|20208824	159	-22.55	2 21	18238 18260	20	0.6	0.9
chi-let-7b-5p	NC_030814.1:20176927|20238577	159	-22.55	2 21	47991 48013	20	0.6	0.9
chi-let-7b-5p	NC_030814.1:52545381|52555280	156	-19.34	2 21	8470 8491	19	0.6316	0.7895
chi-let-7b-5p	NC_030814.1:56402560|56427307	152	-22.03	2 21	12938 12959	19	0.6842	0.8421
chi-let-7b-5p	NC_030814.1:75848324|75868791	159	-27.83	2 21	4189 4211	20	0.8	0.85
chi-let-7b-5p	NC_030814.1:84193926|84212544	151	-23.83	2 21	6310 6332	20	0.7	0.85
chi-let-7b-5p	NC_030815.1:9411355|9424631	154	-16.32	2 19	11615 11636	17	0.6471	0.8235
chi-let-7b-5p	NC_030815.1:9411355|9431282	154	-16.32	2 19	11615 11636	17	0.6471	0.8235
chi-let-7b-5p	NC_030815.1:26849340|26973971	159	-18.71	2 19	113159 113178	17	0.7647	0.8824
chi-let-7b-5p	NC_030815.1:71328046|71344116	153	-16.96	2 21	13009 13028	19	0.6842	0.7895
chi-let-7b-5p	NC_030815.1:76944795|76962878	159	-21.43	2 20	5416 5437	18	0.7222	0.7778
chi-let-7b-5p	NC_030816.1:19670043|19696979	154	-21.78	2 20	21471 21493	19	0.6842	0.7895
chi-let-7b-5p	NC_030816.1:27069660|27079364	159	-23.5	2 20	5337 5358	18	0.7222	0.7778
chi-let-7b-5p	NC_030816.1:27069660|27087628	159	-23.5	2 20	5337 5358	18	0.7222	0.7778
chi-let-7b-5p	NC_030817.1:49128465|49146942	156	-26.61	2 21	4544 4565	19	0.7368	0.8421
chi-let-7b-5p	NC_030817.1:49128465|49168912	164	-22.31	2 21	37033 37054	19	0.6316	0.8947
chi-let-7b-5p	NC_030817.1:62621713|62726109	168	-21.72	2 21	76298 76319	19	0.7368	0.8421
chi-let-7b-5p	NC_030817.1:65945161|65987511	160	-22.65	2 21	37772 37793	19	0.6842	0.7895
chi-let-7b-5p	NC_030818.1:15626959|15652199	151	-20.17	2 21	21432 21456	22	0.5909	0.7727
chi-let-7b-5p	NC_030818.1:15636370|15652199	151	-20.17	2 21	12021 12045	22	0.5909	0.7727
chi-let-7b-5p	NC_030818.1:73585152|73606659	151	-24.57	2 21	12211 12234	21	0.7143	0.8095
chi-let-7b-5p	NC_030818.1:78230041|78244842	156	-21.9	2 13	5135 5156	11	0.9091	1
chi-let-7b-5p	NC_030818.1:93821765|93844312	156	-25.31	2 21	13808 13829	19	0.6842	0.8947
chi-let-7b-5p	NC_030819.1:31580258|31627529	168	-26.19	2 21	43794 43816	21	0.8571	0.8571
chi-let-7b-5p	NC_030820.1:20998062|21033087	155	-26.03	2 21	32163 32186	21	0.7619	0.8095
chi-let-7b-5p	NC_030820.1:32826780|32843754	171	-25.95	2 20	1551 1572	18	0.8333	0.8333
chi-let-7b-5p	NC_030820.1:47244844|47253335	150	-24.95	2 21	3490 3513	21	0.7619	0.8095
chi-let-7b-5p	NC_030820.1:52393179|52407237	151	-26.31	2 21	9767 9790	21	0.7143	0.8095
chi-let-7b-5p	NC_030821.1:12624379|12644124	150	-19.26	2 19	11783 11804	17	0.6471	0.7647
chi-let-7b-5p	NC_030821.1:56966260|56986994	150	-25.45	2 21	4121 4141	19	0.7368	0.8421
chi-let-7b-5p	NC_030822.1:64396626|64441411	159	-14.63	2 20	13510 13531	18	0.6667	0.8333
chi-let-7b-5p	NC_030823.1:29551373|29576861	151	-26.31	2 21	11892 11915	21	0.7143	0.8095
chi-let-7b-5p	NC_030823.1:31887707|32048869	158	-24.92	2 21	15404 15428	22	0.6364	0.8636
chi-let-7b-5p	NC_030823.1:62034804|62048867	155	-26.03	2 21	7384 7407	21	0.7619	0.8095
chi-let-7b-5p	NC_030823.1:66082332|66092982	152	-23.33	2 21	8322 8343	19	0.6316	0.8947
chi-let-7b-5p	NC_030824.1:30267374|30279412	155	-17.51	2 20	6243 6264	18	0.6667	0.7778
chi-let-7b-5p	NC_030825.1:12044506|12051179	151	-26.31	2 21	2850 2873	21	0.7143	0.8095
chi-let-7b-5p	NC_030825.1:36356777|36357551	162	-22.04	2 19	331 352	17	0.7647	0.8235
chi-let-7b-5p	NC_030825.1:51617825|51680294	150	-23.34	2 20	29157 29180	20	0.75	0.8
chi-let-7b-5p	NC_030826.1:25059774|25074993	153	-18.79	2 21	9469 9490	20	0.7	0.8
chi-let-7b-5p	NC_030827.1:32683050|32684958	153	-17.3	2 18	1599 1620	16	0.6875	0.8125
chi-let-7b-5p	NC_030827.1:39057022|39060037	152	-19.43	2 13	1268 1289	11	0.9091	0.9091
chi-let-7b-5p	NC_030827.1:39057022|39061849	152	-19.43	2 13	1268 1289	11	0.9091	0.9091
chi-let-7b-5p	NC_030829.1:1685414|1711275	154	-16.88	2 21	730 750	19	0.6316	0.8421
chi-let-7b-5p	NC_030829.1:1692204|1705469	150	-18.47	2 21	9000 9020	19	0.6316	0.7895
chi-let-7b-5p	NC_030830.1:3336248|3359893	151	-20.95	2 17	19336 19358	16	0.8125	0.9375
chi-let-7b-5p	NC_030830.1:45179958|45184616	151	-18.21	2 21	1261 1284	21	0.619	0.7619
chi-let-7b-5p	NC_030831.1:37322091|37326775	156	-19.51	2 21	808 829	19	0.6316	0.7895
chi-let-7b-5p	NC_030831.1:49153220|49174738	151	-17.75	2 21	5482 5505	21	0.619	0.7619
chi-let-7b-5p	NC_030831.1:54852737|54883065	150	-13.55	2 15	28469 28490	13	0.7692	0.8462
chi-let-7b-5p	NC_030833.1:5187923|5226464	153	-28.72	2 21	20295 20316	20	0.75	0.9
chi-let-7b-5p	NC_030833.1:19282316|19294475	150	-23.04	2 21	12057 12077	19	0.6842	0.8947
chi-let-7b-5p	NC_030833.1:24466220|24488947	152	-19.78	2 20	289 308	18	0.7222	0.7778
chi-let-7b-5p	NC_030834.1:18607920|18650811	155	-26.52	2 21	32211 32234	21	0.7143	0.8571
chi-let-7b-5p	NC_030834.1:18627300|18650811	155	-26.52	2 21	12831 12854	21	0.7143	0.8571
chi-let-7b-5p	NC_030836.1:49017142|49064571	166	-24.94	2 21	13806 13826	19	0.7895	0.8421
chi-let-7b-5p	NW_017189516.1:53306830|53322201	166	-21.01	2 19	15118 15139	17	0.7647	0.8824
chi-let-7b-5p	NW_017189896.1:107625|145885	150	-19.01	2 21	34864 34884	19	0.5789	0.8421
chi-let-7b-3p	NC_030808.1:8847975|8886583	157	-10.59	2 14	37909 37930	12	0.9167	0.9167
chi-let-7b-3p	NC_030810.1:84946448|84965332	157	-12.79	2 14	18257 18278	12	0.9167	0.9167
chi-let-7b-3p	NC_030811.1:109993800|110001532	152	-24.04	2 17	2376 2397	15	0.8	0.9333
chi-let-7b-3p	NC_030812.1:60382442|60452886	159	-14.38	2 21	3797 3819	20	0.7	0.8
chi-let-7b-3p	NC_030813.1:113574977|113616477	154	-10.34	2 20	25709 25731	19	0.7368	0.7368
chi-let-7b-3p	NC_030814.1:20049003|20173900	162	-11.27	2 21	92860 92880	19	0.7895	0.7895
chi-let-7b-3p	NC_030814.1:20176927|20208824	161	-12.8	2 21	4497 4518	20	0.8	0.8
chi-let-7b-3p	NC_030814.1:20176927|20238577	161	-12.8	2 21	34250 34271	20	0.8	0.8
chi-let-7b-3p	NC_030814.1:51848669|51853253	157	-16.79	2 20	4045 4068	20	0.75	0.8
chi-let-7b-3p	NC_030814.1:51851509|51853253	157	-16.79	2 20	1205 1228	20	0.75	0.8
chi-let-7b-3p	NC_030814.1:56532220|56581054	169	-18.78	2 21	38440 38459	19	0.8421	0.8421
chi-let-7b-3p	NC_030814.1:56550226|56561419	154	-11.98	2 20	9883 9905	19	0.7368	0.7368
chi-let-7b-3p	NC_030814.1:56550226|56568783	154	-11.98	2 20	17247 17269	19	0.7368	0.7368
chi-let-7b-3p	NC_030814.1:56550226|56575689	154	-11.98	2 20	24153 24175	19	0.7368	0.7368
chi-let-7b-3p	NC_030814.1:56550226|56581054	154	-11.98	2 20	29518 29540	19	0.7368	0.7368
chi-let-7b-3p	NC_030814.1:84193926|84212544	172	-20.18	2 17	1770 1791	15	0.9333	0.9333
chi-let-7b-3p	NC_030815.1:26849340|26973971	162	-11.44	2 21	119031 119051	19	0.7895	0.7895
chi-let-7b-3p	NC_030815.1:59237440|59244341	162	-15.46	2 20	1911 1933	19	0.7368	0.8421
chi-let-7b-3p	NC_030815.1:62552612|62561865	163	-22.54	2 21	2560 2582	20	0.7	0.85
chi-let-7b-3p	NC_030816.1:19670043|19696979	152	-10.08	2 13	9718 9739	11	0.9091	0.9091
chi-let-7b-3p	NC_030816.1:26231856|26242268	151	-10.4	2 16	1207 1228	14	0.7857	0.7857
chi-let-7b-3p	NC_030816.1:27069660|27087628	153	-10.72	2 20	15029 15054	22	0.7273	0.7273
chi-let-7b-3p	NC_030817.1:49128465|49146942	155	-14.38	2 21	14799 14822	21	0.7143	0.7143
chi-let-7b-3p	NC_030817.1:49128465|49168912	155	-14.38	2 21	14799 14822	21	0.7143	0.7143
chi-let-7b-3p	NC_030817.1:62621713|62726109	166	-14.51	2 20	5681 5703	19	0.7895	0.8421
chi-let-7b-3p	NC_030818.1:14063134|14072378	153	-25.54	2 18	141 162	16	0.75	0.9375
chi-let-7b-3p	NC_030818.1:14068747|14072378	153	-25.54	2 18	141 162	16	0.75	0.9375
chi-let-7b-3p	NC_030818.1:25628130|25661509	168	-17.35	2 18	1836 1858	17	0.8824	0.8824
chi-let-7b-3p	NC_030819.1:31580258|31627529	153	-12.77	2 15	7962 7984	14	0.8571	0.8571
chi-let-7b-3p	NC_030820.1:20998062|21033087	162	-11.27	2 21	20240 20260	19	0.7895	0.7895
chi-let-7b-3p	NC_030820.1:47244844|47253335	157	-11.27	2 21	1431 1452	20	0.75	0.8
chi-let-7b-3p	NC_030822.1:30600067|30617557	157	-20.1	2 16	5592 5612	14	0.8571	0.9286
chi-let-7b-3p	NC_030823.1:31887707|32048869	160	-16.21	2 21	121957 121978	19	0.6842	0.7895
chi-let-7b-3p	NC_030824.1:63839651|63864399	163	-15.52	2 17	2258 2280	16	0.875	0.875
chi-let-7b-3p	NC_030828.1:55712272|55722389	155	-10.47	2 21	8896 8919	21	0.7143	0.7143
chi-let-7b-3p	NC_030828.1:55970725|55989968	162	-11.27	2 21	3159 3179	19	0.7895	0.7895
chi-let-7b-3p	NC_030828.1:55984331|55993496	162	-11.27	2 21	6687 6707	19	0.7895	0.7895
chi-let-7b-3p	NC_030828.1:59411713|59417342	160	-12.64	2 17	2258 2279	15	0.8	0.8667
chi-let-7b-3p	NC_030829.1:1685414|1711275	156	-10.4	2 20	23013 23032	18	0.7778	0.7778
chi-let-7b-3p	NC_030829.1:1692204|1705469	152	-10.08	2 13	2585 2606	11	0.9091	0.9091
chi-let-7b-3p	NC_030829.1:36786792|36808177	156	-19.03	2 21	18847 18867	20	0.75	0.8
chi-let-7b-3p	NC_030830.1:45179958|45184616	157	-13.73	2 20	2395 2415	18	0.7778	0.7778
chi-let-7b-3p	NC_030831.1:37322091|37326775	166	-28.23	2 21	3288 3311	21	0.8095	0.8095
chi-let-7b-3p	NC_030833.1:5187923|5226464	156	-14.01	2 13	6136 6157	11	0.9091	1
chi-let-7b-3p	NC_030834.1:18607920|18638452	150	-11.55	2 11	17961 17982	9	1	1
chi-let-7b-3p	NC_030834.1:18607920|18650811	150	-11.55	2 11	17961 17982	9	1	1
chi-let-7b-3p	NC_030834.1:18627300|18650811	150	-11.68	2 19	21086 21107	17	0.7059	0.7059
chi-let-7b-3p	NW_017189516.1:53306830|53322201	154	-10.87	2 21	4814 4834	19	0.7368	0.7368
chi-let-7c-5p	NC_030808.1:8847975|8886583	152	-20.58	2 17	33276 33297	15	0.6667	0.8667
chi-let-7c-5p	NC_030808.1:40203669|40234775	152	-22.13	2 21	5253 5275	21	0.7143	0.8095
chi-let-7c-5p	NC_030808.1:40225918|40234775	150	-17.31	2 20	4639 4661	19	0.7368	0.8421
chi-let-7c-5p	NC_030809.1:106388266|106406530	154	-25.09	2 15	14305 14326	13	0.9231	1
chi-let-7c-5p	NC_030810.1:41133689|41157200	153	-18.77	2 21	21227 21246	19	0.6842	0.7895
chi-let-7c-5p	NC_030810.1:46010440|46027255	162	-24.39	2 21	9821 9844	21	0.7619	0.8095
chi-let-7c-5p	NC_030810.1:84946448|84965332	164	-28.97	2 21	13990 14011	19	0.7895	0.8947
chi-let-7c-5p	NC_030810.1:113233862|113259417	155	-22.53	3 20	2033 2054	17	0.7647	0.9412
chi-let-7c-5p	NC_030811.1:4725809|4738417	151	-25.7	2 20	2168 2189	18	0.6111	0.9444
chi-let-7c-5p	NC_030811.1:56713108|56732640	151	-23.76	2 21	4772 4795	21	0.7143	0.8095
chi-let-7c-5p	NC_030812.1:43160927|43162295	154	-20.95	2 21	113 133	19	0.6842	0.7895
chi-let-7c-5p	NC_030812.1:60382442|60452886	158	-17.15	2 21	8494 8517	21	0.6667	0.8571
chi-let-7c-5p	NC_030812.1:112121725|112127445	155	-17.76	2 18	5580 5606	21	0.7619	0.7619
chi-let-7c-5p	NC_030813.1:86007928|86008419	152	-16.99	2 21	83 104	19	0.7368	0.7895
chi-let-7c-5p	NC_030813.1:113574977|113616477	151	-24.26	2 21	23062 23085	21	0.7143	0.8095
chi-let-7c-5p	NC_030814.1:1769240|1802974	152	-18.27	2 13	19323 19344	11	0.9091	0.9091
chi-let-7c-5p	NC_030814.1:20049003|20173900	162	-17.66	2 19	39964 39985	17	0.7059	0.8824
chi-let-7c-5p	NC_030814.1:20176927|20208824	163	-22.25	2 21	18238 18260	20	0.65	0.9
chi-let-7c-5p	NC_030814.1:20176927|20238577	163	-22.25	2 21	47991 48013	20	0.65	0.9
chi-let-7c-5p	NC_030814.1:52545381|52555280	160	-17.46	2 21	8470 8491	19	0.6842	0.7895
chi-let-7c-5p	NC_030814.1:56402560|56427307	156	-22.34	2 21	12938 12959	19	0.7368	0.8421
chi-let-7c-5p	NC_030814.1:56532220|56581054	150	-16.7	2 19	5093 5114	17	0.6471	0.7647
chi-let-7c-5p	NC_030814.1:56550226|56581054	150	-16.7	2 19	5093 5114	17	0.6471	0.7647
chi-let-7c-5p	NC_030814.1:75848324|75868791	159	-25.78	2 21	4189 4211	20	0.8	0.85
chi-let-7c-5p	NC_030815.1:9411355|9424631	154	-16.12	2 19	11615 11636	17	0.6471	0.8235
chi-let-7c-5p	NC_030815.1:9411355|9431282	154	-16.12	2 19	11615 11636	17	0.6471	0.8235
chi-let-7c-5p	NC_030815.1:26849340|26973971	163	-21.52	2 19	113159 113178	17	0.8235	0.8824
chi-let-7c-5p	NC_030815.1:62552612|62561865	152	-21.2	2 19	2583 2603	17	0.7647	0.9412
chi-let-7c-5p	NC_030815.1:71328046|71344116	153	-16.96	2 19	13005 13028	19	0.7368	0.7368
chi-let-7c-5p	NC_030815.1:76944795|76962878	156	-20.8	2 13	5416 5437	11	0.9091	1
chi-let-7c-5p	NC_030816.1:19670043|19696979	158	-22.09	2 20	21471 21493	19	0.7368	0.7895
chi-let-7c-5p	NC_030816.1:27069660|27079364	159	-21.54	2 20	5337 5358	18	0.7222	0.7778
chi-let-7c-5p	NC_030816.1:27069660|27087628	159	-21.54	2 20	5337 5358	18	0.7222	0.7778
chi-let-7c-5p	NC_030817.1:48462566|48476829	153	-18.66	2 19	9839 9861	18	0.7222	0.7778
chi-let-7c-5p	NC_030817.1:49128465|49168912	156	-19.25	2 21	37033 37054	19	0.5789	0.8421
chi-let-7c-5p	NC_030817.1:59837163|59860672	151	-22.82	3 21	11364 11386	19	0.7368	0.8947
chi-let-7c-5p	NC_030817.1:62621713|62726109	168	-20.68	2 21	76298 76319	19	0.7368	0.8421
chi-let-7c-5p	NC_030817.1:65945161|65987511	164	-22.96	2 21	37772 37793	19	0.7368	0.7895
chi-let-7c-5p	NC_030818.1:15626959|15652199	150	-17.33	2 21	21436 21456	19	0.6316	0.7895
chi-let-7c-5p	NC_030818.1:15636370|15652199	150	-17.33	2 21	12025 12045	19	0.6316	0.7895
chi-let-7c-5p	NC_030818.1:73585152|73606659	151	-22.52	2 21	12211 12234	21	0.7143	0.8095
chi-let-7c-5p	NC_030818.1:78230041|78244842	158	-21.62	2 21	5136 5156	19	0.6842	0.8421
chi-let-7c-5p	NC_030818.1:93821765|93844312	158	-22.97	2 19	17511 17532	17	0.7647	0.9412
chi-let-7c-5p	NC_030819.1:31580258|31627529	168	-24.23	2 21	43794 43816	21	0.8571	0.8571
chi-let-7c-5p	NC_030820.1:20998062|21033087	155	-23.98	2 21	32163 32186	21	0.7619	0.8095
chi-let-7c-5p	NC_030820.1:32826780|32843754	163	-19.61	2 20	1551 1572	18	0.7778	0.7778
chi-let-7c-5p	NC_030820.1:42296928|42306408	151	-15.54	2 21	8728 8751	21	0.5714	0.8095
chi-let-7c-5p	NC_030820.1:47244844|47253335	150	-22.9	2 21	3490 3513	21	0.7619	0.8095
chi-let-7c-5p	NC_030820.1:52393179|52407237	151	-24.26	2 21	9767 9790	21	0.7143	0.8095
chi-let-7c-5p	NC_030821.1:12624379|12644124	152	-15.81	2 19	11780 11804	20	0.75	0.75
chi-let-7c-5p	NC_030821.1:33340957|33380537	151	-17.29	2 21	1986 2008	20	0.6	0.8
chi-let-7c-5p	NC_030821.1:33340957|33381291	151	-17.29	2 21	2740 2762	20	0.6	0.8
chi-let-7c-5p	NC_030821.1:56966260|56986994	151	-24.08	2 20	4120 4141	18	0.7222	0.8333
chi-let-7c-5p	NC_030822.1:30600067|30617557	152	-18.62	2 21	4739 4760	19	0.5789	0.7895
chi-let-7c-5p	NC_030822.1:64396626|64441411	159	-14.35	2 20	13510 13531	18	0.6667	0.8333
chi-let-7c-5p	NC_030823.1:29551373|29576861	155	-18.88	2 21	16509 16532	21	0.619	0.8095
chi-let-7c-5p	NC_030823.1:31887707|32048869	162	-24.95	2 21	15404 15428	22	0.6818	0.8636
chi-let-7c-5p	NC_030823.1:62034804|62048867	155	-23.98	2 21	7384 7407	21	0.7619	0.8095
chi-let-7c-5p	NC_030824.1:30267374|30279412	151	-17.22	2 16	6243 6264	14	0.7143	0.8571
chi-let-7c-5p	NC_030825.1:12044506|12051179	151	-24.26	2 21	2850 2873	21	0.7143	0.8095
chi-let-7c-5p	NC_030825.1:36356777|36357551	166	-21.34	2 19	331 352	17	0.8235	0.8235
chi-let-7c-5p	NC_030825.1:51617825|51680294	150	-19.8	2 20	29157 29180	20	0.75	0.8
chi-let-7c-5p	NC_030826.1:25059774|25074993	153	-17.57	2 21	9469 9490	20	0.7	0.8
chi-let-7c-5p	NC_030827.1:39057022|39060037	152	-19.43	2 13	1268 1289	11	0.9091	0.9091
chi-let-7c-5p	NC_030827.1:39057022|39061849	152	-19.43	2 13	1268 1289	11	0.9091	0.9091
chi-let-7c-5p	NC_030829.1:1685414|1711275	158	-16.6	2 21	730 750	19	0.6842	0.8421
chi-let-7c-5p	NC_030829.1:1692204|1705469	154	-18.47	2 21	9000 9020	19	0.6842	0.7895
chi-let-7c-5p	NC_030830.1:3336248|3359893	151	-20.68	2 17	19336 19358	16	0.8125	0.9375
chi-let-7c-5p	NC_030830.1:28430415|28450213	153	-20.81	2 19	18760 18782	18	0.7778	0.8889
chi-let-7c-5p	NC_030830.1:45179958|45184616	151	-17.82	2 21	1261 1284	21	0.619	0.7619
chi-let-7c-5p	NC_030831.1:37322091|37326775	156	-18.25	2 21	808 829	19	0.6316	0.7895
chi-let-7c-5p	NC_030831.1:49153220|49174738	155	-20.56	2 21	5482 5505	21	0.6667	0.7619
chi-let-7c-5p	NC_030831.1:54852737|54883065	153	-17.39	2 20	23604 23624	18	0.6667	0.8333
chi-let-7c-5p	NC_030833.1:5187923|5226464	155	-22.74	2 21	37955 37977	20	0.75	0.85
chi-let-7c-5p	NC_030833.1:6022146|6032115	152	-22.91	2 21	2041 2060	19	0.7895	0.8947
chi-let-7c-5p	NC_030833.1:24466220|24488947	156	-20.47	2 20	289 308	18	0.7778	0.7778
chi-let-7c-5p	NC_030834.1:18607920|18650811	151	-20.46	2 20	32213 32234	18	0.7222	0.8333
chi-let-7c-5p	NC_030834.1:18627300|18650811	151	-20.46	2 20	12833 12854	18	0.7222	0.8333
chi-let-7c-5p	NC_030836.1:49017142|49064571	165	-22.32	2 21	13805 13826	20	0.8	0.85
chi-let-7c-5p	NW_017189516.1:53306830|53322201	158	-19.89	2 19	15118 15139	17	0.7059	0.8235
chi-let-7c-5p	NW_017189896.1:107625|145885	150	-16.96	2 21	34864 34884	19	0.5789	0.8421
chi-let-7c-3p	NC_030808.1:135270876|135279008	151	-13.77	2 21	3415 3437	20	0.6	0.8
chi-let-7c-3p	NC_030810.1:40056419|40078403	152	-24.16	2 21	17957 17978	19	0.7895	0.8947
chi-let-7c-3p	NC_030810.1:84946448|84965332	170	-15.8	2 21	4124 4144	19	0.7895	0.8947
chi-let-7c-3p	NC_030811.1:56713108|56732640	150	-14.35	2 11	7212 7233	9	1	1
chi-let-7c-3p	NC_030812.1:60382442|60452886	159	-18.38	2 21	21005 21027	20	0.7	0.8
chi-let-7c-3p	NC_030814.1:20049003|20173900	163	-10.21	2 20	106147 106168	18	0.7778	0.7778
chi-let-7c-3p	NC_030814.1:20163494|20177111	154	-15.57	2 19	3093 3114	17	0.7059	0.7647
chi-let-7c-3p	NC_030814.1:20176927|20208824	156	-14.24	2 20	13908 13929	19	0.7895	0.7895
chi-let-7c-3p	NC_030814.1:20176927|20238577	156	-14.24	2 20	43661 43682	19	0.7895	0.7895
chi-let-7c-3p	NC_030814.1:56402560|56427307	154	-17.82	2 19	1913 1934	17	0.6471	0.8235
chi-let-7c-3p	NC_030814.1:75848324|75868791	155	-14.93	2 21	8895 8917	20	0.75	0.85
chi-let-7c-3p	NC_030814.1:84193926|84212544	152	-16.73	3 21	13448 13469	18	0.7778	0.8333
chi-let-7c-3p	NC_030815.1:9411355|9424631	163	-18.09	2 21	2724 2746	20	0.65	0.9
chi-let-7c-3p	NC_030815.1:9411355|9431282	163	-18.09	2 21	2724 2746	20	0.65	0.9
chi-let-7c-3p	NC_030815.1:26849340|26973971	166	-17.35	2 21	30489 30509	19	0.7895	0.8421
chi-let-7c-3p	NC_030815.1:76944795|76962878	156	-12.47	2 21	1667 1688	19	0.7368	0.8421
chi-let-7c-3p	NC_030816.1:27069660|27079364	153	-12.85	2 19	5820 5842	18	0.6667	0.8333
chi-let-7c-3p	NC_030816.1:27069660|27087628	153	-12.85	2 19	5820 5842	18	0.6667	0.8333
chi-let-7c-3p	NC_030817.1:31386779|31408907	164	-17.52	2 21	248 269	19	0.7368	0.7895
chi-let-7c-3p	NC_030817.1:49128465|49146942	155	-10.04	2 20	16101 16122	18	0.6667	0.7778
chi-let-7c-3p	NC_030817.1:49128465|49168912	155	-10.04	2 20	16101 16122	18	0.6667	0.7778
chi-let-7c-3p	NC_030817.1:50314469|50335866	151	-14.03	2 21	11102 11124	20	0.6	0.8
chi-let-7c-3p	NC_030817.1:62621713|62726109	161	-19.02	2 21	5682 5703	20	0.85	0.9
chi-let-7c-3p	NC_030817.1:65945161|65987511	170	-25	2 21	19559 19583	22	0.7727	0.8636
chi-let-7c-3p	NC_030817.1:90657471|90661453	152	-12.99	2 21	3195 3216	19	0.7368	0.7895
chi-let-7c-3p	NC_030818.1:14168276|14188222	151	-12.91	2 21	3521 3543	20	0.6	0.8
chi-let-7c-3p	NC_030818.1:73585152|73606659	150	-17.69	2 21	1672 1692	19	0.6316	0.7895
chi-let-7c-3p	NC_030820.1:20998062|21033087	159	-13.67	2 21	9343 9366	21	0.7143	0.7619
chi-let-7c-3p	NC_030820.1:21649635|21657632	156	-16.28	3 21	784 805	18	0.7778	0.8889
chi-let-7c-3p	NC_030820.1:32826780|32843754	156	-18.13	2 21	3689 3710	19	0.6842	0.7368
chi-let-7c-3p	NC_030820.1:37909806|37923941	153	-20.21	2 14	9193 9214	12	0.8333	0.9167
chi-let-7c-3p	NC_030820.1:52393179|52407237	151	-13.77	2 21	8104 8126	20	0.6	0.8
chi-let-7c-3p	NC_030821.1:12624379|12644124	182	-22.24	2 19	6178 6199	17	0.9412	0.9412
chi-let-7c-3p	NC_030821.1:33340957|33359738	155	-16.45	2 16	4557 4578	14	0.7857	0.8571
chi-let-7c-3p	NC_030821.1:33340957|33374397	155	-16.45	2 16	19216 19237	14	0.7857	0.8571
chi-let-7c-3p	NC_030821.1:33340957|33377845	155	-16.45	2 16	22664 22685	14	0.7857	0.8571
chi-let-7c-3p	NC_030821.1:33340957|33380537	155	-16.45	2 16	25356 25377	14	0.7857	0.8571
chi-let-7c-3p	NC_030821.1:33340957|33381291	155	-16.45	2 16	26110 26131	14	0.7857	0.8571
chi-let-7c-3p	NC_030821.1:33358612|33374397	151	-10.47	2 17	9269 9291	16	0.75	0.8125
chi-let-7c-3p	NC_030821.1:33358612|33377845	151	-10.47	2 17	12717 12739	16	0.75	0.8125
chi-let-7c-3p	NC_030821.1:56966260|56986994	166	-19.62	2 21	10891 10915	22	0.7727	0.8182
chi-let-7c-3p	NC_030822.1:30504840|30518608	157	-13.11	2 20	2268 2288	18	0.7778	0.7778
chi-let-7c-3p	NC_030823.1:31887707|32048869	162	-16.01	2 21	24965 24990	23	0.7391	0.7826
chi-let-7c-3p	NC_030824.1:13083954|13103159	156	-10.74	2 19	12275 12295	17	0.7647	0.8235
chi-let-7c-3p	NC_030824.1:61295070|61296834	152	-11.42	2 21	313 334	19	0.5789	0.7895
chi-let-7c-3p	NC_030824.1:63839651|63864399	163	-26.88	2 17	12127 12150	17	0.8235	0.8824
chi-let-7c-3p	NC_030825.1:51617825|51680294	151	-13.77	2 21	58951 58973	20	0.6	0.8
chi-let-7c-3p	NC_030826.1:24023181|24033493	151	-18.67	2 21	3658 3681	21	0.6667	0.7143
chi-let-7c-3p	NC_030827.1:23265365|23275737	153	-15.79	2 14	9092 9113	12	0.8333	0.9167
chi-let-7c-3p	NC_030828.1:55712272|55722389	152	-11.3	2 21	3059 3077	19	0.7368	0.7368
chi-let-7c-3p	NC_030828.1:55970725|55989968	168	-20.84	2 21	19035 19056	19	0.7895	0.7895
chi-let-7c-3p	NC_030828.1:55984331|55993496	154	-19.78	2 20	5261 5287	23	0.6957	0.6957
chi-let-7c-3p	NC_030829.1:1685414|1711275	154	-16.34	2 21	16086 16111	23	0.6957	0.7391
chi-let-7c-3p	NC_030829.1:1692204|1705469	154	-16.34	2 21	10280 10305	23	0.6957	0.7391
chi-let-7c-3p	NC_030829.1:36786792|36808177	164	-11.29	2 21	2305 2326	19	0.7368	0.7895
chi-let-7c-3p	NC_030831.1:54852737|54883065	164	-14.83	2 21	26105 26125	20	0.8	0.85
chi-let-7c-3p	NC_030832.1:32595410|32605566	164	-22.5	2 20	8708 8727	18	0.8333	0.8333
chi-let-7c-3p	NC_030833.1:5187923|5226464	151	-11.8	2 21	24085 24107	20	0.6	0.8
chi-let-7c-3p	NC_030833.1:19282316|19294475	160	-14.63	2 17	10720 10741	15	0.7333	0.9333
chi-let-7c-3p	NC_030833.1:19296905|19305623	162	-18.06	2 19	7581 7602	17	0.7059	0.8824
chi-let-7c-3p	NC_030833.1:24466220|24488947	159	-12.16	2 21	12447 12470	21	0.7143	0.7619
chi-let-7c-3p	NC_030834.1:12181534|12247598	154	-14.24	2 19	12555 12576	17	0.7059	0.7647
chi-let-7c-3p	NC_030834.1:18607920|18638452	151	-17.84	2 21	26171 26193	20	0.6	0.8
chi-let-7c-3p	NC_030834.1:18607920|18650811	151	-17.84	2 21	26171 26193	20	0.6	0.8
chi-let-7c-3p	NC_030834.1:18627300|18650811	151	-17.84	2 21	6791 6813	20	0.6	0.8
chi-let-7c-3p	NW_017189517.1:20524904|20536787	154	-16.25	2 21	6526 6549	21	0.6667	0.8095
chi-let-7d-5p	NC_030808.1:8847975|8886583	150	-17.36	2 20	33275 33297	19	0.6316	0.7895
chi-let-7d-5p	NC_030808.1:40203669|40234775	154	-18.86	2 20	26888 26910	19	0.7895	0.8421
chi-let-7d-5p	NC_030808.1:40225918|40234775	154	-18.86	2 20	4639 4661	19	0.7895	0.8421
chi-let-7d-5p	NC_030808.1:142388405|142433828	151	-15.41	2 21	15661 15679	19	0.7368	0.7895
chi-let-7d-5p	NC_030809.1:106388266|106406530	154	-22.11	2 15	14305 14326	13	0.9231	1
chi-let-7d-5p	NC_030810.1:40056419|40078403	153	-14.11	2 20	10913 10933	18	0.7222	0.7778
chi-let-7d-5p	NC_030810.1:41133689|41157200	161	-23.43	2 21	21227 21246	19	0.7895	0.7895
chi-let-7d-5p	NC_030810.1:46010440|46027255	153	-21.66	2 16	9821 9844	16	0.8125	0.875
chi-let-7d-5p	NC_030810.1:84946448|84965332	150	-18.54	2 19	13990 14011	17	0.7647	0.8235
chi-let-7d-5p	NC_030810.1:113233862|113259417	156	-16.45	2 21	10615 10636	19	0.5789	0.8421
chi-let-7d-5p	NC_030811.1:4725809|4738417	150	-22.43	2 19	2168 2189	17	0.6471	0.9412
chi-let-7d-5p	NC_030811.1:109993800|110001532	151	-24.45	2 21	387 409	20	0.65	0.9
chi-let-7d-5p	NC_030812.1:43160927|43162295	151	-21.03	2 17	1124 1147	17	0.7059	0.8235
chi-let-7d-5p	NC_030812.1:60382442|60452886	165	-19.85	2 20	8497 8517	18	0.7778	0.8889
chi-let-7d-5p	NC_030814.1:1769240|1802974	152	-19.19	2 13	19323 19344	11	0.9091	0.9091
chi-let-7d-5p	NC_030814.1:20049003|20173900	163	-18.31	2 20	13500 13521	18	0.6667	0.8889
chi-let-7d-5p	NC_030814.1:20176927|20208824	159	-23.02	2 21	18238 18260	20	0.65	0.85
chi-let-7d-5p	NC_030814.1:20176927|20238577	159	-23.02	2 21	47991 48013	20	0.65	0.85
chi-let-7d-5p	NC_030814.1:48569499|48572923	150	-25.88	2 21	734 761	25	0.6	0.76
chi-let-7d-5p	NC_030814.1:52545381|52555280	157	-19.17	2 18	8470 8491	16	0.75	0.8125
chi-let-7d-5p	NC_030814.1:56402560|56427307	152	-13.09	2 21	15712 15733	19	0.5789	0.7895
chi-let-7d-5p	NC_030814.1:56532220|56581054	156	-19.1	2 21	4507 4528	19	0.6842	0.8947
chi-let-7d-5p	NC_030814.1:56550226|56581054	156	-19.1	2 21	4507 4528	19	0.6842	0.8947
chi-let-7d-5p	NC_030814.1:75848324|75868791	155	-17.58	2 21	13976 13998	20	0.6	0.85
chi-let-7d-5p	NC_030814.1:84193926|84212544	153	-18.42	2 21	14290 14309	19	0.6842	0.7895
chi-let-7d-5p	NC_030815.1:9411355|9424631	155	-16.93	2 21	11614 11636	20	0.65	0.8
chi-let-7d-5p	NC_030815.1:9411355|9431282	155	-16.93	2 21	11614 11636	20	0.65	0.8
chi-let-7d-5p	NC_030815.1:26849340|26973971	167	-25.42	2 19	113159 113178	17	0.8824	0.8824
chi-let-7d-5p	NC_030815.1:71328046|71344116	153	-15.8	2 19	13005 13028	19	0.7368	0.7368
chi-let-7d-5p	NC_030815.1:76944795|76962878	156	-22.47	2 13	5416 5437	11	0.9091	1
chi-let-7d-5p	NC_030816.1:19670043|19696979	153	-18.81	2 19	21471 21493	18	0.7222	0.7778
chi-let-7d-5p	NC_030816.1:27069660|27079364	158	-19.7	2 19	5337 5358	17	0.7647	0.7647
chi-let-7d-5p	NC_030816.1:27069660|27087628	158	-19.7	2 19	5337 5358	17	0.7647	0.7647
chi-let-7d-5p	NC_030817.1:48462566|48476829	153	-17.09	2 19	9839 9861	18	0.7222	0.7778
chi-let-7d-5p	NC_030817.1:49128465|49168912	155	-17.84	2 20	34026 34047	18	0.6111	0.8333
chi-let-7d-5p	NC_030817.1:59837163|59860672	155	-12.51	2 20	11753 11774	18	0.7222	0.7222
chi-let-7d-5p	NC_030817.1:62621713|62726109	170	-24.52	2 19	62052 62073	17	0.8235	0.8824
chi-let-7d-5p	NC_030817.1:65945161|65987511	157	-18.89	2 19	4071 4093	18	0.7222	0.8333
chi-let-7d-5p	NC_030818.1:78230041|78244842	156	-18.75	2 13	5135 5156	11	0.9091	1
chi-let-7d-5p	NC_030818.1:93821765|93844312	152	-22.42	2 21	13808 13829	19	0.6842	0.8421
chi-let-7d-5p	NC_030819.1:31580258|31627529	154	-19.87	2 18	43795 43816	17	0.8235	0.8235
chi-let-7d-5p	NC_030820.1:32826780|32843754	156	-22.88	2 21	16580 16601	19	0.7368	0.8421
chi-let-7d-5p	NC_030820.1:42296928|42306408	155	-18.7	2 21	8728 8751	21	0.619	0.8095
chi-let-7d-5p	NC_030821.1:33340957|33380537	151	-20.48	2 21	344 366	20	0.7	0.85
chi-let-7d-5p	NC_030821.1:33340957|33381291	151	-20.48	2 21	1098 1120	20	0.7	0.85
chi-let-7d-5p	NC_030822.1:64396626|64441411	156	-21.67	2 21	12941 12962	19	0.6842	0.8947
chi-let-7d-5p	NC_030823.1:29551373|29576861	159	-14.68	2 21	16509 16532	21	0.6667	0.8095
chi-let-7d-5p	NC_030823.1:31887707|32048869	155	-16.35	2 18	127928 127948	16	0.75	0.875
chi-let-7d-5p	NC_030824.1:30267374|30279412	154	-19.22	2 21	6244 6264	19	0.6842	0.7895
chi-let-7d-5p	NC_030825.1:36356777|36357551	166	-17.22	2 19	331 352	17	0.8235	0.8235
chi-let-7d-5p	NC_030826.1:25059774|25074993	160	-23.96	2 21	12075 12096	19	0.6842	0.9474
chi-let-7d-5p	NC_030826.1:48179938|48192275	151	-25.5	2 21	5560 5582	20	0.65	0.9
chi-let-7d-5p	NC_030827.1:32683050|32684958	150	-17.62	2 20	1597 1620	20	0.7	0.7
chi-let-7d-5p	NC_030827.1:39057022|39060037	152	-17.82	2 13	1268 1289	11	0.9091	0.9091
chi-let-7d-5p	NC_030827.1:39057022|39061849	152	-17.82	2 13	1268 1289	11	0.9091	0.9091
chi-let-7d-5p	NC_030828.1:55970725|55989968	150	-19.3	2 21	10518 10538	19	0.6842	0.7368
chi-let-7d-5p	NC_030829.1:1685414|1711275	155	-18.96	2 21	732 750	19	0.7368	0.8421
chi-let-7d-5p	NC_030829.1:1692204|1705469	152	-19.13	2 21	9001 9020	19	0.7368	0.7895
chi-let-7d-5p	NC_030830.1:3336248|3359893	156	-24.2	2 21	2101 2122	19	0.6842	0.8947
chi-let-7d-5p	NC_030830.1:15875090|15881571	151	-22.91	2 21	1361 1383	20	0.7	0.85
chi-let-7d-5p	NC_030830.1:28430415|28450213	153	-21.44	2 19	18760 18782	18	0.7778	0.8889
chi-let-7d-5p	NC_030831.1:37322091|37326775	156	-15.63	2 21	808 829	19	0.6316	0.7895
chi-let-7d-5p	NC_030831.1:49153220|49174738	163	-20.26	2 21	5482 5505	21	0.7619	0.7619
chi-let-7d-5p	NC_030831.1:54852737|54883065	158	-18.59	2 20	28468 28490	19	0.6842	0.8421
chi-let-7d-5p	NC_030833.1:5187923|5226464	154	-18.08	2 19	16226 16247	17	0.7059	0.7647
chi-let-7d-5p	NC_030833.1:24466220|24488947	153	-18.33	2 21	4072 4093	20	0.7	0.8
chi-let-7d-5p	NC_030834.1:18607920|18650811	151	-22.56	2 18	32214 32234	16	0.8125	0.9375
chi-let-7d-5p	NC_030834.1:18627300|18650811	151	-22.56	2 18	12834 12854	16	0.8125	0.9375
chi-let-7d-5p	NC_030836.1:49017142|49064571	167	-26.36	2 20	42682 42703	18	0.7778	0.8333
chi-let-7d-5p	NW_017189516.1:21137781|21153119	152	-20.01	2 21	931 952	19	0.6842	0.8421
chi-let-7d-5p	NW_017189516.1:53306830|53322201	155	-16.93	2 19	15120 15139	17	0.7647	0.8235
chi-let-7d-5p	NW_017189896.1:107625|145885	150	-16.73	2 17	34864 34884	15	0.7333	0.8667
chi-let-7d-3p	NC_030810.1:113233862|113259417	150	-21.14	2 19	11075 11095	17	0.8824	0.8824
chi-let-7d-3p	NC_030812.1:60382442|60452886	162	-24.15	2 20	32645 32666	19	0.7895	0.7895
chi-let-7d-3p	NC_030812.1:75856321|75861953	153	-13.88	2 15	4071 4092	14	0.8571	0.8571
chi-let-7d-3p	NC_030813.1:113574977|113616477	152	-20.48	2 17	6412 6432	15	0.8	0.9333
chi-let-7d-3p	NC_030814.1:84193926|84212544	152	-18.96	2 17	1771 1791	15	0.8	0.9333
chi-let-7d-3p	NC_030817.1:62621713|62726109	150	-14.45	2 20	5682 5703	19	0.7368	0.8421
chi-let-7d-3p	NC_030818.1:93821765|93844312	151	-19.09	2 13	5494 5515	12	0.9167	0.9167
chi-let-7d-3p	NC_030825.1:12044506|12051179	150	-11.32	2 20	4857 4878	19	0.6316	0.7895
chi-let-7d-3p	NC_030831.1:37322091|37326775	153	-25.47	2 20	3289 3311	20	0.8	0.85
chi-let-7d-3p	NC_030833.1:24466220|24488947	150	-14.17	2 16	22560 22581	15	0.8	0.8
chi-let-7d-3p	NC_030836.1:49017142|49064571	156	-21.4	2 20	40446 40464	18	0.7222	0.8333
chi-let-7e-5p	NC_030808.1:8847975|8886583	150	-19.63	2 21	33277 33297	19	0.6316	0.7895
chi-let-7e-5p	NC_030808.1:40203669|40234775	162	-23.86	2 20	26888 26910	19	0.8421	0.8947
chi-let-7e-5p	NC_030808.1:40225918|40234775	162	-23.86	2 20	4639 4661	19	0.8421	0.8947
chi-let-7e-5p	NC_030809.1:106388266|106406530	151	-20.34	2 21	10752 10775	21	0.7143	0.8095
chi-let-7e-5p	NC_030809.1:106427830|106442766	152	-16.8	2 21	8454 8475	19	0.6842	0.8421
chi-let-7e-5p	NC_030810.1:6163033|6171001	153	-23.46	2 19	3887 3909	18	0.7778	0.8889
chi-let-7e-5p	NC_030810.1:40056419|40078403	155	-22.02	2 21	13337 13359	20	0.7	0.9
chi-let-7e-5p	NC_030810.1:41133689|41157200	151	-15.9	2 20	8158 8179	18	0.6111	0.7778
chi-let-7e-5p	NC_030810.1:46010440|46027255	158	-22.48	2 17	9821 9844	17	0.8235	0.8824
chi-let-7e-5p	NC_030810.1:84946448|84965332	152	-21.08	3 21	2326 2347	18	0.7222	0.8889
chi-let-7e-5p	NC_030811.1:56713108|56732640	153	-18.98	2 14	10590 10611	12	0.8333	0.9167
chi-let-7e-5p	NC_030812.1:60382442|60452886	154	-16.93	2 21	8494 8517	21	0.6667	0.8095
chi-let-7e-5p	NC_030813.1:86007928|86008419	152	-19.39	2 21	83 104	19	0.7368	0.7895
chi-let-7e-5p	NC_030813.1:113574977|113616477	150	-22.85	2 19	24534 24555	17	0.7059	0.8824
chi-let-7e-5p	NC_030814.1:1769240|1802974	160	-22.33	2 13	19323 19344	11	1	1
chi-let-7e-5p	NC_030814.1:20049003|20173900	163	-19.43	2 20	13500 13521	18	0.6111	0.9444
chi-let-7e-5p	NC_030814.1:20163494|20177111	151	-18.4	2 21	6296 6318	20	0.65	0.75
chi-let-7e-5p	NC_030814.1:20176927|20208824	167	-23.1	2 21	18238 18260	20	0.7	0.9
chi-let-7e-5p	NC_030814.1:20176927|20238577	167	-23.1	2 21	47991 48013	20	0.7	0.9
chi-let-7e-5p	NC_030814.1:20284908|20293231	152	-25.09	2 21	7811 7832	19	0.7368	0.9474
chi-let-7e-5p	NC_030814.1:56402560|56427307	168	-23.46	2 21	15712 15733	19	0.6842	0.8947
chi-let-7e-5p	NC_030814.1:56532220|56581054	160	-26.62	2 21	4507 4528	19	0.6842	0.9474
chi-let-7e-5p	NC_030814.1:56550226|56581054	160	-26.62	2 21	4507 4528	19	0.6842	0.9474
chi-let-7e-5p	NC_030814.1:75848324|75868791	155	-21.13	2 21	13976 13998	20	0.6	0.85
chi-let-7e-5p	NC_030814.1:84193926|84212544	152	-24.07	2 17	6311 6332	15	0.8	0.9333
chi-let-7e-5p	NC_030815.1:9411355|9424631	159	-20.78	2 21	11614 11636	20	0.65	0.85
chi-let-7e-5p	NC_030815.1:9411355|9431282	159	-20.78	2 21	11614 11636	20	0.65	0.85
chi-let-7e-5p	NC_030815.1:26849340|26973971	168	-23.46	2 21	123465 123486	19	0.6842	0.8947
chi-let-7e-5p	NC_030815.1:62552612|62561865	153	-22.2	2 21	2581 2603	21	0.7619	0.8571
chi-let-7e-5p	NC_030815.1:71328046|71344116	153	-24.58	2 18	2558 2579	16	0.8125	0.875
chi-let-7e-5p	NC_030815.1:76944795|76962878	150	-19.2	2 16	5414 5437	16	0.6875	0.875
chi-let-7e-5p	NC_030816.1:26231856|26242268	156	-30.97	2 21	4504 4525	19	0.7368	0.8421
chi-let-7e-5p	NC_030817.1:48462566|48476829	161	-23.1	2 19	9839 9861	18	0.7778	0.8333
chi-let-7e-5p	NC_030817.1:49128465|49168912	159	-24.28	2 20	34026 34047	18	0.6111	0.8889
chi-let-7e-5p	NC_030817.1:59837163|59860672	151	-20.23	2 12	5630 5651	10	0.9	1
chi-let-7e-5p	NC_030817.1:62621713|62726109	164	-16.74	2 21	76298 76319	19	0.7368	0.7895
chi-let-7e-5p	NC_030817.1:65945161|65987511	160	-20.01	2 21	37772 37793	19	0.6842	0.7895
chi-let-7e-5p	NC_030818.1:14168276|14188222	150	-22.19	2 21	996 1019	21	0.7143	0.8571
chi-let-7e-5p	NC_030818.1:15626959|15652199	150	-21.59	2 21	19133 19153	19	0.7368	0.8421
chi-let-7e-5p	NC_030818.1:15636370|15652199	150	-21.59	2 21	9722 9742	19	0.7368	0.8421
chi-let-7e-5p	NC_030818.1:73585152|73606659	151	-22.5	2 21	1276 1298	20	0.65	0.9
chi-let-7e-5p	NC_030818.1:78230041|78244842	152	-20.37	2 21	11605 11626	19	0.6316	0.8947
chi-let-7e-5p	NC_030818.1:93821765|93844312	151	-18.47	2 21	17510 17532	20	0.7	0.85
chi-let-7e-5p	NC_030819.1:31580258|31627529	165	-21.68	2 18	43795 43816	16	0.8125	0.875
chi-let-7e-5p	NC_030820.1:32826780|32843754	166	-20.1	2 19	1551 1572	17	0.8235	0.8235
chi-let-7e-5p	NC_030820.1:42296928|42306408	155	-17.11	2 21	8728 8751	21	0.619	0.8095
chi-let-7e-5p	NC_030821.1:12624379|12644124	158	-19.17	2 20	11782 11804	19	0.7368	0.7895
chi-let-7e-5p	NC_030821.1:33340957|33374397	150	-23.6	2 21	7867 7887	19	0.7368	0.8421
chi-let-7e-5p	NC_030821.1:33340957|33377845	150	-23.6	2 21	11315 11335	19	0.7368	0.8421
chi-let-7e-5p	NC_030821.1:33340957|33380537	163	-24.16	2 21	1986 2008	20	0.7	0.85
chi-let-7e-5p	NC_030821.1:33340957|33381291	163	-24.16	2 21	2740 2762	20	0.7	0.85
chi-let-7e-5p	NC_030821.1:33358612|33374397	150	-23.6	2 21	7867 7887	19	0.7368	0.8421
chi-let-7e-5p	NC_030821.1:33358612|33377845	150	-23.6	2 21	11315 11335	19	0.7368	0.8421
chi-let-7e-5p	NC_030822.1:30600067|30617557	152	-17.02	2 21	4739 4760	19	0.5789	0.7895
chi-let-7e-5p	NC_030822.1:64396626|64441411	160	-29.19	2 21	12941 12962	19	0.6842	0.9474
chi-let-7e-5p	NC_030823.1:29551373|29576861	159	-20.16	2 21	16509 16532	21	0.6667	0.8095
chi-let-7e-5p	NC_030823.1:31887707|32048869	158	-21.44	2 20	15406 15428	19	0.7368	0.7895
chi-let-7e-5p	NC_030824.1:30267374|30279412	162	-21.96	2 21	6244 6264	19	0.7368	0.8421
chi-let-7e-5p	NC_030825.1:36356777|36357551	170	-23.84	2 19	331 352	17	0.8235	0.8824
chi-let-7e-5p	NC_030825.1:51617825|51680294	152	-17.67	2 17	50983 51004	15	0.6667	0.8667
chi-let-7e-5p	NC_030826.1:25059774|25074993	164	-28.32	2 21	12075 12096	19	0.6842	1
chi-let-7e-5p	NC_030827.1:32683050|32684958	158	-19.7	2 20	1597 1620	20	0.7	0.8
chi-let-7e-5p	NC_030827.1:39057022|39060037	156	-24.44	2 13	1268 1289	11	0.9091	1
chi-let-7e-5p	NC_030827.1:39057022|39061849	156	-24.44	2 13	1268 1289	11	0.9091	1
chi-let-7e-5p	NC_030829.1:1685414|1711275	160	-24.4	2 21	14807 14826	19	0.7895	0.8421
chi-let-7e-5p	NC_030829.1:1692204|1705469	160	-24.4	2 21	9001 9020	19	0.7895	0.8421
chi-let-7e-5p	NC_030829.1:30515090|30520814	151	-22.35	2 21	1609 1631	20	0.65	0.75
chi-let-7e-5p	NC_030829.1:57384248|57387801	153	-21.39	2 16	173 193	14	0.8571	0.8571
chi-let-7e-5p	NC_030830.1:15875090|15881571	151	-22.26	2 21	1361 1383	20	0.7	0.85
chi-let-7e-5p	NC_030830.1:28430415|28450213	157	-22.86	2 19	18760 18782	18	0.8333	0.8889
chi-let-7e-5p	NC_030831.1:37322091|37326775	164	-25.08	2 21	808 829	19	0.6842	0.8421
chi-let-7e-5p	NC_030831.1:49153220|49174738	151	-20.07	2 21	5482 5505	21	0.6667	0.7143
chi-let-7e-5p	NC_030831.1:54852737|54883065	161	-17.87	2 20	28470 28490	18	0.7222	0.8889
chi-let-7e-5p	NC_030833.1:5187923|5226464	162	-24.38	2 19	16226 16247	17	0.7647	0.8235
chi-let-7e-5p	NC_030833.1:19296905|19305623	151	-20.48	2 13	8321 8343	12	0.9167	0.9167
chi-let-7e-5p	NC_030833.1:24466220|24488947	157	-21.63	2 18	289 308	16	0.875	0.875
chi-let-7e-5p	NC_030836.1:49017142|49064571	155	-16.35	2 17	13804 13826	16	0.8125	0.8125
chi-let-7e-5p	NW_017189516.1:53306830|53322201	164	-21.51	2 21	10964 10985	19	0.6842	0.8421
chi-let-7e-5p	NW_017189517.1:10626202|10629199	150	-23.27	2 19	783 804	17	0.7059	0.8824
chi-let-7e-5p	NW_017189896.1:107625|145885	151	-23.08	2 21	33619 33642	21	0.6667	0.8571
chi-let-7e-3p	NC_030808.1:8847975|8886583	152	-17.1	2 21	34266 34287	19	0.7368	0.7895
chi-let-7e-3p	NC_030813.1:113574977|113616477	154	-22.84	2 19	9505 9526	17	0.7647	0.8824
chi-let-7e-3p	NC_030815.1:26849340|26973971	152	-16.27	2 21	14475 14496	19	0.6316	0.7368
chi-let-7e-3p	NC_030815.1:76944795|76962878	158	-16.83	2 19	13322 13343	17	0.7647	0.7647
chi-let-7e-3p	NC_030827.1:39057022|39061849	151	-21.49	2 21	3621 3644	21	0.7143	0.8095
chi-let-7e-3p	NC_030828.1:55970725|55989968	158	-13.74	2 20	12797 12819	19	0.7368	0.7895
chi-let-7e-3p	NC_030834.1:12181534|12247598	152	-20.1	2 19	55757 55777	17	0.8235	0.8824
chi-let-7f-5p	NC_030808.1:8847975|8886583	158	-21.5	2 21	33277 33297	19	0.6842	0.8421
chi-let-7f-5p	NC_030808.1:40203669|40234775	150	-17.36	2 17	5255 5275	15	0.8	0.8
chi-let-7f-5p	NC_030810.1:40056419|40078403	155	-18.76	2 21	13337 13359	20	0.75	0.85
chi-let-7f-5p	NC_030810.1:41133689|41157200	157	-20.7	2 21	21227 21246	19	0.7368	0.7895
chi-let-7f-5p	NC_030810.1:46010440|46027255	158	-18.64	2 17	9821 9844	17	0.8235	0.8824
chi-let-7f-5p	NC_030810.1:84946448|84965332	150	-20.1	2 19	13990 14011	17	0.7647	0.8235
chi-let-7f-5p	NC_030810.1:113233862|113259417	152	-13.57	2 21	10615 10636	19	0.5263	0.8421
chi-let-7f-5p	NC_030811.1:4725809|4738417	150	-23.39	2 19	2168 2189	17	0.6471	0.9412
chi-let-7f-5p	NC_030811.1:109993800|110001532	151	-21.38	2 21	387 409	20	0.65	0.9
chi-let-7f-5p	NC_030812.1:60382442|60452886	166	-18.07	2 21	8494 8517	21	0.7619	0.8571
chi-let-7f-5p	NC_030812.1:112121725|112127445	150	-15.16	2 18	5580 5606	21	0.7619	0.7619
chi-let-7f-5p	NC_030813.1:96683680|96685762	150	-17.67	2 20	888 910	19	0.7368	0.8421
chi-let-7f-5p	NC_030814.1:20049003|20173900	166	-17.76	2 19	39964 39985	17	0.7647	0.8824
chi-let-7f-5p	NC_030814.1:20163494|20177111	155	-14.71	2 21	6296 6318	20	0.7	0.75
chi-let-7f-5p	NC_030814.1:20176927|20208824	171	-23.05	2 21	18238 18260	20	0.75	0.9
chi-let-7f-5p	NC_030814.1:20176927|20238577	171	-23.05	2 21	47991 48013	20	0.75	0.9
chi-let-7f-5p	NC_030814.1:48569499|48572923	150	-21.94	2 21	734 761	25	0.6	0.76
chi-let-7f-5p	NC_030814.1:56402560|56427307	164	-16.4	2 21	15712 15733	19	0.6842	0.8421
chi-let-7f-5p	NC_030814.1:56532220|56581054	156	-19.92	2 21	4507 4528	19	0.6842	0.8947
chi-let-7f-5p	NC_030814.1:56550226|56581054	156	-19.92	2 21	4507 4528	19	0.6842	0.8947
chi-let-7f-5p	NC_030814.1:75848324|75868791	159	-18.96	2 21	13976 13998	20	0.65	0.85
chi-let-7f-5p	NC_030814.1:84193926|84212544	152	-16.09	2 21	14290 14309	19	0.6842	0.8421
chi-let-7f-5p	NC_030815.1:26849340|26973971	164	-16.4	2 21	123465 123486	19	0.6842	0.8421
chi-let-7f-5p	NC_030815.1:62552612|62561865	157	-22.47	2 21	2581 2603	21	0.8095	0.8571
chi-let-7f-5p	NC_030815.1:71328046|71344116	153	-13.72	2 19	13005 13028	19	0.7368	0.7368
chi-let-7f-5p	NC_030815.1:76944795|76962878	160	-20.3	2 13	5416 5437	11	1	1
chi-let-7f-5p	NC_030816.1:19670043|19696979	150	-18.67	2 19	21471 21493	19	0.7368	0.8421
chi-let-7f-5p	NC_030816.1:27069660|27079364	150	-19.64	2 11	5337 5358	9	1	1
chi-let-7f-5p	NC_030816.1:27069660|27087628	150	-19.64	2 11	5337 5358	9	1	1
chi-let-7f-5p	NC_030817.1:48462566|48476829	152	-17.4	2 19	9784 9810	22	0.6818	0.7727
chi-let-7f-5p	NC_030817.1:49128465|49168912	151	-18.55	2 20	34026 34047	18	0.5556	0.8333
chi-let-7f-5p	NC_030817.1:59837163|59860672	155	-22.39	3 21	11364 11386	19	0.7895	0.8947
chi-let-7f-5p	NC_030817.1:62621713|62726109	176	-21.64	2 21	76298 76319	19	0.8421	0.8421
chi-let-7f-5p	NC_030817.1:65945161|65987511	157	-15.45	2 19	4071 4093	18	0.7222	0.8333
chi-let-7f-5p	NC_030818.1:78230041|78244842	160	-21.74	2 13	5135 5156	11	1	1
chi-let-7f-5p	NC_030818.1:93821765|93844312	163	-23.37	2 21	17510 17532	20	0.8	0.9
chi-let-7f-5p	NC_030819.1:31580258|31627529	154	-13.59	2 19	24470 24491	17	0.7059	0.7647
chi-let-7f-5p	NC_030820.1:32826780|32843754	150	-12	2 19	1551 1572	17	0.7059	0.7059
chi-let-7f-5p	NC_030820.1:42296928|42306408	150	-13.36	2 21	8731 8751	19	0.6842	0.7368
chi-let-7f-5p	NC_030821.1:12624379|12644124	155	-18	2 21	5614 5636	20	0.7	0.9
chi-let-7f-5p	NC_030821.1:33340957|33380537	159	-18.04	2 21	1986 2008	20	0.7	0.8
chi-let-7f-5p	NC_030821.1:33340957|33381291	159	-18.04	2 21	2740 2762	20	0.7	0.8
chi-let-7f-5p	NC_030822.1:64396626|64441411	158	-14.33	2 19	13510 13531	17	0.7059	0.8235
chi-let-7f-5p	NC_030823.1:29551373|29576861	163	-18.09	2 21	16509 16532	21	0.7143	0.8095
chi-let-7f-5p	NC_030823.1:31887707|32048869	156	-19.3	2 19	15404 15428	20	0.7	0.85
chi-let-7f-5p	NC_030824.1:30267374|30279412	158	-18.28	2 21	6244 6264	19	0.7368	0.7895
chi-let-7f-5p	NC_030825.1:12044506|12051179	150	-25.55	2 21	4853 4873	19	0.6842	0.8947
chi-let-7f-5p	NC_030825.1:36356777|36357551	158	-16.02	2 19	331 352	17	0.7647	0.7647
chi-let-7f-5p	NC_030825.1:51617825|51680294	150	-13.51	2 19	50985 51004	17	0.7647	0.8235
chi-let-7f-5p	NC_030826.1:25059774|25074993	151	-15.29	2 19	9471 9490	17	0.7647	0.7647
chi-let-7f-5p	NC_030826.1:48179938|48192275	151	-19.18	2 21	5560 5582	20	0.65	0.9
chi-let-7f-5p	NC_030829.1:1685414|1711275	162	-15.85	2 21	730 750	19	0.7368	0.8421
chi-let-7f-5p	NC_030831.1:49153220|49174738	159	-22.46	2 21	5482 5505	21	0.7143	0.7619
chi-let-7f-5p	NC_030831.1:54852737|54883065	161	-15.84	2 20	28470 28490	18	0.7778	0.8333
chi-let-7f-5p	NC_030833.1:24466220|24488947	159	-21.11	2 20	2755 2776	18	0.7778	0.8889
chi-let-7f-5p	NC_030834.1:18607920|18650811	151	-19.03	2 18	32214 32234	16	0.8125	0.9375
chi-let-7f-5p	NC_030834.1:18627300|18650811	151	-19.03	2 18	12834 12854	16	0.8125	0.9375
chi-let-7f-5p	NC_030836.1:49017142|49064571	155	-17.22	2 12	42682 42703	10	1	1
chi-let-7f-5p	NW_017189516.1:53306830|53322201	160	-14.59	2 21	10964 10985	19	0.6842	0.7895
chi-let-7f-3p	NC_030808.1:8847975|8886583	151	-14.97	2 18	237 257	16	0.6875	0.875
chi-let-7f-3p	NC_030808.1:135270876|135279008	157	-14.95	2 17	1513 1532	15	0.8667	0.8667
chi-let-7f-3p	NC_030810.1:84946448|84965332	164	-10.21	2 21	17367 17388	19	0.7368	0.7895
chi-let-7f-3p	NC_030811.1:5115826|5126553	161	-12.21	2 15	5725 5747	14	0.9286	0.9286
chi-let-7f-3p	NC_030811.1:56713108|56732640	154	-10.15	2 21	6749 6773	22	0.7273	0.7273
chi-let-7f-3p	NC_030812.1:60382442|60452886	155	-12.5	2 21	3797 3819	20	0.65	0.8
chi-let-7f-3p	NC_030813.1:113574977|113616477	152	-10.99	2 21	30598 30619	19	0.6316	0.7368
chi-let-7f-3p	NC_030813.1:113643930|113660739	151	-16.28	2 20	2310 2331	18	0.7222	0.8333
chi-let-7f-3p	NC_030814.1:1769240|1802974	155	-12.85	2 17	20744 20768	18	0.7778	0.7778
chi-let-7f-3p	NC_030814.1:20049003|20173900	158	-10.12	2 20	66226 66249	20	0.7	0.8
chi-let-7f-3p	NC_030814.1:20163494|20177111	153	-11.4	2 16	10729 10749	14	0.8571	0.8571
chi-let-7f-3p	NC_030814.1:20176927|20208824	172	-16.21	2 21	4497 4518	19	0.7895	0.8421
chi-let-7f-3p	NC_030814.1:20176927|20238577	172	-16.21	2 21	34250 34271	19	0.7895	0.8421
chi-let-7f-3p	NC_030814.1:51848669|51853253	158	-16.46	2 20	4045 4068	20	0.7	0.8
chi-let-7f-3p	NC_030814.1:51851509|51853253	158	-16.46	2 20	1205 1228	20	0.7	0.8
chi-let-7f-3p	NC_030814.1:56532220|56581054	162	-13.33	2 20	29518 29540	19	0.7895	0.7895
chi-let-7f-3p	NC_030814.1:56550226|56561419	162	-13.33	2 20	9883 9905	19	0.7895	0.7895
chi-let-7f-3p	NC_030814.1:56550226|56568783	162	-13.33	2 20	17247 17269	19	0.7895	0.7895
chi-let-7f-3p	NC_030814.1:56550226|56575689	162	-13.33	2 20	24153 24175	19	0.7895	0.7895
chi-let-7f-3p	NC_030814.1:56550226|56581054	162	-13.33	2 20	29518 29540	19	0.7895	0.7895
chi-let-7f-3p	NC_030814.1:75848324|75868791	150	-13.18	2 16	13837 13859	15	0.7333	0.8667
chi-let-7f-3p	NC_030814.1:84193926|84212544	164	-15.61	2 17	1770 1791	15	0.8	0.9333
chi-let-7f-3p	NC_030815.1:26849340|26973971	164	-20.06	2 19	13350 13370	17	0.8235	0.8824
chi-let-7f-3p	NC_030815.1:59237440|59244341	166	-14.33	2 20	1911 1933	19	0.7368	0.8947
chi-let-7f-3p	NC_030815.1:62552612|62561865	159	-20.26	2 21	2560 2582	20	0.65	0.85
chi-let-7f-3p	NC_030816.1:27069660|27087628	153	-12.41	2 20	15029 15054	22	0.7273	0.7273
chi-let-7f-3p	NC_030817.1:49128465|49146942	163	-19.17	2 21	14799 14822	21	0.7619	0.7619
chi-let-7f-3p	NC_030817.1:49128465|49168912	163	-19.17	2 21	14799 14822	21	0.7619	0.7619
chi-let-7f-3p	NC_030817.1:62621713|62726109	158	-10.5	2 20	5681 5703	19	0.6842	0.8421
chi-let-7f-3p	NC_030817.1:65945161|65987511	156	-16.46	2 19	26737 26761	20	0.75	0.8
chi-let-7f-3p	NC_030818.1:15626959|15652199	164	-12.28	2 17	11294 11315	15	0.8	0.9333
chi-let-7f-3p	NC_030818.1:15636370|15652199	164	-12.28	2 17	1883 1904	15	0.8	0.9333
chi-let-7f-3p	NC_030818.1:25628130|25661509	172	-19.62	2 18	1836 1858	17	0.8824	0.9412
chi-let-7f-3p	NC_030818.1:73585152|73606659	151	-17.78	2 16	5770 5791	14	0.7857	1
chi-let-7f-3p	NC_030818.1:93821765|93844312	154	-13.25	2 20	9435 9457	19	0.6842	0.7895
chi-let-7f-3p	NC_030819.1:31580258|31627529	153	-10.26	2 14	35325 35346	12	0.8333	0.9167
chi-let-7f-3p	NC_030820.1:32826780|32843754	151	-12.71	2 21	1844 1866	20	0.65	0.75
chi-let-7f-3p	NC_030820.1:37909806|37923941	159	-15.9	2 21	2565 2589	22	0.7273	0.7273
chi-let-7f-3p	NC_030820.1:52393179|52407237	155	-15.37	2 12	13634 13655	10	1	1
chi-let-7f-3p	NC_030821.1:12624379|12644124	158	-19.1	3 20	8120 8143	19	0.8421	0.8947
chi-let-7f-3p	NC_030821.1:45082123|45091503	157	-10.59	2 16	8509 8529	14	0.8571	0.9286
chi-let-7f-3p	NC_030822.1:30600067|30617557	158	-16.14	2 16	5589 5612	16	0.8125	0.875
chi-let-7f-3p	NC_030823.1:31887707|32048869	168	-30.58	2 21	44592 44613	19	0.7895	0.9474
chi-let-7f-3p	NC_030824.1:63839651|63864399	167	-15.94	2 17	2258 2280	16	0.875	0.9375
chi-let-7f-3p	NC_030825.1:51617825|51680294	159	-11.57	2 21	59071 59094	21	0.7143	0.7619
chi-let-7f-3p	NC_030828.1:55712272|55722389	153	-12	2 21	8896 8919	22	0.7273	0.7273
chi-let-7f-3p	NC_030828.1:55970725|55989968	156	-11.52	2 20	13236 13255	18	0.7222	0.8333
chi-let-7f-3p	NC_030828.1:55984331|55993496	162	-22.44	2 21	3475 3495	19	0.7368	0.8421
chi-let-7f-3p	NC_030829.1:1685414|1711275	170	-15.19	2 21	23012 23032	19	0.8421	0.8421
chi-let-7f-3p	NC_030829.1:36786792|36808177	162	-20.61	2 21	18847 18867	19	0.7368	0.8421
chi-let-7f-3p	NC_030830.1:45179958|45184616	161	-12.47	2 20	2395 2415	18	0.7778	0.8333
chi-let-7f-3p	NC_030831.1:37322091|37326775	159	-24.11	2 21	3288 3311	21	0.6667	0.8095
chi-let-7f-3p	NC_030833.1:5187923|5226464	159	-12.93	2 16	6136 6157	14	0.7857	0.9286
chi-let-7f-3p	NC_030834.1:12181534|12247598	163	-18.89	2 21	28481 28503	20	0.8	0.9
chi-let-7f-3p	NC_030834.1:18607920|18638452	157	-14.17	2 21	6732 6759	25	0.72	0.76
chi-let-7f-3p	NC_030834.1:18607920|18650811	157	-14.17	2 21	6732 6759	25	0.72	0.76
chi-let-7f-3p	NC_030836.1:49017142|49064571	151	-11.65	3 20	303 324	17	0.8235	0.8235
chi-let-7f-3p	NW_017189516.1:23980462|23982425	152	-13.2	3 21	117 138	18	0.7778	0.8333
chi-let-7g-5p	NC_030808.1:8847975|8886583	154	-22.87	2 21	33277 33297	19	0.6842	0.7895
chi-let-7g-5p	NC_030808.1:142388405|142433828	157	-21.31	2 21	15658 15679	20	0.7	0.85
chi-let-7g-5p	NC_030809.1:106388266|106406530	155	-20.37	2 21	14304 14326	20	0.75	0.85
chi-let-7g-5p	NC_030810.1:40056419|40078403	151	-15.85	2 16	18023 18044	14	0.6429	0.9286
chi-let-7g-5p	NC_030810.1:41133689|41157200	167	-20.47	2 20	8158 8179	18	0.7222	0.8889
chi-let-7g-5p	NC_030810.1:46010440|46027255	150	-16.79	2 17	9821 9844	17	0.7647	0.8235
chi-let-7g-5p	NC_030810.1:113233862|113259417	151	-14.37	2 18	10613 10636	18	0.7222	0.8333
chi-let-7g-5p	NC_030811.1:5115826|5126553	152	-13.76	2 21	9680 9701	19	0.6316	0.7368
chi-let-7g-5p	NC_030811.1:56713108|56732640	151	-14.52	2 21	10589 10611	20	0.6	0.8
chi-let-7g-5p	NC_030812.1:60382442|60452886	158	-17.09	2 21	8494 8517	21	0.7143	0.8095
chi-let-7g-5p	NC_030812.1:112121725|112127445	155	-16.05	2 18	5580 5606	21	0.7619	0.7619
chi-let-7g-5p	NC_030814.1:1769240|1802974	151	-21.38	2 21	24402 24424	20	0.65	0.9
chi-let-7g-5p	NC_030814.1:20049003|20173900	157	-18.45	2 19	116143 116166	19	0.7368	0.7895
chi-let-7g-5p	NC_030814.1:20163494|20177111	153	-17.11	2 17	6299 6318	15	0.8	0.8667
chi-let-7g-5p	NC_030814.1:20176927|20208824	167	-24.45	2 21	18238 18260	20	0.75	0.85
chi-let-7g-5p	NC_030814.1:20176927|20238577	167	-24.45	2 21	47991 48013	20	0.75	0.85
chi-let-7g-5p	NC_030814.1:48569499|48572923	154	-23.93	2 21	734 761	25	0.64	0.76
chi-let-7g-5p	NC_030814.1:52545381|52555280	151	-17.29	2 13	8469 8491	12	0.9167	0.9167
chi-let-7g-5p	NC_030814.1:56402560|56427307	150	-13.85	2 21	16863 16883	19	0.6842	0.7368
chi-let-7g-5p	NC_030814.1:56532220|56581054	154	-23.82	2 21	5088 5114	24	0.6667	0.75
chi-let-7g-5p	NC_030814.1:56550226|56581054	154	-23.82	2 21	5088 5114	24	0.6667	0.75
chi-let-7g-5p	NC_030814.1:84193926|84212544	160	-19.91	2 21	14290 14309	19	0.7368	0.8947
chi-let-7g-5p	NC_030815.1:26849340|26973971	153	-15.03	2 14	44233 44254	12	0.8333	0.9167
chi-let-7g-5p	NC_030815.1:62552612|62561865	152	-19.03	2 19	2583 2603	17	0.8235	0.8824
chi-let-7g-5p	NC_030815.1:71328046|71344116	156	-16.09	2 18	13005 13028	18	0.7778	0.7778
chi-let-7g-5p	NC_030815.1:76944795|76962878	155	-20.29	2 12	5416 5437	10	1	1
chi-let-7g-5p	NC_030816.1:27069660|27079364	155	-21.72	2 21	5333 5358	23	0.6522	0.7391
chi-let-7g-5p	NC_030816.1:27069660|27087628	155	-21.72	2 21	5333 5358	23	0.6522	0.7391
chi-let-7g-5p	NC_030817.1:49128465|49168912	157	-18.26	2 20	37030 37054	21	0.7143	0.8095
chi-let-7g-5p	NC_030817.1:59837163|59860672	155	-20.89	3 21	11364 11386	19	0.7895	0.8947
chi-let-7g-5p	NC_030817.1:62621713|62726109	160	-19	2 21	76298 76319	19	0.7368	0.7368
chi-let-7g-5p	NC_030817.1:65945161|65987511	157	-18.68	2 21	4067 4093	24	0.7083	0.7917
chi-let-7g-5p	NC_030818.1:14168276|14188222	152	-18.31	2 21	19784 19803	19	0.6842	0.8421
chi-let-7g-5p	NC_030818.1:25628130|25661509	151	-20.27	2 21	31077 31100	21	0.7143	0.8095
chi-let-7g-5p	NC_030818.1:78230041|78244842	155	-20.7	2 12	5135 5156	10	1	1
chi-let-7g-5p	NC_030818.1:93821765|93844312	158	-20.8	2 19	17511 17532	17	0.8235	0.8824
chi-let-7g-5p	NC_030819.1:31580258|31627529	162	-17.31	2 18	43795 43816	17	0.8824	0.8824
chi-let-7g-5p	NC_030820.1:20998062|21033087	150	-18.36	2 21	4763 4783	19	0.7368	0.8421
chi-let-7g-5p	NC_030820.1:32826780|32843754	151	-19.61	2 21	3312 3334	20	0.7	0.85
chi-let-7g-5p	NC_030820.1:42296928|42306408	153	-19.15	2 21	8728 8751	22	0.6818	0.7727
chi-let-7g-5p	NC_030821.1:12624379|12644124	151	-20.13	2 21	5614 5636	20	0.7	0.85
chi-let-7g-5p	NC_030821.1:56966260|56986994	151	-20.42	2 21	8022 8045	21	0.5714	0.8095
chi-let-7g-5p	NC_030822.1:64396626|64441411	158	-17.96	2 17	39761 39781	15	0.8667	0.8667
chi-let-7g-5p	NC_030823.1:29551373|29576861	155	-13.64	2 21	16509 16532	21	0.6667	0.7619
chi-let-7g-5p	NC_030823.1:31887707|32048869	158	-20.26	3 19	76238 76259	16	0.875	0.9375
chi-let-7g-5p	NC_030823.1:62034804|62048867	150	-17.98	2 17	14001 14021	15	0.8667	0.9333
chi-let-7g-5p	NC_030824.1:30267374|30279412	150	-13.46	2 21	6244 6264	19	0.6842	0.7368
chi-let-7g-5p	NC_030824.1:63839651|63864399	154	-19.23	2 21	5581 5601	19	0.7895	0.8421
chi-let-7g-5p	NC_030825.1:36356777|36357551	153	-16.02	2 18	331 352	16	0.75	0.75
chi-let-7g-5p	NC_030826.1:25059774|25074993	152	-15.56	2 17	9469 9490	15	0.7333	0.8
chi-let-7g-5p	NC_030828.1:55970725|55989968	150	-16.18	2 21	10518 10538	19	0.6316	0.7895
chi-let-7g-5p	NC_030829.1:1685414|1711275	166	-19.64	2 21	730 750	19	0.7368	0.8947
chi-let-7g-5p	NC_030829.1:57384248|57387801	150	-16.37	2 19	172 193	17	0.7059	0.7059
chi-let-7g-5p	NC_030830.1:28430415|28450213	154	-18.54	2 21	14348 14368	19	0.7368	0.8947
chi-let-7g-5p	NC_030831.1:37322091|37326775	151	-13.23	2 21	1149 1167	19	0.7368	0.7895
chi-let-7g-5p	NC_030831.1:49153220|49174738	159	-15.79	2 21	5482 5505	21	0.7143	0.7619
chi-let-7g-5p	NC_030831.1:54852737|54883065	166	-19.17	2 20	28468 28490	19	0.7368	0.8947
chi-let-7g-5p	NC_030831.1:58188981|58203217	156	-19.67	2 21	13821 13842	19	0.7368	0.8421
chi-let-7g-5p	NC_030833.1:5187923|5226464	154	-17.94	2 21	31173 31196	21	0.6667	0.8095
chi-let-7g-5p	NC_030833.1:24466220|24488947	156	-14.85	2 19	4073 4093	17	0.7647	0.8235
chi-let-7g-5p	NC_030836.1:49017142|49064571	159	-17.39	2 17	13804 13826	16	0.8125	0.875
chi-let-7g-5p	NW_017189516.1:21137781|21153119	156	-19.4	2 21	931 952	19	0.6842	0.8947
chi-let-7g-5p	NW_017189516.1:53306830|53322201	164	-18.74	2 17	15118 15139	15	0.8	0.9333
chi-let-7i-5p	NC_030808.1:8847975|8886583	150	-20.76	2 21	13839 13863	22	0.7273	0.8182
chi-let-7i-5p	NC_030808.1:40203669|40234775	164	-22.54	2 21	5254 5275	19	0.7368	0.7895
chi-let-7i-5p	NC_030808.1:142388405|142433828	156	-20.21	2 21	15658 15679	19	0.6842	0.7368
chi-let-7i-5p	NC_030809.1:106388266|106406530	150	-18.37	2 16	14304 14326	15	0.8667	0.9333
chi-let-7i-5p	NC_030810.1:6163033|6171001	155	-19.39	3 20	7493 7514	17	0.8235	0.8824
chi-let-7i-5p	NC_030810.1:40056419|40078403	156	-15.46	2 21	18023 18044	19	0.5789	0.8421
chi-let-7i-5p	NC_030810.1:41133689|41157200	163	-24.37	2 21	8156 8179	21	0.6667	0.8571
chi-let-7i-5p	NC_030810.1:46010440|46027255	155	-20.34	2 18	9821 9844	18	0.7778	0.8333
chi-let-7i-5p	NC_030810.1:113233862|113259417	153	-17.62	2 18	10615 10636	16	0.5625	0.9375
chi-let-7i-5p	NC_030811.1:5115826|5126553	153	-16.95	2 18	9680 9701	16	0.6875	0.8125
chi-let-7i-5p	NC_030811.1:56713108|56732640	152	-14.9	2 21	10590 10611	19	0.5263	0.8421
chi-let-7i-5p	NC_030812.1:43160927|43162295	160	-21.44	2 21	1126 1147	19	0.7368	0.7368
chi-let-7i-5p	NC_030812.1:60382442|60452886	159	-16.68	2 21	8495 8517	20	0.65	0.85
chi-let-7i-5p	NC_030812.1:112121725|112127445	152	-17.07	2 20	5579 5606	24	0.7083	0.75
chi-let-7i-5p	NC_030813.1:113574977|113616477	151	-24.96	2 20	32944 32965	18	0.6667	0.8889
chi-let-7i-5p	NC_030814.1:20049003|20173900	158	-21.01	2 20	116143 116166	20	0.7	0.8
chi-let-7i-5p	NC_030814.1:20163494|20177111	155	-17.01	2 21	6294 6318	22	0.6818	0.7273
chi-let-7i-5p	NC_030814.1:20176927|20208824	155	-19.6	2 21	18238 18260	20	0.65	0.8
chi-let-7i-5p	NC_030814.1:20176927|20238577	155	-19.6	2 21	47991 48013	20	0.65	0.8
chi-let-7i-5p	NC_030814.1:48569499|48572923	151	-16.94	2 21	739 761	20	0.6	0.8
chi-let-7i-5p	NC_030814.1:52545381|52555280	151	-18.63	2 13	8469 8491	12	0.9167	0.9167
chi-let-7i-5p	NC_030814.1:75848324|75868791	153	-15.38	2 20	7566 7589	20	0.7	0.8
chi-let-7i-5p	NC_030815.1:26849340|26973971	157	-15.43	2 20	67572 67592	18	0.7222	0.8333
chi-let-7i-5p	NC_030815.1:62552612|62561865	153	-19.95	2 20	2583 2603	18	0.7778	0.8889
chi-let-7i-5p	NC_030815.1:71328046|71344116	155	-27.69	2 21	13164 13186	20	0.7	0.9
chi-let-7i-5p	NC_030815.1:76944795|76962878	158	-23.51	2 20	5414 5437	20	0.7	0.8
chi-let-7i-5p	NC_030816.1:19670043|19696979	157	-20.43	2 20	21469 21493	21	0.7143	0.8095
chi-let-7i-5p	NC_030816.1:27069660|27079364	155	-24.83	2 21	5333 5358	23	0.6522	0.7391
chi-let-7i-5p	NC_030816.1:27069660|27087628	155	-24.83	2 21	5333 5358	23	0.6522	0.7391
chi-let-7i-5p	NC_030817.1:31386779|31408907	159	-26.55	2 21	4028 4052	22	0.7727	0.8182
chi-let-7i-5p	NC_030817.1:49128465|49168912	162	-20.87	2 21	37034 37054	19	0.6842	0.8947
chi-let-7i-5p	NC_030817.1:59837163|59860672	152	-17.96	2 20	11755 11774	18	0.7222	0.7778
chi-let-7i-5p	NC_030817.1:62621713|62726109	162	-18.69	2 21	22305 22325	19	0.7895	0.7895
chi-let-7i-5p	NC_030817.1:65945161|65987511	155	-17.76	2 18	4069 4093	19	0.7368	0.8421
chi-let-7i-5p	NC_030818.1:15626959|15652199	153	-19.04	2 19	21432 21456	20	0.65	0.8
chi-let-7i-5p	NC_030818.1:15636370|15652199	153	-19.04	2 19	12021 12045	20	0.65	0.8
chi-let-7i-5p	NC_030818.1:73585152|73606659	156	-23.05	3 21	1496 1517	18	0.8333	0.8333
chi-let-7i-5p	NC_030818.1:78230041|78244842	155	-19.64	2 12	5135 5156	10	1	1
chi-let-7i-5p	NC_030818.1:93821765|93844312	160	-22.51	2 21	17511 17532	19	0.7368	0.8947
chi-let-7i-5p	NC_030819.1:31580258|31627529	165	-19.11	2 21	43795 43816	20	0.8	0.85
chi-let-7i-5p	NC_030820.1:32826780|32843754	154	-17.38	2 21	1552 1572	19	0.7368	0.7368
chi-let-7i-5p	NC_030820.1:47244844|47253335	150	-17.22	2 21	3396 3416	19	0.7368	0.8421
chi-let-7i-5p	NC_030821.1:33340957|33377845	153	-22.63	2 21	809 828	19	0.7368	0.8947
chi-let-7i-5p	NC_030821.1:33340957|33380537	153	-22.63	2 21	3501 3520	19	0.7368	0.8947
chi-let-7i-5p	NC_030821.1:33340957|33381291	153	-22.63	2 21	4255 4274	19	0.7368	0.8947
chi-let-7i-5p	NC_030821.1:33358612|33377845	153	-22.63	2 21	809 828	19	0.7368	0.8947
chi-let-7i-5p	NC_030821.1:33373469|33377845	153	-22.63	2 21	809 828	19	0.7368	0.8947
chi-let-7i-5p	NC_030822.1:30504840|30518608	151	-21.07	2 20	10391 10412	18	0.7222	0.8333
chi-let-7i-5p	NC_030822.1:44399558|44411797	153	-22.6	2 21	7161 7182	20	0.75	0.9
chi-let-7i-5p	NC_030822.1:64396626|64441411	158	-17.96	2 17	39761 39781	15	0.8667	0.8667
chi-let-7i-5p	NC_030823.1:31887707|32048869	159	-21.19	3 20	76238 76259	17	0.8235	0.9412
chi-let-7i-5p	NC_030823.1:62034804|62048867	157	-21.69	2 20	14001 14021	18	0.8333	0.8889
chi-let-7i-5p	NC_030825.1:36356777|36357551	155	-20.02	2 21	329 352	21	0.7143	0.7143
chi-let-7i-5p	NC_030826.1:25059774|25074993	157	-16.71	2 20	9466 9490	21	0.7619	0.7619
chi-let-7i-5p	NC_030827.1:39057022|39060037	152	-17.85	2 21	2677 2698	19	0.6316	0.7368
chi-let-7i-5p	NC_030827.1:39057022|39061849	152	-17.85	2 21	2677 2698	19	0.6316	0.7368
chi-let-7i-5p	NC_030828.1:56001709|56003680	154	-20.97	2 21	1774 1797	21	0.7619	0.8571
chi-let-7i-5p	NC_030829.1:1685414|1711275	155	-18.12	2 18	730 750	16	0.6875	0.9375
chi-let-7i-5p	NC_030829.1:36786792|36808177	151	-16.87	2 20	17384 17405	18	0.7222	0.8333
chi-let-7i-5p	NC_030830.1:9544369|9546439	151	-23.41	2 21	179 201	20	0.7	0.85
chi-let-7i-5p	NC_030830.1:45179958|45184616	151	-17.25	2 21	1266 1284	19	0.6842	0.8421
chi-let-7i-5p	NC_030831.1:37322091|37326775	151	-20.25	2 21	700 723	21	0.6667	0.8571
chi-let-7i-5p	NC_030831.1:54852737|54883065	157	-15.2	2 19	28468 28490	18	0.6667	0.8889
chi-let-7i-5p	NC_030831.1:58188981|58203217	156	-27.08	2 21	5187 5208	19	0.6316	0.9474
chi-let-7i-5p	NC_030833.1:5187923|5226464	158	-25.57	2 21	20296 20316	19	0.7895	0.8947
chi-let-7i-5p	NC_030833.1:19282316|19294475	150	-16.65	2 20	12055 12077	19	0.7368	0.8421
chi-let-7i-5p	NC_030833.1:19296905|19305623	150	-21.57	2 21	405 429	22	0.6818	0.8636
chi-let-7i-5p	NC_030833.1:24466220|24488947	158	-16.28	2 21	4073 4093	19	0.6842	0.8421
chi-let-7i-5p	NC_030834.1:12181534|12247598	160	-30.05	2 21	8889 8910	19	0.7368	0.8947
chi-let-7i-5p	NC_030836.1:49017142|49064571	162	-20.05	2 21	13806 13826	19	0.7368	0.8421
chi-let-7i-5p	NW_017189516.1:53306830|53322201	171	-22.47	2 20	15118 15139	18	0.7778	0.8889
chi-let-7i-5p	NW_017189896.1:107625|145885	156	-19.26	2 21	7327 7348	19	0.7368	0.8421
chi-let-7i-3p	NC_030810.1:113233862|113259417	157	-16.34	2 21	13416 13435	19	0.7368	0.7895
chi-let-7i-3p	NC_030811.1:1249327|1253045	157	-18.73	2 20	1361 1381	18	0.7778	0.7778
chi-let-7i-3p	NC_030812.1:66349177|66353522	152	-21.17	2 21	3937 3958	19	0.6842	0.8421
chi-let-7i-3p	NC_030814.1:20049003|20173900	151	-21.63	2 20	38555 38576	18	0.7222	0.8333
chi-let-7i-3p	NC_030815.1:26849340|26973971	152	-11.96	2 13	84721 84742	11	0.9091	0.9091
chi-let-7i-3p	NC_030817.1:49128465|49146942	150	-23.91	2 19	16141 16162	17	0.7059	0.8824
chi-let-7i-3p	NC_030817.1:49128465|49168912	152	-18.79	2 18	27564 27587	18	0.7222	0.7778
chi-let-7i-3p	NC_030824.1:13083954|13103159	150	-21.22	2 19	12691 12712	17	0.7647	0.8235
chi-let-7i-3p	NC_030825.1:51617825|51680294	162	-25.42	2 21	55645 55665	19	0.7368	0.8421
chi-let-7i-3p	NC_030831.1:49153220|49174738	160	-25.65	2 18	19693 19715	17	0.7647	0.8824
chi-let-7i-3p	NC_030834.1:12181534|12247598	152	-27.93	2 21	52831 52852	19	0.7895	0.8947
chi-miR-1	NC_030808.1:8847975|8886583	164	-17.38	2 19	5428 5451	19	0.7895	0.8947
chi-miR-1	NC_030808.1:40203669|40234775	172	-20.5	2 21	9315 9336	19	0.7368	0.8947
chi-miR-1	NC_030808.1:56429783|56441171	157	-13.04	2 18	1891 1912	16	0.75	0.8125
chi-miR-1	NC_030808.1:142388405|142433828	163	-18.92	2 20	23558 23579	18	0.8333	0.8889
chi-miR-1	NC_030809.1:106388266|106406530	154	-15.58	2 21	11827 11854	25	0.68	0.72
chi-miR-1	NC_030809.1:106427830|106442766	159	-16.39	2 21	13877 13900	21	0.7143	0.7619
chi-miR-1	NC_030810.1:40056419|40078403	154	-13.53	2 19	4222 4243	17	0.6471	0.8235
chi-miR-1	NC_030810.1:41133689|41157200	155	-17.4	2 20	10635 10656	18	0.7222	0.8889
chi-miR-1	NC_030810.1:84946448|84965332	166	-20.87	2 21	6941 6964	21	0.8571	0.9048
chi-miR-1	NC_030810.1:113233862|113259417	150	-16.19	2 21	7563 7587	22	0.6818	0.7273
chi-miR-1	NC_030811.1:1249327|1253045	152	-14.93	2 13	3633 3654	11	0.9091	0.9091
chi-miR-1	NC_030811.1:5115826|5126553	155	-18.52	2 20	2831 2852	18	0.6667	0.9444
chi-miR-1	NC_030811.1:56713108|56732640	155	-16.82	2 20	8652 8673	18	0.7222	0.8889
chi-miR-1	NC_030812.1:60382442|60452886	160	-23.83	2 21	46228 46249	19	0.6316	1
chi-miR-1	NC_030812.1:113584493|113589629	150	-12.28	2 21	3070 3090	19	0.6842	0.7368
chi-miR-1	NC_030813.1:22759655|22769390	159	-11.76	2 21	6014 6037	21	0.7143	0.7619
chi-miR-1	NC_030813.1:85981695|85987343	163	-14.67	2 16	638 659	14	0.8571	0.9286
chi-miR-1	NC_030813.1:113574977|113616477	151	-14.4	2 17	21446 21468	16	0.8125	0.9375
chi-miR-1	NC_030813.1:113643930|113660739	154	-12.31	2 21	13676 13696	19	0.7368	0.7368
chi-miR-1	NC_030814.1:1769240|1802974	155	-19.44	2 20	5235 5256	18	0.7222	0.8889
chi-miR-1	NC_030814.1:20049003|20173900	166	-14.8	2 19	21864 21885	17	0.8235	0.8235
chi-miR-1	NC_030814.1:20176927|20208824	159	-16.96	2 17	2331 2354	17	0.8235	0.8235
chi-miR-1	NC_030814.1:20176927|20238577	159	-16.96	2 17	32084 32107	17	0.8235	0.8235
chi-miR-1	NC_030814.1:52545381|52555280	150	-16.18	2 21	3322 3345	21	0.6667	0.7619
chi-miR-1	NC_030814.1:56402560|56427307	155	-17.4	2 20	8860 8881	18	0.7222	0.8889
chi-miR-1	NC_030814.1:56532220|56581054	159	-11.09	2 21	45532 45554	20	0.75	0.75
chi-miR-1	NC_030814.1:75848324|75868791	155	-18.06	2 21	8965 8988	21	0.7143	0.8571
chi-miR-1	NC_030814.1:84193926|84212544	150	-13.23	2 20	1260 1282	19	0.7368	0.8421
chi-miR-1	NC_030815.1:26849340|26973971	187	-26.36	2 20	85119 85140	18	0.8889	1
chi-miR-1	NC_030816.1:19670043|19696979	159	-12.28	2 20	12227 12248	18	0.6667	0.8333
chi-miR-1	NC_030816.1:26231856|26242268	171	-21.07	2 21	546 569	21	0.8095	0.8095
chi-miR-1	NC_030816.1:27069660|27079364	151	-14.87	2 20	8102 8123	18	0.6667	0.8889
chi-miR-1	NC_030816.1:27069660|27087628	151	-14.87	2 20	8102 8123	18	0.6667	0.8889
chi-miR-1	NC_030817.1:31386779|31408907	174	-18.32	2 21	17271 17291	19	0.8421	0.8947
chi-miR-1	NC_030817.1:48462566|48476829	154	-13.57	2 20	9110 9132	19	0.7895	0.8421
chi-miR-1	NC_030817.1:49128465|49146942	160	-15.77	2 21	12438 12459	19	0.7368	0.8947
chi-miR-1	NC_030817.1:49128465|49168912	160	-15.77	2 21	12438 12459	19	0.7368	0.8947
chi-miR-1	NC_030817.1:59837163|59860672	158	-15.97	2 19	10720 10741	17	0.8235	0.8824
chi-miR-1	NC_030817.1:62621713|62726109	166	-20.93	2 21	41041 41064	21	0.7619	0.8571
chi-miR-1	NC_030817.1:65945161|65987511	164	-14.97	2 17	8866 8887	15	0.8667	0.8667
chi-miR-1	NC_030817.1:81969410|81977697	162	-12.33	2 19	7198 7219	17	0.7647	0.8235
chi-miR-1	NC_030817.1:90657471|90661453	153	-16.51	2 20	1516 1536	18	0.7222	0.7778
chi-miR-1	NC_030818.1:14168276|14188222	151	-18.15	2 21	17180 17202	20	0.75	0.8
chi-miR-1	NC_030818.1:15626959|15652199	151	-15.65	2 21	15996 16019	21	0.6667	0.7143
chi-miR-1	NC_030818.1:15636370|15652199	151	-15.65	2 21	6585 6608	21	0.6667	0.7143
chi-miR-1	NC_030818.1:37613503|37618604	158	-20.27	2 21	1693 1717	22	0.7727	0.8636
chi-miR-1	NC_030818.1:78230041|78244842	150	-13.15	2 19	11642 11663	17	0.7647	0.8235
chi-miR-1	NC_030820.1:20998062|21033087	155	-17.4	2 20	19987 20008	18	0.7222	0.8889
chi-miR-1	NC_030820.1:32826780|32843754	154	-12.6	2 19	6032 6053	17	0.6471	0.8235
chi-miR-1	NC_030820.1:37909806|37923941	160	-16.2	2 19	500 520	17	0.8235	0.8235
chi-miR-1	NC_030820.1:47244844|47253335	159	-18.45	2 21	5230 5252	20	0.7	0.8
chi-miR-1	NC_030820.1:50259723|50261236	160	-18.57	2 17	965 986	15	0.8667	1
chi-miR-1	NC_030821.1:12624379|12644124	159	-14.15	2 21	6621 6644	21	0.7143	0.7619
chi-miR-1	NC_030821.1:33340957|33374397	154	-11.9	2 21	10616 10636	19	0.7368	0.7368
chi-miR-1	NC_030821.1:33340957|33377845	154	-11.9	2 21	14064 14084	19	0.7368	0.7368
chi-miR-1	NC_030821.1:33340957|33380537	154	-11.9	2 21	16756 16776	19	0.7368	0.7368
chi-miR-1	NC_030821.1:33340957|33381291	154	-11.9	2 21	17510 17530	19	0.7368	0.7368
chi-miR-1	NC_030821.1:33358612|33374397	154	-11.9	2 21	10616 10636	19	0.7368	0.7368
chi-miR-1	NC_030821.1:33358612|33377845	154	-11.9	2 21	14064 14084	19	0.7368	0.7368
chi-miR-1	NC_030821.1:56966260|56986994	155	-11.67	2 18	2082 2102	16	0.8125	0.8125
chi-miR-1	NC_030822.1:30504840|30518608	154	-15.96	3 20	2502 2525	19	0.7895	0.8947
chi-miR-1	NC_030822.1:44399558|44411797	168	-16.22	2 17	8525 8546	15	0.8667	0.9333
chi-miR-1	NC_030822.1:64396626|64441411	151	-11.49	2 16	6261 6282	14	0.7857	0.7857
chi-miR-1	NC_030823.1:31887707|32048869	171	-16.36	2 20	94054 94075	18	0.7778	0.8889
chi-miR-1	NC_030823.1:66082332|66092982	158	-17.65	2 21	9037 9060	21	0.7619	0.9048
chi-miR-1	NC_030824.1:13083954|13103159	159	-16.96	2 17	7321 7344	17	0.8235	0.8235
chi-miR-1	NC_030824.1:30267374|30279412	166	-16.66	2 19	10786 10807	17	0.7647	0.8824
chi-miR-1	NC_030825.1:51617825|51680294	159	-16.96	2 17	11123 11146	17	0.8235	0.8235
chi-miR-1	NC_030826.1:24023181|24033493	162	-16.58	2 21	2049 2069	19	0.7895	0.7895
chi-miR-1	NC_030826.1:48179938|48192275	159	-16.96	2 17	5466 5489	17	0.8235	0.8235
chi-miR-1	NC_030826.1:55072908|55078126	151	-16.14	2 21	1909 1932	21	0.6667	0.7143
chi-miR-1	NC_030827.1:23265365|23275737	162	-16.36	2 20	4018 4041	20	0.75	0.8
chi-miR-1	NC_030829.1:36786792|36808177	151	-15.31	2 21	21188 21210	20	0.75	0.8
chi-miR-1	NC_030830.1:3336248|3359893	150	-16.7	2 20	1360 1383	20	0.75	0.8
chi-miR-1	NC_030831.1:54852737|54883065	160	-18.16	2 19	4204 4224	17	0.8235	0.8235
chi-miR-1	NC_030831.1:58188981|58203217	167	-14.49	2 16	2393 2414	14	0.9286	0.9286
chi-miR-1	NC_030833.1:5187923|5226464	162	-19.24	2 20	12489 12511	19	0.7368	0.8421
chi-miR-1	NC_030833.1:19282316|19294475	158	-16.82	2 17	1267 1287	15	0.8667	0.8667
chi-miR-1	NC_030834.1:12181534|12247598	171	-18.23	2 20	49883 49904	18	0.8333	0.8333
chi-miR-1	NC_030834.1:18607920|18638452	151	-16.95	2 21	8383 8406	21	0.7143	0.8095
chi-miR-1	NC_030834.1:18607920|18650811	152	-17.18	2 13	40328 40349	11	0.9091	0.9091
chi-miR-1	NC_030834.1:18627300|18650811	152	-17.18	2 13	20948 20969	11	0.9091	0.9091
chi-miR-1	NC_030835.1:36844298|36846808	151	-12.21	2 21	1409 1431	20	0.65	0.9
chi-miR-1	NC_030836.1:49017142|49064571	156	-14.93	2 17	12607 12628	15	0.7333	0.8667
chi-miR-1	NW_017189516.1:21137781|21153119	157	-12.08	2 14	14174 14195	12	0.9167	0.9167
chi-miR-1	NW_017189516.1:53306830|53322201	159	-17.82	2 20	4536 4557	18	0.7778	0.8889
chi-miR-100-5p	NC_030808.1:142388405|142433828	150	-18.31	2 20	43490 43511	19	0.6842	0.7368
chi-miR-100-5p	NC_030820.1:20998062|21033087	150	-24.06	2 19	5015 5035	17	0.7059	0.8824
chi-miR-100-5p	NC_030820.1:37909806|37923941	152	-13.6	2 13	9552 9572	11	0.9091	0.9091
chi-miR-100-5p	NC_030822.1:64396626|64441411	151	-14.13	2 19	13287 13305	17	0.7059	0.8235
chi-miR-100-5p	NC_030824.1:13083954|13103159	151	-22.46	2 20	11748 11768	18	0.7222	0.8333
chi-miR-100-5p	NC_030824.1:30267374|30279412	150	-26.24	3 19	7813 7833	16	0.8125	0.875
chi-miR-100-5p	NW_017189896.1:107625|145885	153	-18	2 16	36261 36280	14	0.8571	0.8571
chi-miR-101-3p	NC_030808.1:8847975|8886583	155	-21.68	2 19	2409 2428	18	0.7778	0.8333
chi-miR-101-3p	NC_030808.1:40203669|40234775	151	-16.25	2 12	23983 24002	10	0.9	1
chi-miR-101-3p	NC_030808.1:40225918|40234775	151	-16.25	2 12	1734 1753	10	0.9	1
chi-miR-101-3p	NC_030808.1:148506008|148509910	155	-13.94	2 16	890 909	14	0.7857	0.8571
chi-miR-101-3p	NC_030810.1:113233862|113259417	158	-18.04	2 19	25237 25256	17	0.6471	0.8824
chi-miR-101-3p	NC_030811.1:4725809|4738417	150	-13.13	2 17	10885 10903	15	0.8	0.8
chi-miR-101-3p	NC_030811.1:56713108|56732640	152	-15.94	2 19	1076 1094	17	0.7059	0.8235
chi-miR-101-3p	NC_030813.1:22759655|22769390	158	-18.39	2 19	692 711	17	0.7059	0.8235
chi-miR-101-3p	NC_030813.1:113643930|113660739	150	-12.51	2 17	13421 13439	15	0.7333	0.8667
chi-miR-101-3p	NC_030814.1:20049003|20173900	166	-19.02	2 19	74556 74575	17	0.8235	0.8235
chi-miR-101-3p	NC_030814.1:20176927|20208824	162	-16.05	2 19	13204 13223	17	0.7647	0.8235
chi-miR-101-3p	NC_030814.1:20176927|20238577	162	-16.05	2 19	42957 42976	17	0.7647	0.8235
chi-miR-101-3p	NC_030814.1:52545381|52555280	151	-15.07	2 17	6797 6817	16	0.6875	0.875
chi-miR-101-3p	NC_030814.1:56532220|56581054	168	-20.12	2 17	37469 37488	15	0.8667	0.9333
chi-miR-101-3p	NC_030814.1:56550226|56568783	155	-18.6	2 19	1625 1644	18	0.7778	0.8333
chi-miR-101-3p	NC_030814.1:56550226|56575689	161	-17.81	2 18	140 159	16	0.75	0.875
chi-miR-101-3p	NC_030814.1:56550226|56581054	161	-17.81	2 18	5505 5524	16	0.75	0.875
chi-miR-101-3p	NC_030814.1:75848324|75868791	152	-13.96	2 13	18858 18877	11	0.9091	0.9091
chi-miR-101-3p	NC_030814.1:84193926|84212544	166	-17.69	2 19	15617 15636	17	0.7647	0.8824
chi-miR-101-3p	NC_030815.1:26849340|26973971	170	-20.37	2 19	41593 41612	17	0.8235	0.8824
chi-miR-101-3p	NC_030815.1:59237440|59244341	150	-15.84	3 19	2185 2204	16	0.8125	0.875
chi-miR-101-3p	NC_030815.1:71328046|71344116	155	-17.25	2 19	11543 11567	22	0.7727	0.7727
chi-miR-101-3p	NC_030816.1:19670043|19696979	150	-16.95	2 19	235 254	17	0.7059	0.8824
chi-miR-101-3p	NC_030816.1:26231856|26242268	152	-10.07	2 17	7428 7447	15	0.7333	0.8
chi-miR-101-3p	NC_030816.1:27069660|27087628	150	-16.3	2 19	14290 14309	17	0.5882	0.8235
chi-miR-101-3p	NC_030817.1:31386779|31408907	150	-16.35	2 11	14574 14593	9	1	1
chi-miR-101-3p	NC_030817.1:49128465|49168912	154	-12.69	2 19	19084 19103	17	0.6471	0.8235
chi-miR-101-3p	NC_030817.1:50314469|50335866	151	-12.36	2 16	16047 16066	14	0.7143	0.8571
chi-miR-101-3p	NC_030817.1:59837163|59860672	154	-15.84	2 17	1222 1243	17	0.8235	0.8235
chi-miR-101-3p	NC_030817.1:62621713|62726109	155	-14.17	2 17	29328 29348	16	0.8125	0.8125
chi-miR-101-3p	NC_030817.1:65945161|65987511	164	-17.27	2 17	8080 8099	15	0.8	0.9333
chi-miR-101-3p	NC_030817.1:81969410|81977697	152	-15.77	2 15	4218 4236	13	0.8462	0.9231
chi-miR-101-3p	NC_030818.1:25628130|25661509	150	-18.57	2 19	23226 23245	17	0.7647	0.8235
chi-miR-101-3p	NC_030818.1:78230041|78244842	166	-17.7	2 19	3921 3940	17	0.8235	0.8235
chi-miR-101-3p	NC_030818.1:87600884|87608133	158	-10.43	2 19	6058 6077	17	0.7647	0.7647
chi-miR-101-3p	NC_030818.1:93821765|93844312	152	-13.72	2 18	11824 11844	17	0.7647	0.7647
chi-miR-101-3p	NC_030819.1:31580258|31627529	161	-14.9	2 19	12395 12415	18	0.7778	0.8333
chi-miR-101-3p	NC_030820.1:1361148|1362796	150	-14.12	2 18	781 800	17	0.7647	0.8235
chi-miR-101-3p	NC_030820.1:20998062|21033087	153	-16.39	2 14	14389 14408	12	0.8333	0.9167
chi-miR-101-3p	NC_030820.1:21649635|21657632	153	-14.12	2 19	467 487	18	0.7222	0.7778
chi-miR-101-3p	NC_030821.1:33340957|33374397	151	-18.49	2 12	10414 10433	10	0.9	1
chi-miR-101-3p	NC_030821.1:33340957|33377845	151	-18.49	2 12	13862 13881	10	0.9	1
chi-miR-101-3p	NC_030821.1:33340957|33380537	151	-18.49	2 12	16554 16573	10	0.9	1
chi-miR-101-3p	NC_030821.1:33340957|33381291	151	-18.49	2 12	17308 17327	10	0.9	1
chi-miR-101-3p	NC_030821.1:33358612|33374397	151	-18.49	2 12	10414 10433	10	0.9	1
chi-miR-101-3p	NC_030821.1:33358612|33377845	151	-18.49	2 12	13862 13881	10	0.9	1
chi-miR-101-3p	NC_030821.1:56966260|56986994	150	-17.87	3 19	10265 10284	16	0.8125	0.875
chi-miR-101-3p	NC_030822.1:30504840|30518608	164	-19.39	2 19	13580 13598	17	0.8235	0.8824
chi-miR-101-3p	NC_030822.1:64396626|64441411	169	-22.24	2 19	12832 12852	18	0.8333	0.8889
chi-miR-101-3p	NC_030823.1:31887707|32048869	164	-16.71	2 17	115130 115149	15	0.8	0.9333
chi-miR-101-3p	NC_030823.1:62034804|62048867	152	-13.92	2 19	10079 10097	17	0.7059	0.8235
chi-miR-101-3p	NC_030824.1:13083954|13103159	155	-13.41	2 18	15489 15507	16	0.8125	0.8125
chi-miR-101-3p	NC_030824.1:31309386|31313878	151	-13.32	2 17	4389 4409	16	0.75	0.8125
chi-miR-101-3p	NC_030826.1:24023181|24033493	150	-14.15	2 19	3545 3564	17	0.5882	0.8235
chi-miR-101-3p	NC_030826.1:25059774|25074993	159	-19.23	2 17	6186 6206	16	0.75	0.9375
chi-miR-101-3p	NC_030827.1:39057022|39060037	157	-16.58	2 19	1067 1088	19	0.7368	0.7895
chi-miR-101-3p	NC_030827.1:39057022|39061849	157	-16.58	2 19	1067 1088	19	0.7368	0.7895
chi-miR-101-3p	NC_030829.1:1685414|1711275	154	-18.75	2 19	85 104	17	0.7059	0.7647
chi-miR-101-3p	NC_030829.1:1692204|1705469	151	-14.34	2 12	10433 10452	10	0.9	1
chi-miR-101-3p	NC_030829.1:36786792|36808177	167	-19	2 17	19636 19656	16	0.875	0.9375
chi-miR-101-3p	NC_030830.1:3336248|3359893	159	-19.86	2 16	2655 2674	14	0.7857	0.9286
chi-miR-101-3p	NC_030831.1:49153220|49174738	156	-16.08	2 18	13370 13390	17	0.7059	0.8824
chi-miR-101-3p	NC_030831.1:54852737|54883065	151	-15.81	2 14	6333 6351	12	0.9167	0.9167
chi-miR-101-3p	NC_030831.1:58188981|58203217	157	-15.13	2 19	11552 11573	19	0.7368	0.7895
chi-miR-101-3p	NC_030833.1:5187923|5226464	157	-16.89	2 16	3600 3618	14	0.8571	0.9286
chi-miR-101-3p	NC_030833.1:6022146|6032115	156	-16.16	2 18	4720 4740	17	0.7647	0.8235
chi-miR-101-3p	NC_030834.1:12181534|12247598	154	-12.81	2 19	11605 11624	17	0.7059	0.7647
chi-miR-101-3p	NC_030834.1:18607920|18638452	164	-16.67	2 17	8520 8539	15	0.8667	0.8667
chi-miR-101-3p	NC_030834.1:18607920|18650811	164	-16.67	2 17	8520 8539	15	0.8667	0.8667
chi-miR-101-3p	NC_030834.1:18627300|18650811	158	-15.92	2 19	10840 10857	17	0.8235	0.8824
chi-miR-101-3p	NW_017189896.1:107625|145885	161	-24.34	2 18	28376 28395	16	0.875	0.9375
chi-miR-103-3p	NC_030808.1:8847975|8886583	160	-23.33	2 22	31260 31285	23	0.6957	0.7391
chi-miR-103-3p	NC_030808.1:40203669|40234775	165	-19.88	2 22	12830 12852	20	0.65	0.85
chi-miR-103-3p	NC_030808.1:142388405|142433828	156	-20.01	2 22	10687 10710	21	0.7143	0.8571
chi-miR-103-3p	NC_030808.1:148506008|148509910	154	-18.01	2 21	1788 1809	19	0.6842	0.7895
chi-miR-103-3p	NC_030809.1:106427830|106442766	152	-18.64	2 22	2683 2706	21	0.6667	0.8571
chi-miR-103-3p	NC_030810.1:6163033|6171001	151	-17	2 20	1805 1827	18	0.6667	0.7222
chi-miR-103-3p	NC_030810.1:40056419|40078403	159	-20.59	2 22	18862 18883	20	0.7	0.8
chi-miR-103-3p	NC_030810.1:113233862|113259417	152	-22.33	2 21	4645 4667	19	0.6842	0.8421
chi-miR-103-3p	NC_030811.1:1249327|1253045	155	-20.74	2 22	1858 1882	22	0.7273	0.7273
chi-miR-103-3p	NC_030811.1:109993800|110001532	158	-20.37	2 22	592 616	23	0.6957	0.7826
chi-miR-103-3p	NC_030812.1:60382442|60452886	155	-21.17	2 20	16492 16512	18	0.7778	0.8333
chi-miR-103-3p	NC_030813.1:86084629|86086733	150	-19.9	2 22	1342 1364	21	0.7143	0.8571
chi-miR-103-3p	NC_030813.1:113574977|113616477	160	-30.38	2 22	7037 7060	21	0.8095	0.9524
chi-miR-103-3p	NC_030813.1:113643930|113660739	155	-17.29	2 21	10859 10883	21	0.7143	0.7143
chi-miR-103-3p	NC_030814.1:1769240|1802974	166	-25.43	2 21	6004 6029	22	0.7273	0.8636
chi-miR-103-3p	NC_030814.1:20049003|20173900	162	-19.61	2 21	35551 35576	22	0.6818	0.8636
chi-miR-103-3p	NC_030814.1:20176927|20208824	158	-15.64	2 21	9085 9106	19	0.6842	0.8421
chi-miR-103-3p	NC_030814.1:20176927|20238577	158	-15.64	2 21	38838 38859	19	0.6842	0.8421
chi-miR-103-3p	NC_030814.1:56532220|56581054	157	-25.93	2 22	47104 47126	20	0.65	0.9
chi-miR-103-3p	NC_030814.1:56550226|56575689	156	-21.91	2 22	3218 3243	23	0.6087	0.7826
chi-miR-103-3p	NC_030814.1:56550226|56581054	156	-21.91	2 22	8583 8608	23	0.6087	0.7826
chi-miR-103-3p	NC_030814.1:75848324|75868791	162	-21.46	2 16	6795 6818	15	0.8667	0.9333
chi-miR-103-3p	NC_030814.1:84193926|84212544	153	-16.57	2 20	17677 17703	22	0.6364	0.8182
chi-miR-103-3p	NC_030815.1:8161314|8166154	152	-18.21	2 22	2715 2738	21	0.6667	0.7143
chi-miR-103-3p	NC_030815.1:9411355|9424631	150	-22.49	2 20	6409 6432	19	0.7368	0.8421
chi-miR-103-3p	NC_030815.1:9411355|9431282	150	-22.49	2 20	6409 6432	19	0.7368	0.8421
chi-miR-103-3p	NC_030815.1:25000462|25002136	154	-23.42	2 19	1532 1554	17	0.6471	0.8235
chi-miR-103-3p	NC_030815.1:26849340|26973971	162	-21.44	2 22	70973 70996	22	0.7273	0.8182
chi-miR-103-3p	NC_030815.1:71328046|71344116	162	-22.73	2 22	9883 9903	20	0.7	0.85
chi-miR-103-3p	NC_030815.1:77292743|77296623	153	-18.63	2 18	1891 1913	16	0.6875	0.8125
chi-miR-103-3p	NC_030816.1:19670043|19696979	162	-20.76	2 21	2741 2766	22	0.6818	0.8636
chi-miR-103-3p	NC_030816.1:27069660|27079364	159	-15.67	2 21	3484 3507	20	0.7	0.8
chi-miR-103-3p	NC_030816.1:27069660|27087628	159	-15.67	2 21	3484 3507	20	0.7	0.8
chi-miR-103-3p	NC_030817.1:1964708|1966152	155	-21.17	2 20	1310 1330	18	0.7778	0.8333
chi-miR-103-3p	NC_030817.1:31386779|31408907	155	-20.29	2 22	19110 19136	24	0.625	0.7917
chi-miR-103-3p	NC_030817.1:48462566|48476829	152	-17.63	2 21	11601 11623	19	0.6316	0.7368
chi-miR-103-3p	NC_030817.1:49128465|49146942	151	-12.84	2 22	15605 15626	20	0.65	0.75
chi-miR-103-3p	NC_030817.1:49128465|49168912	151	-12.84	2 22	15605 15626	20	0.65	0.75
chi-miR-103-3p	NC_030817.1:50314469|50335866	154	-22.85	3 21	8290 8311	18	0.8333	0.8889
chi-miR-103-3p	NC_030817.1:59837163|59860672	162	-23.32	2 21	1596 1617	19	0.7368	0.8421
chi-miR-103-3p	NC_030817.1:62621713|62726109	155	-18.56	2 22	54966 54992	24	0.625	0.7917
chi-miR-103-3p	NC_030817.1:81969410|81977697	157	-20.28	2 20	7069 7094	21	0.6667	0.8571
chi-miR-103-3p	NC_030818.1:14063134|14072378	160	-15.79	2 22	8750 8773	21	0.6667	0.8095
chi-miR-103-3p	NC_030818.1:14068747|14072378	157	-17.66	2 18	3236 3258	16	0.75	0.8125
chi-miR-103-3p	NC_030818.1:14168276|14188222	162	-17.49	2 19	15318 15340	17	0.7647	0.8235
chi-miR-103-3p	NC_030818.1:15626959|15652199	169	-21.72	2 22	23360 23382	20	0.7	0.85
chi-miR-103-3p	NC_030818.1:15636370|15652199	169	-21.72	2 22	13949 13971	20	0.7	0.85
chi-miR-103-3p	NC_030818.1:25628130|25661509	171	-24.2	2 21	6504 6527	20	0.8	0.85
chi-miR-103-3p	NC_030818.1:73585152|73606659	161	-23.59	2 22	3771 3790	20	0.75	0.8
chi-miR-103-3p	NC_030818.1:87600884|87608133	157	-15	2 18	2046 2068	16	0.6875	0.875
chi-miR-103-3p	NC_030818.1:93821765|93844312	161	-24.29	2 18	7955 7977	16	0.75	0.875
chi-miR-103-3p	NC_030820.1:20998062|21033087	158	-15.72	2 22	12511 12533	21	0.7143	0.8095
chi-miR-103-3p	NC_030820.1:21649635|21657632	155	-12.85	2 20	2185 2207	18	0.6667	0.7778
chi-miR-103-3p	NC_030820.1:32826780|32843754	161	-17.64	2 18	5613 5635	16	0.75	0.875
chi-miR-103-3p	NC_030820.1:52393179|52407237	151	-18.5	2 20	10695 10715	18	0.7222	0.8333
chi-miR-103-3p	NC_030821.1:12624379|12644124	157	-21.34	2 22	18202 18224	20	0.65	0.9
chi-miR-103-3p	NC_030821.1:33340957|33359738	155	-21.91	2 22	17243 17264	20	0.7	0.75
chi-miR-103-3p	NC_030821.1:33340957|33374397	157	-22.73	2 20	6487 6513	22	0.6818	0.8182
chi-miR-103-3p	NC_030821.1:33340957|33377845	157	-22.73	2 20	9935 9961	22	0.6818	0.8182
chi-miR-103-3p	NC_030821.1:33340957|33380537	157	-22.73	2 20	12627 12653	22	0.6818	0.8182
chi-miR-103-3p	NC_030821.1:33340957|33381291	157	-22.73	2 20	13381 13407	22	0.6818	0.8182
chi-miR-103-3p	NC_030821.1:33358612|33374397	157	-22.73	2 20	6487 6513	22	0.6818	0.8182
chi-miR-103-3p	NC_030821.1:33358612|33377845	157	-22.73	2 20	9935 9961	22	0.6818	0.8182
chi-miR-103-3p	NC_030821.1:56966260|56986994	152	-18.42	2 20	20379 20399	18	0.7222	0.7778
chi-miR-103-3p	NC_030822.1:30504840|30518608	158	-22.04	2 21	5531 5556	22	0.6818	0.8182
chi-miR-103-3p	NC_030822.1:44392366|44403408	154	-19.57	2 22	4177 4199	21	0.6667	0.8095
chi-miR-103-3p	NC_030822.1:44399558|44411797	164	-19.02	2 22	8373 8396	21	0.6667	0.8571
chi-miR-103-3p	NC_030822.1:64396626|64441411	154	-19.96	2 21	36488 36513	22	0.6364	0.8182
chi-miR-103-3p	NC_030823.1:29551373|29576861	156	-20.31	2 22	24532 24556	22	0.6818	0.7273
chi-miR-103-3p	NC_030823.1:31887707|32048869	155	-17.15	2 21	118142 118165	20	0.65	0.8
chi-miR-103-3p	NC_030823.1:62034804|62048867	162	-17.62	2 19	13039 13061	17	0.7647	0.8235
chi-miR-103-3p	NC_030824.1:30267374|30279412	150	-24.78	2 21	6618 6643	22	0.7273	0.8182
chi-miR-103-3p	NC_030824.1:31309386|31313878	153	-25.07	2 22	4334 4356	22	0.7727	0.8182
chi-miR-103-3p	NC_030824.1:63839651|63864399	153	-17.18	2 22	8866 8888	20	0.7	0.8
chi-miR-103-3p	NC_030825.1:51617825|51680294	156	-18.46	2 22	53492 53515	21	0.6667	0.7619
chi-miR-103-3p	NC_030826.1:24023181|24033493	153	-16.15	2 20	1360 1381	18	0.6667	0.8333
chi-miR-103-3p	NC_030826.1:25059774|25074993	153	-14.88	2 20	13601 13622	18	0.6667	0.8333
chi-miR-103-3p	NC_030826.1:55072908|55078126	151	-14.28	2 22	2187 2208	20	0.6	0.8
chi-miR-103-3p	NC_030827.1:39057022|39060037	152	-18.02	2 21	1593 1615	19	0.5789	0.7895
chi-miR-103-3p	NC_030827.1:39057022|39061849	152	-18.02	2 21	1593 1615	19	0.5789	0.7895
chi-miR-103-3p	NC_030828.1:55712272|55722389	158	-22.47	3 19	5982 6004	16	0.875	0.9375
chi-miR-103-3p	NC_030828.1:55970725|55989968	156	-19.49	2 22	9234 9257	21	0.7143	0.7143
chi-miR-103-3p	NC_030829.1:1685414|1711275	150	-18.88	2 20	4852 4871	18	0.7778	0.7778
chi-miR-103-3p	NC_030829.1:57384248|57387801	153	-18.54	2 22	191 213	20	0.6	0.75
chi-miR-103-3p	NC_030830.1:15875090|15881571	153	-21.25	2 20	1470 1495	21	0.6667	0.8095
chi-miR-103-3p	NC_030830.1:28430415|28450213	156	-20.21	2 22	17894 17917	21	0.7143	0.8571
chi-miR-103-3p	NC_030831.1:49153220|49174738	157	-20.57	2 17	109 131	16	0.875	0.875
chi-miR-103-3p	NC_030831.1:54852737|54883065	154	-22.56	2 17	7616 7637	15	0.8	0.8667
chi-miR-103-3p	NC_030831.1:58188981|58203217	156	-19.7	2 19	438 459	17	0.7059	0.8824
chi-miR-103-3p	NC_030833.1:5187923|5226464	153	-21.35	2 22	10604 10626	20	0.65	0.85
chi-miR-103-3p	NC_030833.1:19296905|19305623	156	-20.13	2 21	7050 7071	20	0.75	0.8
chi-miR-103-3p	NC_030833.1:24466220|24488947	158	-18.88	2 19	5589 5611	17	0.7647	0.7647
chi-miR-103-3p	NC_030834.1:12181534|12247598	161	-20.52	2 20	53835 53860	21	0.7619	0.8095
chi-miR-103-3p	NC_030834.1:18607920|18638452	160	-26.43	2 22	10547 10570	21	0.7143	0.9048
chi-miR-103-3p	NC_030834.1:18607920|18650811	160	-26.43	2 22	10547 10570	21	0.7143	0.9048
chi-miR-103-3p	NC_030834.1:18627300|18650811	150	-18.85	2 22	12152 12174	21	0.6667	0.7619
chi-miR-103-3p	NC_030836.1:49017142|49064571	163	-26.43	2 20	22788 22810	18	0.7778	0.9444
chi-miR-103-3p	NW_017189516.1:53306830|53322201	150	-22.81	2 21	4378 4403	22	0.6818	0.8636
chi-miR-103-3p	NW_017189517.1:20524904|20536787	165	-21.79	2 22	625 647	20	0.65	0.85
chi-miR-103-3p	NW_017189896.1:107625|145885	152	-16.26	2 19	28651 28672	17	0.7059	0.8235
chi-miR-105a	NC_030808.1:8847975|8886583	155	-21.41	2 21	1715 1737	20	0.7	0.75
chi-miR-105a	NC_030808.1:40203669|40234775	162	-20.26	2 20	6 30	21	0.7619	0.7619
chi-miR-105a	NC_030808.1:142388405|142433828	167	-21.94	2 21	39487 39509	20	0.8	0.8
chi-miR-105a	NC_030810.1:40056419|40078403	150	-14.96	2 11	4987 5008	9	1	1
chi-miR-105a	NC_030810.1:46010440|46027255	153	-16.03	2 14	8770 8791	12	0.8333	0.9167
chi-miR-105a	NC_030810.1:84946448|84965332	151	-15.83	3 21	5912 5934	19	0.7368	0.8947
chi-miR-105a	NC_030810.1:113233862|113259417	154	-14.62	2 16	13150 13172	15	0.8	0.8667
chi-miR-105a	NC_030811.1:5115826|5126553	155	-20.06	3 21	8421 8443	19	0.8421	0.8421
chi-miR-105a	NC_030811.1:56713108|56732640	157	-14.85	2 19	83 105	18	0.7778	0.7778
chi-miR-105a	NC_030812.1:60382442|60452886	151	-11.98	2 16	69436 69457	14	0.7143	0.8571
chi-miR-105a	NC_030812.1:75856321|75861953	164	-18.79	2 21	2242 2263	19	0.7368	0.7895
chi-miR-105a	NC_030814.1:1769240|1802974	154	-12.32	2 21	5556 5579	21	0.7143	0.7619
chi-miR-105a	NC_030814.1:20049003|20173900	160	-16.79	2 17	100222 100243	15	0.8	0.8667
chi-miR-105a	NC_030814.1:20176927|20208824	153	-14.43	2 16	25622 25642	14	0.8571	0.8571
chi-miR-105a	NC_030814.1:20176927|20238577	163	-29.07	2 20	15634 15655	18	0.7778	0.9444
chi-miR-105a	NC_030814.1:20261887|20267569	151	-15.36	2 20	4238 4259	18	0.7222	0.8333
chi-miR-105a	NC_030814.1:20284908|20293231	158	-14.91	2 21	8238 8258	19	0.7368	0.7895
chi-miR-105a	NC_030814.1:51848669|51853253	151	-17.32	2 19	74 93	17	0.7647	0.7647
chi-miR-105a	NC_030814.1:56402560|56427307	150	-12.81	2 16	625 647	15	0.8	0.8
chi-miR-105a	NC_030814.1:56532220|56581054	160	-22.68	2 20	528 547	18	0.7778	0.8333
chi-miR-105a	NC_030814.1:56550226|56561419	151	-18.04	2 21	1088 1110	20	0.65	0.75
chi-miR-105a	NC_030814.1:56550226|56568783	151	-18.04	2 21	8452 8474	20	0.65	0.75
chi-miR-105a	NC_030814.1:56550226|56575689	151	-18.04	2 21	15358 15380	20	0.65	0.75
chi-miR-105a	NC_030814.1:56550226|56581054	160	-22.68	2 20	528 547	18	0.7778	0.8333
chi-miR-105a	NC_030814.1:75848324|75868791	150	-11.07	2 16	19104 19127	16	0.75	0.8125
chi-miR-105a	NC_030815.1:26849340|26973971	152	-19.8	2 13	55379 55400	11	0.9091	0.9091
chi-miR-105a	NC_030815.1:59237440|59244341	151	-15.2	2 21	3016 3040	22	0.6364	0.7273
chi-miR-105a	NC_030815.1:77292743|77296623	160	-21.08	2 21	2249 2270	19	0.6842	0.7895
chi-miR-105a	NC_030816.1:19670043|19696979	152	-15.2	2 19	22732 22752	17	0.7647	0.7647
chi-miR-105a	NC_030816.1:26231856|26242268	153	-21	2 19	5454 5477	19	0.7368	0.7368
chi-miR-105a	NC_030816.1:83819802|83825048	153	-20.48	2 21	4709 4728	19	0.6842	0.7895
chi-miR-105a	NC_030817.1:31386779|31408907	162	-23.72	2 21	12235 12258	21	0.7619	0.8095
chi-miR-105a	NC_030817.1:48462566|48476829	158	-15.14	2 16	3642 3664	15	0.8667	0.8667
chi-miR-105a	NC_030817.1:49128465|49146942	152	-19.95	2 21	5401 5422	19	0.6842	0.6842
chi-miR-105a	NC_030817.1:49128465|49168912	155	-13.16	2 20	29411 29432	18	0.6667	0.7778
chi-miR-105a	NC_030817.1:50314469|50335866	150	-20.73	2 21	2591 2618	25	0.64	0.72
chi-miR-105a	NC_030817.1:62621713|62726109	156	-21.53	2 21	69018 69042	23	0.7391	0.7826
chi-miR-105a	NC_030818.1:14063134|14072378	186	-33.58	2 19	2446 2467	17	0.9412	1
chi-miR-105a	NC_030818.1:14068747|14072378	186	-33.58	2 19	2446 2467	17	0.9412	1
chi-miR-105a	NC_030818.1:14168276|14188222	156	-21.94	2 20	10971 10990	18	0.7222	0.8333
chi-miR-105a	NC_030818.1:15626959|15652199	152	-15.47	2 17	9107 9128	15	0.7333	0.8
chi-miR-105a	NC_030818.1:25628130|25661509	161	-19.62	2 18	17992 18013	16	0.75	0.875
chi-miR-105a	NC_030818.1:37613503|37618604	150	-14.93	2 20	4154 4177	20	0.7	0.7
chi-miR-105a	NC_030818.1:87600884|87608133	160	-18.17	2 13	5950 5971	11	1	1
chi-miR-105a	NC_030819.1:31580258|31627529	159	-12.84	2 16	11247 11268	14	0.8571	0.8571
chi-miR-105a	NC_030820.1:20998062|21033087	157	-14.55	2 14	5748 5769	12	0.9167	0.9167
chi-miR-105a	NC_030820.1:37909806|37923941	150	-14.45	2 16	10495 10517	15	0.8	0.8
chi-miR-105a	NC_030820.1:52393179|52407237	154	-13.89	2 21	11613 11637	22	0.7273	0.7273
chi-miR-105a	NC_030821.1:12624379|12644124	158	-18.69	2 16	1128 1150	15	0.8	0.9333
chi-miR-105a	NC_030821.1:45082123|45091503	153	-13.78	2 16	7961 7981	14	0.8571	0.8571
chi-miR-105a	NC_030821.1:56966260|56986994	153	-18.99	2 20	236 254	18	0.8333	0.8333
chi-miR-105a	NC_030822.1:25679460|25682267	152	-24.79	2 21	2667 2685	19	0.7895	0.8421
chi-miR-105a	NC_030822.1:30504840|30518608	163	-18.27	2 16	1431 1452	14	0.8571	0.9286
chi-miR-105a	NC_030822.1:44392366|44403408	159	-23.22	2 21	2007 2030	21	0.6667	0.8095
chi-miR-105a	NC_030823.1:22795123|22804848	170	-24.9	2 21	3183 3207	22	0.8182	0.8182
chi-miR-105a	NC_030823.1:29551373|29576861	157	-18.72	2 20	2852 2872	18	0.7778	0.7778
chi-miR-105a	NC_030823.1:31887707|32048869	164	-22.13	2 21	83816 83835	19	0.7895	0.8947
chi-miR-105a	NC_030826.1:19787557|19789939	162	-27.18	3 21	527 547	18	0.8889	0.9444
chi-miR-105a	NC_030826.1:24023181|24033493	158	-16.94	2 21	5716 5736	19	0.6842	0.8421
chi-miR-105a	NC_030826.1:25059774|25074993	157	-21.8	2 20	9965 9988	20	0.75	0.8
chi-miR-105a	NC_030826.1:45767696|45769067	154	-19.58	2 21	1259 1279	19	0.6842	0.7895
chi-miR-105a	NC_030826.1:55072908|55078126	150	-15.24	2 19	1239 1260	17	0.7647	0.8235
chi-miR-105a	NC_030827.1:23265365|23275737	156	-13.79	2 21	782 803	19	0.6842	0.7368
chi-miR-105a	NC_030828.1:55712272|55722389	159	-14.41	2 20	3147 3168	18	0.7222	0.7778
chi-miR-105a	NC_030828.1:55970725|55989968	156	-17.31	2 19	6963 6986	19	0.7895	0.7895
chi-miR-105a	NC_030828.1:59411713|59417342	170	-25.87	2 20	5206 5228	19	0.8421	0.8421
chi-miR-105a	NC_030829.1:1685414|1711275	159	-17.43	2 16	15990 16011	14	0.8571	0.8571
chi-miR-105a	NC_030829.1:1692204|1705469	159	-17.43	2 16	10184 10205	14	0.8571	0.8571
chi-miR-105a	NC_030829.1:36786792|36808177	161	-19.03	2 20	5467 5487	18	0.7778	0.8333
chi-miR-105a	NC_030830.1:3336248|3359893	152	-14.46	2 21	14846 14865	19	0.7368	0.7895
chi-miR-105a	NC_030830.1:15875090|15881571	150	-13.23	2 19	3898 3919	17	0.6471	0.7647
chi-miR-105a	NC_030831.1:49153220|49174738	150	-13.45	2 11	9085 9106	9	1	1
chi-miR-105a	NC_030833.1:19296905|19305623	154	-14.64	2 21	4069 4093	22	0.7273	0.7273
chi-miR-105a	NC_030833.1:24466220|24488947	158	-15.65	2 15	18762 18783	13	0.8462	0.9231
chi-miR-105a	NC_030834.1:12181534|12247598	155	-13.72	2 17	5084 5106	16	0.8125	0.8125
chi-miR-105a	NC_030834.1:36843312|36844429	151	-16.19	3 20	637 658	17	0.7647	0.8824
chi-miR-105a	NC_030835.1:36844298|36846808	163	-22.28	2 20	535 556	18	0.8333	0.8889
chi-miR-105a	NC_030836.1:49017142|49064571	160	-23.08	2 19	20944 20969	21	0.7619	0.8095
chi-miR-105a	NW_017189516.1:21137781|21153119	155	-17.25	2 12	4653 4674	10	1	1
chi-miR-105a	NW_017189516.1:53306830|53322201	154	-14.69	2 21	8450 8474	22	0.7273	0.7273
chi-miR-105a	NW_017189517.1:20524904|20536787	151	-13.73	2 19	487 508	18	0.7778	0.7778
chi-miR-105a	NW_017189896.1:107625|145885	160	-14.9	2 19	15062 15082	17	0.8235	0.8235
chi-miR-106a-5p	NC_030808.1:8847975|8886583	153	-18.11	2 22	34797 34817	20	0.7	0.75
chi-miR-106a-5p	NC_030808.1:40203669|40234775	161	-18.67	2 23	30966 30990	22	0.6818	0.7727
chi-miR-106a-5p	NC_030808.1:40225918|40234775	161	-18.67	2 23	8717 8741	22	0.6818	0.7727
chi-miR-106a-5p	NC_030808.1:142388405|142433828	166	-19.47	2 19	44928 44951	17	0.7647	0.8824
chi-miR-106a-5p	NC_030808.1:148506008|148509910	156	-14.96	2 23	694 716	21	0.6667	0.7619
chi-miR-106a-5p	NC_030809.1:106388266|106406530	164	-19.85	2 22	8941 8965	21	0.7143	0.8095
chi-miR-106a-5p	NC_030809.1:106427830|106442766	161	-19.03	2 20	14908 14930	18	0.7778	0.8333
chi-miR-106a-5p	NC_030810.1:41133689|41157200	159	-17.62	2 20	15952 15975	18	0.7778	0.8889
chi-miR-106a-5p	NC_030810.1:46010440|46027255	153	-19.31	2 23	13225 13249	22	0.6818	0.8182
chi-miR-106a-5p	NC_030810.1:84946448|84965332	165	-21.19	2 23	17205 17232	25	0.68	0.76
chi-miR-106a-5p	NC_030811.1:1249327|1253045	154	-14.68	2 23	280 301	21	0.6667	0.8095
chi-miR-106a-5p	NC_030811.1:4725809|4738417	157	-13.68	2 23	742 767	23	0.6522	0.7391
chi-miR-106a-5p	NC_030811.1:56713108|56732640	152	-17.34	2 23	12125 12153	26	0.6154	0.7308
chi-miR-106a-5p	NC_030811.1:109993800|110001532	157	-18	2 23	7688 7713	23	0.6522	0.7391
chi-miR-106a-5p	NC_030812.1:60382442|60452886	155	-15.02	2 12	11954 11977	10	1	1
chi-miR-106a-5p	NC_030812.1:75856321|75861953	158	-12.04	2 23	5112 5135	21	0.619	0.7619
chi-miR-106a-5p	NC_030812.1:113584493|113589629	151	-25.67	2 22	1378 1404	23	0.7391	0.7826
chi-miR-106a-5p	NC_030813.1:22759655|22769390	152	-16.66	2 23	6818 6844	24	0.625	0.75
chi-miR-106a-5p	NC_030813.1:85981695|85987343	161	-17.73	2 22	2807 2830	20	0.65	0.8
chi-miR-106a-5p	NC_030813.1:113574977|113616477	161	-21.68	2 23	5788 5812	22	0.6364	0.8182
chi-miR-106a-5p	NC_030814.1:1769240|1802974	161	-18.14	2 22	6228 6251	20	0.7	0.75
chi-miR-106a-5p	NC_030814.1:20049003|20173900	161	-15.33	2 23	96897 96921	22	0.6818	0.7727
chi-miR-106a-5p	NC_030814.1:20163494|20177111	159	-18.04	2 21	7741 7765	20	0.65	0.85
chi-miR-106a-5p	NC_030814.1:20176927|20208824	153	-15.2	2 20	9402 9428	21	0.7143	0.7619
chi-miR-106a-5p	NC_030814.1:20176927|20238577	153	-15.2	2 20	39155 39181	21	0.7143	0.7619
chi-miR-106a-5p	NC_030814.1:48569499|48572923	155	-19.51	2 23	934 958	23	0.7391	0.8261
chi-miR-106a-5p	NC_030814.1:52545381|52555280	170	-20.19	2 19	2435 2458	17	0.8235	0.8824
chi-miR-106a-5p	NC_030814.1:56402560|56427307	159	-14.64	2 22	22641 22663	20	0.7	0.8
chi-miR-106a-5p	NC_030814.1:56532220|56581054	161	-16.77	2 22	34702 34725	20	0.65	0.8
chi-miR-106a-5p	NC_030814.1:56550226|56561419	153	-20.34	2 22	2603 2626	20	0.65	0.7
chi-miR-106a-5p	NC_030814.1:56550226|56568783	153	-16.55	2 23	6663 6688	23	0.6087	0.7391
chi-miR-106a-5p	NC_030814.1:56550226|56575689	153	-16.55	2 23	13569 13594	23	0.6087	0.7391
chi-miR-106a-5p	NC_030814.1:56550226|56581054	153	-16.55	2 23	18934 18959	23	0.6087	0.7391
chi-miR-106a-5p	NC_030814.1:75848324|75868791	158	-17.51	2 20	14527 14551	19	0.7368	0.7895
chi-miR-106a-5p	NC_030814.1:84193926|84212544	159	-18.62	2 22	17352 17377	22	0.7273	0.7727
chi-miR-106a-5p	NC_030815.1:9411355|9431282	156	-15.75	2 22	16421 16446	22	0.6364	0.7727
chi-miR-106a-5p	NC_030815.1:26849340|26973971	165	-17.98	2 22	32245 32268	20	0.65	0.85
chi-miR-106a-5p	NC_030815.1:59237440|59244341	152	-14.12	2 23	3502 3522	21	0.7143	0.8095
chi-miR-106a-5p	NC_030815.1:62552612|62561865	156	-17.92	2 23	2909 2936	25	0.68	0.72
chi-miR-106a-5p	NC_030815.1:76944795|76962878	155	-18.4	2 22	5550 5572	20	0.7	0.9
chi-miR-106a-5p	NC_030816.1:27069660|27079364	163	-16.78	2 23	3467 3488	21	0.7143	0.8095
chi-miR-106a-5p	NC_030816.1:27069660|27087628	163	-16.78	2 23	3467 3488	21	0.7143	0.8095
chi-miR-106a-5p	NC_030816.1:83819802|83825048	157	-19.03	2 16	3253 3275	14	0.8571	0.9286
chi-miR-106a-5p	NC_030817.1:10520599|10522437	155	-14.57	2 22	255 277	20	0.7	0.75
chi-miR-106a-5p	NC_030817.1:31386779|31408907	151	-17.81	2 23	6070 6098	26	0.6154	0.7692
chi-miR-106a-5p	NC_030817.1:49128465|49146942	168	-18.23	2 23	1166 1188	21	0.7143	0.8571
chi-miR-106a-5p	NC_030817.1:49128465|49168912	168	-18.23	2 23	1166 1188	21	0.7143	0.8571
chi-miR-106a-5p	NC_030817.1:50314469|50335866	163	-16.78	2 23	17956 17977	21	0.7143	0.8095
chi-miR-106a-5p	NC_030817.1:59837163|59860672	159	-20.99	2 21	59 83	20	0.75	0.75
chi-miR-106a-5p	NC_030817.1:62621713|62726109	162	-15.85	2 19	11045 11068	17	0.7647	0.8235
chi-miR-106a-5p	NC_030817.1:65945161|65987511	160	-19.92	2 19	1836 1858	17	0.8235	0.8235
chi-miR-106a-5p	NC_030817.1:81969410|81977697	164	-17.14	2 21	666 689	19	0.7368	0.7895
chi-miR-106a-5p	NC_030817.1:90657471|90661453	150	-13.93	3 23	2670 2693	20	0.65	0.85
chi-miR-106a-5p	NC_030818.1:14063134|14072378	160	-18.29	2 23	6885 6912	25	0.68	0.76
chi-miR-106a-5p	NC_030818.1:15626959|15652199	160	-16.98	2 23	1928 1950	21	0.7143	0.7619
chi-miR-106a-5p	NC_030818.1:15636370|15652199	150	-14.78	2 16	2591 2616	16	0.75	0.8125
chi-miR-106a-5p	NC_030818.1:25628130|25661509	166	-23.48	2 21	8668 8693	21	0.7619	0.8571
chi-miR-106a-5p	NC_030818.1:67596175|67603898	158	-15.31	2 17	1777 1799	15	0.8	0.9333
chi-miR-106a-5p	NC_030818.1:78230041|78244842	150	-16.66	2 19	9156 9179	17	0.6471	0.7647
chi-miR-106a-5p	NC_030818.1:87600884|87608133	151	-15.18	2 23	1420 1441	21	0.7143	0.8095
chi-miR-106a-5p	NC_030818.1:93821765|93844312	176	-20.63	2 23	15469 15491	21	0.7619	0.9048
chi-miR-106a-5p	NC_030819.1:31580258|31627529	159	-17.22	2 23	11633 11654	21	0.6667	0.8095
chi-miR-106a-5p	NC_030820.1:20998062|21033087	154	-14.98	2 23	2311 2332	21	0.7143	0.7619
chi-miR-106a-5p	NC_030820.1:29158878|29165143	156	-15.02	2 23	3379 3401	21	0.619	0.8095
chi-miR-106a-5p	NC_030820.1:32826780|32843754	158	-14.17	2 22	6787 6808	20	0.7	0.8
chi-miR-106a-5p	NC_030820.1:42296928|42306408	164	-23.06	2 20	7791 7814	19	0.8421	0.8421
chi-miR-106a-5p	NC_030821.1:12624379|12644124	165	-17.5	2 23	12157 12181	22	0.7273	0.7727
chi-miR-106a-5p	NC_030821.1:33340957|33359738	170	-19.62	2 23	3728 3751	21	0.7143	0.8095
chi-miR-106a-5p	NC_030821.1:33340957|33374397	170	-19.62	2 23	18387 18410	21	0.7143	0.8095
chi-miR-106a-5p	NC_030821.1:33340957|33377845	170	-19.62	2 23	21835 21858	21	0.7143	0.8095
chi-miR-106a-5p	NC_030821.1:33340957|33380537	170	-19.62	2 23	24527 24550	21	0.7143	0.8095
chi-miR-106a-5p	NC_030821.1:33340957|33381291	170	-19.62	2 23	25281 25304	21	0.7143	0.8095
chi-miR-106a-5p	NC_030821.1:33358612|33374397	154	-15.11	2 23	14116 14139	21	0.619	0.7143
chi-miR-106a-5p	NC_030821.1:33358612|33377845	154	-15.11	2 23	17564 17587	21	0.619	0.7143
chi-miR-106a-5p	NC_030821.1:56966260|56986994	151	-17.81	2 23	12865 12893	26	0.6154	0.7692
chi-miR-106a-5p	NC_030822.1:30504840|30518608	159	-18.01	2 21	3174 3199	21	0.6667	0.8095
chi-miR-106a-5p	NC_030822.1:44399558|44411797	154	-15.6	2 23	3921 3944	21	0.6667	0.8095
chi-miR-106a-5p	NC_030822.1:64396626|64441411	156	-20.18	3 21	4820 4843	18	0.7778	0.8889
chi-miR-106a-5p	NC_030823.1:22795123|22804848	153	-21.89	2 23	6217 6237	21	0.7143	0.7619
chi-miR-106a-5p	NC_030823.1:29551373|29576861	153	-14.66	2 22	1667 1690	20	0.6	0.75
chi-miR-106a-5p	NC_030823.1:31887707|32048869	159	-15.49	2 20	70528 70551	18	0.7222	0.7778
chi-miR-106a-5p	NC_030823.1:66082332|66092982	153	-12.04	2 23	5948 5972	22	0.6364	0.7273
chi-miR-106a-5p	NC_030824.1:13083954|13103159	151	-17.61	2 23	7210 7238	26	0.6154	0.7692
chi-miR-106a-5p	NC_030824.1:63839651|63864399	156	-13.82	2 22	18396 18420	21	0.6667	0.7619
chi-miR-106a-5p	NC_030825.1:51617825|51680294	163	-13.39	2 23	51012 51033	21	0.7619	0.7619
chi-miR-106a-5p	NC_030826.1:25059774|25074993	160	-14.37	2 23	6038 6060	21	0.6667	0.8095
chi-miR-106a-5p	NC_030826.1:48179938|48192275	151	-17.06	2 23	5355 5383	26	0.6154	0.7692
chi-miR-106a-5p	NC_030827.1:23265365|23275737	151	-17.81	2 23	3067 3095	26	0.6154	0.7692
chi-miR-106a-5p	NC_030827.1:32683050|32684958	152	-16.37	2 18	324 348	17	0.7647	0.7647
chi-miR-106a-5p	NC_030827.1:39057022|39060037	153	-18.8	2 23	943 967	22	0.6364	0.8636
chi-miR-106a-5p	NC_030827.1:39057022|39061849	153	-18.8	2 23	943 967	22	0.6364	0.8636
chi-miR-106a-5p	NC_030828.1:55712272|55722389	166	-18.1	2 23	123 146	21	0.7143	0.9048
chi-miR-106a-5p	NC_030828.1:55970725|55989968	158	-29.21	2 23	13054 13077	21	0.7619	0.9048
chi-miR-106a-5p	NC_030829.1:1685414|1711275	165	-26.1	2 23	18764 18789	23	0.7391	0.8696
chi-miR-106a-5p	NC_030829.1:1692204|1705469	165	-26.1	2 23	12958 12983	23	0.7391	0.8696
chi-miR-106a-5p	NC_030829.1:30515090|30520814	157	-18.31	2 22	2316 2336	20	0.75	0.75
chi-miR-106a-5p	NC_030829.1:36786792|36808177	163	-21.64	2 23	12396 12420	23	0.6957	0.8261
chi-miR-106a-5p	NC_030829.1:57384248|57387801	153	-24.5	2 23	1668 1692	22	0.7273	0.7727
chi-miR-106a-5p	NC_030830.1:3336248|3359893	158	-20.01	2 23	18243 18266	21	0.619	0.7619
chi-miR-106a-5p	NC_030830.1:28430415|28450213	162	-20.04	2 22	3033 3056	21	0.7143	0.8571
chi-miR-106a-5p	NC_030831.1:37322091|37326775	150	-13.4	2 19	2595 2618	17	0.7059	0.8824
chi-miR-106a-5p	NC_030831.1:49153220|49174738	157	-15.29	2 23	9413 9438	23	0.7391	0.7826
chi-miR-106a-5p	NC_030831.1:54852737|54883065	158	-15.31	2 22	63 84	20	0.75	0.75
chi-miR-106a-5p	NC_030831.1:58188981|58203217	159	-20.69	2 23	6465 6491	24	0.6667	0.8333
chi-miR-106a-5p	NC_030832.1:9541118|9542996	153	-23.66	2 23	440 465	23	0.7826	0.8261
chi-miR-106a-5p	NC_030832.1:32595410|32605566	151	-19.15	3 23	3957 3978	20	0.75	0.85
chi-miR-106a-5p	NC_030833.1:5187923|5226464	151	-21.4	2 18	2297 2323	19	0.6842	0.8421
chi-miR-106a-5p	NC_030833.1:6022146|6032115	162	-20.33	2 21	6165 6191	22	0.7273	0.8182
chi-miR-106a-5p	NC_030833.1:24466220|24488947	161	-15.01	2 22	22653 22676	20	0.7	0.75
chi-miR-106a-5p	NC_030834.1:12181534|12247598	161	-20.9	2 23	16022 16048	24	0.6667	0.75
chi-miR-106a-5p	NC_030834.1:18607920|18638452	155	-18.32	2 22	28634 28661	24	0.6667	0.75
chi-miR-106a-5p	NC_030834.1:18607920|18650811	155	-18.32	2 22	28634 28661	24	0.6667	0.75
chi-miR-106a-5p	NC_030834.1:18627300|18650811	155	-18.32	2 22	9254 9281	24	0.6667	0.75
chi-miR-106a-5p	NC_030835.1:20797306|20800318	152	-14.7	2 20	1135 1156	18	0.7222	0.7778
chi-miR-106a-5p	NC_030836.1:49017142|49064571	162	-21.48	2 20	7256 7280	19	0.7368	0.8421
chi-miR-106a-5p	NW_017189516.1:53306830|53322201	152	-22.49	3 21	10037 10060	18	0.7222	0.8889
chi-miR-106a-5p	NW_017189517.1:20524904|20536787	157	-17.49	2 20	503 529	21	0.7619	0.7619
chi-miR-106b-5p	NC_030808.1:8847975|8886583	155	-17.91	2 18	34794 34817	19	0.7368	0.8421
chi-miR-106b-5p	NC_030808.1:40203669|40234775	165	-19.2	2 19	30969 30990	18	0.7778	0.8889
chi-miR-106b-5p	NC_030808.1:40225918|40234775	165	-19.2	2 19	8720 8741	18	0.7778	0.8889
chi-miR-106b-5p	NC_030808.1:142388405|142433828	158	-13.67	2 19	44931 44951	17	0.7059	0.8235
chi-miR-106b-5p	NC_030808.1:148506008|148509910	153	-11.52	2 20	697 716	18	0.6667	0.8333
chi-miR-106b-5p	NC_030809.1:106388266|106406530	158	-16.91	2 20	8944 8965	19	0.7368	0.7895
chi-miR-106b-5p	NC_030809.1:106427830|106442766	153	-15.66	2 20	14911 14930	18	0.7222	0.7778
chi-miR-106b-5p	NC_030810.1:40056419|40078403	155	-19.03	2 12	13168 13188	10	1	1
chi-miR-106b-5p	NC_030810.1:41133689|41157200	155	-17.4	2 20	2534 2552	18	0.7778	0.8333
chi-miR-106b-5p	NC_030810.1:84946448|84965332	154	-19.18	2 20	17208 17232	22	0.6364	0.7727
chi-miR-106b-5p	NC_030811.1:4725809|4738417	154	-16.3	2 20	745 767	20	0.65	0.8
chi-miR-106b-5p	NC_030811.1:56713108|56732640	155	-16.53	2 20	12135 12153	18	0.7778	0.8333
chi-miR-106b-5p	NC_030811.1:109993800|110001532	163	-18.93	2 16	7693 7713	14	0.8571	0.9286
chi-miR-106b-5p	NC_030812.1:60382442|60452886	158	-13.44	2 20	43796 43817	19	0.7368	0.7895
chi-miR-106b-5p	NC_030812.1:75856321|75861953	158	-15.47	2 15	5115 5135	13	0.8462	0.9231
chi-miR-106b-5p	NC_030813.1:22759655|22769390	157	-16.34	2 14	6824 6844	12	0.9167	0.9167
chi-miR-106b-5p	NC_030813.1:85981695|85987343	155	-14.42	2 19	2812 2830	17	0.7647	0.8235
chi-miR-106b-5p	NC_030813.1:113574977|113616477	153	-17.2	2 14	5792 5812	12	0.8333	0.9167
chi-miR-106b-5p	NC_030814.1:1769240|1802974	155	-17.24	2 20	6231 6251	18	0.7222	0.7222
chi-miR-106b-5p	NC_030814.1:20049003|20173900	155	-16.43	2 20	123615 123635	18	0.6111	0.8333
chi-miR-106b-5p	NC_030814.1:20163494|20177111	154	-16.95	2 20	7744 7765	19	0.6842	0.7895
chi-miR-106b-5p	NC_030814.1:20176927|20208824	157	-16.99	2 19	8797 8819	19	0.7368	0.7895
chi-miR-106b-5p	NC_030814.1:20176927|20238577	157	-16.99	2 19	38550 38572	19	0.7368	0.7895
chi-miR-106b-5p	NC_030814.1:52545381|52555280	166	-20.75	2 19	2438 2458	17	0.8235	0.8235
chi-miR-106b-5p	NC_030814.1:56402560|56427307	153	-15.49	2 20	22644 22663	18	0.6667	0.8333
chi-miR-106b-5p	NC_030814.1:56532220|56581054	159	-19.56	2 17	20321 20342	16	0.8125	0.875
chi-miR-106b-5p	NC_030814.1:56550226|56561419	159	-19.56	2 17	686 707	16	0.8125	0.875
chi-miR-106b-5p	NC_030814.1:56550226|56568783	159	-19.56	2 17	8050 8071	16	0.8125	0.875
chi-miR-106b-5p	NC_030814.1:56550226|56575689	159	-19.56	2 17	14956 14977	16	0.8125	0.875
chi-miR-106b-5p	NC_030814.1:56550226|56581054	159	-19.56	2 17	20321 20342	16	0.8125	0.875
chi-miR-106b-5p	NC_030814.1:75848324|75868791	161	-18.85	2 19	18606 18627	18	0.7778	0.8333
chi-miR-106b-5p	NC_030814.1:84193926|84212544	157	-17.59	2 19	17356 17377	18	0.7222	0.8333
chi-miR-106b-5p	NC_030815.1:9411355|9431282	158	-17.91	2 15	16426 16446	13	0.8462	0.9231
chi-miR-106b-5p	NC_030815.1:26849340|26973971	167	-21.34	2 20	32248 32268	18	0.7222	0.8889
chi-miR-106b-5p	NC_030815.1:59237440|59244341	151	-13.74	2 20	3504 3522	18	0.7222	0.8333
chi-miR-106b-5p	NC_030815.1:62552612|62561865	153	-16.72	2 20	7646 7665	18	0.6667	0.8333
chi-miR-106b-5p	NC_030815.1:76944795|76962878	157	-23.38	2 20	5553 5572	18	0.7778	0.9444
chi-miR-106b-5p	NC_030816.1:27069660|27079364	151	-14.51	2 19	3470 3488	17	0.7059	0.8235
chi-miR-106b-5p	NC_030816.1:27069660|27087628	151	-14.51	2 19	3470 3488	17	0.7059	0.8235
chi-miR-106b-5p	NC_030816.1:83819802|83825048	159	-15.77	2 17	2742 2763	16	0.8125	0.875
chi-miR-106b-5p	NC_030817.1:31386779|31408907	155	-15.85	2 20	6080 6098	18	0.7778	0.8333
chi-miR-106b-5p	NC_030817.1:49128465|49146942	171	-20.22	2 20	1168 1188	18	0.7778	0.8889
chi-miR-106b-5p	NC_030817.1:49128465|49168912	171	-20.22	2 20	1168 1188	18	0.7778	0.8889
chi-miR-106b-5p	NC_030817.1:50314469|50335866	151	-14.51	2 19	17959 17977	17	0.7059	0.8235
chi-miR-106b-5p	NC_030817.1:59837163|59860672	162	-20.31	2 20	62 83	19	0.7895	0.7895
chi-miR-106b-5p	NC_030817.1:62621713|62726109	154	-11.24	2 19	11048 11068	17	0.7059	0.7647
chi-miR-106b-5p	NC_030817.1:65945161|65987511	164	-20.6	2 19	1839 1858	17	0.8235	0.8824
chi-miR-106b-5p	NC_030817.1:81969410|81977697	168	-20.69	2 17	7250 7270	15	0.8667	0.9333
chi-miR-106b-5p	NC_030818.1:14063134|14072378	152	-19.06	2 20	6888 6912	22	0.7273	0.7727
chi-miR-106b-5p	NC_030818.1:14168276|14188222	155	-20.36	2 20	6271 6291	18	0.7778	0.8333
chi-miR-106b-5p	NC_030818.1:15626959|15652199	153	-13.04	2 19	2802 2823	18	0.6667	0.8333
chi-miR-106b-5p	NC_030818.1:25628130|25661509	156	-21.05	2 18	8672 8693	17	0.7647	0.8235
chi-miR-106b-5p	NC_030818.1:67596175|67603898	156	-15.85	2 20	2958 2976	18	0.7778	0.7778
chi-miR-106b-5p	NC_030818.1:78230041|78244842	154	-13.64	2 19	9159 9179	17	0.6471	0.8235
chi-miR-106b-5p	NC_030818.1:93821765|93844312	167	-17.8	2 20	15471 15491	18	0.7222	0.8889
chi-miR-106b-5p	NC_030819.1:31580258|31627529	159	-18.3	2 19	9075 9095	18	0.7778	0.8889
chi-miR-106b-5p	NC_030820.1:20998062|21033087	151	-15.2	2 20	29086 29105	19	0.7368	0.7895
chi-miR-106b-5p	NC_030820.1:32826780|32843754	152	-13.32	2 18	16554 16575	17	0.7059	0.8235
chi-miR-106b-5p	NC_030820.1:42296928|42306408	160	-21.67	2 18	8372 8393	17	0.8235	0.8235
chi-miR-106b-5p	NC_030821.1:12624379|12644124	152	-14.69	2 20	12163 12181	18	0.7222	0.7778
chi-miR-106b-5p	NC_030821.1:33340957|33359738	153	-16.12	2 19	3729 3751	19	0.6842	0.7895
chi-miR-106b-5p	NC_030821.1:33340957|33374397	154	-13.97	2 19	14119 14139	17	0.7059	0.7647
chi-miR-106b-5p	NC_030821.1:33340957|33377845	154	-13.97	2 19	17567 17587	17	0.7059	0.7647
chi-miR-106b-5p	NC_030821.1:33340957|33380537	154	-13.97	2 19	20259 20279	17	0.7059	0.7647
chi-miR-106b-5p	NC_030821.1:33340957|33381291	154	-13.97	2 19	21013 21033	17	0.7059	0.7647
chi-miR-106b-5p	NC_030821.1:33358612|33374397	154	-13.97	2 19	14119 14139	17	0.7059	0.7647
chi-miR-106b-5p	NC_030821.1:33358612|33377845	154	-13.97	2 19	17567 17587	17	0.7059	0.7647
chi-miR-106b-5p	NC_030821.1:56966260|56986994	155	-15.85	2 20	12875 12893	18	0.7778	0.8333
chi-miR-106b-5p	NC_030822.1:30504840|30518608	158	-17.53	2 20	3177 3199	20	0.7	0.8
chi-miR-106b-5p	NC_030822.1:44399558|44411797	155	-17.85	2 20	3924 3944	18	0.7222	0.8889
chi-miR-106b-5p	NC_030822.1:64396626|64441411	153	-15.56	2 20	41953 41976	21	0.7143	0.7619
chi-miR-106b-5p	NC_030823.1:29551373|29576861	157	-25.37	2 20	23617 23636	18	0.7778	0.9444
chi-miR-106b-5p	NC_030823.1:31887707|32048869	159	-20.82	2 20	49631 49651	18	0.7778	0.8889
chi-miR-106b-5p	NC_030823.1:66082332|66092982	154	-12.97	2 20	5951 5972	19	0.6842	0.7895
chi-miR-106b-5p	NC_030824.1:13083954|13103159	155	-18.04	2 20	7220 7238	18	0.7778	0.8333
chi-miR-106b-5p	NC_030824.1:63839651|63864399	162	-17.73	2 19	18400 18420	17	0.7647	0.8235
chi-miR-106b-5p	NC_030825.1:51617825|51680294	155	-15.85	2 20	11022 11040	18	0.7778	0.8333
chi-miR-106b-5p	NC_030826.1:25059774|25074993	155	-15.85	2 20	3176 3194	18	0.7778	0.8333
chi-miR-106b-5p	NC_030826.1:48179938|48192275	155	-15.85	2 20	5365 5383	18	0.7778	0.8333
chi-miR-106b-5p	NC_030827.1:23265365|23275737	155	-15.85	2 20	3077 3095	18	0.7778	0.8333
chi-miR-106b-5p	NC_030827.1:32683050|32684958	156	-19.62	2 18	327 348	17	0.7647	0.8235
chi-miR-106b-5p	NC_030828.1:55712272|55722389	151	-16.97	2 16	9160 9180	14	0.8571	0.9286
chi-miR-106b-5p	NC_030828.1:55970725|55989968	156	-14.68	2 17	14733 14753	15	0.6667	0.9333
chi-miR-106b-5p	NC_030829.1:1685414|1711275	156	-18.13	2 13	13579 13599	11	0.9091	1
chi-miR-106b-5p	NC_030829.1:1692204|1705469	156	-18.13	2 13	7773 7793	11	0.9091	1
chi-miR-106b-5p	NC_030829.1:30515090|30520814	157	-16.19	2 14	2316 2336	12	0.9167	0.9167
chi-miR-106b-5p	NC_030829.1:36786792|36808177	154	-16.65	2 20	12398 12420	20	0.65	0.8
chi-miR-106b-5p	NC_030830.1:3336248|3359893	152	-24.84	2 20	7228 7248	19	0.7895	0.8947
chi-miR-106b-5p	NC_030830.1:28430415|28450213	163	-18.92	2 17	14805 14826	16	0.875	0.875
chi-miR-106b-5p	NC_030831.1:49153220|49174738	159	-15.13	2 16	21238 21258	14	0.8571	0.8571
chi-miR-106b-5p	NC_030831.1:54852737|54883065	156	-14.55	2 20	66 84	18	0.7778	0.7778
chi-miR-106b-5p	NC_030831.1:58188981|58203217	161	-18.15	2 19	6470 6491	18	0.7222	0.8889
chi-miR-106b-5p	NC_030832.1:32595410|32605566	152	-10.17	2 19	5388 5407	17	0.7059	0.8235
chi-miR-106b-5p	NC_030833.1:5187923|5226464	155	-19.54	2 18	2300 2323	19	0.7368	0.8421
chi-miR-106b-5p	NC_030833.1:6022146|6032115	152	-13.71	2 19	6172 6191	17	0.7059	0.8235
chi-miR-106b-5p	NC_030833.1:24466220|24488947	151	-14.73	2 16	22656 22676	14	0.7857	0.7857
chi-miR-106b-5p	NC_030834.1:12181534|12247598	163	-26.89	3 20	38448 38468	17	0.8824	0.9412
chi-miR-106b-5p	NC_030834.1:18607920|18638452	155	-20.04	2 20	28798 28818	18	0.6667	0.9444
chi-miR-106b-5p	NC_030834.1:18607920|18650811	159	-16.14	2 20	40687 40707	18	0.6667	0.8333
chi-miR-106b-5p	NC_030834.1:18627300|18650811	159	-16.14	2 20	21307 21327	18	0.6667	0.8333
chi-miR-106b-5p	NC_030835.1:20797306|20800318	155	-15.49	2 12	2344 2364	10	1	1
chi-miR-106b-5p	NC_030835.1:36844298|36846808	151	-12.17	2 20	2054 2074	18	0.6111	0.7778
chi-miR-106b-5p	NC_030836.1:49017142|49064571	158	-17.63	2 20	7259 7280	19	0.7368	0.7895
chi-miR-106b-5p	NW_017189517.1:20524904|20536787	165	-19.89	2 20	506 529	21	0.8095	0.8095
chi-miR-106b-3p	NC_030808.1:8847975|8886583	154	-23.66	3 19	11691 11710	16	0.8125	0.9375
chi-miR-106b-3p	NC_030808.1:142388405|142433828	150	-18.78	2 19	15037 15053	17	0.7647	0.7647
chi-miR-106b-3p	NC_030810.1:84946448|84965332	150	-18.04	2 15	13400 13419	13	0.7692	0.8462
chi-miR-106b-3p	NC_030811.1:4725809|4738417	158	-25.67	2 15	365 384	13	0.7692	1
chi-miR-106b-3p	NC_030813.1:113643930|113660739	152	-23.88	2 19	8165 8183	17	0.7059	0.8235
chi-miR-106b-3p	NC_030814.1:20176927|20238577	152	-22.18	2 17	6145 6164	15	0.6667	0.8667
chi-miR-106b-3p	NC_030816.1:27069660|27079364	158	-18.24	2 15	8117 8136	13	0.8462	0.9231
chi-miR-106b-3p	NC_030816.1:27069660|27087628	158	-18.24	2 15	8117 8136	13	0.8462	0.9231
chi-miR-106b-3p	NC_030817.1:49128465|49146942	150	-17.29	2 19	11557 11576	17	0.6471	0.9412
chi-miR-106b-3p	NC_030817.1:49128465|49168912	150	-17.29	2 19	11557 11576	17	0.6471	0.9412
chi-miR-106b-3p	NC_030817.1:62621713|62726109	154	-23.05	2 15	95092 95111	13	0.7692	0.9231
chi-miR-106b-3p	NC_030818.1:37613503|37618604	157	-15.58	2 18	3256 3275	16	0.6875	0.875
chi-miR-106b-3p	NC_030818.1:93821765|93844312	152	-22.85	3 17	22222 22241	14	0.9286	0.9286
chi-miR-106b-3p	NC_030820.1:20998062|21033087	150	-20.01	3 19	5174 5193	16	0.8125	0.875
chi-miR-106b-3p	NC_030820.1:32826780|32843754	159	-26.1	2 17	8608 8629	17	0.7647	0.8824
chi-miR-106b-3p	NC_030823.1:29551373|29576861	150	-19	2 15	2295 2314	13	0.7692	0.8462
chi-miR-106b-3p	NC_030823.1:31887707|32048869	153	-18.77	2 18	14089 14108	16	0.8125	0.875
chi-miR-106b-3p	NC_030826.1:25059774|25074993	162	-27.3	2 19	4371 4390	17	0.8235	0.9412
chi-miR-106b-3p	NC_030834.1:12181534|12247598	158	-30.51	2 15	26235 26254	13	0.7692	1
chi-miR-106b-3p	NC_030836.1:49017142|49064571	153	-21.68	2 19	565 586	19	0.6842	0.7895
chi-miR-107-3p	NC_030808.1:8847975|8886583	156	-18.63	2 19	10539 10558	17	0.6471	0.9412
chi-miR-107-3p	NC_030808.1:40203669|40234775	155	-15.2	2 20	12832 12852	18	0.6111	0.8333
chi-miR-107-3p	NC_030808.1:148506008|148509910	152	-16.15	2 19	1790 1809	17	0.7059	0.8235
chi-miR-107-3p	NC_030809.1:106427830|106442766	150	-17.47	2 20	11293 11314	19	0.6842	0.7368
chi-miR-107-3p	NC_030810.1:6163033|6171001	151	-16	2 20	1807 1827	18	0.6667	0.7222
chi-miR-107-3p	NC_030810.1:40056419|40078403	156	-19.63	2 13	18863 18883	11	0.9091	1
chi-miR-107-3p	NC_030811.1:1249327|1253045	155	-20.74	2 18	1863 1882	16	0.8125	0.8125
chi-miR-107-3p	NC_030811.1:109993800|110001532	157	-20.37	2 19	593 616	20	0.7	0.8
chi-miR-107-3p	NC_030812.1:60382442|60452886	155	-21.17	2 20	16494 16512	18	0.7778	0.8333
chi-miR-107-3p	NC_030813.1:113574977|113616477	158	-20.87	2 20	30703 30725	20	0.7	0.8
chi-miR-107-3p	NC_030813.1:113643930|113660739	153	-15.99	2 14	9284 9304	12	0.8333	0.9167
chi-miR-107-3p	NC_030814.1:1769240|1802974	161	-24.48	2 20	6006 6029	21	0.7143	0.8571
chi-miR-107-3p	NC_030814.1:20049003|20173900	157	-19.61	2 20	35553 35576	21	0.6667	0.8571
chi-miR-107-3p	NC_030814.1:20176927|20208824	153	-15.64	2 20	9087 9106	18	0.6667	0.8333
chi-miR-107-3p	NC_030814.1:20176927|20238577	153	-15.64	2 20	38840 38859	18	0.6667	0.8333
chi-miR-107-3p	NC_030814.1:56532220|56581054	153	-25.11	2 18	47106 47126	16	0.75	0.9375
chi-miR-107-3p	NC_030814.1:56550226|56575689	150	-20.82	2 20	3220 3243	21	0.619	0.7619
chi-miR-107-3p	NC_030814.1:56550226|56581054	150	-20.82	2 20	8585 8608	21	0.619	0.7619
chi-miR-107-3p	NC_030814.1:75848324|75868791	162	-21.46	2 16	6797 6818	15	0.8667	0.9333
chi-miR-107-3p	NC_030814.1:84193926|84212544	153	-16.57	2 20	17679 17703	22	0.6364	0.8182
chi-miR-107-3p	NC_030815.1:8161314|8166154	150	-18.01	2 20	2717 2738	19	0.6842	0.7368
chi-miR-107-3p	NC_030815.1:9411355|9424631	150	-22.49	2 20	6411 6432	19	0.7368	0.8421
chi-miR-107-3p	NC_030815.1:9411355|9431282	150	-22.49	2 20	6411 6432	19	0.7368	0.8421
chi-miR-107-3p	NC_030815.1:25000462|25002136	154	-19.51	2 19	1534 1554	17	0.6471	0.8235
chi-miR-107-3p	NC_030815.1:26849340|26973971	156	-20.62	2 20	70975 70996	20	0.75	0.8
chi-miR-107-3p	NC_030815.1:71328046|71344116	155	-18.86	2 16	9883 9903	14	0.7143	0.9286
chi-miR-107-3p	NC_030815.1:77292743|77296623	153	-18.63	2 18	1893 1913	16	0.6875	0.8125
chi-miR-107-3p	NC_030816.1:19670043|19696979	157	-19.81	2 20	2743 2766	21	0.6667	0.8571
chi-miR-107-3p	NC_030816.1:27069660|27079364	154	-15.67	2 20	3486 3507	19	0.6842	0.7895
chi-miR-107-3p	NC_030816.1:27069660|27087628	154	-15.67	2 20	3486 3507	19	0.6842	0.7895
chi-miR-107-3p	NC_030817.1:1964708|1966152	155	-21.17	2 20	1312 1330	18	0.7778	0.8333
chi-miR-107-3p	NC_030817.1:48462566|48476829	150	-16.03	2 15	11603 11623	13	0.7692	0.8462
chi-miR-107-3p	NC_030817.1:49128465|49168912	150	-17.04	2 19	19078 19098	17	0.6471	0.9412
chi-miR-107-3p	NC_030817.1:50314469|50335866	153	-22.85	3 18	8291 8311	15	0.8667	0.9333
chi-miR-107-3p	NC_030817.1:59837163|59860672	161	-21.91	2 18	1597 1617	16	0.75	0.875
chi-miR-107-3p	NC_030817.1:62621713|62726109	155	-21.17	2 20	75772 75790	18	0.7778	0.8333
chi-miR-107-3p	NC_030817.1:81969410|81977697	157	-20.28	2 20	7071 7094	21	0.6667	0.8571
chi-miR-107-3p	NC_030818.1:14063134|14072378	158	-15.48	2 20	8752 8773	19	0.6842	0.8421
chi-miR-107-3p	NC_030818.1:14068747|14072378	157	-17.66	2 18	3238 3258	16	0.75	0.8125
chi-miR-107-3p	NC_030818.1:14168276|14188222	162	-16.82	2 19	15320 15340	17	0.7647	0.8235
chi-miR-107-3p	NC_030818.1:15626959|15652199	162	-20.61	2 20	19146 19168	20	0.75	0.8
chi-miR-107-3p	NC_030818.1:15636370|15652199	162	-20.61	2 20	9735 9757	20	0.75	0.8
chi-miR-107-3p	NC_030818.1:25628130|25661509	166	-24.2	2 20	6506 6527	19	0.7895	0.8421
chi-miR-107-3p	NC_030818.1:73585152|73606659	151	-21.38	2 20	3773 3790	18	0.7222	0.7778
chi-miR-107-3p	NC_030818.1:87600884|87608133	157	-15	2 18	2048 2068	16	0.6875	0.875
chi-miR-107-3p	NC_030818.1:93821765|93844312	161	-22	2 18	7957 7977	16	0.75	0.875
chi-miR-107-3p	NC_030820.1:20998062|21033087	156	-15.72	2 20	12513 12533	19	0.7368	0.8421
chi-miR-107-3p	NC_030820.1:21649635|21657632	155	-12.85	2 20	2187 2207	18	0.6667	0.7778
chi-miR-107-3p	NC_030820.1:32826780|32843754	161	-17.64	2 18	5615 5635	16	0.75	0.875
chi-miR-107-3p	NC_030820.1:52393179|52407237	151	-18.5	2 20	10697 10715	18	0.7222	0.8333
chi-miR-107-3p	NC_030821.1:12624379|12644124	151	-20.26	2 20	18204 18224	18	0.6667	0.8889
chi-miR-107-3p	NC_030821.1:33340957|33359738	153	-19.39	2 20	17245 17264	18	0.7222	0.7778
chi-miR-107-3p	NC_030821.1:33340957|33374397	157	-22.73	2 20	6489 6513	22	0.6818	0.8182
chi-miR-107-3p	NC_030821.1:33340957|33377845	157	-22.73	2 20	9937 9961	22	0.6818	0.8182
chi-miR-107-3p	NC_030821.1:33340957|33380537	157	-22.73	2 20	12629 12653	22	0.6818	0.8182
chi-miR-107-3p	NC_030821.1:33340957|33381291	157	-22.73	2 20	13383 13407	22	0.6818	0.8182
chi-miR-107-3p	NC_030821.1:33358612|33374397	157	-22.73	2 20	6489 6513	22	0.6818	0.8182
chi-miR-107-3p	NC_030821.1:33358612|33377845	157	-22.73	2 20	9937 9961	22	0.6818	0.8182
chi-miR-107-3p	NC_030821.1:56966260|56986994	152	-17.44	2 20	20381 20399	18	0.7222	0.7778
chi-miR-107-3p	NC_030822.1:30504840|30518608	154	-20.95	2 16	5534 5556	16	0.75	0.875
chi-miR-107-3p	NC_030822.1:44392366|44403408	152	-18.08	2 20	4179 4199	19	0.6842	0.8421
chi-miR-107-3p	NC_030822.1:44399558|44411797	158	-17.93	2 20	8375 8396	19	0.6842	0.8421
chi-miR-107-3p	NC_030822.1:64396626|64441411	151	-15	2 20	19568 19588	18	0.6111	0.7778
chi-miR-107-3p	NC_030823.1:29551373|29576861	150	-19.23	2 20	24534 24556	20	0.7	0.7
chi-miR-107-3p	NC_030823.1:31887707|32048869	154	-14.36	2 15	103943 103963	13	0.7692	0.9231
chi-miR-107-3p	NC_030823.1:62034804|62048867	162	-16.95	2 19	13041 13061	17	0.7647	0.8235
chi-miR-107-3p	NC_030824.1:31309386|31313878	151	-23.33	2 17	4334 4356	17	0.8235	0.8824
chi-miR-107-3p	NC_030824.1:63839651|63864399	151	-16.49	2 16	8868 8888	14	0.8571	0.9286
chi-miR-107-3p	NC_030825.1:51617825|51680294	154	-17.59	2 20	53494 53515	19	0.6842	0.7895
chi-miR-107-3p	NC_030826.1:24023181|24033493	153	-16.15	2 20	1362 1381	18	0.6667	0.8333
chi-miR-107-3p	NC_030826.1:25059774|25074993	153	-14.88	2 20	13603 13622	18	0.6667	0.8333
chi-miR-107-3p	NC_030827.1:39057022|39060037	150	-18.02	2 19	1595 1615	17	0.5882	0.8235
chi-miR-107-3p	NC_030827.1:39057022|39061849	150	-18.02	2 19	1595 1615	17	0.5882	0.8235
chi-miR-107-3p	NC_030828.1:55712272|55722389	158	-22.04	3 19	5984 6004	16	0.875	0.9375
chi-miR-107-3p	NC_030828.1:55970725|55989968	154	-19.49	2 20	9236 9257	19	0.7368	0.7368
chi-miR-107-3p	NC_030829.1:1685414|1711275	150	-18.55	2 20	4854 4871	18	0.7778	0.7778
chi-miR-107-3p	NC_030829.1:57384248|57387801	150	-14.66	2 19	193 213	17	0.6471	0.7647
chi-miR-107-3p	NC_030830.1:15875090|15881571	153	-20.36	2 20	1472 1495	21	0.6667	0.8095
chi-miR-107-3p	NC_030831.1:49153220|49174738	157	-20.24	2 17	111 131	16	0.875	0.875
chi-miR-107-3p	NC_030831.1:54852737|54883065	154	-22.13	2 17	7618 7637	15	0.8	0.8667
chi-miR-107-3p	NC_030831.1:58188981|58203217	156	-19.7	2 19	440 459	17	0.7059	0.8824
chi-miR-107-3p	NC_030833.1:19296905|19305623	153	-12.12	2 18	3137 3157	16	0.625	0.875
chi-miR-107-3p	NC_030833.1:24466220|24488947	158	-15.98	2 19	5591 5611	17	0.7647	0.7647
chi-miR-107-3p	NC_030834.1:12181534|12247598	161	-19.93	2 20	53837 53860	21	0.7619	0.8095
chi-miR-107-3p	NC_030834.1:18607920|18638452	154	-25.35	2 20	10549 10570	19	0.7368	0.8947
chi-miR-107-3p	NC_030834.1:18607920|18650811	154	-25.35	2 20	10549 10570	19	0.7368	0.8947
chi-miR-107-3p	NC_030836.1:49017142|49064571	163	-25.8	2 20	22790 22810	18	0.7778	0.9444
chi-miR-107-3p	NW_017189517.1:20524904|20536787	155	-17.11	2 20	627 647	18	0.6111	0.8333
chi-miR-107-3p	NW_017189896.1:107625|145885	152	-16.26	2 19	28653 28672	17	0.7059	0.8235
chi-miR-10a-5p	NC_030810.1:40056419|40078403	150	-18.22	2 15	14109 14130	13	0.7692	0.8462
chi-miR-10a-5p	NC_030810.1:41133689|41157200	151	-20.29	2 21	3796 3819	21	0.7143	0.8095
chi-miR-10a-5p	NC_030811.1:4725809|4738417	158	-19.01	2 21	2508 2528	19	0.7368	0.7895
chi-miR-10a-5p	NC_030811.1:56713108|56732640	167	-20.1	2 21	1043 1065	20	0.8	0.8
chi-miR-10a-5p	NC_030812.1:43160927|43162295	151	-19.97	2 12	1202 1223	10	0.9	1
chi-miR-10a-5p	NC_030812.1:60382442|60452886	162	-25.22	2 17	36365 36385	15	0.8667	0.9333
chi-miR-10a-5p	NC_030812.1:66349177|66353522	158	-18.91	2 21	2566 2586	19	0.7368	0.7895
chi-miR-10a-5p	NC_030814.1:20049003|20173900	162	-16.67	2 21	3537 3557	19	0.7368	0.8421
chi-miR-10a-5p	NC_030814.1:20163494|20177111	162	-16.67	2 21	6748 6768	19	0.7368	0.8421
chi-miR-10a-5p	NC_030814.1:20176927|20208824	152	-15.46	2 21	26173 26191	19	0.7368	0.7368
chi-miR-10a-5p	NC_030814.1:20176927|20238577	152	-14.74	2 19	939 959	17	0.7647	0.7647
chi-miR-10a-5p	NC_030814.1:84193926|84212544	153	-16.94	2 21	4994 5015	20	0.7	0.8
chi-miR-10a-5p	NC_030815.1:9411355|9424631	151	-17.06	2 21	2933 2955	20	0.65	0.75
chi-miR-10a-5p	NC_030815.1:9411355|9431282	151	-17.06	2 21	2933 2955	20	0.65	0.75
chi-miR-10a-5p	NC_030815.1:26849340|26973971	153	-22.36	2 19	122369 122394	21	0.7143	0.7143
chi-miR-10a-5p	NC_030815.1:76944795|76962878	152	-13.96	2 21	16869 16890	19	0.6316	0.7368
chi-miR-10a-5p	NC_030816.1:19670043|19696979	153	-16.13	2 20	7824 7847	20	0.7	0.8
chi-miR-10a-5p	NC_030816.1:27069660|27079364	165	-23.61	2 20	9610 9630	18	0.7778	0.8889
chi-miR-10a-5p	NC_030816.1:27069660|27087628	165	-23.61	2 20	9610 9630	18	0.7778	0.8889
chi-miR-10a-5p	NC_030817.1:31386779|31408907	153	-18.96	2 20	15076 15096	18	0.7778	0.8889
chi-miR-10a-5p	NC_030817.1:48462566|48476829	157	-17.47	2 18	8785 8806	16	0.75	0.8125
chi-miR-10a-5p	NC_030817.1:62621713|62726109	153	-19.75	2 20	52182 52202	18	0.7222	0.7778
chi-miR-10a-5p	NC_030817.1:65945161|65987511	160	-16.91	2 17	29646 29667	15	0.8	0.8667
chi-miR-10a-5p	NC_030817.1:90657471|90661453	153	-18.38	2 21	1099 1121	21	0.6667	0.8095
chi-miR-10a-5p	NC_030818.1:67596175|67603898	150	-16.73	2 16	1976 1998	15	0.8	0.8
chi-miR-10a-5p	NC_030818.1:78230041|78244842	152	-21.56	2 14	10304 10327	14	0.8571	0.8571
chi-miR-10a-5p	NC_030818.1:93821765|93844312	153	-20.17	2 21	7760 7779	19	0.6842	0.7895
chi-miR-10a-5p	NC_030820.1:20998062|21033087	160	-18.12	2 21	12137 12157	20	0.8	0.8
chi-miR-10a-5p	NC_030820.1:37909806|37923941	155	-20.2	2 16	7337 7358	14	0.7857	0.8571
chi-miR-10a-5p	NC_030820.1:52393179|52407237	153	-14.29	2 19	462 486	20	0.7	0.75
chi-miR-10a-5p	NC_030821.1:33340957|33374397	150	-17.72	2 16	10594 10616	15	0.8	0.8
chi-miR-10a-5p	NC_030821.1:33340957|33377845	150	-17.72	2 16	14042 14064	15	0.8	0.8
chi-miR-10a-5p	NC_030821.1:33340957|33380537	150	-17.72	2 16	16734 16756	15	0.8	0.8
chi-miR-10a-5p	NC_030821.1:33340957|33381291	150	-17.72	2 16	17488 17510	15	0.8	0.8
chi-miR-10a-5p	NC_030821.1:33358612|33374397	150	-17.72	2 16	10594 10616	15	0.8	0.8
chi-miR-10a-5p	NC_030821.1:33358612|33377845	150	-17.72	2 16	14042 14064	15	0.8	0.8
chi-miR-10a-5p	NC_030821.1:56966260|56986994	150	-18.66	2 19	16802 16823	17	0.7647	0.8235
chi-miR-10a-5p	NC_030822.1:30504840|30518608	155	-21	2 21	12030 12052	20	0.7	0.75
chi-miR-10a-5p	NC_030822.1:30600067|30617557	154	-15.89	2 21	9314 9334	19	0.7368	0.7368
chi-miR-10a-5p	NC_030822.1:64396626|64441411	150	-16.93	2 19	8611 8632	17	0.7059	0.7059
chi-miR-10a-5p	NC_030823.1:31887707|32048869	155	-17.04	2 21	144652 144675	21	0.7143	0.7143
chi-miR-10a-5p	NC_030823.1:62034804|62048867	159	-24.3	2 20	2416 2437	18	0.6667	0.8333
chi-miR-10a-5p	NC_030825.1:51617825|51680294	154	-24.86	2 20	40122 40144	19	0.7368	0.8947
chi-miR-10a-5p	NC_030826.1:8406813|8410053	153	-21.49	2 21	423 442	19	0.6842	0.7895
chi-miR-10a-5p	NC_030826.1:25059774|25074993	151	-20.18	2 17	1599 1621	16	0.75	0.8125
chi-miR-10a-5p	NC_030829.1:1685414|1711275	156	-20.97	2 15	25033 25053	13	0.9231	0.9231
chi-miR-10a-5p	NC_030833.1:5187923|5226464	154	-21.13	2 21	29322 29342	19	0.6316	0.8421
chi-miR-10a-5p	NC_030835.1:20797306|20800318	156	-19.24	2 20	1114 1133	18	0.7778	0.7778
chi-miR-10a-5p	NC_030836.1:49017142|49064571	152	-18.51	2 18	30914 30937	18	0.7222	0.7778
chi-miR-10a-5p	NW_017189516.1:53306830|53322201	157	-17.5	2 20	9682 9702	18	0.7778	0.7778
chi-miR-10a-5p	NW_017189517.1:20524904|20536787	156	-19.25	2 21	6251 6272	19	0.6842	0.7368
chi-miR-10a-3p	NC_030808.1:142388405|142433828	162	-16.8	2 19	16443 16463	17	0.7059	0.8824
chi-miR-10a-3p	NC_030812.1:60382442|60452886	158	-13.12	2 20	20973 20994	19	0.6842	0.8421
chi-miR-10a-3p	NC_030813.1:22759655|22769390	153	-11.16	2 14	9169 9189	12	0.8333	0.9167
chi-miR-10a-3p	NC_030814.1:1769240|1802974	152	-18.86	2 17	4949 4969	15	0.6667	0.8667
chi-miR-10a-3p	NC_030814.1:20049003|20173900	153	-21.76	2 20	57567 57590	21	0.7619	0.8571
chi-miR-10a-3p	NC_030814.1:20176927|20238577	166	-24.45	2 19	26763 26783	17	0.7647	0.8824
chi-miR-10a-3p	NC_030814.1:52545381|52555280	160	-25.38	2 17	2228 2248	15	0.8667	1
chi-miR-10a-3p	NC_030815.1:26849340|26973971	153	-14.75	2 20	63496 63515	18	0.7778	0.8889
chi-miR-10a-3p	NC_030816.1:27069660|27079364	154	-19.38	2 19	1064 1084	17	0.7647	0.8824
chi-miR-10a-3p	NC_030816.1:27069660|27087628	154	-19.38	2 19	1064 1084	17	0.7647	0.8824
chi-miR-10a-3p	NC_030817.1:48462566|48476829	150	-10.07	2 11	5713 5733	9	1	1
chi-miR-10a-3p	NC_030817.1:62621713|62726109	155	-15.3	2 20	17564 17584	18	0.6667	0.9444
chi-miR-10a-3p	NC_030819.1:31580258|31627529	150	-17.22	2 20	20848 20870	20	0.7	0.85
chi-miR-10a-3p	NC_030822.1:30504840|30518608	154	-15.29	2 20	1292 1313	19	0.7368	0.8947
chi-miR-10a-3p	NC_030822.1:64396626|64441411	151	-16.79	2 17	10803 10825	17	0.8235	0.8824
chi-miR-10a-3p	NC_030823.1:29551373|29576861	151	-14.1	2 20	16104 16124	18	0.6111	0.9444
chi-miR-10a-3p	NC_030823.1:66082332|66092982	151	-17.6	2 20	8882 8902	18	0.7222	0.8333
chi-miR-10a-3p	NC_030824.1:13083954|13103159	154	-18.56	2 20	1437 1459	20	0.75	0.85
chi-miR-10a-3p	NC_030827.1:23265365|23275737	155	-12.52	2 16	47 67	14	0.7857	0.8571
chi-miR-10a-3p	NC_030830.1:3336248|3359893	154	-22.69	2 20	6838 6861	21	0.7619	0.8095
chi-miR-10a-3p	NC_030831.1:54852737|54883065	163	-15.09	2 20	15830 15850	18	0.7222	0.8333
chi-miR-10a-3p	NC_030833.1:24466220|24488947	150	-13.42	2 19	17889 17909	17	0.7059	0.7059
chi-miR-10a-3p	NC_030836.1:49017142|49064571	168	-18.4	2 17	8278 8298	15	0.8667	0.9333
chi-miR-10a-3p	NW_017189896.1:107625|145885	151	-10.39	2 16	13547 13567	14	0.7143	0.8571
chi-miR-10b-5p	NC_030808.1:142388405|142433828	150	-19.95	2 16	21530 21552	15	0.8	0.8
chi-miR-10b-5p	NC_030809.1:106388266|106406530	152	-22.51	2 21	4764 4785	19	0.6842	0.8421
chi-miR-10b-5p	NC_030810.1:41133689|41157200	155	-20.38	2 21	3797 3819	20	0.75	0.85
chi-miR-10b-5p	NC_030810.1:46010440|46027255	150	-13.21	2 17	10211 10231	15	0.8	0.8
chi-miR-10b-5p	NC_030811.1:4725809|4738417	151	-19.49	2 21	2508 2528	21	0.7143	0.7619
chi-miR-10b-5p	NC_030811.1:56713108|56732640	159	-16.38	2 21	1043 1065	20	0.75	0.75
chi-miR-10b-5p	NC_030812.1:43160927|43162295	158	-19.06	2 15	1202 1223	13	0.8462	0.9231
chi-miR-10b-5p	NC_030812.1:60382442|60452886	162	-25.22	2 17	36365 36385	15	0.8667	0.9333
chi-miR-10b-5p	NC_030812.1:66349177|66353522	152	-17.83	2 21	2565 2586	19	0.6316	0.7368
chi-miR-10b-5p	NC_030814.1:20049003|20173900	164	-19.52	2 21	72933 72954	19	0.7368	0.7895
chi-miR-10b-5p	NC_030814.1:20163494|20177111	162	-19.46	2 21	6748 6768	19	0.7895	0.7895
chi-miR-10b-5p	NC_030814.1:20176927|20208824	152	-15.67	2 21	26173 26191	19	0.7368	0.7368
chi-miR-10b-5p	NC_030814.1:20176927|20238577	152	-15.67	2 21	55926 55944	19	0.7368	0.7368
chi-miR-10b-5p	NC_030814.1:56402560|56427307	153	-20.84	2 19	14661 14686	21	0.7143	0.7143
chi-miR-10b-5p	NC_030814.1:84193926|84212544	151	-21.31	2 21	2957 2979	20	0.7	0.85
chi-miR-10b-5p	NC_030815.1:26849340|26973971	154	-15.52	2 21	48880 48904	22	0.7273	0.7273
chi-miR-10b-5p	NC_030816.1:19670043|19696979	150	-16.13	2 20	7824 7847	20	0.65	0.75
chi-miR-10b-5p	NC_030816.1:27069660|27079364	173	-27.99	2 20	9610 9630	18	0.8333	0.9444
chi-miR-10b-5p	NC_030816.1:27069660|27087628	173	-27.99	2 20	9610 9630	18	0.8333	0.9444
chi-miR-10b-5p	NC_030817.1:48462566|48476829	156	-22.51	2 18	3253 3275	17	0.7647	0.8235
chi-miR-10b-5p	NC_030817.1:62621713|62726109	155	-19.75	2 21	52177 52202	23	0.6957	0.6957
chi-miR-10b-5p	NC_030817.1:65945161|65987511	152	-16.91	2 17	29646 29667	15	0.7333	0.8
chi-miR-10b-5p	NC_030817.1:90657471|90661453	151	-16.7	2 21	1099 1121	20	0.65	0.75
chi-miR-10b-5p	NC_030818.1:93821765|93844312	153	-23.19	2 15	7756 7779	15	0.8	0.8667
chi-miR-10b-5p	NC_030820.1:20998062|21033087	152	-16.4	2 21	12137 12157	20	0.75	0.75
chi-miR-10b-5p	NC_030820.1:52393179|52407237	153	-14.94	2 19	462 486	20	0.7	0.75
chi-miR-10b-5p	NC_030821.1:33340957|33374397	158	-22.1	2 16	10594 10616	15	0.8667	0.8667
chi-miR-10b-5p	NC_030821.1:33340957|33377845	158	-22.1	2 16	14042 14064	15	0.8667	0.8667
chi-miR-10b-5p	NC_030821.1:33340957|33380537	158	-22.1	2 16	16734 16756	15	0.8667	0.8667
chi-miR-10b-5p	NC_030821.1:33340957|33381291	158	-22.1	2 16	17488 17510	15	0.8667	0.8667
chi-miR-10b-5p	NC_030821.1:33358612|33374397	158	-22.1	2 16	10594 10616	15	0.8667	0.8667
chi-miR-10b-5p	NC_030821.1:33358612|33377845	158	-22.1	2 16	14042 14064	15	0.8667	0.8667
chi-miR-10b-5p	NC_030822.1:64396626|64441411	158	-17.6	2 19	8611 8632	17	0.7647	0.7647
chi-miR-10b-5p	NC_030823.1:31887707|32048869	151	-13.72	2 21	106017 106035	19	0.7368	0.7895
chi-miR-10b-5p	NC_030823.1:62034804|62048867	155	-23.1	2 20	2416 2437	18	0.6667	0.7778
chi-miR-10b-5p	NC_030825.1:51617825|51680294	153	-17.92	2 14	16584 16605	12	0.8333	0.9167
chi-miR-10b-5p	NC_030829.1:36786792|36808177	151	-25.43	2 16	19126 19147	14	0.8571	0.9286
chi-miR-10b-5p	NC_030831.1:58188981|58203217	150	-17.76	3 21	5569 5592	20	0.8	0.85
chi-miR-10b-5p	NC_030832.1:32595410|32605566	154	-21.98	2 20	9115 9137	19	0.7895	0.8421
chi-miR-10b-5p	NC_030833.1:5187923|5226464	150	-19.85	2 21	29322 29342	19	0.6316	0.7895
chi-miR-10b-5p	NC_030834.1:12181534|12247598	152	-13.52	2 13	27713 27734	11	0.9091	0.9091
chi-miR-10b-5p	NC_030834.1:18607920|18638452	153	-19.94	2 16	2610 2630	14	0.8571	0.8571
chi-miR-10b-5p	NC_030834.1:18607920|18650811	153	-19.94	2 16	2610 2630	14	0.8571	0.8571
chi-miR-10b-5p	NC_030835.1:20797306|20800318	164	-20.19	2 20	1114 1133	18	0.8333	0.8333
chi-miR-10b-5p	NW_017189516.1:53306830|53322201	150	-18.12	2 11	9681 9702	9	1	1
chi-miR-10b-5p	NW_017189517.1:20524904|20536787	164	-21.47	2 21	6251 6272	19	0.7368	0.7895
chi-miR-10b-3p	NC_030808.1:8847975|8886583	164	-20.29	2 18	29193 29215	17	0.7647	0.9412
chi-miR-10b-3p	NC_030808.1:40203669|40234775	158	-17.56	2 20	20226 20248	19	0.6842	0.8421
chi-miR-10b-3p	NC_030808.1:142388405|142433828	156	-16.53	2 21	2846 2867	19	0.6842	0.7368
chi-miR-10b-3p	NC_030809.1:106388266|106406530	160	-23.96	2 19	8757 8781	20	0.75	0.85
chi-miR-10b-3p	NC_030810.1:40056419|40078403	152	-11.73	2 21	18991 19012	19	0.5789	0.7895
chi-miR-10b-3p	NC_030810.1:41133689|41157200	152	-17.22	2 21	8116 8137	19	0.6316	0.7368
chi-miR-10b-3p	NC_030810.1:46010440|46027255	151	-13.27	2 13	4823 4845	12	0.9167	0.9167
chi-miR-10b-3p	NC_030810.1:84946448|84965332	154	-18.17	2 21	12698 12724	24	0.6667	0.75
chi-miR-10b-3p	NC_030811.1:4725809|4738417	156	-16.53	2 21	4782 4803	19	0.6842	0.7368
chi-miR-10b-3p	NC_030811.1:5115826|5126553	152	-16.2	2 21	3521 3542	19	0.6316	0.7368
chi-miR-10b-3p	NC_030811.1:56713108|56732640	163	-16.32	2 21	14146 14168	20	0.7	0.85
chi-miR-10b-3p	NC_030811.1:109993800|110001532	152	-14.03	2 19	3589 3613	20	0.75	0.75
chi-miR-10b-3p	NC_030812.1:60382442|60452886	154	-19.78	2 21	31434 31454	19	0.6842	0.7895
chi-miR-10b-3p	NC_030813.1:113574977|113616477	151	-19.29	2 21	20037 20059	20	0.6	0.8
chi-miR-10b-3p	NC_030814.1:1769240|1802974	151	-24.05	2 20	7239 7260	18	0.7222	0.8333
chi-miR-10b-3p	NC_030814.1:20049003|20173900	163	-17.87	2 16	43412 43433	14	0.8571	0.9286
chi-miR-10b-3p	NC_030814.1:20163494|20177111	155	-18.05	2 21	4107 4129	20	0.7	0.9
chi-miR-10b-3p	NC_030814.1:20176927|20208824	159	-17.7	2 21	14322 14345	21	0.7143	0.7619
chi-miR-10b-3p	NC_030814.1:20176927|20238577	163	-17.35	2 21	6459 6481	20	0.7	0.85
chi-miR-10b-3p	NC_030814.1:51848669|51853253	152	-19.18	2 21	236 257	19	0.7368	0.7895
chi-miR-10b-3p	NC_030814.1:52545381|52555280	150	-19.97	2 20	2645 2664	19	0.7368	0.7895
chi-miR-10b-3p	NC_030814.1:56402560|56427307	155	-15.33	2 16	9826 9847	14	0.7857	0.8571
chi-miR-10b-3p	NC_030814.1:56532220|56581054	155	-15.56	2 21	39473 39495	20	0.65	0.8
chi-miR-10b-3p	NC_030814.1:56550226|56568783	153	-18.89	2 19	1085 1107	18	0.6667	0.8333
chi-miR-10b-3p	NC_030814.1:56550226|56575689	153	-18.89	2 19	7991 8013	18	0.6667	0.8333
chi-miR-10b-3p	NC_030814.1:56550226|56581054	153	-18.89	2 19	13356 13378	18	0.6667	0.8333
chi-miR-10b-3p	NC_030814.1:75848324|75868791	151	-14.26	2 20	18256 18277	18	0.6667	0.7222
chi-miR-10b-3p	NC_030814.1:84193926|84212544	152	-15.06	2 21	305 326	19	0.6316	0.7368
chi-miR-10b-3p	NC_030815.1:8161314|8166154	159	-22.37	3 20	812 833	17	0.8824	0.8824
chi-miR-10b-3p	NC_030815.1:9411355|9424631	152	-15.09	2 17	6521 6542	15	0.7333	0.8
chi-miR-10b-3p	NC_030815.1:9411355|9431282	152	-15.09	2 17	6521 6542	15	0.7333	0.8
chi-miR-10b-3p	NC_030815.1:26849340|26973971	153	-20.53	2 20	120418 120438	18	0.7778	0.8889
chi-miR-10b-3p	NC_030815.1:71328046|71344116	155	-22.39	2 21	11961 11984	21	0.6667	0.7619
chi-miR-10b-3p	NC_030815.1:76944795|76962878	150	-12.94	2 18	8789 8811	18	0.7778	0.7778
chi-miR-10b-3p	NC_030815.1:77292743|77296623	156	-22.68	2 21	32 50	19	0.6842	0.8421
chi-miR-10b-3p	NC_030816.1:19670043|19696979	158	-27.62	2 20	26423 26445	19	0.7895	0.8947
chi-miR-10b-3p	NC_030816.1:27069660|27079364	157	-19.05	2 21	8303 8322	19	0.6316	0.8947
chi-miR-10b-3p	NC_030816.1:27069660|27087628	157	-19.05	2 21	8303 8322	19	0.6316	0.8947
chi-miR-10b-3p	NC_030817.1:48462566|48476829	151	-18.95	2 16	2769 2790	14	0.8571	0.9286
chi-miR-10b-3p	NC_030817.1:49128465|49168912	151	-17.84	3 20	30764 30785	17	0.7647	0.8824
chi-miR-10b-3p	NC_030817.1:59837163|59860672	156	-16.53	2 21	395 416	19	0.6842	0.7368
chi-miR-10b-3p	NC_030817.1:62621713|62726109	159	-16.81	2 21	84848 84870	20	0.7	0.8
chi-miR-10b-3p	NC_030817.1:65945161|65987511	158	-20.76	2 21	13995 14015	19	0.6842	0.8421
chi-miR-10b-3p	NC_030817.1:90657471|90661453	156	-18.64	2 21	1401 1422	19	0.6842	0.7368
chi-miR-10b-3p	NC_030818.1:14040747|14042306	155	-17.67	2 20	636 657	18	0.6111	0.8333
chi-miR-10b-3p	NC_030818.1:15626959|15652199	151	-17.45	2 21	18436 18458	20	0.6	0.95
chi-miR-10b-3p	NC_030818.1:15636370|15652199	151	-17.45	2 21	9025 9047	20	0.6	0.95
chi-miR-10b-3p	NC_030818.1:25628130|25661509	156	-16.53	2 21	32327 32348	19	0.6842	0.7368
chi-miR-10b-3p	NC_030818.1:70611932|70614030	160	-18.2	2 21	1849 1870	19	0.6316	0.8421
chi-miR-10b-3p	NC_030818.1:78230041|78244842	154	-15.56	2 15	4466 4487	13	0.7692	0.9231
chi-miR-10b-3p	NC_030818.1:87600884|87608133	155	-17.08	2 16	6636 6657	14	0.7857	0.8571
chi-miR-10b-3p	NC_030818.1:93821765|93844312	169	-21.58	2 18	3947 3968	16	0.8125	0.9375
chi-miR-10b-3p	NC_030819.1:31580258|31627529	151	-20.95	2 20	9291 9312	18	0.6667	0.7222
chi-miR-10b-3p	NC_030820.1:20998062|21033087	150	-20.43	2 21	21781 21798	19	0.7368	0.7895
chi-miR-10b-3p	NC_030820.1:21649635|21657632	156	-16.54	2 18	2165 2187	17	0.7647	0.8235
chi-miR-10b-3p	NC_030820.1:29158878|29165143	151	-15.13	2 21	4108 4132	22	0.6364	0.7273
chi-miR-10b-3p	NC_030820.1:32826780|32843754	175	-33.65	2 21	851 876	23	0.7826	0.8261
chi-miR-10b-3p	NC_030820.1:37909806|37923941	156	-22.53	2 21	9682 9703	19	0.6842	0.7368
chi-miR-10b-3p	NC_030820.1:52393179|52407237	159	-22.52	2 21	4518 4541	21	0.6667	0.8095
chi-miR-10b-3p	NC_030821.1:8899745|8904424	152	-18.48	2 21	638 659	19	0.6842	0.8421
chi-miR-10b-3p	NC_030821.1:12624379|12644124	175	-25.74	2 21	9222 9244	20	0.8	0.9
chi-miR-10b-3p	NC_030821.1:33340957|33374397	150	-20.58	2 21	6408 6432	22	0.6818	0.8636
chi-miR-10b-3p	NC_030821.1:33340957|33377845	150	-20.58	2 21	9856 9880	22	0.6818	0.8636
chi-miR-10b-3p	NC_030821.1:33340957|33380537	154	-16.03	2 21	2237 2260	21	0.7143	0.7619
chi-miR-10b-3p	NC_030821.1:33340957|33381291	154	-16.03	2 21	2991 3014	21	0.7143	0.7619
chi-miR-10b-3p	NC_030821.1:33358612|33374397	150	-20.58	2 21	6408 6432	22	0.6818	0.8636
chi-miR-10b-3p	NC_030821.1:33358612|33377845	150	-20.58	2 21	9856 9880	22	0.6818	0.8636
chi-miR-10b-3p	NC_030821.1:45082123|45091503	166	-23.65	2 20	1539 1561	19	0.7368	0.8947
chi-miR-10b-3p	NC_030822.1:25679460|25682267	153	-16.2	2 18	551 572	16	0.75	0.75
chi-miR-10b-3p	NC_030822.1:30504840|30518608	156	-20.04	2 21	8197 8218	19	0.6842	0.7368
chi-miR-10b-3p	NC_030822.1:30600067|30617557	153	-19.88	2 21	401 424	22	0.6818	0.7727
chi-miR-10b-3p	NC_030822.1:64396626|64441411	151	-15.89	2 16	11922 11943	14	0.7143	0.8571
chi-miR-10b-3p	NC_030823.1:22795123|22804848	151	-17.89	2 21	4708 4731	21	0.6667	0.7143
chi-miR-10b-3p	NC_030823.1:29551373|29576861	159	-21.75	2 17	20813 20835	16	0.75	0.9375
chi-miR-10b-3p	NC_030823.1:31887707|32048869	169	-22.6	2 18	151006 151027	16	0.8125	0.9375
chi-miR-10b-3p	NC_030823.1:62034804|62048867	154	-20.53	2 21	11576 11600	22	0.6818	0.7727
chi-miR-10b-3p	NC_030824.1:30267374|30279412	158	-23.55	2 21	6310 6333	21	0.7143	0.8095
chi-miR-10b-3p	NC_030824.1:56631297|56631756	155	-18.78	2 18	1 23	18	0.7222	0.8889
chi-miR-10b-3p	NC_030825.1:51617825|51680294	166	-23.53	2 20	38467 38489	19	0.7895	0.8421
chi-miR-10b-3p	NC_030826.1:19787557|19789939	153	-17.81	2 15	907 929	14	0.8571	0.8571
chi-miR-10b-3p	NC_030826.1:24023181|24033493	150	-22.71	2 21	5919 5943	22	0.7273	0.8182
chi-miR-10b-3p	NC_030826.1:48179938|48192275	156	-22.46	2 21	2808 2826	19	0.6842	0.8421
chi-miR-10b-3p	NC_030826.1:55072908|55078126	155	-15.51	2 20	3694 3715	18	0.6667	0.7778
chi-miR-10b-3p	NC_030827.1:23265365|23275737	152	-22.99	2 21	8794 8815	19	0.6842	0.8421
chi-miR-10b-3p	NC_030828.1:55970725|55989968	161	-14.85	2 19	7753 7775	18	0.7778	0.8333
chi-miR-10b-3p	NC_030828.1:55984331|55993496	156	-20.21	2 21	5724 5742	19	0.6842	0.8421
chi-miR-10b-3p	NC_030829.1:1685414|1711275	158	-17.32	2 19	25726 25747	17	0.7059	0.8235
chi-miR-10b-3p	NC_030829.1:36786792|36808177	159	-20.47	2 20	7636 7657	18	0.6667	0.8333
chi-miR-10b-3p	NC_030830.1:3336248|3359893	156	-21.87	2 21	6767 6788	19	0.6842	0.8947
chi-miR-10b-3p	NC_030830.1:28430415|28450213	159	-22.25	2 21	6940 6963	21	0.6667	0.8095
chi-miR-10b-3p	NC_030831.1:54852737|54883065	156	-15.82	2 21	1460 1481	19	0.6842	0.7368
chi-miR-10b-3p	NC_030831.1:58188981|58203217	153	-18.98	2 21	13198 13217	19	0.6842	0.7895
chi-miR-10b-3p	NC_030832.1:32595410|32605566	152	-18.09	2 19	6440 6463	19	0.6842	0.8421
chi-miR-10b-3p	NC_030833.1:5187923|5226464	159	-19.33	2 21	3495 3517	20	0.65	0.85
chi-miR-10b-3p	NC_030833.1:6022146|6032115	151	-17.88	2 17	2943 2965	16	0.8125	0.9375
chi-miR-10b-3p	NC_030833.1:24466220|24488947	153	-12.68	2 21	2919 2938	19	0.6842	0.7895
chi-miR-10b-3p	NC_030834.1:12181534|12247598	158	-17	2 20	38290 38312	19	0.7368	0.7895
chi-miR-10b-3p	NC_030836.1:49017142|49064571	155	-19	2 20	19153 19174	18	0.6667	0.7778
chi-miR-10b-3p	NW_017189516.1:21137781|21153119	151	-15.69	2 20	12258 12279	18	0.6111	0.7778
chi-miR-10b-3p	NW_017189516.1:23980462|23982425	156	-15.08	2 19	1841 1861	17	0.7647	0.8235
chi-miR-10b-3p	NW_017189517.1:20524904|20536787	154	-19.26	2 20	10175 10199	21	0.7143	0.7143
chi-miR-10b-3p	NW_017189896.1:107625|145885	152	-21.02	2 20	3757 3776	18	0.7222	0.7778
chi-miR-122	NC_030808.1:8847975|8886583	165	-21.65	2 20	20614 20634	18	0.7778	0.8889
chi-miR-122	NC_030808.1:40203669|40234775	151	-19.02	2 18	20422 20442	16	0.8125	0.9375
chi-miR-122	NC_030808.1:40225918|40234775	150	-13.96	2 21	4632 4655	21	0.6667	0.7619
chi-miR-122	NC_030808.1:135270876|135279008	155	-21.44	2 20	7481 7502	18	0.7778	0.8333
chi-miR-122	NC_030808.1:142388405|142433828	151	-19.46	2 21	1779 1801	20	0.7	0.85
chi-miR-122	NC_030810.1:6163033|6171001	151	-23.12	2 21	1900 1923	21	0.6667	0.7143
chi-miR-122	NC_030810.1:46010440|46027255	152	-16.7	2 21	10670 10691	19	0.6842	0.8421
chi-miR-122	NC_030810.1:113233862|113259417	160	-17.74	2 19	23145 23165	17	0.7647	0.8824
chi-miR-122	NC_030812.1:60382442|60452886	164	-22.21	2 21	66188 66209	19	0.6842	0.8421
chi-miR-122	NC_030813.1:22759655|22769390	153	-15.42	2 15	3708 3730	14	0.8571	0.8571
chi-miR-122	NC_030813.1:113574977|113616477	158	-20.35	2 21	31246 31270	22	0.6818	0.8182
chi-miR-122	NC_030813.1:113643930|113660739	165	-21.8	2 18	1287 1308	16	0.8125	0.875
chi-miR-122	NC_030814.1:20049003|20173900	155	-19.5	2 20	84777 84798	18	0.7778	0.8333
chi-miR-122	NC_030814.1:20176927|20208824	155	-17.9	2 20	28888 28909	18	0.7778	0.8333
chi-miR-122	NC_030814.1:20176927|20238577	155	-17.9	2 20	58641 58662	18	0.7778	0.8333
chi-miR-122	NC_030814.1:52545381|52555280	154	-18.92	2 18	3968 3987	16	0.8125	0.8125
chi-miR-122	NC_030814.1:56402560|56427307	152	-11.87	2 17	15642 15663	15	0.7333	0.8
chi-miR-122	NC_030814.1:56532220|56581054	156	-18.42	2 19	44958 44978	17	0.7647	0.8235
chi-miR-122	NC_030814.1:56550226|56561419	150	-17.81	2 20	2707 2729	19	0.6842	0.7368
chi-miR-122	NC_030814.1:56550226|56568783	150	-17.81	2 20	10071 10093	19	0.6842	0.7368
chi-miR-122	NC_030814.1:56550226|56575689	150	-17.81	2 20	16977 16999	19	0.6842	0.7368
chi-miR-122	NC_030814.1:56550226|56581054	150	-17.81	2 20	22342 22364	19	0.6842	0.7368
chi-miR-122	NC_030815.1:26849340|26973971	151	-22.4	2 21	117408 117431	21	0.6667	0.7143
chi-miR-122	NC_030815.1:76944795|76962878	155	-19.5	2 20	7118 7139	18	0.7778	0.8333
chi-miR-122	NC_030815.1:98436571|98440276	150	-25.38	2 19	1383 1404	17	0.7647	0.8235
chi-miR-122	NC_030816.1:19670043|19696979	152	-16.47	2 21	4877 4898	19	0.6316	0.8947
chi-miR-122	NC_030817.1:49128465|49168912	156	-18.7	2 21	35466 35487	19	0.5789	0.8421
chi-miR-122	NC_030817.1:62621713|62726109	166	-20.74	2 20	38820 38842	19	0.7368	0.8947
chi-miR-122	NC_030818.1:14063134|14072378	152	-26.04	3 21	1321 1342	18	0.7222	0.8889
chi-miR-122	NC_030818.1:14068747|14072378	152	-26.04	3 21	1321 1342	18	0.7222	0.8889
chi-miR-122	NC_030818.1:14168276|14188222	154	-22.93	2 19	14523 14544	17	0.7647	0.8824
chi-miR-122	NC_030818.1:25628130|25661509	174	-23.88	2 21	904 924	19	0.8421	0.8947
chi-miR-122	NC_030820.1:20998062|21033087	152	-19.73	2 21	21964 21985	19	0.7368	0.7895
chi-miR-122	NC_030821.1:12624379|12644124	157	-16.86	2 21	69 88	19	0.7368	0.7895
chi-miR-122	NC_030821.1:33340957|33374397	150	-27.22	2 20	9236 9259	20	0.7	0.85
chi-miR-122	NC_030821.1:33340957|33377845	151	-26.76	2 21	1761 1788	25	0.64	0.68
chi-miR-122	NC_030821.1:33340957|33380537	151	-26.76	2 21	4453 4480	25	0.64	0.68
chi-miR-122	NC_030821.1:33340957|33381291	151	-26.76	2 21	5207 5234	25	0.64	0.68
chi-miR-122	NC_030821.1:33358612|33374397	150	-27.22	2 20	9236 9259	20	0.7	0.85
chi-miR-122	NC_030821.1:33358612|33377845	151	-26.76	2 21	1761 1788	25	0.64	0.68
chi-miR-122	NC_030821.1:33373469|33377845	151	-26.76	2 21	1761 1788	25	0.64	0.68
chi-miR-122	NC_030821.1:56966260|56986994	155	-21	2 20	19366 19385	18	0.7778	0.8333
chi-miR-122	NC_030822.1:44399558|44411797	153	-19.74	2 20	8526 8546	18	0.7222	0.9444
chi-miR-122	NC_030823.1:31887707|32048869	151	-21.54	2 20	126854 126875	18	0.6667	0.8889
chi-miR-122	NC_030823.1:62034804|62048867	162	-19.37	2 21	11034 11054	19	0.7368	0.8421
chi-miR-122	NC_030825.1:36356777|36357551	154	-23.71	2 20	383 405	19	0.7368	0.7368
chi-miR-122	NC_030825.1:51617825|51680294	158	-20.95	2 19	14431 14452	17	0.7059	0.8235
chi-miR-122	NC_030827.1:23265365|23275737	150	-21.6	2 20	4203 4225	19	0.7368	0.8421
chi-miR-122	NC_030829.1:1685414|1711275	151	-21.53	2 18	5251 5271	16	0.75	0.8125
chi-miR-122	NC_030829.1:30515090|30520814	153	-20.52	2 21	5689 5713	22	0.6818	0.8182
chi-miR-122	NC_030831.1:49153220|49174738	161	-21.81	2 21	2125 2144	19	0.7368	0.8421
chi-miR-122	NC_030831.1:54852737|54883065	155	-21.91	2 21	14102 14124	20	0.65	0.8
chi-miR-122	NC_030832.1:32595410|32605566	163	-25.68	2 20	7320 7341	18	0.7778	0.9444
chi-miR-122	NC_030833.1:5187923|5226464	155	-21.02	2 20	1811 1832	18	0.7778	0.8333
chi-miR-122	NC_030833.1:6022146|6032115	152	-18.57	2 17	7091 7112	15	0.7333	0.8
chi-miR-122	NC_030834.1:12181534|12247598	160	-22.56	2 19	52625 52645	17	0.8235	0.8235
chi-miR-122	NC_030836.1:49017142|49064571	152	-24.1	2 19	12608 12628	17	0.7647	0.9412
chi-miR-122	NW_017189516.1:53306830|53322201	158	-21.79	2 20	9272 9294	19	0.7368	0.7895
chi-miR-1248-5p	NC_030808.1:40203669|40234775	155	-14.62	2 16	19578 19597	14	0.7143	0.9286
chi-miR-1248-5p	NC_030808.1:40225918|40234775	152	-17.73	2 19	3322 3345	21	0.7143	0.7619
chi-miR-1248-5p	NC_030808.1:56429783|56441171	153	-11.92	2 14	9568 9587	12	0.8333	0.9167
chi-miR-1248-5p	NC_030808.1:148506008|148509910	155	-13.75	2 16	93 112	14	0.7857	0.8571
chi-miR-1248-5p	NC_030809.1:106427830|106442766	152	-12.19	2 13	6422 6441	11	0.9091	0.9091
chi-miR-1248-5p	NC_030810.1:6163033|6171001	160	-20.31	2 18	7509 7530	18	0.7778	0.8333
chi-miR-1248-5p	NC_030810.1:40056419|40078403	152	-12.59	2 13	21051 21070	11	0.9091	0.9091
chi-miR-1248-5p	NC_030810.1:84946448|84965332	152	-13.83	2 13	14499 14518	11	0.9091	0.9091
chi-miR-1248-5p	NC_030810.1:113233862|113259417	155	-12.31	2 18	21656 21674	16	0.75	0.875
chi-miR-1248-5p	NC_030811.1:1249327|1253045	155	-13.28	2 18	1676 1694	16	0.8125	0.8125
chi-miR-1248-5p	NC_030811.1:109993800|110001532	155	-20.39	2 18	4459 4477	16	0.875	0.9375
chi-miR-1248-5p	NC_030812.1:60382442|60452886	158	-15.05	2 15	15224 15243	13	0.8462	0.9231
chi-miR-1248-5p	NC_030813.1:85981695|85987343	153	-14.49	2 16	708 726	14	0.8571	0.8571
chi-miR-1248-5p	NC_030813.1:86088433|86094836	153	-12.28	2 19	6094 6114	18	0.7222	0.7778
chi-miR-1248-5p	NC_030814.1:20049003|20173900	154	-13.07	2 19	19420 19439	17	0.7059	0.7647
chi-miR-1248-5p	NC_030814.1:20176927|20208824	151	-13.24	2 16	6681 6700	14	0.7143	0.8571
chi-miR-1248-5p	NC_030814.1:20176927|20238577	151	-14.57	2 13	1094 1114	12	0.9167	0.9167
chi-miR-1248-5p	NC_030814.1:52545381|52555280	150	-11.42	2 15	4740 4759	13	0.7692	0.8462
chi-miR-1248-5p	NC_030814.1:56532220|56581054	151	-14.89	2 13	39551 39571	12	0.9167	0.9167
chi-miR-1248-5p	NC_030814.1:75848324|75868791	163	-19.43	2 16	4434 4453	14	0.8571	0.9286
chi-miR-1248-5p	NC_030815.1:8161314|8166154	153	-15.07	2 18	2902 2921	16	0.75	0.75
chi-miR-1248-5p	NC_030815.1:26849340|26973971	168	-22.01	2 18	53746 53768	19	0.8421	0.8421
chi-miR-1248-5p	NC_030815.1:62552612|62561865	155	-13.41	2 16	1618 1637	14	0.7857	0.8571
chi-miR-1248-5p	NC_030816.1:26231856|26242268	152	-16.14	2 18	8897 8918	18	0.7222	0.7778
chi-miR-1248-5p	NC_030816.1:27069660|27079364	161	-15.4	2 18	3637 3656	16	0.8125	0.8125
chi-miR-1248-5p	NC_030816.1:27069660|27087628	161	-15.4	2 18	3637 3656	16	0.8125	0.8125
chi-miR-1248-5p	NC_030817.1:31386779|31408907	157	-10.32	2 18	19305 19324	16	0.75	0.8125
chi-miR-1248-5p	NC_030817.1:48462566|48476829	150	-17.67	2 15	6374 6393	13	0.7692	0.8462
chi-miR-1248-5p	NC_030817.1:50314469|50335866	151	-14.47	2 17	542 563	17	0.7647	0.7647
chi-miR-1248-5p	NC_030817.1:59837163|59860672	153	-13.99	2 19	4047 4068	19	0.6842	0.7895
chi-miR-1248-5p	NC_030817.1:62621713|62726109	156	-15.91	2 19	42104 42122	17	0.7647	0.8235
chi-miR-1248-5p	NC_030817.1:65945161|65987511	151	-17.11	2 17	890 910	16	0.75	0.8125
chi-miR-1248-5p	NC_030817.1:81969410|81977697	157	-19.98	2 19	4477 4497	18	0.7222	0.8333
chi-miR-1248-5p	NC_030818.1:14168276|14188222	156	-16.11	2 13	3571 3590	11	0.9091	1
chi-miR-1248-5p	NC_030818.1:15626959|15652199	155	-12.7	2 18	6957 6975	16	0.8125	0.8125
chi-miR-1248-5p	NC_030818.1:37613503|37618604	154	-16.22	2 18	1772 1795	20	0.8	0.8
chi-miR-1248-5p	NC_030818.1:70611932|70614030	150	-14.61	2 17	655 673	15	0.7333	0.8667
chi-miR-1248-5p	NC_030818.1:93821765|93844312	154	-13.56	2 18	1196 1215	17	0.8235	0.8235
chi-miR-1248-5p	NC_030819.1:31580258|31627529	157	-15.85	2 15	3652 3672	14	0.8571	0.9286
chi-miR-1248-5p	NC_030820.1:20998062|21033087	151	-14.99	2 16	24183 24202	14	0.7857	0.7857
chi-miR-1248-5p	NC_030820.1:21649635|21657632	157	-17.33	3 18	3949 3968	15	0.9333	0.9333
chi-miR-1248-5p	NC_030820.1:52393179|52407237	150	-12.55	2 16	2372 2392	15	0.7333	0.8667
chi-miR-1248-5p	NC_030821.1:12624379|12644124	154	-16.19	2 16	11881 11901	15	0.8	0.8667
chi-miR-1248-5p	NC_030821.1:33340957|33359738	151	-13.13	2 18	996 1014	16	0.75	0.8125
chi-miR-1248-5p	NC_030821.1:33340957|33374397	151	-13.13	2 18	15655 15673	16	0.75	0.8125
chi-miR-1248-5p	NC_030821.1:33340957|33377845	154	-13.58	2 17	2240 2258	15	0.8	0.8667
chi-miR-1248-5p	NC_030821.1:33340957|33380537	154	-13.58	2 17	4932 4950	15	0.8	0.8667
chi-miR-1248-5p	NC_030821.1:33340957|33381291	154	-13.58	2 17	5686 5704	15	0.8	0.8667
chi-miR-1248-5p	NC_030821.1:33358612|33374397	151	-13.13	2 18	15655 15673	16	0.75	0.8125
chi-miR-1248-5p	NC_030821.1:33358612|33377845	154	-13.58	2 17	2240 2258	15	0.8	0.8667
chi-miR-1248-5p	NC_030821.1:33373469|33377845	154	-13.58	2 17	2240 2258	15	0.8	0.8667
chi-miR-1248-5p	NC_030821.1:45082123|45091503	151	-13.21	2 14	49 67	12	0.9167	0.9167
chi-miR-1248-5p	NC_030821.1:56966260|56986994	153	-16.67	3 18	20283 20302	15	0.8667	0.9333
chi-miR-1248-5p	NC_030822.1:30600067|30617557	151	-13.54	2 16	4039 4058	14	0.7857	0.7857
chi-miR-1248-5p	NC_030822.1:64396626|64441411	153	-14.15	2 14	5755 5774	12	0.8333	0.9167
chi-miR-1248-5p	NC_030823.1:22795123|22804848	153	-15.23	2 19	322 343	19	0.7368	0.7368
chi-miR-1248-5p	NC_030823.1:31887707|32048869	157	-16.22	2 18	11322 11341	16	0.6875	0.875
chi-miR-1248-5p	NC_030823.1:66082332|66092982	154	-16.98	2 19	1431 1450	17	0.7059	0.7647
chi-miR-1248-5p	NC_030824.1:30267374|30279412	161	-15.95	2 18	7668 7687	16	0.8125	0.8125
chi-miR-1248-5p	NC_030824.1:31309386|31313878	165	-14.51	2 18	3428 3447	16	0.8125	0.875
chi-miR-1248-5p	NC_030824.1:63839651|63864399	153	-16.77	2 19	7777 7797	18	0.7222	0.7778
chi-miR-1248-5p	NC_030825.1:51617825|51680294	152	-14.19	2 18	51955 51975	17	0.7059	0.8235
chi-miR-1248-5p	NC_030826.1:48179938|48192275	154	-18.16	2 17	7628 7646	15	0.8	0.8667
chi-miR-1248-5p	NC_030826.1:55072908|55078126	150	-14.02	2 11	731 750	9	1	1
chi-miR-1248-5p	NC_030827.1:32683050|32684958	152	-15.35	2 15	1319 1337	13	0.8462	0.9231
chi-miR-1248-5p	NC_030828.1:55970725|55989968	157	-15.34	2 14	1728 1747	12	0.9167	0.9167
chi-miR-1248-5p	NC_030828.1:55984331|55993496	157	-15.34	2 14	5256 5275	12	0.9167	0.9167
chi-miR-1248-5p	NC_030829.1:36786792|36808177	151	-13.48	2 19	7783 7802	18	0.7222	0.8333
chi-miR-1248-5p	NC_030830.1:3336248|3359893	158	-17.84	2 15	3332 3351	13	0.8462	0.9231
chi-miR-1248-5p	NC_030830.1:15875090|15881571	154	-26.13	2 19	5045 5064	17	0.7059	0.9412
chi-miR-1248-5p	NC_030830.1:28430415|28450213	152	-12.54	2 16	6723 6740	14	0.8571	0.8571
chi-miR-1248-5p	NC_030830.1:45179958|45184616	160	-18.55	2 19	1907 1925	17	0.7647	0.8824
chi-miR-1248-5p	NC_030831.1:54852737|54883065	156	-12.41	2 15	16093 16111	13	0.9231	0.9231
chi-miR-1248-5p	NC_030833.1:19282316|19294475	157	-18.94	2 18	2233 2252	16	0.8125	0.9375
chi-miR-1248-5p	NC_030834.1:12181534|12247598	157	-13.91	2 14	29381 29400	12	0.9167	0.9167
chi-miR-1248-5p	NC_030834.1:18607920|18638452	156	-16.03	2 13	26221 26240	11	0.9091	1
chi-miR-1248-5p	NC_030834.1:18607920|18650811	156	-16.03	2 13	26221 26240	11	0.9091	1
chi-miR-1248-5p	NC_030834.1:18627300|18650811	156	-16.03	2 13	6841 6860	11	0.9091	1
chi-miR-1248-5p	NC_030836.1:49017142|49064571	151	-11.53	2 14	37974 37992	12	0.9167	0.9167
chi-miR-1248-5p	NW_017189516.1:53306830|53322201	160	-14.48	2 18	8911 8931	17	0.8235	0.8235
chi-miR-1248-5p	NW_017189517.1:20524904|20536787	150	-11.15	2 15	4826 4845	13	0.7692	0.8462
chi-miR-1248-5p	NW_017189896.1:107625|145885	174	-24.25	2 19	37745 37764	17	0.8824	0.8824
chi-miR-1249	NC_030808.1:8847975|8886583	159	-23.66	2 21	31235 31258	21	0.7143	0.7619
chi-miR-1249	NC_030808.1:142388405|142433828	159	-24.09	2 16	41561 41582	14	0.8571	0.8571
chi-miR-1249	NC_030811.1:4725809|4738417	150	-30.86	2 21	6134 6158	22	0.7273	0.8182
chi-miR-1249	NC_030811.1:109993800|110001532	150	-24.62	3 20	2353 2375	18	0.8333	0.8333
chi-miR-1249	NC_030812.1:112121725|112127445	158	-32.3	3 19	5048 5069	16	0.875	0.9375
chi-miR-1249	NC_030813.1:113574977|113616477	155	-25.61	2 21	27608 27632	22	0.6818	0.7273
chi-miR-1249	NC_030813.1:113643930|113660739	151	-26.82	2 21	11237 11259	20	0.75	0.8
chi-miR-1249	NC_030814.1:48569499|48572923	168	-27.04	2 21	122 143	19	0.7368	0.8421
chi-miR-1249	NC_030815.1:76944795|76962878	156	-31.59	2 21	4414 4435	19	0.6842	0.8947
chi-miR-1249	NC_030816.1:26231856|26242268	156	-19.52	2 17	4463 4484	15	0.8	0.8
chi-miR-1249	NC_030817.1:59837163|59860672	159	-27.02	2 20	12905 12926	18	0.7778	0.8889
chi-miR-1249	NC_030817.1:62621713|62726109	171	-37.52	3 21	32623 32645	19	0.9474	0.9474
chi-miR-1249	NC_030818.1:87600884|87608133	161	-31.58	2 18	6494 6515	16	0.875	0.9375
chi-miR-1249	NC_030820.1:42296928|42306408	151	-27.38	2 16	1360 1381	14	0.8571	0.9286
chi-miR-1249	NC_030823.1:22795123|22804848	152	-26.76	2 21	334 355	19	0.8421	0.8421
chi-miR-1249	NC_030823.1:62034804|62048867	160	-30.34	3 21	9606 9627	18	0.8333	0.8889
chi-miR-1249	NC_030825.1:51617825|51680294	150	-24.18	2 21	60642 60662	19	0.7368	0.8421
chi-miR-1249	NC_030829.1:57384248|57387801	151	-23.51	2 20	3119 3140	18	0.7222	0.8333
chi-miR-1249	NC_030830.1:9544369|9546439	152	-25.92	3 21	1074 1095	18	0.7222	0.8889
chi-miR-1249	NC_030831.1:54852737|54883065	150	-17.26	2 20	4271 4294	20	0.7	0.7
chi-miR-1249	NC_030833.1:5187923|5226464	157	-22.06	2 14	20045 20066	12	0.9167	0.9167
chi-miR-1249	NC_030834.1:12181534|12247598	154	-20.7	2 15	64043 64064	13	0.8462	0.8462
chi-miR-1249	NC_030834.1:36843312|36844429	156	-23.73	2 21	799 820	19	0.6842	0.7368
chi-miR-1249	NC_030836.1:49017142|49064571	151	-29.03	2 16	7500 7521	14	0.8571	0.9286
chi-miR-1249	NW_017189896.1:107625|145885	156	-33.96	2 21	36165 36186	19	0.6842	0.8947
chi-miR-125a-5p	NC_030808.1:8847975|8886583	156	-27.03	2 21	11620 11641	19	0.8421	0.8947
chi-miR-125a-5p	NC_030808.1:142388405|142433828	159	-27.18	2 21	32349 32371	20	0.7	0.8
chi-miR-125a-5p	NC_030810.1:8187168|8189150	151	-27.95	2 16	1352 1373	14	0.7143	0.8571
chi-miR-125a-5p	NC_030810.1:40056419|40078403	155	-23.61	2 21	13477 13500	21	0.7619	0.8095
chi-miR-125a-5p	NC_030810.1:113233862|113259417	151	-27.11	2 21	15388 15410	20	0.7	0.85
chi-miR-125a-5p	NC_030811.1:1249327|1253045	151	-22.9	2 21	547 570	21	0.6667	0.7143
chi-miR-125a-5p	NC_030811.1:4725809|4738417	152	-18.5	2 21	6164 6185	19	0.6316	0.7368
chi-miR-125a-5p	NC_030811.1:5115826|5126553	150	-24.2	2 11	10698 10719	9	1	1
chi-miR-125a-5p	NC_030813.1:22759655|22769390	152	-19.67	2 21	1591 1612	19	0.6316	0.7368
chi-miR-125a-5p	NC_030813.1:113574977|113616477	162	-27.63	2 21	2470 2490	19	0.7895	0.7895
chi-miR-125a-5p	NC_030813.1:113643930|113660739	151	-26.8	2 21	1236 1258	20	0.7	0.85
chi-miR-125a-5p	NC_030814.1:1769240|1802974	158	-25.67	2 20	3218 3244	23	0.6957	0.7391
chi-miR-125a-5p	NC_030814.1:20049003|20173900	156	-24.04	2 21	25110 25131	19	0.6842	0.7368
chi-miR-125a-5p	NC_030814.1:56532220|56581054	152	-22.86	2 21	46016 46036	20	0.75	0.75
chi-miR-125a-5p	NC_030815.1:9411355|9424631	158	-24.26	2 21	4810 4830	19	0.6842	0.8421
chi-miR-125a-5p	NC_030815.1:9411355|9431282	158	-24.26	2 21	4810 4830	19	0.6842	0.8421
chi-miR-125a-5p	NC_030816.1:19670043|19696979	155	-17.15	2 18	26875 26899	19	0.7895	0.7895
chi-miR-125a-5p	NC_030816.1:27069660|27087628	153	-14.33	2 18	16810 16831	16	0.75	0.75
chi-miR-125a-5p	NC_030817.1:62621713|62726109	151	-18.58	2 16	93279 93300	14	0.7857	0.7857
chi-miR-125a-5p	NC_030817.1:65945161|65987511	150	-18.55	2 11	35655 35676	9	1	1
chi-miR-125a-5p	NC_030818.1:14040747|14042306	160	-21.28	2 17	856 877	15	0.8	0.8667
chi-miR-125a-5p	NC_030818.1:14168276|14188222	151	-17.44	2 17	10957 10979	16	0.75	0.8125
chi-miR-125a-5p	NC_030818.1:15626959|15652199	156	-26.83	2 21	14473 14494	19	0.7368	0.8421
chi-miR-125a-5p	NC_030818.1:15636370|15652199	156	-26.83	2 21	5062 5083	19	0.7368	0.8421
chi-miR-125a-5p	NC_030818.1:73585152|73606659	151	-20.65	2 17	6396 6419	17	0.7647	0.7647
chi-miR-125a-5p	NC_030818.1:87600884|87608133	151	-19.05	2 16	6454 6475	14	0.7857	0.7857
chi-miR-125a-5p	NC_030818.1:93821765|93844312	159	-21.12	2 21	7978 8000	20	0.7	0.8
chi-miR-125a-5p	NC_030819.1:31580258|31627529	157	-22.42	2 19	40645 40667	18	0.7222	0.8333
chi-miR-125a-5p	NC_030820.1:32826780|32843754	154	-20.33	2 19	2571 2592	17	0.7059	0.7647
chi-miR-125a-5p	NC_030820.1:52393179|52407237	164	-32.26	2 21	10713 10734	19	0.7368	0.7895
chi-miR-125a-5p	NC_030821.1:12624379|12644124	152	-23.16	2 21	13125 13146	19	0.6316	0.7368
chi-miR-125a-5p	NC_030822.1:30504840|30518608	154	-17.15	2 18	10030 10049	16	0.8125	0.8125
chi-miR-125a-5p	NC_030822.1:64396626|64441411	157	-18.75	2 18	24603 24624	16	0.75	0.8125
chi-miR-125a-5p	NC_030823.1:31887707|32048869	158	-21.66	2 20	25875 25898	20	0.75	0.75
chi-miR-125a-5p	NC_030823.1:62034804|62048867	155	-22.66	2 20	5430 5451	18	0.7222	0.7222
chi-miR-125a-5p	NC_030824.1:13083954|13103159	157	-26.57	2 21	464 483	19	0.7368	0.7895
chi-miR-125a-5p	NC_030824.1:30267374|30279412	153	-20.98	2 19	7553 7575	18	0.7222	0.7778
chi-miR-125a-5p	NC_030824.1:63839651|63864399	150	-16.89	3 19	10272 10293	16	0.8125	0.875
chi-miR-125a-5p	NC_030825.1:12044506|12051179	153	-25.25	2 21	5054 5079	23	0.7826	0.8261
chi-miR-125a-5p	NC_030825.1:51617825|51680294	166	-30.42	2 19	25059 25080	17	0.8824	0.9412
chi-miR-125a-5p	NC_030826.1:25059774|25074993	156	-20.53	2 17	1556 1577	15	0.7333	0.8667
chi-miR-125a-5p	NC_030826.1:48179938|48192275	153	-21.45	2 19	8967 8989	18	0.7222	0.7778
chi-miR-125a-5p	NC_030828.1:55712272|55722389	155	-15.23	2 18	1587 1607	16	0.8125	0.8125
chi-miR-125a-5p	NC_030828.1:55984331|55993496	153	-19.57	2 21	2726 2745	19	0.7368	0.7368
chi-miR-125a-5p	NC_030828.1:59411713|59417342	157	-22.89	2 18	3643 3664	16	0.75	0.8125
chi-miR-125a-5p	NC_030829.1:1685414|1711275	159	-20.65	2 21	2478 2500	20	0.75	0.75
chi-miR-125a-5p	NC_030829.1:36786792|36808177	151	-20.57	2 16	21340 21361	14	0.7857	0.7857
chi-miR-125a-5p	NC_030829.1:57384248|57387801	156	-26.34	2 21	2212 2233	19	0.7368	0.8421
chi-miR-125a-5p	NC_030830.1:3336248|3359893	156	-21.41	2 21	11063 11084	19	0.6842	0.7368
chi-miR-125a-5p	NC_030831.1:49153220|49174738	155	-21.65	2 16	17022 17043	14	0.7857	0.8571
chi-miR-125a-5p	NC_030831.1:54852737|54883065	154	-25.21	2 16	12609 12631	15	0.8	0.8667
chi-miR-125a-5p	NC_030831.1:58188981|58203217	162	-25.41	2 21	7593 7616	21	0.7619	0.8095
chi-miR-125a-5p	NC_030833.1:5187923|5226464	153	-18.15	2 18	21062 21083	16	0.75	0.75
chi-miR-125a-5p	NC_030833.1:19282316|19294475	152	-16.96	2 18	3907 3929	17	0.7647	0.7647
chi-miR-125a-5p	NC_030833.1:24466220|24488947	153	-23.41	2 21	4797 4818	20	0.7	0.8
chi-miR-125a-5p	NC_030836.1:49017142|49064571	152	-21.83	2 19	40398 40422	20	0.7	0.8
chi-miR-125a-5p	NW_017189516.1:21137781|21153119	150	-18.76	2 21	13976 13996	19	0.6842	0.7368
chi-miR-125a-5p	NW_017189896.1:107625|145885	152	-23.31	2 13	32138 32159	11	0.9091	0.9091
chi-miR-125a-3p	NC_030808.1:8847975|8886583	151	-23.53	2 20	1964 1984	18	0.6667	0.8889
chi-miR-125a-3p	NC_030808.1:40203669|40234775	166	-27.78	2 19	6222 6242	17	0.7647	0.8824
chi-miR-125a-3p	NC_030808.1:142388405|142433828	161	-26.89	2 14	39967 39987	12	0.9167	1
chi-miR-125a-3p	NC_030810.1:41133689|41157200	166	-25.64	2 19	16832 16852	17	0.7059	0.9412
chi-miR-125a-3p	NC_030811.1:1249327|1253045	153	-24.15	2 19	237 261	21	0.6667	0.7619
chi-miR-125a-3p	NC_030811.1:4725809|4738417	162	-22.6	2 20	9118 9141	21	0.7619	0.7619
chi-miR-125a-3p	NC_030812.1:60382442|60452886	170	-25.85	2 20	28868 28890	20	0.75	0.9
chi-miR-125a-3p	NC_030812.1:113584493|113589629	160	-21.24	2 18	2485 2507	18	0.7778	0.8333
chi-miR-125a-3p	NC_030813.1:22759655|22769390	153	-22.24	2 20	2260 2279	18	0.6667	0.8333
chi-miR-125a-3p	NC_030813.1:113574977|113616477	155	-21.33	2 20	41189 41209	18	0.6111	0.8333
chi-miR-125a-3p	NC_030814.1:20049003|20173900	160	-26.36	2 13	59356 59376	11	1	1
chi-miR-125a-3p	NC_030814.1:20176927|20208824	155	-22.2	2 20	7487 7507	18	0.7222	0.8889
chi-miR-125a-3p	NC_030814.1:20176927|20238577	156	-21.62	2 19	5030 5049	17	0.7647	0.8235
chi-miR-125a-3p	NC_030814.1:51848669|51853253	162	-24.43	2 19	1310 1330	17	0.7059	0.8824
chi-miR-125a-3p	NC_030814.1:56402560|56427307	158	-23.63	2 15	20035 20055	13	0.7692	1
chi-miR-125a-3p	NC_030814.1:56532220|56581054	154	-24.94	2 20	37166 37187	19	0.6842	0.9474
chi-miR-125a-3p	NC_030814.1:75848324|75868791	152	-17	2 13	1079 1099	11	0.8182	1
chi-miR-125a-3p	NC_030814.1:84193926|84212544	159	-18.62	2 20	6767 6787	18	0.6111	0.8889
chi-miR-125a-3p	NC_030815.1:9411355|9424631	160	-20.16	2 17	11178 11198	15	0.7333	0.9333
chi-miR-125a-3p	NC_030815.1:9411355|9431282	160	-20.16	2 17	11178 11198	15	0.7333	0.9333
chi-miR-125a-3p	NC_030815.1:26849340|26973971	154	-28.95	2 19	56493 56513	17	0.6471	1
chi-miR-125a-3p	NC_030815.1:62552612|62561865	160	-24.91	2 17	6933 6953	15	0.8	0.8667
chi-miR-125a-3p	NC_030815.1:76944795|76962878	154	-24.6	2 19	6077 6097	17	0.7647	0.8824
chi-miR-125a-3p	NC_030815.1:77292743|77296623	151	-18.69	2 20	2684 2704	18	0.6667	0.7222
chi-miR-125a-3p	NC_030816.1:19670043|19696979	157	-17.6	2 16	2092 2111	14	0.8571	0.9286
chi-miR-125a-3p	NC_030816.1:26231856|26242268	161	-23.24	2 19	9342 9363	18	0.7778	0.8333
chi-miR-125a-3p	NC_030816.1:27069660|27087628	159	-24.43	2 20	17455 17475	18	0.7222	0.9444
chi-miR-125a-3p	NC_030817.1:31386779|31408907	154	-23.85	2 19	16738 16758	17	0.6471	0.8235
chi-miR-125a-3p	NC_030817.1:49128465|49146942	152	-16.07	2 19	7194 7213	17	0.7059	0.8235
chi-miR-125a-3p	NC_030817.1:49128465|49168912	157	-17.45	2 16	38008 38027	14	0.8571	0.9286
chi-miR-125a-3p	NC_030817.1:62621713|62726109	154	-22.41	2 20	28820 28841	19	0.6842	0.7895
chi-miR-125a-3p	NC_030817.1:65945161|65987511	152	-20.5	2 20	29066 29084	18	0.6667	0.8333
chi-miR-125a-3p	NC_030818.1:14063134|14072378	158	-26.36	2 15	4119 4139	13	0.8462	0.9231
chi-miR-125a-3p	NC_030818.1:73585152|73606659	170	-25.79	2 19	9521 9541	17	0.8235	0.8824
chi-miR-125a-3p	NC_030819.1:31580258|31627529	151	-22.4	2 12	19122 19142	10	0.9	1
chi-miR-125a-3p	NC_030820.1:21649635|21657632	153	-19.5	2 15	3122 3143	14	0.7857	0.9286
chi-miR-125a-3p	NC_030820.1:29158878|29165143	152	-24.14	2 19	5470 5489	17	0.7059	0.8235
chi-miR-125a-3p	NC_030820.1:32826780|32843754	155	-20.16	2 20	8488 8508	18	0.7222	0.8889
chi-miR-125a-3p	NC_030820.1:37909806|37923941	152	-17.74	2 17	13524 13544	15	0.7333	0.8
chi-miR-125a-3p	NC_030820.1:42296928|42306408	154	-17.9	2 16	2428 2449	15	0.8	0.8667
chi-miR-125a-3p	NC_030820.1:52393179|52407237	150	-22.35	2 19	1451 1471	17	0.7647	0.8235
[truncated: 21,575 more rows]

## Sheet: miRNA_mRNA
miRNA	mRNA	score	energy	mir_start_end	Mrna_start_end	length	rate1	rate2
chi-let-7a-5p	XM_005674671.3	162	-22.68	2 21	4221 4245	22	0.7273	0.8182
chi-let-7a-5p	XM_005674675.3	162	-22.68	2 21	4188 4212	22	0.7273	0.8182
chi-let-7a-5p	XM_005674672.3	162	-22.68	2 21	4208 4232	22	0.7273	0.8182
chi-let-7a-5p	XM_005674673.3	162	-22.68	2 21	4154 4178	22	0.7273	0.8182
chi-let-7a-5p	XM_018046572.1	150	-16.18	2 20	3257 3279	19	0.6316	0.7895
chi-let-7a-5p	XM_018046609.1	154	-18.18	2 21	2001 2021	19	0.6842	0.7895
chi-let-7a-5p	XM_018049175.1	153	-19.15	2 19	4777 4799	18	0.6667	0.8333
chi-let-7a-5p	XM_005674720.3	160	-19.95	2 17	6925 6946	15	0.8	0.8667
chi-let-7a-5p	XM_005674807.3	152	-15.8	2 21	2514 2535	19	0.5789	0.7895
chi-let-7a-5p	XM_018056904.1	152	-19.22	2 17	8787 8808	15	0.7333	0.8
chi-let-7a-5p	XM_005674903.3	155	-20.1	2 18	1080 1100	16	0.75	0.875
chi-let-7a-5p	XM_005674925.3	151	-19.48	2 20	3857 3878	18	0.7222	0.8333
chi-let-7a-5p	XM_018039430.1	163	-24.71	2 21	653 675	20	0.65	0.9
chi-let-7a-5p	XM_005674956.3	150	-19.17	2 21	2490 2510	19	0.6842	0.8947
chi-let-7a-5p	XM_005674994.3	150	-19.94	2 17	432 452	15	0.8667	0.9333
chi-let-7a-5p	XM_005675006.3	154	-17.2	2 21	2029 2049	19	0.6316	0.8421
chi-let-7a-5p	XM_013963199.2	160	-21.9	2 21	597 618	19	0.6842	0.7895
chi-let-7a-5p	XM_005675014.3	160	-21.9	2 21	597 618	19	0.6842	0.7895
chi-let-7a-5p	XM_013963220.2	160	-21.9	2 21	597 618	19	0.6842	0.7895
chi-let-7a-5p	XM_005675013.3	160	-21.9	2 21	848 869	19	0.6842	0.7895
chi-let-7a-5p	XM_005675028.3	158	-20.68	2 17	1948 1968	15	0.8667	0.8667
chi-let-7a-5p	XM_013963262.2	158	-20.68	2 17	1838 1858	15	0.8667	0.8667
chi-let-7a-5p	XM_005675036.2	162	-19.79	2 15	4700 4720	13	0.8462	1
chi-let-7a-5p	XM_018046278.1	152	-20.94	2 18	1952 1974	17	0.6471	0.8824
chi-let-7a-5p	XM_018046304.1	154	-16.02	2 19	1937 1958	17	0.7647	0.8824
chi-let-7a-5p	XM_018046503.1	156	-18.65	2 19	747 767	17	0.7647	0.8235
chi-let-7a-5p	XM_018046528.1	163	-26.09	2 21	2844 2866	20	0.7	0.85
chi-let-7a-5p	XM_018046525.1	163	-26.09	2 21	2888 2910	20	0.7	0.85
chi-let-7a-5p	XM_018046531.1	163	-26.09	2 21	2888 2910	20	0.7	0.85
chi-let-7a-5p	XM_005675123.3	156	-22.48	2 19	2462 2486	20	0.7	0.85
chi-let-7a-5p	XM_018047097.1	152	-15.54	2 13	3433 3454	11	0.9091	0.9091
chi-let-7a-5p	XM_018047320.1	155	-28	2 21	2912 2934	20	0.75	0.85
chi-let-7a-5p	XM_005675213.3	159	-21.64	2 21	1900 1922	20	0.75	0.9
chi-let-7a-5p	XM_018047490.1	152	-16.76	2 20	3890 3911	19	0.6842	0.8421
chi-let-7a-5p	XM_013964525.2	150	-24.34	2 21	4952 4975	21	0.6667	0.9048
chi-let-7a-5p	XM_018047860.1	152	-21.83	2 21	7090 7111	19	0.6316	0.7368
chi-let-7a-5p	XM_005675335.3	153	-21.93	2 21	465 486	20	0.8	0.85
chi-let-7a-5p	XM_005675377.3	151	-22.14	2 20	4003 4024	18	0.6667	0.8889
chi-let-7a-5p	XM_013965050.2	155	-23.13	2 20	843 864	18	0.7222	0.8889
chi-let-7a-5p	XM_013965131.2	151	-18.41	2 21	1162 1184	20	0.7	0.7
chi-let-7a-5p	XM_018048748.1	158	-24.55	2 21	4854 4874	19	0.7895	0.8947
chi-let-7a-5p	XM_018049028.1	159	-26.81	2 16	177 198	14	0.9286	1
chi-let-7a-5p	XM_005675437.3	152	-19.68	2 17	857 878	15	0.7333	0.8
chi-let-7a-5p	XM_018049051.1	152	-14.34	2 19	7561 7581	17	0.6471	0.8824
chi-let-7a-5p	XM_005675460.2	151	-19.88	2 21	2553 2577	22	0.5909	0.7727
chi-let-7a-5p	XM_018049124.1	165	-18.41	2 21	696 715	19	0.7895	0.8421
chi-let-7a-5p	XM_005675471.3	156	-17.69	2 19	693 716	19	0.7368	0.8421
chi-let-7a-5p	XM_005675482.2	157	-23.72	2 18	3817 3838	16	0.6875	0.875
chi-let-7a-5p	XM_018049601.1	156	-17.87	2 19	8946 8966	17	0.7647	0.8235
chi-let-7a-5p	XM_005675483.3	156	-17.87	2 19	8984 9004	17	0.7647	0.8235
chi-let-7a-5p	XM_005675484.3	156	-17.87	2 19	8945 8965	17	0.7647	0.8235
chi-let-7a-5p	XM_018050821.1	154	-15.51	2 21	3106 3126	19	0.6842	0.7895
chi-let-7a-5p	XM_005675629.3	159	-19.15	2 20	2515 2536	18	0.7222	0.7778
chi-let-7a-5p	XM_018051638.1	152	-13.7	2 17	589 610	15	0.7333	0.8
chi-let-7a-5p	XM_018051760.1	151	-22.81	2 21	1125 1149	22	0.6818	0.8182
chi-let-7a-5p	XM_018051810.1	158	-27.35	2 19	843 864	17	0.7647	0.9412
chi-let-7a-5p	XM_018051861.1	152	-14.95	2 21	2475 2496	19	0.6316	0.7368
chi-let-7a-5p	XM_018052737.1	163	-24.28	2 21	2557 2581	22	0.6364	0.8636
chi-let-7a-5p	XM_018052757.1	151	-18.81	2 14	4742 4762	12	0.9167	0.9167
chi-let-7a-5p	XM_005675706.2	159	-23.5	2 21	676 699	21	0.7143	0.7619
chi-let-7a-5p	XM_018052859.1	159	-23.5	2 21	676 699	21	0.7143	0.7619
chi-let-7a-5p	XM_018052932.1	153	-21.31	2 14	5559 5580	12	0.8333	0.9167
chi-let-7a-5p	XM_018052941.1	153	-21.31	2 14	5559 5580	12	0.8333	0.9167
chi-let-7a-5p	XM_018053035.1	152	-22.96	2 21	6992 7013	19	0.6316	0.8947
chi-let-7a-5p	XM_018053043.1	152	-22.96	2 21	5574 5595	19	0.6316	0.8947
chi-let-7a-5p	XM_013967229.2	154	-15.21	2 15	3371 3392	13	0.7692	0.9231
chi-let-7a-5p	XM_005675720.3	156	-17.44	2 21	720 741	19	0.6842	0.7368
chi-let-7a-5p	XM_018054827.1	151	-24.27	2 21	345 367	20	0.7	0.85
chi-let-7a-5p	XM_018055091.1	150	-16.49	3 19	2317 2338	16	0.8125	0.875
chi-let-7a-5p	XM_018055100.1	150	-16.49	3 19	2372 2393	16	0.8125	0.875
chi-let-7a-5p	XM_018055122.1	150	-16.49	3 19	2124 2145	16	0.8125	0.875
chi-let-7a-5p	XM_018055109.1	150	-16.49	3 19	2214 2235	16	0.8125	0.875
chi-let-7a-5p	XM_018055210.1	152	-17.76	2 21	1109 1130	19	0.6316	0.7368
chi-let-7a-5p	XM_018055684.1	152	-19.08	2 21	1311 1332	19	0.6316	0.7368
chi-let-7a-5p	XM_018055696.1	152	-19.08	2 21	1233 1254	19	0.6316	0.7368
chi-let-7a-5p	XM_018055690.1	152	-19.08	2 21	1299 1320	19	0.6316	0.7368
chi-let-7a-5p	XM_018056080.1	162	-21.94	2 21	999 1019	19	0.7895	0.7895
chi-let-7a-5p	XM_018056537.1	164	-23.88	2 21	1048 1069	19	0.6316	0.8947
chi-let-7a-5p	XM_005676796.3	152	-15.59	2 21	1029 1050	19	0.5789	0.7895
chi-let-7a-5p	XM_005676782.3	155	-18.17	2 21	544 566	20	0.7	0.75
chi-let-7a-5p	XM_013973892.2	150	-19.03	2 15	3036 3057	13	0.6923	0.9231
chi-let-7a-5p	XM_005676747.3	155	-21.09	2 17	431 453	16	0.75	0.875
chi-let-7a-5p	XM_018057257.1	155	-19.91	2 21	755 777	20	0.65	0.8
chi-let-7a-5p	XM_005676724.3	157	-16.87	2 21	351 370	19	0.7368	0.7895
chi-let-7a-5p	XM_018057634.1	151	-15.44	2 21	3841 3864	21	0.619	0.7619
chi-let-7a-5p	XM_018057648.1	151	-15.44	2 21	3934 3957	21	0.619	0.7619
chi-let-7a-5p	XM_005676709.2	150	-20.47	2 17	864 884	15	0.7333	0.8667
chi-let-7a-5p	XM_005676655.3	156	-18.92	2 19	2454 2474	17	0.7059	0.8824
chi-let-7a-5p	XM_005676621.3	151	-17.91	2 16	2713 2734	14	0.7143	0.8571
chi-let-7a-5p	XM_005676602.2	150	-19.96	2 21	4362 4382	19	0.6842	0.8947
chi-let-7a-5p	XM_005676593.3	151	-19.07	2 18	1513 1533	16	0.6875	0.875
chi-let-7a-5p	XM_018059343.1	154	-19.14	2 21	2600 2620	19	0.7368	0.7368
chi-let-7a-5p	XM_018059419.1	155	-19.26	2 18	4512 4532	16	0.75	0.875
chi-let-7a-5p	XM_005676519.3	155	-18.15	2 21	32 55	21	0.6667	0.7619
chi-let-7a-5p	XM_018059841.1	152	-19.76	2 19	2621 2644	19	0.6842	0.8421
chi-let-7a-5p	XM_018059793.1	152	-19.76	2 19	2588 2611	19	0.6842	0.8421
chi-let-7a-5p	XM_018059825.1	152	-19.76	2 19	2588 2611	19	0.6842	0.8421
chi-let-7a-5p	XM_018059801.1	152	-19.76	2 19	2398 2421	19	0.6842	0.8421
chi-let-7a-5p	XM_018059817.1	152	-19.76	2 19	2398 2421	19	0.6842	0.8421
chi-let-7a-5p	XM_018060260.1	150	-23.62	2 20	3238 3260	19	0.8421	0.8947
chi-let-7a-5p	XM_005676407.3	156	-17.96	2 21	6340 6361	19	0.6842	0.8947
chi-let-7a-5p	XM_018060678.1	158	-16.97	2 20	6651 6674	20	0.7	0.8
chi-let-7a-5p	XM_013971222.2	152	-18.12	2 19	2845 2865	17	0.7647	0.7647
chi-let-7a-5p	XM_018060827.1	150	-24.52	2 21	1895 1915	19	0.6842	0.8947
chi-let-7a-5p	XM_018060838.1	152	-19.91	2 13	4919 4940	11	0.9091	0.9091
chi-let-7a-5p	XM_018060965.1	150	-18.88	2 20	5209 5232	20	0.75	0.8
chi-let-7a-5p	XM_005676345.3	166	-17.74	2 21	1471 1491	19	0.7895	0.8421
chi-let-7a-5p	XM_005676296.3	166	-20.31	2 21	9702 9726	22	0.7727	0.8182
chi-let-7a-5p	XM_018061716.1	160	-20	2 21	1977 1998	19	0.6842	0.7895
chi-let-7a-5p	XM_018061679.1	160	-20	2 21	1919 1940	19	0.6842	0.7895
chi-let-7a-5p	XM_018061688.1	160	-20	2 21	1836 1857	19	0.6842	0.7895
chi-let-7a-5p	XM_018061696.1	160	-20	2 21	1878 1899	19	0.6842	0.7895
chi-let-7a-5p	XM_018061766.1	152	-17.95	2 16	6073 6092	14	0.8571	0.8571
chi-let-7a-5p	XM_018062016.1	156	-17.64	2 19	296 316	17	0.7059	0.8824
chi-let-7a-5p	XM_005676173.3	151	-15.18	2 20	5368 5389	18	0.6667	0.8889
chi-let-7a-5p	XM_018063094.1	154	-16.91	2 21	2013 2033	19	0.7368	0.7368
chi-let-7a-5p	XM_018063118.1	154	-16.91	2 21	1584 1604	19	0.7368	0.7368
chi-let-7a-5p	XM_018063103.1	154	-16.91	2 21	1584 1604	19	0.7368	0.7368
chi-let-7a-5p	XM_005676076.3	155	-24.12	2 21	455 481	24	0.625	0.75
chi-let-7a-5p	XM_005676002.3	172	-22.85	2 21	2085 2106	19	0.7895	0.8421
chi-let-7a-5p	XM_018064778.1	150	-13.61	2 19	1590 1611	17	0.6471	0.7647
chi-let-7a-5p	XM_018065051.1	150	-17.64	2 20	551 575	21	0.619	0.7619
chi-let-7a-5p	XM_005675838.3	152	-21.12	2 21	766 787	19	0.6842	0.8421
chi-let-7a-5p	XM_018065881.1	165	-23.18	2 21	2206 2227	20	0.8	0.85
chi-let-7a-5p	XM_005675815.3	154	-16.69	2 17	497 517	15	0.7333	0.9333
chi-let-7a-5p	XM_018041002.1	154	-25.78	2 19	271 292	17	0.7059	0.9412
chi-let-7a-5p	XM_005678720.3	155	-14.97	2 20	2952 2973	18	0.6111	0.8333
chi-let-7a-5p	XM_013963003.2	155	-14.97	2 20	3116 3137	18	0.6111	0.8333
chi-let-7a-5p	XM_018041412.1	156	-17.53	2 17	2390 2411	15	0.6667	0.9333
chi-let-7a-5p	XM_005678716.3	156	-17.53	2 17	2276 2297	15	0.6667	0.9333
chi-let-7a-5p	XM_005678708.3	158	-17.72	2 17	8691 8711	15	0.8667	0.8667
chi-let-7a-5p	XM_018041500.1	158	-17.72	2 17	8700 8720	15	0.8667	0.8667
chi-let-7a-5p	XM_018041756.1	151	-24.09	2 17	555 578	17	0.8235	0.8824
chi-let-7a-5p	XM_013962978.2	150	-20.36	2 20	1672 1694	19	0.6316	0.7895
chi-let-7a-5p	XM_013962976.2	150	-13.74	2 21	1720 1740	19	0.6842	0.7368
chi-let-7a-5p	XM_018042104.1	150	-13.74	2 21	1720 1740	19	0.6842	0.7368
chi-let-7a-5p	XM_018042120.1	150	-13.74	2 21	1830 1850	19	0.6842	0.7368
chi-let-7a-5p	XM_018042151.1	153	-20.9	2 21	3111 3132	20	0.65	0.85
chi-let-7a-5p	XM_018042159.1	153	-20.9	2 21	2360 2381	20	0.65	0.85
chi-let-7a-5p	XM_005678655.2	151	-20.19	3 21	1653 1675	19	0.7895	0.8421
chi-let-7a-5p	XM_005678654.3	151	-20.19	3 21	2017 2039	19	0.7895	0.8421
chi-let-7a-5p	XM_005678642.3	154	-17.12	2 19	2493 2514	17	0.7059	0.9412
chi-let-7a-5p	XM_018043018.1	155	-26.03	2 21	3308 3330	20	0.75	0.85
chi-let-7a-5p	XM_018043342.1	150	-13.95	2 20	122 145	20	0.65	0.75
chi-let-7a-5p	XM_005678550.3	150	-15.11	2 21	2439 2459	19	0.7368	0.8421
chi-let-7a-5p	XM_005709457.3	156	-16.1	2 21	47 68	19	0.6316	0.7895
chi-let-7a-5p	XM_005678500.3	158	-21.66	2 21	5572 5596	22	0.7727	0.8636
chi-let-7a-5p	XM_018044048.1	158	-18.59	2 19	196 217	17	0.7059	0.8235
chi-let-7a-5p	XM_018044051.1	158	-18.59	2 19	213 234	17	0.7059	0.8235
chi-let-7a-5p	XM_013962833.2	157	-19.13	2 19	2476 2500	20	0.75	0.75
chi-let-7a-5p	XM_005678419.3	151	-23.98	2 21	2511 2533	20	0.7	0.85
chi-let-7a-5p	XM_018044200.1	152	-15.93	2 17	934 955	15	0.7333	0.8
chi-let-7a-5p	XM_018044280.1	152	-20.94	3 17	1332 1353	14	0.9286	0.9286
chi-let-7a-5p	XM_018044284.1	152	-20.94	3 17	1431 1452	14	0.9286	0.9286
chi-let-7a-5p	XM_018044366.1	152	-15.36	2 21	438 459	19	0.6842	0.8421
chi-let-7a-5p	XM_018044430.1	160	-21.23	2 17	237 258	15	0.7333	0.9333
chi-let-7a-5p	XM_005678362.3	152	-18.01	2 13	240 261	11	0.9091	0.9091
chi-let-7a-5p	XM_018044619.1	152	-18.23	2 13	10394 10415	11	0.8182	1
chi-let-7a-5p	XM_018044626.1	152	-18.23	2 13	10391 10412	11	0.8182	1
chi-let-7a-5p	XM_018044784.1	154	-20.05	2 15	554 575	13	0.7692	0.9231
chi-let-7a-5p	XM_018044952.1	159	-19.97	2 21	2783 2805	20	0.65	0.85
chi-let-7a-5p	XM_018044990.1	154	-16.74	2 21	3705 3725	19	0.6316	0.8421
chi-let-7a-5p	XM_018044997.1	154	-16.74	2 21	3705 3725	19	0.6316	0.8421
chi-let-7a-5p	XM_018045131.1	151	-16.79	2 19	1559 1580	18	0.7222	0.8333
chi-let-7a-5p	XM_005678257.3	154	-19.84	2 20	308 331	20	0.75	0.85
chi-let-7a-5p	XM_018045621.1	159	-22.52	2 20	4114 4135	18	0.7778	0.8889
chi-let-7a-5p	XM_005678194.3	151	-20.06	3 20	1588 1609	17	0.7059	0.9412
chi-let-7a-5p	XM_018045668.1	174	-23.68	2 19	724 745	17	0.8235	0.9412
chi-let-7a-5p	XM_018045676.1	152	-20.34	2 21	928 949	19	0.7895	0.8947
chi-let-7a-5p	XM_018045726.1	150	-13.72	2 17	3621 3641	15	0.8	0.8
chi-let-7a-5p	XM_018045744.1	161	-21.15	2 19	5049 5071	18	0.7222	0.8889
chi-let-7a-5p	XM_018045743.1	161	-21.15	2 19	5941 5963	18	0.7222	0.8889
chi-let-7a-5p	XM_018045752.1	154	-19.43	2 21	5876 5896	19	0.6316	0.8421
chi-let-7a-5p	XM_018045753.1	154	-19.43	2 21	5870 5890	19	0.6316	0.8421
chi-let-7a-5p	XM_018045754.1	154	-19.43	2 21	5834 5854	19	0.6316	0.8421
chi-let-7a-5p	XM_018045755.1	152	-15.05	2 19	1853 1873	17	0.7647	0.7647
chi-let-7a-5p	XM_005678045.3	153	-16.63	2 15	947 969	14	0.7857	0.9286
chi-let-7a-5p	XM_005678013.3	156	-19.43	2 21	1608 1627	19	0.6842	0.8947
chi-let-7a-5p	XM_013962575.2	154	-18.28	2 21	2573 2593	19	0.6842	0.7895
chi-let-7a-5p	XM_005677960.3	157	-16.45	2 20	910 930	18	0.6667	0.8889
chi-let-7a-5p	XM_005677916.3	150	-16.38	2 21	4127 4147	19	0.7368	0.8421
chi-let-7a-5p	XM_018045910.1	156	-19.6	2 21	875 896	19	0.6316	0.7895
chi-let-7a-5p	XM_013962531.2	151	-14.74	2 21	2950 2972	20	0.7	0.7
chi-let-7a-5p	XM_013962524.2	158	-20.3	2 21	4022 4042	19	0.6316	0.8947
chi-let-7a-5p	XM_005677837.3	155	-18.09	2 21	603 625	20	0.65	0.8
chi-let-7a-5p	XM_005677836.3	155	-18.09	2 21	607 629	20	0.65	0.8
chi-let-7a-5p	XM_018045969.1	152	-23.83	2 21	6662 6683	19	0.7368	0.9474
chi-let-7a-5p	XM_005677802.3	154	-22.67	2 21	1345 1365	19	0.7368	0.8947
chi-let-7a-5p	XM_005677800.3	160	-18.2	2 17	900 921	15	0.8	0.8667
chi-let-7a-5p	XM_018045996.1	157	-17.27	2 19	2562 2584	18	0.6667	0.8889
chi-let-7a-5p	XM_005677757.3	155	-25.49	2 16	523 544	14	0.8571	1
chi-let-7a-5p	XM_005677755.3	152	-17.47	2 21	3642 3661	19	0.6842	0.8421
chi-let-7a-5p	XM_018046024.1	151	-16.83	2 19	2239 2258	17	0.7059	0.8235
chi-let-7a-5p	XM_018046028.1	163	-25.89	2 18	841 861	16	0.875	0.875
chi-let-7a-5p	XM_005677689.3	151	-17.49	2 17	583 605	16	0.75	0.8125
chi-let-7a-5p	XM_005677677.2	160	-21.17	2 21	1649 1670	19	0.6842	0.7895
chi-let-7a-5p	XM_005677656.3	167	-29.54	2 21	261 283	20	0.8	0.95
chi-let-7a-5p	XM_018046052.1	152	-16.75	2 19	1938 1963	21	0.6667	0.8095
chi-let-7a-5p	XR_001917868.1	155	-18.07	2 12	1246 1267	10	1	1
chi-let-7a-5p	XM_018046062.1	155	-18.07	2 12	1350 1371	10	1	1
chi-let-7a-5p	XM_005677603.3	157	-20.88	2 19	500 523	19	0.6316	0.8947
chi-let-7a-5p	XM_018046143.1	158	-17.35	2 19	3885 3906	17	0.7647	0.7647
chi-let-7a-5p	XM_005677486.3	160	-25.26	2 21	77 98	19	0.7368	0.8947
chi-let-7a-5p	XM_018046212.1	154	-18.15	2 21	3029 3049	19	0.6842	0.7895
chi-let-7a-5p	XM_018046222.1	151	-25.72	2 17	973 995	16	0.8125	0.9375
chi-let-7a-5p	XM_018046241.1	162	-16.7	2 20	1044 1067	20	0.75	0.8
chi-let-7a-5p	XM_005677386.3	157	-17.12	2 14	417 438	12	0.9167	0.9167
chi-let-7a-5p	XM_005677390.3	157	-17.12	2 14	417 438	12	0.9167	0.9167
chi-let-7a-5p	XM_018046272.1	153	-20.91	2 18	3904 3925	16	0.75	0.9375
chi-let-7a-5p	XM_018046279.1	151	-16.34	2 21	2379 2402	21	0.6667	0.7143
chi-let-7a-5p	XM_005677358.3	150	-19.69	2 21	1209 1229	19	0.6842	0.8947
chi-let-7a-5p	XM_005677351.2	154	-20.36	2 21	96 116	19	0.6842	0.7895
chi-let-7a-5p	XM_005677348.3	154	-23.36	2 21	1070 1094	22	0.6818	0.7727
chi-let-7a-5p	XM_018039417.1	154	-17.86	2 18	4195 4214	16	0.75	0.875
chi-let-7a-5p	XM_005677199.3	151	-20.64	2 20	1164 1185	18	0.6667	0.8889
chi-let-7a-5p	XM_005677120.3	154	-15.97	2 19	963 984	17	0.6471	0.8235
chi-let-7a-5p	XM_018046430.1	154	-16.59	2 21	2156 2179	21	0.6667	0.8095
chi-let-7a-5p	XM_018046442.1	157	-19.24	2 21	765 786	20	0.75	0.8
chi-let-7a-5p	XM_018046450.1	154	-22.65	2 21	1344 1364	19	0.6842	0.9474
chi-let-7a-5p	XM_018046454.1	154	-24.22	2 21	306 326	19	0.6316	0.8421
chi-let-7a-5p	XM_018046697.1	151	-16.82	2 21	345 368	21	0.6667	0.7143
chi-let-7a-5p	XM_018046695.1	151	-16.82	2 21	343 366	21	0.6667	0.7143
chi-let-7a-5p	XM_018046696.1	151	-16.82	2 21	343 366	21	0.6667	0.7143
chi-let-7a-5p	XM_018046762.1	155	-23.89	2 21	1261 1283	20	0.75	0.85
chi-let-7a-5p	XM_018046811.1	151	-13.43	2 21	215 237	20	0.65	0.75
chi-let-7a-5p	XM_018046821.1	158	-18.21	2 21	2412 2432	19	0.7368	0.7895
chi-let-7a-5p	XM_018046839.1	153	-19.37	2 19	2292 2315	19	0.6842	0.7895
chi-let-7a-5p	XM_005679555.3	158	-18.83	2 17	1420 1440	15	0.8667	0.8667
chi-let-7a-5p	XM_005679536.3	151	-18.57	2 21	1341 1363	20	0.65	0.75
chi-let-7a-5p	XM_018046857.1	154	-15.09	2 21	5767 5787	19	0.7368	0.7368
chi-let-7a-5p	XM_018046863.1	154	-17.47	2 21	1302 1322	19	0.6842	0.7895
chi-let-7a-5p	XM_018046861.1	154	-17.47	2 21	1154 1174	19	0.6842	0.7895
chi-let-7a-5p	XM_018046869.1	150	-14.65	2 15	2248 2269	13	0.7692	0.8462
chi-let-7a-5p	XM_018046871.1	152	-14.45	2 21	1205 1226	19	0.6316	0.7368
chi-let-7a-5p	XM_018046878.1	155	-20.19	2 12	1005 1026	10	1	1
chi-let-7a-5p	XM_018046884.1	155	-19	2 18	3201 3221	16	0.8125	0.8125
chi-let-7a-5p	XM_018046886.1	153	-16.76	2 21	1339 1360	20	0.7	0.8
chi-let-7a-5p	XM_018046895.1	150	-20.09	2 20	1933 1955	19	0.6842	0.7368
chi-let-7a-5p	XM_018046915.1	156	-21.15	2 21	2153 2174	19	0.5789	0.8421
chi-let-7a-5p	XM_018046954.1	156	-14.47	2 21	5956 5977	19	0.6316	0.7895
chi-let-7a-5p	XM_018046980.1	158	-27.49	3 19	2107 2128	16	0.8125	1
chi-let-7a-5p	XM_005679398.3	158	-27.49	3 19	4153 4174	16	0.8125	1
chi-let-7a-5p	XM_005679338.3	153	-14.47	2 21	385 407	21	0.7143	0.7619
chi-let-7a-5p	XM_005679337.3	151	-14.99	2 16	2423 2444	14	0.7143	0.8571
chi-let-7a-5p	XM_005679328.2	150	-21.48	3 21	2047 2067	18	0.7778	0.8889
chi-let-7a-5p	XM_005679316.3	150	-20.44	2 21	262 286	22	0.6818	0.7273
chi-let-7a-5p	XM_005679299.3	157	-16.61	2 20	1155 1175	18	0.7778	0.7778
chi-let-7a-5p	XM_018047073.1	152	-13.03	2 21	4137 4158	19	0.5789	0.7895
chi-let-7a-5p	XM_005679257.3	162	-22.93	2 20	7051 7073	19	0.7368	0.8421
chi-let-7a-5p	XM_018047106.1	153	-20.1	2 21	368 387	19	0.6842	0.7895
chi-let-7a-5p	XM_018047109.1	154	-19.42	2 19	1408 1427	17	0.8235	0.8235
chi-let-7a-5p	XM_018047126.1	150	-17.16	2 17	459 479	15	0.8	0.8
chi-let-7a-5p	XM_005679177.3	170	-23.15	2 19	1959 1980	17	0.8235	0.8824
chi-let-7a-5p	XM_018047175.1	156	-20.29	2 21	4954 4975	19	0.6316	0.9474
chi-let-7a-5p	XM_005679153.3	172	-27.15	2 17	1838 1859	15	0.8667	1
chi-let-7a-5p	XM_018047225.1	154	-25.46	2 21	1456 1476	19	0.7368	0.8947
chi-let-7a-5p	XM_018047230.1	164	-21.63	2 18	932 955	18	0.7778	0.8889
chi-let-7a-5p	XM_005679124.3	158	-23.28	2 17	306 326	15	0.8	0.9333
chi-let-7a-5p	XM_018047244.1	155	-23.72	2 21	4825 4847	20	0.7	0.9
chi-let-7a-5p	XM_018047267.1	152	-16.1	2 19	1236 1256	17	0.6471	0.8824
chi-let-7a-5p	XM_018047284.1	158	-25.68	2 19	5854 5875	17	0.8235	0.8824
chi-let-7a-5p	XM_018047294.1	151	-15.97	2 20	542 563	18	0.6667	0.7222
chi-let-7a-5p	XM_005679027.3	163	-22.22	2 21	4250 4274	22	0.7273	0.7727
chi-let-7a-5p	XM_018047351.1	160	-20.9	2 21	914 935	19	0.6316	0.8421
chi-let-7a-5p	XM_018047386.1	150	-17.24	2 19	3314 3332	17	0.7647	0.7647
chi-let-7a-5p	XM_018047440.1	154	-20.61	2 20	1694 1720	23	0.6087	0.7826
chi-let-7a-5p	XM_018047442.1	156	-19.36	2 21	1301 1322	19	0.6316	0.7895
chi-let-7a-5p	XM_013963116.2	150	-19.88	2 21	844 864	19	0.7368	0.8421
chi-let-7a-5p	XM_005678898.3	153	-17.45	2 14	1496 1517	12	0.8333	0.9167
chi-let-7a-5p	XM_018047571.1	161	-22.69	2 21	1877 1898	20	0.7	0.9
chi-let-7a-5p	XM_018047574.1	161	-22.69	2 21	1649 1670	20	0.7	0.9
chi-let-7a-5p	XM_018047570.1	161	-22.69	2 21	1855 1876	20	0.7	0.9
chi-let-7a-5p	XM_018047586.1	152	-24.53	2 21	4169 4190	19	0.6842	0.8421
chi-let-7a-5p	XM_018047610.1	152	-17.05	2 21	2624 2645	19	0.6842	0.8421
chi-let-7a-5p	XM_005679796.3	154	-15.36	2 21	643 663	19	0.6842	0.7895
chi-let-7a-5p	XM_018047616.1	166	-21.75	2 20	4056 4078	19	0.7368	0.8947
chi-let-7a-5p	XM_018047619.1	150	-18.76	2 20	7036 7063	24	0.5833	0.75
chi-let-7a-5p	XM_013963727.2	154	-22.25	2 21	6696 6723	25	0.64	0.76
chi-let-7a-5p	XM_005679828.3	152	-20.89	2 21	2303 2324	19	0.6316	0.8947
chi-let-7a-5p	XM_018047641.1	161	-22.66	2 14	762 783	12	0.9167	1
chi-let-7a-5p	XM_005679853.3	153	-17.87	2 19	7420 7442	18	0.7222	0.7778
chi-let-7a-5p	XM_018047658.1	155	-22.27	2 16	1988 2009	14	0.8571	1
chi-let-7a-5p	XM_005679876.3	160	-20.76	2 19	1840 1860	17	0.7647	0.8824
chi-let-7a-5p	XM_018047545.1	151	-17.79	2 21	1219 1242	21	0.7143	0.8095
chi-let-7a-5p	NM_001285760.1	151	-17.79	2 21	1275 1298	21	0.7143	0.8095
chi-let-7a-5p	XM_018047682.1	163	-19.99	2 21	1088 1110	20	0.7	0.85
chi-let-7a-5p	XM_018047683.1	156	-20.03	2 21	1544 1565	19	0.7368	0.8421
chi-let-7a-5p	XM_018047684.1	151	-21.13	2 13	2579 2601	12	0.9167	0.9167
chi-let-7a-5p	XM_018047685.1	150	-16.74	2 15	1231 1252	13	0.6923	0.9231
chi-let-7a-5p	XM_018047687.1	150	-16.74	2 15	1131 1152	13	0.6923	0.9231
chi-let-7a-5p	XM_005679944.3	155	-22.69	2 19	1063 1082	17	0.7059	0.8824
chi-let-7a-5p	XM_005679960.3	160	-17.79	2 21	1876 1897	19	0.6316	0.8421
chi-let-7a-5p	XM_018047793.1	150	-15.82	2 17	809 829	15	0.8	0.8
chi-let-7a-5p	XM_018047808.1	158	-20.11	2 21	852 872	19	0.7368	0.7895
chi-let-7a-5p	XM_005679983.3	151	-15.66	2 21	547 569	20	0.65	0.75
chi-let-7a-5p	XM_018047820.1	151	-15.66	2 21	543 565	20	0.65	0.75
chi-let-7a-5p	XM_018047837.1	156	-20.2	2 21	3561 3582	19	0.5789	0.8421
chi-let-7a-5p	XM_005680003.3	157	-19.72	2 19	914 937	19	0.7368	0.7895
chi-let-7a-5p	NM_001285635.1	155	-18.96	2 21	490 512	20	0.65	0.8
chi-let-7a-5p	XM_018047881.1	162	-20.82	2 16	430 453	16	0.875	0.875
chi-let-7a-5p	XM_018047891.1	151	-18.77	2 21	881 900	20	0.7	0.8
chi-let-7a-5p	XM_018047915.1	153	-18.06	2 21	2443 2462	19	0.7368	0.7368
chi-let-7a-5p	XM_018047917.1	153	-18.06	2 21	2254 2273	19	0.7368	0.7368
chi-let-7a-5p	XM_005680175.3	150	-13.69	2 19	3773 3794	17	0.7059	0.8824
chi-let-7a-5p	XM_018047943.1	150	-13.69	2 19	3541 3562	17	0.7059	0.8824
chi-let-7a-5p	XM_018047951.1	156	-21.78	2 21	155 176	19	0.6842	0.7368
chi-let-7a-5p	XM_018047950.1	156	-21.78	2 21	770 791	19	0.6842	0.7368
chi-let-7a-5p	XM_018047949.1	156	-21.78	2 21	296 317	19	0.6842	0.7368
chi-let-7a-5p	XM_018047954.1	151	-12.86	2 21	575 597	20	0.65	0.75
chi-let-7a-5p	XM_018047968.1	154	-18.99	2 21	856 876	19	0.6842	0.7895
chi-let-7a-5p	XM_018047974.1	156	-19.33	2 21	6838 6859	19	0.6316	0.7895
chi-let-7a-5p	XM_005680210.3	159	-18	2 21	8605 8627	20	0.7	0.8
chi-let-7a-5p	XM_018047981.1	154	-20.51	2 19	2271 2292	17	0.7647	0.8824
chi-let-7a-5p	XM_005680226.3	153	-19.23	2 21	4885 4906	20	0.65	0.85
chi-let-7a-5p	XM_018047999.1	170	-19.96	2 19	3707 3728	17	0.8235	0.8824
chi-let-7a-5p	XM_005680283.3	155	-17.54	2 21	249 272	21	0.619	0.8095
chi-let-7a-5p	XM_018048050.1	164	-19.99	2 21	2186 2207	19	0.7368	0.7895
chi-let-7a-5p	XM_018048051.1	164	-19.99	2 21	2186 2207	19	0.7368	0.7895
chi-let-7a-5p	XM_018048055.1	163	-20.45	2 21	3594 3617	21	0.7619	0.7619
chi-let-7a-5p	XM_005680331.2	158	-16.88	2 21	863 883	19	0.7368	0.7895
chi-let-7a-5p	XM_018048058.1	150	-21.32	2 20	436 458	19	0.7368	0.8421
chi-let-7a-5p	XM_018048060.1	150	-21.32	2 20	312 334	19	0.7368	0.8421
chi-let-7a-5p	XM_005680335.3	154	-19.13	2 20	1012 1035	20	0.7	0.75
chi-let-7a-5p	XM_013963948.2	154	-19.13	2 20	1283 1306	20	0.7	0.75
chi-let-7a-5p	XM_005680337.3	154	-15.46	2 21	1009 1029	19	0.6842	0.7895
chi-let-7a-5p	XM_018048089.1	152	-22.08	2 21	734 755	19	0.6842	0.8421
chi-let-7a-5p	XM_005709487.3	152	-22.08	2 21	713 734	19	0.6842	0.8421
chi-let-7a-5p	XM_005680368.3	158	-17.5	2 19	2996 3017	17	0.7059	0.8235
chi-let-7a-5p	XM_018048100.1	159	-19.76	2 21	2542 2564	20	0.7	0.8
chi-let-7a-5p	XM_018048101.1	159	-19.76	2 21	2413 2435	20	0.7	0.8
chi-let-7a-5p	XM_018048099.1	159	-19.76	2 21	2278 2300	20	0.7	0.8
chi-let-7a-5p	XM_018048125.1	160	-19.67	2 21	2479 2500	19	0.6842	0.7895
chi-let-7a-5p	XM_013963989.2	157	-14.58	2 19	2084 2106	18	0.7222	0.8333
chi-let-7a-5p	XM_005680471.3	157	-14.58	2 19	2110 2132	18	0.7222	0.8333
chi-let-7a-5p	XM_005680538.3	174	-25.51	2 20	1992 2014	19	0.7895	0.9474
chi-let-7a-5p	XM_005680537.3	174	-25.51	2 20	1983 2005	19	0.7895	0.9474
chi-let-7a-5p	XM_018048201.1	152	-19.25	2 21	5755 5776	19	0.5789	0.7895
chi-let-7a-5p	XM_018048203.1	156	-20.79	3 21	2266 2287	18	0.7222	0.9444
chi-let-7a-5p	XM_018048209.1	154	-22.22	2 19	980 1001	17	0.7647	0.8824
chi-let-7a-5p	XM_005680669.3	155	-16.6	2 16	3102 3123	14	0.7857	0.8571
chi-let-7a-5p	XM_005680670.3	155	-16.6	2 16	3133 3154	14	0.7857	0.8571
chi-let-7a-5p	XM_018048363.1	150	-14.25	2 21	1398 1418	19	0.6842	0.7368
chi-let-7a-5p	XM_013964144.2	151	-15.78	2 21	864 886	20	0.65	0.75
chi-let-7a-5p	XM_005680715.3	150	-19.22	3 21	1445 1465	18	0.7778	0.8889
chi-let-7a-5p	XM_005680753.3	154	-16.36	2 21	2984 3004	19	0.6316	0.8421
chi-let-7a-5p	XM_018048408.1	151	-24.91	2 21	2536 2558	20	0.7	0.85
chi-let-7a-5p	XM_018048407.1	151	-24.91	2 21	2519 2541	20	0.7	0.85
chi-let-7a-5p	XM_005680790.3	152	-16.56	2 19	2210 2230	17	0.7059	0.8235
chi-let-7a-5p	XM_005680800.3	151	-15.72	2 21	5716 5738	20	0.7	0.85
chi-let-7a-5p	XM_018048451.1	154	-22.21	3 21	3174 3194	18	0.8333	0.8889
chi-let-7a-5p	XM_018048465.1	155	-22.01	2 21	2167 2189	20	0.75	0.85
chi-let-7a-5p	XM_005680884.3	160	-20.61	2 21	3314 3335	19	0.6842	0.7895
chi-let-7a-5p	XM_018048527.1	160	-20.61	2 21	3101 3122	19	0.6842	0.7895
chi-let-7a-5p	XM_005680925.3	156	-17.46	2 21	277 298	19	0.6316	0.7895
chi-let-7a-5p	XM_018048551.1	167	-25.65	2 21	1095 1118	21	0.7143	0.8571
chi-let-7a-5p	XM_018048596.1	150	-18.39	2 19	1767 1788	17	0.6471	0.7647
chi-let-7a-5p	NM_001314281.1	152	-24.4	2 21	695 716	19	0.6842	0.8421
chi-let-7a-5p	XM_018048623.1	150	-16.33	2 19	778 799	17	0.6471	0.7647
chi-let-7a-5p	XM_018048629.1	168	-21.62	2 21	940 961	19	0.7895	0.7895
chi-let-7a-5p	XM_018048634.1	150	-23.01	2 21	1083 1106	21	0.7143	0.8571
chi-let-7a-5p	XM_018048651.1	152	-18.08	3 21	1689 1710	18	0.7778	0.8333
chi-let-7a-5p	XM_018048686.1	163	-21.47	2 20	1989 2010	18	0.6667	0.8889
chi-let-7a-5p	XM_018048702.1	152	-19.81	2 21	1713 1734	19	0.6316	0.8947
chi-let-7a-5p	XM_018048756.1	155	-23.78	2 20	670 691	18	0.7222	0.8889
chi-let-7a-5p	XM_005681080.3	150	-25.51	2 20	1898 1920	19	0.6842	0.8947
chi-let-7a-5p	XM_005681085.3	151	-14.1	2 21	1494 1516	20	0.65	0.75
chi-let-7a-5p	XM_018048792.1	158	-18.54	2 21	3340 3360	19	0.6842	0.8421
chi-let-7a-5p	XM_018048822.1	154	-16.24	2 21	550 570	19	0.6316	0.8421
chi-let-7a-5p	XM_018048827.1	153	-15.03	2 16	4648 4668	14	0.8571	0.8571
chi-let-7a-5p	XM_018048849.1	155	-17.76	2 18	5741 5767	21	0.7619	0.7619
chi-let-7a-5p	XM_018048869.1	160	-18.25	2 21	729 750	19	0.6316	0.8421
chi-let-7a-5p	XM_018048881.1	150	-21.11	3 21	984 1004	18	0.7778	0.8889
chi-let-7a-5p	XM_018048888.1	150	-21.82	2 21	1202 1226	22	0.6364	0.7727
chi-let-7a-5p	XM_018048894.1	152	-18.23	2 21	803 824	19	0.6842	0.6842
chi-let-7a-5p	XM_018048896.1	151	-19.12	2 21	2636 2655	20	0.75	0.75
chi-let-7a-5p	XM_018048898.1	153	-21.12	2 21	1596 1617	20	0.7	0.8
chi-let-7a-5p	XM_018048924.1	163	-24.51	2 16	633 654	14	0.7857	1
chi-let-7a-5p	XM_018048925.1	163	-24.51	2 16	633 654	14	0.7857	1
chi-let-7a-5p	XM_018049000.1	155	-21.32	2 21	4424 4446	20	0.65	0.8
chi-let-7a-5p	XM_005681260.3	152	-22.36	2 19	3443 3463	17	0.7647	0.9412
chi-let-7a-5p	XM_005681312.3	152	-16.91	2 21	767 788	19	0.5789	0.7895
chi-let-7a-5p	XM_005681340.3	166	-24.51	2 15	1112 1133	13	0.9231	1
chi-let-7a-5p	XM_005681341.3	166	-24.51	2 15	1159 1180	13	0.9231	1
chi-let-7a-5p	XM_005681342.3	154	-16.04	2 21	2508 2528	19	0.5789	0.8947
chi-let-7a-5p	XM_018049270.1	153	-19.87	2 16	1053 1076	16	0.8125	0.875
chi-let-7a-5p	XM_018049271.1	153	-19.87	2 16	851 874	16	0.8125	0.875
chi-let-7a-5p	XM_005681419.3	151	-15.13	2 21	3631 3654	21	0.5714	0.8095
chi-let-7a-5p	XM_013964534.2	151	-14.8	2 17	1195 1217	16	0.75	0.8125
chi-let-7a-5p	XM_018049309.1	150	-15.46	2 19	3429 3450	17	0.7647	0.8235
chi-let-7a-5p	XM_005681486.3	158	-18.99	2 21	593 613	19	0.6842	0.8421
chi-let-7a-5p	XM_005681494.3	150	-17.43	2 19	1464 1485	17	0.6471	0.7647
chi-let-7a-5p	XM_005681513.3	150	-15.65	2 21	2329 2349	19	0.6316	0.7895
chi-let-7a-5p	XM_018049381.1	153	-16.16	2 21	2360 2381	20	0.75	0.75
chi-let-7a-5p	XM_005681610.3	152	-14.21	2 17	1642 1663	15	0.7333	0.8
chi-let-7a-5p	XM_018049480.1	152	-15.59	2 19	3811 3831	17	0.7059	0.8235
chi-let-7a-5p	XM_005681656.3	154	-23.95	2 21	3692 3712	19	0.7368	0.8947
chi-let-7a-5p	XM_005681728.2	150	-16.43	2 21	3966 3986	19	0.6842	0.7368
chi-let-7a-5p	XM_018049541.1	154	-20.57	2 21	2689 2713	22	0.7273	0.7273
chi-let-7a-5p	XM_018049544.1	154	-20.57	2 21	2907 2931	22	0.7273	0.7273
chi-let-7a-5p	XM_018049554.1	151	-20.63	2 19	4674 4695	18	0.8333	0.8889
chi-let-7a-5p	XM_018049553.1	151	-20.63	2 19	4646 4667	18	0.8333	0.8889
chi-let-7a-5p	XM_013964712.2	153	-23.66	2 21	266 292	24	0.6667	0.7917
chi-let-7a-5p	XM_005681749.3	151	-17.5	2 16	786 807	14	0.7143	0.8571
chi-let-7a-5p	XM_018049587.1	152	-18.6	2 17	4201 4222	15	0.7333	0.8
chi-let-7a-5p	XM_018049617.1	152	-20.51	2 21	2871 2892	19	0.6842	0.8421
chi-let-7a-5p	XM_013964745.2	159	-21.07	2 17	988 1010	16	0.8125	0.875
chi-let-7a-5p	XM_018049680.1	150	-18	2 20	1230 1253	20	0.7	0.85
chi-let-7a-5p	XM_005681913.3	152	-16.53	2 21	679 700	19	0.6316	0.7368
chi-let-7a-5p	XM_018049752.1	154	-16	2 19	1969 1990	17	0.7059	0.7647
chi-let-7a-5p	XM_018049791.1	152	-17.02	2 21	2359 2380	19	0.5789	0.7895
chi-let-7a-5p	XM_018049895.1	154	-19.63	2 20	762 785	20	0.7	0.75
chi-let-7a-5p	XM_018050009.1	160	-21.57	2 18	2814 2837	18	0.7222	0.8889
chi-let-7a-5p	XM_018050010.1	160	-21.57	2 18	2814 2837	18	0.7222	0.8889
chi-let-7a-5p	XM_005683453.3	151	-15.99	2 16	2348 2369	14	0.6429	0.9286
chi-let-7a-5p	XM_018050022.1	150	-18.12	2 21	3207 3227	19	0.6842	0.8947
chi-let-7a-5p	XM_018050024.1	157	-17.45	2 19	2267 2289	18	0.7222	0.8333
chi-let-7a-5p	XM_005683433.3	166	-22.3	2 19	614 635	17	0.7647	0.8824
chi-let-7a-5p	XM_005683416.3	151	-18.92	2 20	197 218	18	0.6667	0.7222
chi-let-7a-5p	XM_005683393.3	156	-20.06	2 18	3805 3830	20	0.75	0.75
chi-let-7a-5p	XM_018050080.1	159	-25.09	2 21	1768 1791	21	0.7143	0.9048
chi-let-7a-5p	XM_018050079.1	159	-25.09	2 21	1761 1784	21	0.7143	0.9048
chi-let-7a-5p	XM_018050104.1	168	-25.31	3 21	1726 1747	18	0.8889	0.9444
chi-let-7a-5p	XM_018050105.1	168	-25.31	3 21	1672 1693	18	0.8889	0.9444
chi-let-7a-5p	XM_018050106.1	150	-15.85	2 21	2569 2589	19	0.6842	0.7368
chi-let-7a-5p	XM_018050109.1	155	-20.44	2 17	2467 2490	17	0.7647	0.8235
chi-let-7a-5p	XM_005683226.3	155	-16.29	2 21	376 398	20	0.65	0.8
chi-let-7a-5p	XM_013965716.2	162	-18.19	2 19	4563 4584	17	0.7647	0.8235
chi-let-7a-5p	XM_005683195.3	151	-18.29	2 21	1422 1444	20	0.75	0.8
chi-let-7a-5p	XM_005683183.3	152	-20.71	2 13	541 562	11	0.9091	0.9091
chi-let-7a-5p	XM_018050153.1	151	-24.45	2 16	665 686	14	0.7857	1
chi-let-7a-5p	XM_018050148.1	151	-24.45	2 16	836 857	14	0.7857	1
chi-let-7a-5p	XM_018050151.1	151	-24.45	2 16	737 758	14	0.7857	1
chi-let-7a-5p	XM_018050164.1	151	-23.13	2 21	4142 4166	22	0.6818	0.8182
chi-let-7a-5p	XM_005683160.3	160	-22.2	2 21	7406 7427	19	0.7368	0.8947
chi-let-7a-5p	XM_005683150.3	164	-19.66	2 17	2456 2477	15	0.8	0.9333
chi-let-7a-5p	XM_005683143.3	151	-17.18	2 21	1801 1823	20	0.65	0.75
chi-let-7a-5p	XM_005683091.3	151	-16.39	2 20	3272 3293	18	0.6111	0.7778
chi-let-7a-5p	XM_005683062.3	158	-20.82	2 15	611 632	13	0.8462	0.9231
chi-let-7a-5p	XM_013965615.2	152	-21.65	2 21	568 589	19	0.6842	0.8421
chi-let-7a-5p	XM_005683051.3	150	-14.24	2 21	253 273	19	0.6316	0.7895
chi-let-7a-5p	XM_018050272.1	156	-21.54	2 19	646 666	17	0.7059	0.8824
chi-let-7a-5p	XM_018050302.1	151	-18.45	2 19	1062 1081	17	0.7059	0.8235
chi-let-7a-5p	XM_018050303.1	151	-18.45	2 19	622 641	17	0.7059	0.8235
chi-let-7a-5p	XM_018050324.1	155	-16.36	2 16	1632 1653	14	0.7857	0.8571
chi-let-7a-5p	XM_018050374.1	152	-22.85	2 17	5729 5750	15	0.8	0.9333
chi-let-7a-5p	XM_018050378.1	150	-21.76	2 16	2060 2082	15	0.6667	0.9333
chi-let-7a-5p	XM_018050396.1	154	-21.79	3 21	4382 4402	18	0.8333	0.8889
chi-let-7a-5p	XM_018050401.1	150	-17.54	2 21	3622 3646	22	0.6364	0.7727
chi-let-7a-5p	XM_018050410.1	160	-20.13	2 17	3620 3641	15	0.7333	0.9333
chi-let-7a-5p	XM_018050464.1	157	-20.94	2 17	1213 1232	15	0.8667	0.8667
chi-let-7a-5p	XM_018050469.1	157	-20.94	2 17	1093 1112	15	0.8667	0.8667
chi-let-7a-5p	NM_001285712.1	154	-17.27	2 19	562 583	17	0.6471	0.8235
chi-let-7a-5p	XM_018050492.1	160	-21.09	2 21	2149 2170	19	0.6316	0.8421
chi-let-7a-5p	XM_018050507.1	158	-18.98	2 19	3120 3141	17	0.7059	0.8235
chi-let-7a-5p	XM_013965507.2	150	-18.47	2 20	944 967	20	0.65	0.75
chi-let-7a-5p	XM_018050544.1	153	-15.78	2 16	2542 2562	14	0.7857	0.9286
chi-let-7a-5p	XM_018050543.1	153	-15.78	2 16	2774 2794	14	0.7857	0.9286
chi-let-7a-5p	XM_018050548.1	159	-18.09	2 21	3144 3166	20	0.75	0.75
chi-let-7a-5p	XM_018050609.1	153	-18.71	2 14	610 631	12	0.8333	0.9167
chi-let-7a-5p	XM_018050663.1	151	-19.2	2 20	4830 4851	18	0.6667	0.8889
chi-let-7a-5p	XM_018050679.1	154	-20.73	2 20	113 136	20	0.65	0.8
chi-let-7a-5p	XM_018050682.1	155	-16.67	2 20	3241 3262	18	0.6111	0.8333
chi-let-7a-5p	XM_018050722.1	172	-24.37	2 21	4805 4826	19	0.7368	0.8947
chi-let-7a-5p	XM_018050749.1	150	-17.74	2 16	1498 1520	15	0.8	0.8
chi-let-7a-5p	XM_005682607.3	150	-17.42	2 15	486 507	13	0.6923	0.9231
chi-let-7a-5p	XM_018050772.1	156	-21.1	2 21	2322 2341	19	0.7368	0.8421
chi-let-7a-5p	XM_018050851.1	172	-22.37	2 21	1532 1553	19	0.7368	0.8947
chi-let-7a-5p	XM_005682506.3	150	-18.23	2 21	539 563	22	0.6818	0.7273
chi-let-7a-5p	XM_018050920.1	153	-20.87	2 18	1006 1027	16	0.75	0.9375
chi-let-7a-5p	XM_018050921.1	153	-20.87	2 18	817 838	16	0.75	0.9375
chi-let-7a-5p	XM_018050984.1	152	-19.75	2 21	1167 1188	19	0.6842	0.8421
chi-let-7a-5p	XM_013965235.2	152	-19.75	2 21	986 1007	19	0.6842	0.8421
chi-let-7a-5p	XM_018050983.1	152	-19.75	2 21	983 1004	19	0.6842	0.8421
chi-let-7a-5p	XM_018050949.1	163	-22.41	2 18	968 988	16	0.875	0.875
chi-let-7a-5p	XM_005682424.3	160	-19.42	2 19	1092 1112	17	0.7647	0.8824
chi-let-7a-5p	XM_018050993.1	154	-15.33	2 21	216 236	19	0.6316	0.8421
chi-let-7a-5p	XM_018051036.1	156	-19.5	2 13	1171 1192	11	0.9091	1
chi-let-7a-5p	XM_018051037.1	156	-19.5	2 13	1289 1310	11	0.9091	1
chi-let-7a-5p	XM_018051041.1	156	-19.5	2 13	1257 1278	11	0.9091	1
chi-let-7a-5p	XM_018051044.1	150	-20.6	3 19	688 709	16	0.8125	0.875
chi-let-7a-5p	XM_018051068.1	151	-17.87	2 21	4198 4222	22	0.5909	0.7727
chi-let-7a-5p	XM_018051096.1	156	-15.72	2 19	853 873	17	0.7647	0.8235
chi-let-7a-5p	XM_005682375.3	152	-14.2	2 17	1341 1362	15	0.7333	0.8
chi-let-7a-5p	XM_018051165.1	157	-18.86	2 21	1466 1487	20	0.7	0.85
chi-let-7a-5p	XM_018051161.1	157	-18.86	2 21	1483 1504	20	0.7	0.85
chi-let-7a-5p	XM_005682403.3	156	-18.48	2 17	131 152	15	0.7333	0.8667
chi-let-7a-5p	XM_018051174.1	161	-25.82	2 21	256 277	20	0.75	0.85
chi-let-7a-5p	XM_018051177.1	156	-26	2 21	1765 1786	19	0.6316	0.9474
chi-let-7a-5p	XM_018051207.1	152	-19.2	2 13	1853 1874	11	0.9091	0.9091
chi-let-7a-5p	XM_005682285.3	156	-15.94	2 17	929 950	15	0.7333	0.8667
chi-let-7a-5p	XM_018051300.1	152	-19.42	2 21	2801 2822	19	0.6842	0.8421
chi-let-7a-5p	XM_018051333.1	154	-15.6	2 16	1325 1347	15	0.8	0.8667
chi-let-7a-5p	XM_018051375.1	160	-22.23	2 21	1599 1620	19	0.6842	0.7895
chi-let-7a-5p	XR_001918369.1	160	-22.23	2 21	1597 1618	19	0.6842	0.7895
chi-let-7a-5p	XM_018051405.1	156	-18.65	2 21	1972 1993	19	0.6842	0.8947
chi-let-7a-5p	XM_018051443.1	152	-18.47	2 13	244 265	11	0.9091	0.9091
chi-let-7a-5p	XM_018051508.1	160	-16.13	2 18	568 590	17	0.7647	0.8824
chi-let-7a-5p	XM_018051617.1	154	-19.57	2 17	1266 1289	17	0.7647	0.8824
chi-let-7a-5p	XM_018051853.1	151	-26.49	2 16	6464 6485	14	0.7857	1
chi-let-7a-5p	XM_018051862.1	156	-18.4	2 18	6072 6095	18	0.7222	0.8333
chi-let-7a-5p	XM_018051885.1	151	-17.75	2 16	472 493	14	0.7143	0.8571
chi-let-7a-5p	XM_018051889.1	157	-18.44	2 19	2684 2707	19	0.7368	0.7895
chi-let-7a-5p	XM_005683591.3	156	-16.98	2 21	615 636	19	0.6316	0.7895
chi-let-7a-5p	XM_005683592.3	156	-16.98	2 21	615 636	19	0.6316	0.7895
chi-let-7a-5p	XM_018052010.1	150	-16.89	2 21	3039 3059	19	0.6316	0.7895
chi-let-7a-5p	XM_018052024.1	158	-20.17	2 21	2864 2884	19	0.7368	0.7895
chi-let-7a-5p	XM_005683704.2	162	-28.09	3 21	873 893	18	0.8889	0.9444
chi-let-7a-5p	XM_018052039.1	151	-16.76	2 14	1102 1122	12	0.9167	0.9167
chi-let-7a-5p	XM_018052045.1	156	-16.67	2 21	4529 4550	19	0.6316	0.7895
chi-let-7a-5p	XM_013965961.2	156	-16.67	2 21	5121 5142	19	0.6316	0.7895
chi-let-7a-5p	XM_018052057.1	158	-23.18	2 19	377 398	17	0.7647	0.9412
chi-let-7a-5p	XM_005683720.3	160	-14.58	2 21	1897 1918	19	0.7368	0.7368
chi-let-7a-5p	XM_005683722.3	160	-19.5	2 21	627 648	19	0.6842	0.7895
chi-let-7a-5p	XM_013965975.2	154	-16.01	2 19	3968 3989	17	0.7059	0.7647
chi-let-7a-5p	XM_005683745.3	156	-18.36	2 17	6170 6191	15	0.7333	0.8667
chi-let-7a-5p	XM_018052078.1	156	-15.44	2 21	3082 3101	19	0.7368	0.8421
chi-let-7a-5p	XM_005683907.3	150	-13.1	2 21	1572 1595	21	0.619	0.8095
chi-let-7a-5p	XM_013966061.2	154	-19.04	2 19	334 353	17	0.8235	0.8235
chi-let-7a-5p	XM_005683916.2	155	-19.11	2 16	2049 2070	14	0.7143	0.9286
chi-let-7a-5p	XM_005683921.3	150	-21.31	2 21	4002 4022	19	0.6842	0.8947
chi-let-7a-5p	XM_018052301.1	155	-16.63	2 21	621 643	20	0.7	0.75
chi-let-7a-5p	XM_005683996.3	150	-15.67	2 17	1193 1213	15	0.8	0.8
chi-let-7a-5p	XM_018052323.1	150	-13.85	2 17	1439 1459	15	0.8	0.8
chi-let-7a-5p	XM_018052333.1	157	-23.35	3 20	1972 1992	17	0.8824	0.9412
chi-let-7a-5p	XM_018052334.1	157	-23.35	3 20	1967 1987	17	0.8824	0.9412
chi-let-7a-5p	XM_018052397.1	158	-19.56	2 20	473 495	19	0.7368	0.7895
chi-let-7a-5p	XM_018052398.1	158	-19.56	2 20	509 531	19	0.7368	0.7895
chi-let-7a-5p	XM_013966158.2	153	-18.2	2 20	1047 1070	20	0.65	0.85
chi-let-7a-5p	XM_013966159.2	153	-18.2	2 20	1041 1064	20	0.65	0.85
chi-let-7a-5p	XM_018052461.1	151	-18.31	2 21	4804 4827	21	0.6667	0.7143
chi-let-7a-5p	XM_005684159.3	154	-17.73	2 21	2496 2516	19	0.6316	0.8421
chi-let-7a-5p	XM_018052498.1	159	-23.4	2 21	500 522	20	0.7	0.8
chi-let-7a-5p	XM_005684175.3	151	-28.75	2 21	760 786	24	0.6667	0.7917
chi-let-7a-5p	XM_018052502.1	151	-28.75	2 21	612 638	24	0.6667	0.7917
chi-let-7a-5p	XM_005684254.3	151	-17.17	2 16	3176 3197	14	0.7143	0.8571
chi-let-7a-5p	XM_005684256.3	151	-17.17	2 16	3037 3058	14	0.7143	0.8571
chi-let-7a-5p	XM_005684263.3	153	-20.55	2 18	3229 3250	16	0.6875	0.8125
chi-let-7a-5p	XM_013966270.2	152	-13.38	2 21	3309 3330	19	0.5789	0.7895
chi-let-7a-5p	XM_005684329.2	150	-15.73	2 17	1131 1151	15	0.8	0.8
chi-let-7a-5p	XM_018052661.1	167	-22.04	2 21	5382 5406	22	0.7727	0.7727
chi-let-7a-5p	XM_005684344.3	151	-17.96	2 20	687 708	18	0.6667	0.8889
chi-let-7a-5p	XM_018052707.1	154	-15.51	2 21	2217 2237	19	0.6842	0.7895
chi-let-7a-5p	XM_018052866.1	154	-15.57	2 21	446 469	21	0.7143	0.7619
chi-let-7a-5p	XM_018052870.1	153	-22.49	2 21	378 399	20	0.65	0.85
chi-let-7a-5p	XM_018052867.1	153	-22.49	2 21	392 413	20	0.65	0.85
chi-let-7a-5p	XM_018052868.1	153	-22.49	2 21	393 414	20	0.65	0.85
chi-let-7a-5p	XM_018052886.1	166	-22.64	2 21	2238 2258	19	0.7895	0.8421
chi-let-7a-5p	XM_018052921.1	152	-19.64	2 21	6827 6848	19	0.7368	0.7895
chi-let-7a-5p	XM_018052949.1	153	-19.61	2 21	1511 1533	21	0.6667	0.8095
chi-let-7a-5p	XM_005684492.3	153	-19.21	2 19	1607 1630	19	0.6842	0.7895
chi-let-7a-5p	XM_018052990.1	150	-15.29	2 15	68 89	13	0.6923	0.9231
chi-let-7a-5p	XM_005684544.3	151	-19.96	2 18	2101 2121	16	0.8125	0.9375
chi-let-7a-5p	XM_018053050.1	152	-15.74	2 21	1148 1169	19	0.6842	0.6842
chi-let-7a-5p	XM_018053048.1	152	-15.74	2 21	1266 1287	19	0.6842	0.6842
chi-let-7a-5p	XM_018053049.1	152	-15.74	2 21	1331 1352	19	0.6842	0.6842
chi-let-7a-5p	XM_018053060.1	151	-15.72	2 21	3174 3196	20	0.65	0.75
chi-let-7a-5p	XM_018053062.1	151	-15.72	2 21	3302 3324	20	0.65	0.75
chi-let-7a-5p	XM_005684569.3	161	-23.35	2 18	3419 3440	16	0.8125	1
chi-let-7a-5p	XM_005684571.3	152	-17.45	2 21	1754 1775	19	0.6842	0.8421
chi-let-7a-5p	XM_013966434.2	154	-17.84	2 20	718 740	19	0.6842	0.7895
chi-let-7a-5p	XM_018053079.1	150	-20.43	2 21	1789 1809	19	0.7368	0.8421
chi-let-7a-5p	XM_013966440.2	153	-17.55	2 14	1248 1269	12	0.8333	0.9167
chi-let-7a-5p	XM_018053100.1	160	-19.27	2 17	254 275	15	0.8	0.8667
chi-let-7a-5p	XM_005684606.2	151	-14.18	2 17	517 540	17	0.7059	0.8235
chi-let-7a-5p	XM_018053127.1	155	-20.55	2 16	2279 2300	14	0.7857	0.8571
chi-let-7a-5p	XM_005684661.3	162	-20.28	2 21	1630 1650	19	0.7368	0.8421
chi-let-7a-5p	XM_005684664.3	152	-17.11	2 19	3534 3559	21	0.7143	0.7619
chi-let-7a-5p	XM_005684668.3	151	-17.01	3 20	3463 3484	17	0.8235	0.8235
chi-let-7a-5p	XM_005684675.3	154	-18.07	2 17	1556 1576	15	0.7333	0.9333
chi-let-7a-5p	XM_013966480.2	154	-18.07	2 17	1637 1657	15	0.7333	0.9333
chi-let-7a-5p	XM_013966482.2	153	-15.29	2 19	2779 2802	19	0.6842	0.7895
chi-let-7a-5p	XM_018053149.1	163	-25.64	2 20	3654 3675	18	0.7778	0.9444
chi-let-7a-5p	XM_018053170.1	155	-23.29	2 21	6705 6728	21	0.7143	0.8571
chi-let-7a-5p	XM_018053173.1	155	-23.29	2 21	6144 6167	21	0.7143	0.8571
chi-let-7a-5p	XM_018053195.1	164	-25.81	2 21	2687 2706	19	0.8421	0.8421
chi-let-7a-5p	XM_018053293.1	156	-23.6	2 19	1338 1363	21	0.7143	0.8095
chi-let-7a-5p	XM_018053289.1	156	-23.6	2 19	1727 1752	21	0.7143	0.8095
chi-let-7a-5p	XM_005684877.3	154	-23.67	2 21	70 90	19	0.6842	0.9474
chi-let-7a-5p	XM_005684878.3	154	-23.67	2 21	73 93	19	0.6842	0.9474
chi-let-7a-5p	XM_013966586.2	158	-21	2 21	12319 12342	21	0.7619	0.7619
chi-let-7a-5p	XM_018053302.1	158	-21	2 21	11993 12016	21	0.7619	0.7619
chi-let-7a-5p	XM_018053299.1	158	-21	2 21	12085 12108	21	0.7619	0.7619
chi-let-7a-5p	XM_018053318.1	152	-15.44	2 17	2269 2290	15	0.6	0.9333
chi-let-7a-5p	XM_018053327.1	150	-18.43	2 21	1874 1894	19	0.7368	0.8421
chi-let-7a-5p	XM_018053363.1	150	-19.76	2 21	5758 5778	19	0.6842	0.8947
chi-let-7a-5p	XM_005709376.3	155	-17.07	2 18	542 562	16	0.8125	0.8125
chi-let-7a-5p	XM_005684958.3	152	-24.53	2 17	940 961	15	0.8	0.9333
chi-let-7a-5p	XM_018053466.1	151	-19.2	2 21	537 559	20	0.65	0.75
chi-let-7a-5p	XM_018053504.1	154	-17.68	2 21	2276 2296	19	0.6842	0.7895
chi-let-7a-5p	XM_018053824.1	150	-16.94	2 21	721 741	19	0.7368	0.8421
chi-let-7a-5p	XM_018053888.1	152	-16.34	2 17	2718 2739	15	0.7333	0.8
chi-let-7a-5p	XM_018053911.1	164	-21.15	2 21	1346 1367	19	0.6842	0.8421
chi-let-7a-5p	XM_018053916.1	163	-21.16	2 18	2421 2441	16	0.8125	0.9375
chi-let-7a-5p	XM_018053950.1	168	-18.17	2 21	1706 1727	19	0.6842	0.8947
chi-let-7a-5p	XM_005686129.3	153	-17.9	2 18	4360 4381	16	0.6875	0.8125
chi-let-7a-5p	XM_005686074.3	162	-26.98	2 19	2084 2105	17	0.7059	0.8824
chi-let-7a-5p	XM_018053983.1	151	-18.91	2 21	2054 2077	21	0.5714	0.8095
chi-let-7a-5p	XM_018053984.1	151	-18.91	2 21	2053 2076	21	0.5714	0.8095
chi-let-7a-5p	XM_018053989.1	155	-23.88	2 17	2187 2210	17	0.7059	0.8824
chi-let-7a-5p	XM_018053997.1	153	-16.91	2 19	4753 4776	19	0.6842	0.7895
chi-let-7a-5p	XM_018053998.1	153	-16.91	2 19	4687 4710	19	0.6842	0.7895
chi-let-7a-5p	XM_018054011.1	154	-18.65	2 21	3091 3115	22	0.6818	0.7727
chi-let-7a-5p	XM_018054015.1	154	-18.65	2 21	2520 2544	22	0.6818	0.7727
chi-let-7a-5p	XM_018054014.1	154	-18.65	2 21	2773 2797	22	0.6818	0.7727
chi-let-7a-5p	XM_005686007.3	156	-22	2 21	5007 5028	19	0.6316	0.7895
chi-let-7a-5p	XM_018054057.1	157	-22.23	2 19	1181 1204	19	0.7368	0.7895
chi-let-7a-5p	XM_018054060.1	150	-19.7	2 11	1128 1149	9	1	1
chi-let-7a-5p	XM_005685985.3	150	-19.7	2 11	1024 1045	9	1	1
chi-let-7a-5p	XM_018054064.1	151	-14.56	2 18	1570 1590	16	0.75	0.8125
chi-let-7a-5p	XM_005686103.3	153	-20.36	2 19	2050 2072	18	0.7222	0.9444
chi-let-7a-5p	XM_013967227.2	150	-25.51	2 19	3499 3520	17	0.6471	0.9412
chi-let-7a-5p	XM_005685914.3	167	-20.73	2 21	3210 3233	21	0.7619	0.8095
chi-let-7a-5p	XM_005685909.3	155	-15.53	2 20	2086 2107	18	0.6667	0.7778
chi-let-7a-5p	XM_018054097.1	151	-14.13	2 21	2729 2747	19	0.7368	0.7895
chi-let-7a-5p	XM_005685884.3	159	-23.79	2 21	3499 3523	22	0.6364	0.8182
chi-let-7a-5p	XM_018054116.1	157	-21.06	2 21	1725 1746	20	0.7	0.85
chi-let-7a-5p	XM_018054120.1	158	-23.98	2 16	66 88	15	0.8	0.9333
chi-let-7a-5p	XM_018054130.1	155	-20.15	2 20	3368 3389	18	0.6667	0.9444
chi-let-7a-5p	XM_018054151.1	162	-18.37	2 19	1743 1764	17	0.7647	0.8235
chi-let-7a-5p	XM_018054172.1	156	-19.78	2 20	8934 8955	19	0.7895	0.7895
chi-let-7a-5p	XM_013967151.2	156	-21.97	2 18	3036 3059	18	0.7222	0.8333
chi-let-7a-5p	XM_005685785.3	157	-16.76	2 19	157 179	18	0.7778	0.7778
chi-let-7a-5p	XM_005685782.3	157	-17.35	2 21	229 248	19	0.7368	0.7895
chi-let-7a-5p	XM_005685783.3	157	-17.35	2 21	183 202	19	0.7368	0.7895
chi-let-7a-5p	XM_005685780.3	151	-15.37	2 21	3508 3530	20	0.65	0.75
chi-let-7a-5p	XM_018054193.1	154	-19.06	2 21	1165 1188	21	0.6667	0.8095
chi-let-7a-5p	XM_018054197.1	150	-15.61	2 18	6709 6728	16	0.75	0.8125
chi-let-7a-5p	XM_018054208.1	159	-23.19	3 21	617 639	19	0.8421	0.8947
chi-let-7a-5p	XM_005685762.3	150	-19.09	2 17	405 429	18	0.7222	0.8333
chi-let-7a-5p	XM_018054219.1	151	-18.2	2 19	2807 2832	21	0.7143	0.8095
chi-let-7a-5p	XM_018054241.1	156	-20.29	2 21	870 889	19	0.8421	0.8947
chi-let-7a-5p	XM_018054252.1	154	-18.68	2 19	4575 4596	17	0.7059	0.9412
chi-let-7a-5p	XM_018054281.1	155	-14.85	2 21	1612 1635	21	0.7143	0.7143
chi-let-7a-5p	XM_005685707.3	156	-15.73	2 17	2984 3005	15	0.8	0.8
chi-let-7a-5p	XM_018054293.1	155	-19.95	2 21	2454 2476	20	0.65	0.8
chi-let-7a-5p	XM_018054330.1	166	-24.3	2 21	6448 6471	21	0.8095	0.8095
chi-let-7a-5p	XM_018054371.1	150	-24.95	2 19	5444 5465	17	0.7647	1
chi-let-7a-5p	XM_018054375.1	152	-13.92	2 17	274 295	15	0.7333	0.8
chi-let-7a-5p	XM_018054383.1	150	-19.28	2 17	1355 1375	15	0.8667	0.9333
chi-let-7a-5p	XM_018054418.1	151	-19.77	2 14	6107 6127	12	0.9167	0.9167
chi-let-7a-5p	XM_018054426.1	151	-24.9	2 16	282 303	14	0.7857	1
chi-let-7a-5p	XM_018054429.1	150	-15.52	2 15	3289 3310	13	0.6923	0.9231
chi-let-7a-5p	XM_018054432.1	154	-17.21	2 19	582 603	17	0.6471	0.8235
chi-let-7a-5p	XM_018054434.1	154	-17.21	2 19	729 750	17	0.6471	0.8235
chi-let-7a-5p	XM_018054472.1	157	-22.28	2 20	5193 5213	18	0.8333	0.8889
chi-let-7a-5p	XM_018054473.1	157	-22.28	2 20	5193 5213	18	0.8333	0.8889
chi-let-7a-5p	XM_018054474.1	157	-22.28	2 20	5207 5227	18	0.8333	0.8889
chi-let-7a-5p	XM_018054475.1	157	-22.28	2 20	5201 5221	18	0.8333	0.8889
chi-let-7a-5p	XM_018054476.1	156	-18.4	2 18	3080 3102	17	0.7647	0.8235
chi-let-7a-5p	XM_018054502.1	164	-19.1	2 17	2149 2170	15	0.8	0.9333
chi-let-7a-5p	XM_005685449.3	150	-16.49	2 19	956 977	17	0.6471	0.7647
chi-let-7a-5p	XM_005685359.3	155	-19.34	2 21	1380 1397	19	0.7368	0.7895
chi-let-7a-5p	XM_018054565.1	152	-24.89	3 17	2000 2021	14	0.8571	1
chi-let-7a-5p	XM_018054580.1	150	-23.31	2 21	2580 2600	19	0.6842	0.8947
chi-let-7a-5p	XM_005685236.3	160	-20.09	2 19	1676 1696	17	0.7647	0.8824
chi-let-7a-5p	XM_005685225.3	152	-18.16	2 21	1353 1374	19	0.7368	0.7895
chi-let-7a-5p	XM_005685224.3	152	-18.16	2 21	1486 1507	19	0.7368	0.7895
chi-let-7a-5p	XM_005685222.3	152	-18.16	2 21	1124 1145	19	0.7368	0.7895
chi-let-7a-5p	XM_018054671.1	151	-17.87	2 16	3566 3587	14	0.7143	0.8571
chi-let-7a-5p	XM_018054680.1	157	-20.2	2 20	1747 1767	18	0.7222	0.8333
chi-let-7a-5p	XM_018053664.1	153	-17.09	2 18	4493 4511	16	0.8125	0.8125
chi-let-7a-5p	XM_013966728.2	152	-17.35	2 21	2643 2664	19	0.6316	0.8947
chi-let-7a-5p	XM_013966733.2	152	-17.35	2 21	2631 2652	19	0.6316	0.8947
chi-let-7a-5p	XM_018053694.1	152	-13.58	2 19	315 335	17	0.6471	0.8824
chi-let-7a-5p	XM_018053734.1	156	-18.36	2 21	5190 5211	19	0.6316	0.7895
chi-let-7a-5p	XM_005685030.3	155	-21.24	2 21	1776 1800	22	0.6364	0.7727
chi-let-7a-5p	XM_018054846.1	154	-18.56	2 19	5363 5384	17	0.6471	0.8235
chi-let-7a-5p	XM_013967424.2	153	-17.08	2 20	1265 1285	18	0.7222	0.7778
chi-let-7a-5p	XM_018054874.1	155	-20.3	2 21	2689 2713	22	0.6364	0.7727
chi-let-7a-5p	XM_018054872.1	155	-20.3	2 21	2801 2825	22	0.6364	0.7727
chi-let-7a-5p	XM_018054882.1	160	-26.4	2 21	855 874	19	0.7368	0.8947
chi-let-7a-5p	XM_018054883.1	152	-18.09	2 13	5815 5836	11	0.9091	0.9091
chi-let-7a-5p	XM_005686295.3	162	-25.42	2 19	1064 1085	17	0.8235	0.9412
chi-let-7a-5p	XM_018054959.1	162	-25.42	2 19	775 796	17	0.8235	0.9412
chi-let-7a-5p	XM_005686330.3	158	-19.69	2 20	349 372	20	0.7	0.8
chi-let-7a-5p	XM_018055023.1	155	-21.1	2 20	8767 8785	18	0.7222	0.8333
chi-let-7a-5p	XM_005686356.3	159	-20.18	2 21	529 552	21	0.6667	0.8095
chi-let-7a-5p	XM_005686358.3	159	-20.18	2 21	599 622	21	0.6667	0.8095
chi-let-7a-5p	XM_018055042.1	152	-17.35	2 21	1685 1707	21	0.7143	0.8095
chi-let-7a-5p	XM_018055077.1	150	-18.78	2 21	1946 1971	23	0.6957	0.6957
chi-let-7a-5p	XM_005686395.3	150	-17.58	2 21	3930 3950	19	0.6316	0.7895
chi-let-7a-5p	XM_018055094.1	167	-26.94	2 21	1720 1743	21	0.7619	0.8095
chi-let-7a-5p	XM_013967530.2	154	-14.34	2 21	1660 1680	19	0.6842	0.7895
chi-let-7a-5p	XM_018055130.1	152	-23.12	2 21	1153 1174	19	0.6316	0.8947
chi-let-7a-5p	XM_018055155.1	158	-14.56	2 21	2489 2509	19	0.7368	0.7895
chi-let-7a-5p	XM_018055153.1	158	-14.56	2 21	2553 2573	19	0.7368	0.7895
chi-let-7a-5p	XM_018055196.1	155	-19.27	2 21	1712 1734	20	0.7	0.75
chi-let-7a-5p	XM_018055195.1	155	-19.27	2 21	1502 1524	20	0.7	0.75
chi-let-7a-5p	XM_005686603.3	163	-19.6	2 21	2523 2545	20	0.75	0.8
chi-let-7a-5p	XM_005686628.2	153	-16.51	2 14	768 789	12	0.8333	0.9167
chi-let-7a-5p	XM_005686652.3	154	-17.83	2 17	1137 1157	15	0.8	0.8667
chi-let-7a-5p	XM_018055323.1	150	-16.65	2 17	1405 1425	15	0.8	0.8
chi-let-7a-5p	XM_005686745.3	150	-15.52	2 21	751 771	19	0.6316	0.7895
chi-let-7a-5p	XM_018055327.1	155	-16.34	2 20	5486 5507	18	0.6667	0.7778
chi-let-7a-5p	XM_018055352.1	156	-15.82	2 19	451 471	17	0.7059	0.8824
chi-let-7a-5p	XM_005686700.3	161	-22.89	2 21	2423 2444	20	0.75	0.85
chi-let-7a-5p	XM_018055374.1	158	-20.56	2 21	167 187	19	0.7368	0.7895
chi-let-7a-5p	XM_005686722.3	157	-14.96	2 19	3772 3794	18	0.7778	0.7778
chi-let-7a-5p	XM_005686825.3	150	-14.71	2 21	1083 1103	19	0.6842	0.7368
chi-let-7a-5p	XM_013967851.2	150	-14.71	2 21	965 985	19	0.6842	0.7368
chi-let-7a-5p	XM_013967784.2	154	-18.81	2 21	2471 2491	19	0.7895	0.8421
chi-let-7a-5p	XM_018055446.1	153	-18.48	2 19	665 688	19	0.7368	0.8947
chi-let-7a-5p	XM_005686840.2	156	-21.93	2 13	1293 1314	11	0.9091	1
chi-let-7a-5p	XM_018055477.1	154	-15.93	2 21	444 467	21	0.6667	0.8095
chi-let-7a-5p	XM_005686884.2	160	-23.75	2 21	2463 2482	19	0.7895	0.8421
chi-let-7a-5p	XM_005686901.3	150	-16.64	2 21	430 453	21	0.7619	0.8095
chi-let-7a-5p	XM_013967804.2	150	-16.64	2 21	521 544	21	0.7619	0.8095
chi-let-7a-5p	XM_013967806.2	152	-16.05	2 18	2825 2847	17	0.6471	0.8824
chi-let-7a-5p	XM_013967810.2	159	-23.83	2 16	1110 1131	14	0.7857	0.9286
chi-let-7a-5p	XM_018055520.1	158	-18.99	2 21	524 544	19	0.6842	0.8421
chi-let-7a-5p	XM_005686923.2	159	-20.89	2 21	131 153	20	0.65	0.85
chi-let-7a-5p	XM_018055568.1	168	-23.62	2 21	2608 2629	19	0.7368	0.8421
chi-let-7a-5p	XM_018055577.1	158	-25.82	2 17	148 168	15	0.8	0.9333
chi-let-7a-5p	NM_001285685.1	156	-19.99	2 19	447 472	21	0.7619	0.7619
chi-let-7a-5p	XM_005686978.3	150	-19.87	2 20	3999 4021	19	0.7368	0.8421
chi-let-7a-5p	XM_018055731.1	152	-20.48	2 19	1996 2016	17	0.6471	0.8824
chi-let-7a-5p	XM_018055801.1	158	-26.98	2 21	3563 3583	19	0.7368	0.9474
chi-let-7a-5p	XM_018055878.1	164	-20.62	2 21	2143 2164	19	0.7368	0.7895
chi-let-7a-5p	XM_018055921.1	151	-18.48	2 20	146 167	18	0.6667	0.7222
chi-let-7a-5p	XM_005687302.3	150	-14.97	2 19	789 810	17	0.6471	0.7647
chi-let-7a-5p	XM_018055991.1	159	-20.66	2 17	309 332	17	0.8235	0.8235
chi-let-7a-5p	XM_018055996.1	155	-20.87	2 17	1042 1064	16	0.75	0.875
chi-let-7a-5p	XM_013968032.2	157	-23.54	2 19	1663 1685	18	0.8333	0.8889
chi-let-7a-5p	XM_018056034.1	154	-19.9	2 18	7140 7159	16	0.8125	0.8125
chi-let-7a-5p	XM_018054690.1	152	-15.54	2 13	4609 4630	11	0.9091	0.9091
chi-let-7a-5p	XM_018054691.1	152	-15.54	2 13	4580 4601	11	0.9091	0.9091
chi-let-7a-5p	XM_018056120.1	152	-21.35	2 13	5436 5457	11	0.8182	1
chi-let-7a-5p	XM_018056121.1	152	-21.35	2 13	5486 5507	11	0.8182	1
chi-let-7a-5p	XM_018056124.1	150	-16.87	2 17	2107 2127	15	0.8	0.8
chi-let-7a-5p	XM_018056154.1	151	-15.76	2 19	1668 1689	18	0.7222	0.8333
chi-let-7a-5p	XM_018056150.1	155	-19.52	2 16	1254 1275	14	0.7857	0.8571
chi-let-7a-5p	XR_001918898.1	152	-19.89	2 21	806 827	19	0.6316	0.7368
chi-let-7a-5p	XM_018056233.1	158	-19.05	2 21	469 489	19	0.7368	0.7895
chi-let-7a-5p	XM_018056268.1	154	-17.51	2 15	2324 2345	13	0.7692	0.9231
chi-let-7a-5p	XM_018056363.1	155	-23.1	2 21	5499 5522	21	0.7143	0.8571
chi-let-7a-5p	XM_018056365.1	160	-20.84	2 18	4445 4467	17	0.8235	0.8235
chi-let-7a-5p	XM_018056381.1	163	-21.16	2 21	1612 1636	22	0.7273	0.7727
chi-let-7a-5p	XM_018056401.1	155	-19.16	2 20	1997 2018	18	0.7222	0.8889
chi-let-7a-5p	XM_018056443.1	162	-20.78	2 20	2439 2462	20	0.7	0.85
chi-let-7a-5p	XM_018056447.1	151	-16.44	2 19	3455 3476	18	0.7222	0.8333
chi-let-7a-5p	XM_005687701.3	155	-20.86	2 19	1228 1249	18	0.7778	0.8333
chi-let-7a-5p	XM_005687698.3	155	-25.67	2 21	1428 1451	21	0.7143	0.8571
chi-let-7a-5p	XM_005687689.3	161	-19.86	2 21	632 653	20	0.7	0.9
chi-let-7a-5p	XM_013968297.2	153	-16.03	2 21	8533 8552	19	0.7368	0.7368
chi-let-7a-5p	XM_005687577.3	152	-18.53	2 13	3038 3059	11	0.9091	0.9091
chi-let-7a-5p	XM_018056527.1	156	-18.55	2 21	3702 3723	19	0.7368	0.8421
chi-let-7a-5p	XM_018056567.1	150	-19.39	2 17	529 549	15	0.7333	0.8667
chi-let-7a-5p	XM_018056570.1	164	-27.4	2 21	1856 1877	19	0.7368	0.9474
chi-let-7a-5p	XM_005687557.3	155	-19.22	2 18	1802 1822	16	0.8125	0.8125
chi-let-7a-5p	XM_018056586.1	152	-15.71	2 13	223 244	11	0.9091	0.9091
chi-let-7a-5p	XM_018056600.1	151	-21.31	2 21	944 967	21	0.6667	0.8571
chi-let-7a-5p	XM_018056630.1	154	-18.09	2 19	361 380	17	0.8235	0.8235
chi-let-7a-5p	XM_018056657.1	152	-19.17	2 21	2745 2766	19	0.6842	0.8421
chi-let-7a-5p	XM_018056686.1	155	-22.86	2 21	4783 4806	21	0.7143	0.8571
chi-let-7a-5p	XM_018056720.1	162	-16.55	2 21	2618 2641	21	0.7143	0.8571
chi-let-7a-5p	XM_005687453.3	154	-15.82	2 21	4421 4444	21	0.6667	0.8095
chi-let-7a-5p	XM_018056722.1	154	-15.82	2 21	4387 4410	21	0.6667	0.8095
chi-let-7a-5p	XM_018056780.1	153	-17.6	2 21	2153 2172	19	0.6842	0.7895
chi-let-7a-5p	XM_018056908.1	153	-19.56	2 21	1105 1126	20	0.75	0.75
chi-let-7a-5p	XM_018056952.1	160	-22.2	2 19	1706 1726	17	0.7059	0.9412
chi-let-7a-5p	XM_018056956.1	159	-21.24	2 16	422 443	14	0.7857	0.9286
chi-let-7a-5p	XM_018056958.1	160	-22.2	2 19	1780 1800	17	0.7059	0.9412
chi-let-7a-5p	XM_018057012.1	158	-24.9	2 19	778 799	17	0.7059	1
chi-let-7a-5p	XM_018057041.1	150	-19.55	2 19	1134 1152	17	0.7647	0.7647
chi-let-7a-5p	XM_018057055.1	155	-22.45	2 21	5013 5037	22	0.7273	0.8182
chi-let-7a-5p	XM_018056845.1	159	-21.6	2 21	647 669	20	0.75	0.75
chi-let-7a-5p	NM_001314156.1	159	-21.6	2 21	423 445	20	0.75	0.75
chi-let-7a-5p	XM_018057113.1	150	-23.58	2 21	1705 1725	19	0.6842	0.8947
chi-let-7a-5p	XM_005688067.3	158	-21.73	2 16	1406 1428	15	0.8	0.9333
chi-let-7a-5p	XM_018057268.1	162	-20.54	2 21	1914 1937	21	0.7143	0.8571
chi-let-7a-5p	XM_018057269.1	162	-20.54	2 21	1773 1796	21	0.7143	0.8571
chi-let-7a-5p	XM_005688087.3	150	-21.36	2 17	1912 1937	19	0.7368	0.7895
chi-let-7a-5p	XM_018057282.1	154	-16.66	2 17	2843 2866	17	0.8235	0.8235
chi-let-7a-5p	XM_018057288.1	159	-19.89	2 18	482 502	16	0.75	0.9375
chi-let-7a-5p	XM_018057344.1	153	-14.16	2 20	2487 2507	18	0.6667	0.8333
chi-let-7a-5p	XM_018057354.1	158	-14.73	2 19	2368 2389	17	0.8235	0.8824
chi-let-7a-5p	XM_018057355.1	158	-14.73	2 19	2409 2430	17	0.8235	0.8824
chi-let-7a-5p	XM_018057383.1	152	-20.8	2 18	578 600	17	0.7059	0.8235
chi-let-7a-5p	XM_005688214.3	150	-20.89	2 16	1363 1386	16	0.75	0.8125
chi-let-7a-5p	XM_005688216.3	150	-20.89	2 16	1208 1231	16	0.75	0.8125
chi-let-7a-5p	XM_018057448.1	153	-18.56	2 18	2983 3004	16	0.8125	0.875
chi-let-7a-5p	XM_018057458.1	158	-22.25	2 21	1568 1591	21	0.7143	0.8095
chi-let-7a-5p	XM_018057462.1	156	-24.89	2 21	257 278	19	0.6842	0.8947
chi-let-7a-5p	XM_018057482.1	152	-14.97	2 17	3234 3255	15	0.7333	0.8
chi-let-7a-5p	XM_018057492.1	158	-17.69	2 19	4155 4176	17	0.7059	0.8235
chi-let-7a-5p	XR_001919033.1	158	-17.69	2 19	4228 4249	17	0.7059	0.8235
chi-let-7a-5p	XM_018057549.1	153	-18.98	2 14	1233 1254	12	0.8333	0.9167
chi-let-7a-5p	XM_018057562.1	157	-19.26	2 18	342 363	16	0.75	0.8125
chi-let-7a-5p	XM_005688308.3	158	-18.18	2 20	1285 1307	19	0.6842	0.8421
chi-let-7a-5p	XM_005688313.3	159	-23.91	2 21	853 877	22	0.6818	0.7727
chi-let-7a-5p	XM_018057642.1	154	-18.9	2 21	1229 1249	19	0.7895	0.8421
chi-let-7a-5p	XM_005688338.3	155	-17.42	2 16	3809 3830	14	0.7857	0.8571
chi-let-7a-5p	XM_018057681.1	150	-18.86	2 21	2703 2723	19	0.6316	0.7895
chi-let-7a-5p	XM_018057688.1	168	-21.07	2 21	167 188	19	0.7895	0.7895
chi-let-7a-5p	XM_018057694.1	158	-16.68	2 19	3388 3409	17	0.7647	0.7647
chi-let-7a-5p	XM_018057728.1	151	-16.52	2 21	1685 1709	22	0.6364	0.7273
chi-let-7a-5p	XM_013968949.2	151	-22.04	2 18	1821 1841	16	0.6875	0.875
chi-let-7a-5p	XM_018057738.1	158	-18.15	2 17	1293 1313	15	0.8667	0.8667
chi-let-7a-5p	XM_005688476.3	158	-18.15	2 17	1209 1229	15	0.8667	0.8667
chi-let-7a-5p	XM_013968951.2	150	-19.65	2 11	1424 1445	9	1	1
chi-let-7a-5p	XM_005688488.3	156	-24.22	2 21	1772 1793	19	0.7368	0.8421
chi-let-7a-5p	XM_005688676.3	160	-14.58	2 21	585 606	19	0.6842	0.7895
chi-let-7a-5p	XM_018057835.1	155	-19.36	2 16	155 176	14	0.7857	0.8571
chi-let-7a-5p	XM_018057848.1	154	-14.74	2 21	573 593	19	0.6316	0.8421
chi-let-7a-5p	XM_018057856.1	158	-17.56	2 19	3652 3673	17	0.7059	0.8235
chi-let-7a-5p	XM_018057855.1	158	-17.56	2 19	3663 3684	17	0.7059	0.8235
chi-let-7a-5p	XM_018057859.1	160	-19.44	2 21	809 830	19	0.6316	0.8421
chi-let-7a-5p	XM_005688565.3	158	-17.88	2 21	1057 1082	23	0.6957	0.7826
chi-let-7a-5p	XM_018057902.1	158	-20.67	2 20	2804 2826	19	0.7368	0.7895
chi-let-7a-5p	XM_018057939.1	154	-20.61	2 21	233 253	19	0.6842	0.7895
chi-let-7a-5p	XM_018057958.1	152	-22.13	2 13	531 552	11	0.9091	0.9091
chi-let-7a-5p	XM_018057989.1	150	-20.05	2 21	6950 6974	22	0.6364	0.7727
chi-let-7a-5p	XM_005688637.3	150	-21.02	2 16	3096 3119	16	0.75	0.8125
chi-let-7a-5p	XM_018058009.1	154	-13.74	2 20	148 170	19	0.6842	0.7895
chi-let-7a-5p	XM_018058028.1	158	-17.84	2 20	3009 3031	19	0.7368	0.7895
chi-let-7a-5p	XM_018058040.1	150	-19.83	2 21	312 332	19	0.7368	0.8421
chi-let-7a-5p	XM_018058042.1	150	-19.83	2 21	307 327	19	0.7368	0.8421
chi-let-7a-5p	XM_018058048.1	151	-13.94	2 21	3765 3787	20	0.65	0.75
chi-let-7a-5p	XM_018058161.1	152	-15.93	2 21	1984 2005	19	0.6316	0.7368
chi-let-7a-5p	XM_005689233.3	150	-17.23	2 19	4531 4552	17	0.5882	0.8235
chi-let-7a-5p	XM_005689234.3	150	-17.23	2 19	4378 4399	17	0.5882	0.8235
chi-let-7a-5p	XM_005689231.3	151	-24.77	2 21	3509 3531	20	0.65	0.9
chi-let-7a-5p	XM_013969293.2	151	-24.77	2 21	3521 3543	20	0.65	0.9
chi-let-7a-5p	XM_018058235.1	152	-22.92	2 19	936 956	17	0.7647	0.9412
chi-let-7a-5p	XM_018058236.1	152	-22.92	2 19	1221 1241	17	0.7647	0.9412
chi-let-7a-5p	XM_018058262.1	151	-18.25	2 21	3996 4014	19	0.7368	0.7895
chi-let-7a-5p	XM_018058289.1	156	-24.5	2 21	2331 2352	19	0.6842	0.8947
chi-let-7a-5p	XM_018058329.1	154	-14.37	2 21	1809 1833	22	0.6364	0.8182
chi-let-7a-5p	XM_005689179.3	162	-21.04	2 20	1527 1549	19	0.6842	0.8947
chi-let-7a-5p	XM_018058420.1	161	-19.69	2 21	1569 1590	20	0.8	0.8
chi-let-7a-5p	XM_018058445.1	150	-17.98	2 19	645 666	17	0.6471	0.7647
chi-let-7a-5p	XM_018058446.1	150	-17.98	2 19	630 651	17	0.6471	0.7647
chi-let-7a-5p	XM_013969192.2	154	-19.56	2 19	7028 7049	17	0.7059	0.9412
chi-let-7a-5p	XM_018058479.1	155	-22.64	2 21	4452 4478	24	0.6667	0.7083
chi-let-7a-5p	XM_005688998.3	156	-28.25	2 19	6402 6422	17	0.8235	0.9412
chi-let-7a-5p	XM_005688981.3	152	-16.39	2 21	292 310	19	0.6842	0.7895
chi-let-7a-5p	XM_005688982.3	152	-16.39	2 21	350 368	19	0.6842	0.7895
chi-let-7a-5p	XM_005688983.3	152	-16.39	2 21	312 330	19	0.6842	0.7895
chi-let-7a-5p	XM_018058507.1	161	-21.5	2 21	1922 1943	20	0.7	0.9
chi-let-7a-5p	XM_018058508.1	160	-17.06	2 17	786 807	15	0.8	0.8667
chi-let-7a-5p	XM_018058514.1	163	-24.43	2 19	2480 2501	18	0.8333	0.8889
chi-let-7a-5p	XM_005688865.3	152	-18.58	2 17	1880 1901	15	0.7333	0.8
chi-let-7a-5p	XM_018058561.1	151	-18.72	2 17	2116 2138	16	0.6875	0.875
chi-let-7a-5p	XM_018058589.1	152	-25.16	2 21	2660 2681	19	0.7368	0.9474
chi-let-7a-5p	XM_018058614.1	159	-21.07	2 21	12090 12114	22	0.6818	0.7727
chi-let-7a-5p	XM_018058696.1	153	-20.01	2 21	10383 10404	20	0.7	0.8
chi-let-7a-5p	XM_005688782.3	154	-15.88	2 19	684 705	17	0.7059	0.7647
chi-let-7a-5p	XM_018058734.1	154	-15.88	2 19	374 395	17	0.7059	0.7647
chi-let-7a-5p	XM_018058738.1	151	-17.4	2 19	1542 1561	17	0.7059	0.8235
chi-let-7a-5p	XM_018058782.1	154	-22.39	2 16	1405 1428	16	0.75	0.875
chi-let-7a-5p	XM_005688778.3	154	-22.39	2 16	1712 1735	16	0.75	0.875
chi-let-7a-5p	XM_018058829.1	152	-17.08	3 21	658 679	18	0.7778	0.8333
chi-let-7a-5p	XM_018058828.1	152	-17.08	3 21	607 628	18	0.7778	0.8333
chi-let-7a-5p	XM_018059014.1	150	-19.31	2 21	1361 1384	21	0.619	0.8095
chi-let-7a-5p	XM_018059079.1	153	-22.92	2 19	965 987	18	0.7222	0.9444
chi-let-7a-5p	XM_018059085.1	160	-22.08	2 18	2233 2256	18	0.7222	0.8889
chi-let-7a-5p	XM_013969889.2	150	-20.14	2 21	789 815	24	0.625	0.75
chi-let-7a-5p	XM_018059142.1	152	-19.65	2 21	1702 1723	19	0.6842	0.8421
chi-let-7a-5p	XM_018059172.1	159	-23.1	2 16	1279 1300	14	0.7857	0.9286
chi-let-7a-5p	XM_018059195.1	156	-17.89	2 17	1485 1506	15	0.7333	0.8667
chi-let-7a-5p	XM_018059199.1	154	-14.24	2 21	958 978	19	0.6842	0.7895
chi-let-7a-5p	XM_018059205.1	154	-17.92	2 15	2330 2351	13	0.7692	0.9231
chi-let-7a-5p	XM_013969875.2	160	-21.13	2 17	256 277	15	0.7333	0.9333
chi-let-7a-5p	XM_018059305.1	151	-14.06	2 21	4840 4863	21	0.5714	0.8095
chi-let-7a-5p	XM_018059330.1	156	-17.22	2 19	3926 3946	17	0.7647	0.8235
chi-let-7a-5p	XM_018059329.1	156	-17.22	2 19	4043 4063	17	0.7647	0.8235
chi-let-7a-5p	XM_013969760.2	150	-20.56	2 21	504 527	21	0.6667	0.7619
chi-let-7a-5p	XM_005689971.3	157	-19.2	2 15	1361 1383	14	0.8571	0.9286
chi-let-7a-5p	XM_005689965.3	162	-19.45	2 19	4431 4452	17	0.7059	0.8824
chi-let-7a-5p	XM_018059388.1	155	-16.85	2 21	699 721	20	0.7	0.75
chi-let-7a-5p	XM_018059398.1	157	-20.2	2 14	2026 2047	12	0.9167	0.9167
chi-let-7a-5p	XM_018059403.1	157	-22.69	2 21	575 594	19	0.6842	0.8421
chi-let-7a-5p	XM_005689839.2	156	-20.68	2 21	2494 2515	19	0.6316	0.7895
chi-let-7a-5p	XM_005689758.3	159	-22.26	2 21	4224 4248	22	0.6818	0.7727
chi-let-7a-5p	XM_018059476.1	154	-23.76	3 19	5968 5989	16	0.75	1
chi-let-7a-5p	XM_018059479.1	168	-20.6	2 17	3984 4005	15	0.8667	0.9333
chi-let-7a-5p	XM_018059504.1	152	-14.6	2 21	1488 1509	19	0.6316	0.7368
chi-let-7a-5p	XM_018059524.1	159	-18.44	2 20	2171 2192	18	0.6667	0.8333
chi-let-7a-5p	XM_018059528.1	153	-16.5	2 21	3835 3856	20	0.7	0.8
chi-let-7a-5p	XM_005689689.3	157	-15.62	2 19	1383 1405	18	0.7778	0.7778
chi-let-7a-5p	XM_005689680.3	159	-16.51	2 21	2784 2806	20	0.7	0.8
chi-let-7a-5p	XM_018059539.1	150	-18.92	2 20	3591 3617	23	0.6087	0.7391
chi-let-7a-5p	XM_018059540.1	150	-18.92	2 20	3482 3508	23	0.6087	0.7391
chi-let-7a-5p	XM_005689675.3	155	-19.75	2 18	964 984	16	0.8125	0.8125
chi-let-7a-5p	XM_018059560.1	152	-20.67	2 21	1673 1694	19	0.6842	0.8421
chi-let-7a-5p	XM_018059561.1	152	-20.67	2 21	1668 1689	19	0.6842	0.8421
chi-let-7a-5p	XM_018059582.1	162	-20.65	2 21	1238 1258	19	0.6842	0.8947
chi-let-7a-5p	XM_018059601.1	151	-19.43	2 16	3324 3345	14	0.7143	0.8571
chi-let-7a-5p	XM_018059635.1	150	-12.93	2 19	952 971	17	0.7647	0.8235
chi-let-7a-5p	XM_018059636.1	150	-12.93	2 19	867 886	17	0.7647	0.8235
chi-let-7a-5p	XM_018059655.1	157	-21.27	2 14	893 914	12	0.8333	1
chi-let-7a-5p	XM_005689543.3	153	-16.94	2 16	1861 1881	14	0.8571	0.8571
chi-let-7a-5p	XM_018059665.1	156	-17.71	2 17	6305 6326	15	0.7333	0.8667
chi-let-7a-5p	XM_018059680.1	154	-17.59	2 21	2003 2023	19	0.6842	0.7895
chi-let-7a-5p	XM_018059679.1	154	-17.59	2 21	1677 1697	19	0.6842	0.7895
chi-let-7a-5p	XM_005689538.3	155	-18.84	2 17	1297 1319	16	0.75	0.875
chi-let-7a-5p	XM_018059727.1	156	-16.9	2 21	1262 1283	19	0.6842	0.7368
chi-let-7a-5p	XM_013969468.2	150	-19.13	2 21	3505 3531	24	0.625	0.75
chi-let-7a-5p	XM_018059740.1	152	-19.78	3 21	2249 2270	18	0.7222	0.8889
chi-let-7a-5p	XM_018059795.1	159	-21.29	2 16	359 380	14	0.8571	0.8571
chi-let-7a-5p	XM_018059799.1	158	-18.69	2 21	1179 1199	19	0.6842	0.8421
chi-let-7a-5p	XM_018059814.1	155	-20.47	2 17	3024 3046	16	0.75	0.875
chi-let-7a-5p	XM_018059837.1	151	-26.43	2 21	2827 2850	21	0.7143	0.8095
chi-let-7a-5p	XM_018059891.1	154	-15.92	2 19	2386 2407	17	0.7059	0.7647
chi-let-7a-5p	XM_018059892.1	154	-15.92	2 19	2489 2510	17	0.7059	0.7647
chi-let-7a-5p	XM_018059893.1	154	-15.92	2 19	2516 2537	17	0.7059	0.7647
chi-let-7a-5p	XM_018059894.1	155	-18.27	2 21	1397 1419	20	0.7	0.75
chi-let-7a-5p	XM_018059904.1	163	-16.94	2 20	6269 6290	18	0.7222	0.8333
chi-let-7a-5p	XM_005689335.2	168	-24.25	2 21	1526 1547	19	0.7368	0.8421
chi-let-7a-5p	XM_005690371.3	166	-21.24	2 21	1257 1277	19	0.7895	0.8421
chi-let-7a-5p	XM_018060001.1	155	-17.12	2 16	2604 2625	14	0.7143	0.9286
chi-let-7a-5p	XM_018060002.1	155	-17.12	2 16	2601 2622	14	0.7143	0.9286
chi-let-7a-5p	XM_018060015.1	157	-21.52	2 21	3934 3955	20	0.7	0.85
chi-let-7a-5p	XM_018060016.1	160	-18.43	2 21	2481 2502	19	0.6842	0.7895
chi-let-7a-5p	XM_018060092.1	150	-21.21	3 19	697 718	16	0.8125	0.875
chi-let-7a-5p	XM_005690421.3	169	-27.53	2 18	2640 2661	16	0.8125	0.9375
chi-let-7a-5p	XM_005690453.3	153	-18.32	2 20	2074 2097	20	0.8	0.85
chi-let-7a-5p	XM_005690474.3	168	-20.61	2 21	2473 2494	19	0.7895	0.7895
chi-let-7a-5p	XM_005690488.3	154	-19.76	2 15	1144 1165	13	0.7692	0.9231
chi-let-7a-5p	XM_005690510.3	150	-15.24	2 20	2935 2957	19	0.6842	0.7368
chi-let-7a-5p	XM_018060210.1	153	-18.15	2 19	2912 2934	18	0.6111	0.8889
chi-let-7a-5p	XM_005690525.3	150	-16.92	2 17	330 350	15	0.8	0.8
chi-let-7a-5p	XM_005690528.3	150	-22.12	2 17	2242 2262	15	0.8667	0.9333
chi-let-7a-5p	XM_018060234.1	154	-19.11	2 21	928 951	21	0.7143	0.7619
chi-let-7a-5p	XM_018060237.1	154	-19.11	2 21	928 951	21	0.7143	0.7619
chi-let-7a-5p	XM_018060245.1	151	-15.9	2 21	2298 2320	20	0.65	0.75
chi-let-7a-5p	XM_018060261.1	163	-26.71	2 21	5285 5307	20	0.75	0.95
chi-let-7a-5p	XM_018060259.1	163	-26.71	2 21	5273 5295	20	0.75	0.95
chi-let-7a-5p	XM_018060277.1	151	-21.09	2 21	1519 1541	20	0.7	0.85
chi-let-7a-5p	XM_018060285.1	158	-18.1	2 21	517 537	19	0.7368	0.7895
chi-let-7a-5p	XM_018060295.1	156	-19.09	2 21	3545 3568	22	0.7273	0.8182
chi-let-7a-5p	XM_005690654.2	154	-19.2	2 21	1226 1246	19	0.6842	0.7895
chi-let-7a-5p	XM_018060316.1	154	-19.2	2 21	1129 1149	19	0.6842	0.7895
chi-let-7a-5p	XM_013970168.2	150	-16.64	2 20	514 536	19	0.6316	0.7895
chi-let-7a-5p	XM_013970169.2	150	-16.64	2 20	514 536	19	0.6316	0.7895
chi-let-7a-5p	XM_013970170.2	150	-16.64	2 20	514 536	19	0.6316	0.7895
chi-let-7a-5p	XM_018060323.1	152	-18.74	2 13	2402 2423	11	0.9091	0.9091
chi-let-7a-5p	XM_018060354.1	150	-15.77	2 21	829 849	19	0.6316	0.7895
chi-let-7a-5p	XM_005690715.3	153	-18.93	2 19	958 981	19	0.7368	0.7368
chi-let-7a-5p	XM_018060377.1	152	-18.58	2 19	1937 1957	17	0.7059	0.8235
chi-let-7a-5p	XM_018060386.1	150	-18.41	2 15	159 180	13	0.7692	0.8462
chi-let-7a-5p	XM_018060387.1	150	-22.64	2 19	8430 8451	17	0.7059	0.8824
chi-let-7a-5p	XM_018060388.1	150	-22.64	2 19	8622 8643	17	0.7059	0.8824
chi-let-7a-5p	XM_018060445.1	153	-16.83	2 19	2325 2347	18	0.7222	0.7778
chi-let-7a-5p	XM_018060459.1	151	-16.71	2 21	681 704	21	0.7143	0.8095
chi-let-7a-5p	XM_005690784.3	154	-16.92	2 21	435 455	19	0.6316	0.8421
chi-let-7a-5p	XM_018060542.1	152	-18.78	2 21	196 216	20	0.7	0.8
chi-let-7a-5p	XM_018060577.1	152	-24.5	3 21	884 905	18	0.7222	0.8889
chi-let-7a-5p	XM_018060579.1	152	-20.24	2 21	3416 3437	19	0.7368	0.7895
chi-let-7a-5p	XM_018060590.1	150	-15.89	2 21	1423 1443	19	0.6842	0.7368
chi-let-7a-5p	XM_018060599.1	151	-16.43	2 21	1946 1968	20	0.7	0.85
chi-let-7a-5p	XM_018060671.1	161	-23.44	2 18	6345 6366	16	0.75	0.875
chi-let-7a-5p	XM_018060672.1	150	-18.71	2 21	1916 1940	22	0.7273	0.8182
chi-let-7a-5p	XM_018060686.1	152	-20	2 20	172 191	18	0.6667	0.8333
chi-let-7a-5p	XM_018060687.1	152	-20	2 20	647 666	18	0.6667	0.8333
chi-let-7a-5p	XM_005690948.3	151	-16.8	2 21	2364 2387	21	0.6667	0.7143
chi-let-7a-5p	XM_005690952.3	152	-14.63	2 21	2195 2216	19	0.6316	0.7368
chi-let-7a-5p	XM_005690953.2	152	-14.63	2 21	2185 2206	19	0.6316	0.7368
chi-let-7a-5p	XM_013970343.2	154	-21.2	2 21	1966 1986	19	0.7368	0.8947
chi-let-7a-5p	XM_018060700.1	153	-22.08	2 19	2550 2572	18	0.7778	0.8889
chi-let-7a-5p	XM_018060710.1	155	-18.89	2 20	3172 3193	18	0.6667	0.7778
chi-let-7a-5p	XM_018060715.1	150	-18.18	2 21	5684 5708	22	0.6364	0.7727
chi-let-7a-5p	XM_018060729.1	160	-17.05	2 21	2562 2583	19	0.6842	0.7895
chi-let-7a-5p	XM_018060786.1	152	-20	2 18	1722 1744	17	0.7059	0.8235
chi-let-7a-5p	XM_018060834.1	152	-18.9	2 21	6945 6966	19	0.6316	0.8947
chi-let-7a-5p	XM_018060851.1	157	-21.78	2 21	4225 4247	21	0.7143	0.8095
chi-let-7a-5p	XM_018060876.1	153	-18.06	2 19	698 722	20	0.7	0.75
chi-let-7a-5p	XM_018060925.1	155	-18.12	2 19	1137 1156	17	0.7647	0.8235
chi-let-7a-5p	XM_018060958.1	153	-16.91	2 16	851 871	14	0.8571	0.8571
chi-let-7a-5p	XM_018061007.1	150	-17.82	2 21	2935 2958	21	0.7619	0.8095
chi-let-7a-5p	XM_018061008.1	150	-17.82	2 21	2995 3018	21	0.7619	0.8095
chi-let-7a-5p	XM_018061018.1	162	-24.81	2 21	1338 1358	19	0.7368	0.8421
chi-let-7a-5p	XM_018061042.1	151	-19.66	2 21	1307 1329	20	0.7	0.85
chi-let-7a-5p	XM_018061043.1	153	-21.15	2 20	1659 1682	20	0.75	0.9
chi-let-7a-5p	XM_018061072.1	157	-18.22	2 21	3359 3378	19	0.7368	0.7895
chi-let-7a-5p	XM_005691599.3	157	-19.14	2 21	1074 1095	20	0.75	0.8
chi-let-7a-5p	XM_018061087.1	156	-19.96	2 21	1019 1038	19	0.7368	0.8421
chi-let-7a-5p	XM_018061088.1	151	-14.21	2 18	3641 3661	16	0.75	0.8125
chi-let-7a-5p	XM_005691559.3	152	-18.6	3 21	497 518	18	0.7222	0.8889
chi-let-7a-5p	XM_005691558.3	153	-17.07	2 21	1357 1378	20	0.7	0.8
chi-let-7a-5p	XM_005691556.3	153	-17.07	2 21	1106 1127	20	0.7	0.8
chi-let-7a-5p	XM_005691552.3	152	-20.02	2 21	493 514	19	0.6842	0.8421
chi-let-7a-5p	XM_018061157.1	152	-21.55	2 21	542 562	20	0.65	0.85
chi-let-7a-5p	XM_018061155.1	152	-21.55	2 21	529 549	20	0.65	0.85
chi-let-7a-5p	XM_018061156.1	152	-21.55	2 21	526 546	20	0.65	0.85
chi-let-7a-5p	XM_018061172.1	155	-20.92	2 17	1077 1100	17	0.7647	0.8235
chi-let-7a-5p	XM_018061177.1	151	-15.46	2 17	2290 2312	16	0.75	0.8125
chi-let-7a-5p	XM_018061178.1	152	-22.34	2 13	1266 1287	11	0.8182	1
chi-let-7a-5p	XM_018061209.1	157	-20.98	2 14	2973 2994	12	0.8333	1
chi-let-7a-5p	XM_005691461.3	155	-20.84	2 21	44 67	21	0.5714	0.8571
chi-let-7a-5p	XM_005691428.2	154	-19	2 21	2858 2878	19	0.6842	0.7895
chi-let-7a-5p	XM_005691420.3	157	-19.44	2 19	1080 1102	18	0.7778	0.7778
chi-let-7a-5p	XM_005691417.3	153	-19.59	2 18	864 885	16	0.6875	0.8125
chi-let-7a-5p	XM_018061278.1	151	-24.16	2 21	1308 1335	25	0.6	0.72
chi-let-7a-5p	XM_005691365.3	152	-15.52	2 21	10083 10104	19	0.6316	0.7368
chi-let-7a-5p	XM_018061403.1	157	-17.88	2 21	406 425	19	0.7368	0.7895
chi-let-7a-5p	XM_018061401.1	157	-17.88	2 21	407 426	19	0.7368	0.7895
chi-let-7a-5p	XM_018061425.1	155	-22.7	2 18	884 904	16	0.75	0.875
chi-let-7a-5p	XM_018061459.1	150	-17.51	2 17	658 678	15	0.7333	0.8667
chi-let-7a-5p	XM_018061487.1	154	-17.75	2 19	5910 5931	17	0.7059	0.7647
chi-let-7a-5p	XM_018061516.1	150	-17.73	2 21	4433 4456	21	0.7619	0.8095
chi-let-7a-5p	XM_018061542.1	151	-19.06	3 20	798 819	17	0.7647	0.8824
chi-let-7a-5p	XM_018061551.1	153	-14.85	2 20	4858 4883	22	0.7273	0.7273
chi-let-7a-5p	XM_005691203.3	162	-20.04	2 16	3195 3217	15	0.8667	0.9333
chi-let-7a-5p	XM_005691198.3	159	-20.46	2 21	331 349	19	0.7895	0.8421
chi-let-7a-5p	XM_018061589.1	157	-21.87	2 19	244 267	19	0.6842	0.8421
chi-let-7a-5p	XM_018061590.1	151	-16.93	2 16	6964 6985	14	0.7143	0.8571
chi-let-7a-5p	XM_018061592.1	155	-22.77	2 20	537 558	18	0.7778	0.8333
chi-let-7a-5p	XM_018061593.1	155	-22.77	2 20	536 557	18	0.7778	0.8333
chi-let-7a-5p	XM_013970498.2	154	-20.06	2 21	3551 3571	19	0.7368	0.8947
chi-let-7a-5p	XM_018061659.1	158	-17.47	2 19	3197 3218	17	0.7647	0.7647
chi-let-7a-5p	XM_018061686.1	161	-20.1	2 19	1651 1673	18	0.7778	0.8333
chi-let-7a-5p	XM_018061690.1	161	-20.1	2 19	1564 1586	18	0.7778	0.8333
chi-let-7a-5p	XM_018061689.1	161	-20.1	2 19	1669 1691	18	0.7778	0.8333
chi-let-7a-5p	XM_018061736.1	155	-20.84	2 21	7 30	21	0.5714	0.8571
chi-let-7a-5p	XM_018061772.1	152	-18.8	2 21	1451 1472	19	0.6842	0.6842
chi-let-7a-5p	XM_018061779.1	158	-20.13	2 17	120 140	15	0.8	0.9333
chi-let-7a-5p	XM_005691843.3	150	-16.07	2 19	3929 3950	17	0.6471	0.9412
chi-let-7a-5p	XM_018061849.1	155	-17.32	2 16	905 926	14	0.7857	0.8571
chi-let-7a-5p	XM_018061851.1	152	-19.11	2 21	7132 7153	19	0.5789	0.7895
chi-let-7a-5p	XM_018061853.1	152	-19.11	2 21	7135 7156	19	0.5789	0.7895
chi-let-7a-5p	XM_018061883.1	164	-16.28	2 21	7637 7658	19	0.7368	0.7895
chi-let-7a-5p	XM_018061919.1	157	-22.32	2 18	1868 1889	16	0.75	0.8125
chi-let-7a-5p	XM_018061929.1	150	-17.01	2 17	382 402	15	0.7333	0.8667
chi-let-7a-5p	XM_005691972.3	150	-26.04	2 21	9533 9553	19	0.6842	0.8947
chi-let-7a-5p	XM_005691973.3	150	-26.04	2 21	9530 9550	19	0.6842	0.8947
chi-let-7a-5p	XM_005691974.3	150	-26.04	2 21	9485 9505	19	0.6842	0.8947
chi-let-7a-5p	XM_018061987.1	150	-26.04	2 21	9585 9605	19	0.6842	0.8947
chi-let-7a-5p	XM_005691996.3	158	-19.99	2 19	14 35	17	0.7059	0.8235
chi-let-7a-5p	XM_018062026.1	164	-24.07	2 19	6901 6921	17	0.8235	0.8824
chi-let-7a-5p	XM_005692020.3	155	-23.41	2 21	1093 1117	22	0.6364	0.7727
chi-let-7a-5p	XM_005692022.3	155	-23.41	2 21	946 970	22	0.6364	0.7727
chi-let-7a-5p	XM_005692023.3	155	-23.41	2 21	1090 1114	22	0.6364	0.7727
chi-let-7a-5p	XM_005692028.3	155	-18.46	2 17	3033 3055	16	0.75	0.875
chi-let-7a-5p	XM_013971025.2	155	-18.46	2 17	2726 2748	16	0.75	0.875
chi-let-7a-5p	XM_018062090.1	158	-19.95	2 21	266 286	19	0.7368	0.7895
chi-let-7a-5p	XM_005692123.3	156	-23.77	2 21	1184 1205	19	0.6842	0.8947
chi-let-7a-5p	XM_005692453.3	158	-18.53	2 16	1017 1039	15	0.8667	0.8667
chi-let-7a-5p	XM_005692159.3	153	-23.53	2 20	2409 2429	18	0.7778	0.8889
chi-let-7a-5p	XM_005692160.3	153	-23.53	2 20	2096 2116	18	0.7778	0.8889
chi-let-7a-5p	XM_018062176.1	150	-24.09	2 21	1342 1362	19	0.6842	0.8947
chi-let-7a-5p	XM_005709665.3	160	-16.89	2 21	571 592	19	0.6842	0.7895
chi-let-7a-5p	XM_005692174.2	151	-14.52	2 19	1957 1976	17	0.7647	0.7647
chi-let-7a-5p	XM_018062189.1	155	-17.11	2 21	1263 1285	20	0.7	0.75
chi-let-7a-5p	XM_005692175.3	155	-17.11	2 21	2322 2344	20	0.7	0.75
chi-let-7a-5p	XM_018062196.1	172	-30.85	2 21	1941 1962	19	0.8421	0.9474
chi-let-7a-5p	XM_018062198.1	172	-30.85	2 21	1878 1899	19	0.8421	0.9474
chi-let-7a-5p	XM_005692203.3	151	-17.1	2 14	1888 1908	12	0.9167	0.9167
chi-let-7a-5p	XM_005692215.3	161	-17.52	2 20	4269 4292	20	0.75	0.85
chi-let-7a-5p	XM_018062255.1	151	-17.69	2 21	6931 6953	20	0.65	0.75
chi-let-7a-5p	XM_018062293.1	154	-20.25	2 21	186 206	19	0.6842	0.7895
chi-let-7a-5p	XM_018063289.1	158	-20.7	2 19	5797 5818	17	0.7059	0.8235
chi-let-7a-5p	XM_005692524.3	155	-20.43	3 20	4156 4177	17	0.7647	0.9412
chi-let-7a-5p	XM_018062370.1	163	-19.96	2 16	1100 1121	14	0.8571	0.9286
chi-let-7a-5p	XM_018062373.1	150	-19.16	2 18	1573 1592	16	0.75	0.8125
chi-let-7a-5p	XM_005692398.3	154	-18.29	2 17	534 554	15	0.8	0.8667
chi-let-7a-5p	XM_018062406.1	159	-18.99	2 21	2463 2487	22	0.7273	0.7273
chi-let-7a-5p	XM_018062421.1	152	-17.21	2 21	1059 1080	19	0.6842	0.6842
chi-let-7a-5p	XM_005692416.3	150	-18.5	2 16	789 812	16	0.75	0.8125
chi-let-7a-5p	XM_005692568.3	154	-17.73	2 15	1269 1290	13	0.7692	0.9231
chi-let-7a-5p	XM_013971407.2	155	-16.83	2 21	2629 2652	21	0.7143	0.7143
chi-let-7a-5p	XM_005701875.3	150	-14.6	2 15	975 996	13	0.7692	0.8462
chi-let-7a-5p	XM_018062560.1	156	-16.77	2 17	771 792	15	0.6667	0.9333
chi-let-7a-5p	XM_018062590.1	152	-14.68	2 17	1397 1418	15	0.7333	0.8
chi-let-7a-5p	XM_018062632.1	163	-21.62	2 21	2799 2821	20	0.7	0.85
chi-let-7a-5p	XM_018062633.1	163	-21.62	2 21	2696 2718	20	0.7	0.85
chi-let-7a-5p	XM_018062659.1	152	-18.09	2 17	3591 3612	15	0.6667	0.8667
chi-let-7a-5p	XM_018062703.1	162	-22.46	2 21	773 797	22	0.7273	0.8182
chi-let-7a-5p	XM_018062764.1	153	-18.4	2 18	2656 2675	16	0.8125	0.875
chi-let-7a-5p	XM_018062784.1	154	-18.16	2 21	162 182	19	0.6842	0.7895
chi-let-7a-5p	XM_018062786.1	154	-18.16	2 21	162 182	19	0.6842	0.7895
chi-let-7a-5p	XM_018062810.1	155	-24.29	2 18	964 984	16	0.875	0.9375
chi-let-7a-5p	XM_018062814.1	151	-20.54	2 18	682 702	16	0.75	0.8125
chi-let-7a-5p	XM_018062830.1	155	-22.51	2 21	2689 2711	20	0.75	0.85
chi-let-7a-5p	XM_018062828.1	155	-22.51	2 21	2051 2073	20	0.75	0.85
chi-let-7a-5p	XM_018062859.1	152	-20.82	2 13	1064 1085	11	0.9091	0.9091
chi-let-7a-5p	XM_018062862.1	150	-18.2	2 17	1160 1180	15	0.7333	0.8667
chi-let-7a-5p	XM_005692884.3	156	-19.31	2 19	633 653	17	0.7059	0.8824
chi-let-7a-5p	XM_018063203.1	152	-17.04	2 17	3882 3903	15	0.7333	0.8
chi-let-7a-5p	XM_005692920.3	159	-17.21	2 16	1992 2013	14	0.8571	0.8571
chi-let-7a-5p	XM_018063077.1	152	-18.79	2 21	464 485	19	0.6316	0.8947
chi-let-7a-5p	XM_018063082.1	164	-20.02	2 21	2941 2962	19	0.7368	0.7895
chi-let-7a-5p	XM_018063080.1	164	-20.02	2 21	2598 2619	19	0.7368	0.7895
chi-let-7a-5p	XM_018063480.1	159	-17.49	2 16	1201 1222	14	0.8571	0.8571
chi-let-7a-5p	XM_018063481.1	162	-20.43	2 19	1 18	17	0.7647	0.8235
chi-let-7a-5p	XM_018063437.1	156	-17.96	2 19	2343 2366	19	0.7368	0.8421
chi-let-7a-5p	XM_018063426.1	150	-15.88	2 17	1542 1562	15	0.8	0.8
chi-let-7a-5p	XM_018064085.1	151	-18.83	2 21	1622 1644	20	0.7	0.85
chi-let-7a-5p	XM_018064101.1	152	-22.56	2 21	2180 2201	19	0.6316	0.8947
chi-let-7a-5p	XM_005693095.3	150	-23.24	2 21	1820 1843	21	0.6667	0.9048
chi-let-7a-5p	XM_005693100.2	160	-16.39	2 19	159 179	17	0.8235	0.8235
chi-let-7a-5p	XM_018064122.1	154	-19.79	2 19	2127 2146	17	0.7647	0.8824
chi-let-7a-5p	XM_018064121.1	154	-19.79	2 19	1974 1993	17	0.7647	0.8824
chi-let-7a-5p	XM_018064150.1	160	-20.26	2 21	48 69	19	0.6842	0.7895
chi-let-7a-5p	XM_018064175.1	152	-20.82	2 13	235 256	11	0.9091	0.9091
chi-let-7a-5p	XM_018064177.1	152	-20.82	2 13	220 241	11	0.9091	0.9091
chi-let-7a-5p	XM_018064220.1	154	-18.95	2 21	2029 2049	19	0.6316	0.8421
chi-let-7a-5p	XM_018064233.1	158	-15.4	2 21	3108 3128	19	0.7368	0.7895
chi-let-7a-5p	XM_018064241.1	151	-19.77	2 21	4163 4185	20	0.75	0.8
chi-let-7a-5p	XM_018064289.1	155	-18.21	2 20	1317 1339	20	0.75	0.85
chi-let-7a-5p	XM_018064292.1	150	-19.86	2 17	3811 3831	15	0.7333	0.8667
chi-let-7a-5p	XM_018064307.1	156	-18.33	2 21	807 828	19	0.6842	0.7368
chi-let-7a-5p	XM_018064308.1	150	-18.89	2 21	361 384	21	0.619	0.8095
chi-let-7a-5p	XM_018064310.1	150	-17.47	2 19	6938 6959	17	0.6471	0.7647
chi-let-7a-5p	XM_018064345.1	156	-18.97	2 19	6571 6594	19	0.7368	0.8421
chi-let-7a-5p	XM_018064357.1	151	-16.59	2 16	3418 3439	14	0.7143	0.8571
chi-let-7a-5p	XM_005693300.3	161	-20.05	2 18	965 986	16	0.6875	0.9375
chi-let-7a-5p	XM_018064399.1	159	-21.78	2 17	1323 1346	17	0.7647	0.8824
chi-let-7a-5p	XM_005693323.3	151	-18.09	2 12	1609 1630	10	0.9	1
chi-let-7a-5p	XM_005693322.3	151	-18.09	2 12	1801 1822	10	0.9	1
chi-let-7a-5p	XM_018064415.1	159	-25.21	2 21	3487 3510	21	0.6667	0.8095
chi-let-7a-5p	XM_018064416.1	159	-25.21	2 21	3484 3507	21	0.6667	0.8095
chi-let-7a-5p	XM_018064425.1	152	-15.89	2 21	2173 2194	19	0.6316	0.7368
chi-let-7a-5p	XM_018064434.1	158	-19.31	2 21	2438 2458	19	0.7368	0.7895
chi-let-7a-5p	XM_013972156.2	165	-26.2	2 21	6435 6456	20	0.75	0.9
chi-let-7a-5p	XM_005693418.3	153	-19.04	2 14	6461 6482	12	0.8333	0.9167
chi-let-7a-5p	XM_018064455.1	159	-26.04	2 21	1618 1642	22	0.7727	0.8182
chi-let-7a-5p	XM_018064530.1	153	-17.68	2 16	1596 1616	14	0.8571	0.8571
chi-let-7a-5p	XM_018064528.1	153	-17.68	2 16	1772 1792	14	0.8571	0.8571
chi-let-7a-5p	XM_018064571.1	157	-21.12	2 20	1937 1960	20	0.75	0.8
chi-let-7a-5p	XM_018064573.1	157	-21.12	2 20	1845 1868	20	0.75	0.8
chi-let-7a-5p	XM_018064574.1	151	-14.27	2 21	2135 2157	20	0.65	0.75
chi-let-7a-5p	XM_005693530.3	152	-20.24	2 21	1755 1778	22	0.6818	0.8182
chi-let-7a-5p	XM_018064621.1	150	-19.22	2 17	2115 2135	15	0.7333	0.8667
chi-let-7a-5p	XM_018064636.1	150	-18.39	2 19	6574 6595	17	0.7059	0.8824
chi-let-7a-5p	XM_018064644.1	156	-21.66	2 21	1971 1992	19	0.6842	0.7368
chi-let-7a-5p	XM_018064681.1	150	-20.45	3 21	1263 1283	18	0.7778	0.8889
chi-let-7a-5p	XM_005693592.3	158	-20.33	2 19	2582 2603	17	0.7059	0.8235
chi-let-7a-5p	XM_005694239.3	150	-25.04	2 19	1130 1151	17	0.6471	0.9412
chi-let-7a-5p	XM_018064728.1	153	-21.61	2 17	7376 7398	17	0.8235	0.8235
chi-let-7a-5p	XM_018064729.1	157	-17.77	2 19	5000 5022	18	0.6667	0.8889
chi-let-7a-5p	XM_018064730.1	157	-17.77	2 19	4002 4024	18	0.6667	0.8889
chi-let-7a-5p	XM_018064754.1	155	-17.94	2 20	3441 3462	18	0.7222	0.8889
chi-let-7a-5p	XM_018064818.1	154	-16.16	2 19	4622 4643	17	0.7059	0.7647
chi-let-7a-5p	XM_005693638.3	162	-18.94	2 19	456 477	17	0.7059	0.8824
chi-let-7a-5p	XM_005693653.3	157	-16.85	2 20	256 276	18	0.7222	0.8333
chi-let-7a-5p	XM_005693668.3	150	-22.87	2 21	1174 1194	19	0.7368	0.8421
chi-let-7a-5p	XM_018064888.1	152	-20.69	2 17	2243 2264	15	0.7333	0.8
chi-let-7a-5p	XM_005693678.3	158	-19.98	2 21	630 650	19	0.6842	0.8421
chi-let-7a-5p	XM_005693707.3	154	-20.7	2 21	1389 1409	19	0.6316	0.8421
chi-let-7a-5p	XM_005693713.3	156	-18.73	2 21	1442 1463	19	0.6842	0.7368
chi-let-7a-5p	XM_018064986.1	164	-24.53	2 21	197 218	19	0.6316	0.8947
chi-let-7a-5p	XM_005693730.3	155	-16.41	2 21	1345 1367	20	0.7	0.75
chi-let-7a-5p	XM_018064992.1	150	-17.75	2 17	785 805	15	0.8	0.8
chi-let-7a-5p	XM_018065000.1	159	-22.13	2 20	7434 7455	18	0.7778	0.8889
chi-let-7a-5p	XM_005693748.3	153	-17.93	2 18	714 735	16	0.75	0.75
chi-let-7a-5p	XM_018065006.1	153	-17.93	2 18	734 755	16	0.75	0.75
chi-let-7a-5p	XM_013972232.2	155	-16.41	2 19	5441 5462	18	0.7778	0.8333
chi-let-7a-5p	XM_005693770.3	153	-17.91	2 16	860 880	14	0.8571	0.8571
chi-let-7a-5p	XM_018065022.1	153	-17.91	2 16	857 877	14	0.8571	0.8571
chi-let-7a-5p	XM_018065060.1	151	-23.21	2 18	507 527	16	0.8125	0.9375
chi-let-7a-5p	XM_005694317.3	153	-20.83	2 17	2336 2355	15	0.8	0.8667
chi-let-7a-5p	XM_005693833.3	154	-20.7	2 21	774 794	19	0.6842	0.7895
chi-let-7a-5p	XM_005693834.3	154	-20.7	2 21	649 669	19	0.6842	0.7895
chi-let-7a-5p	XM_013972153.2	155	-18.08	2 12	3434 3455	10	1	1
chi-let-7a-5p	XM_005693897.2	153	-17.75	2 19	1023 1047	20	0.65	0.8
chi-let-7a-5p	XM_005693941.3	150	-23.07	2 21	2727 2750	21	0.7143	0.8571
chi-let-7a-5p	XM_018065258.1	158	-19.51	2 21	858 878	19	0.7368	0.7895
chi-let-7a-5p	XM_018065346.1	154	-15.69	2 19	739 760	17	0.7059	0.7647
chi-let-7a-5p	XM_005694015.2	152	-17.14	2 21	1671 1692	19	0.5789	0.7895
chi-let-7a-5p	XM_005694016.2	152	-17.14	2 21	1670 1691	19	0.5789	0.7895
chi-let-7a-5p	XM_005694373.3	156	-19.91	2 17	985 1006	15	0.6667	0.9333
chi-let-7a-5p	XM_018065407.1	151	-16.85	2 19	584 603	17	0.7059	0.8235
chi-let-7a-5p	XM_018063579.1	154	-19	2 21	613 633	19	0.6316	0.8421
chi-let-7a-5p	XM_018063603.1	151	-19.28	2 16	674 695	14	0.7143	0.8571
chi-let-7a-5p	XM_005694082.3	159	-17.48	2 21	2063 2086	21	0.7143	0.7619
chi-let-7a-5p	XM_018063641.1	159	-17.48	2 21	1665 1688	21	0.7143	0.7619
chi-let-7a-5p	XM_018063644.1	152	-18.11	2 21	831 852	19	0.7368	0.7895
chi-let-7a-5p	XM_018063645.1	152	-18.11	2 21	831 852	19	0.7368	0.7895
chi-let-7a-5p	XM_018063651.1	155	-16.61	2 21	2611 2633	20	0.7	0.75
chi-let-7a-5p	XM_018063675.1	151	-19.07	2 18	2046 2066	16	0.6875	0.875
chi-let-7a-5p	XM_018063719.1	154	-18.36	2 21	4505 4525	19	0.7368	0.8947
chi-let-7a-5p	XM_018063744.1	152	-18.77	2 13	3114 3135	11	0.8182	1
chi-let-7a-5p	XM_018063745.1	152	-18.77	2 13	2999 3020	11	0.8182	1
chi-let-7a-5p	XM_018063756.1	154	-17.67	2 19	791 812	17	0.5882	0.8824
chi-let-7a-5p	XM_018063769.1	158	-21.18	2 19	5673 5694	17	0.7059	1
chi-let-7a-5p	XM_018063770.1	158	-21.18	2 19	5673 5694	17	0.7059	1
chi-let-7a-5p	XM_018063771.1	158	-21.18	2 19	5834 5855	17	0.7059	1
chi-let-7a-5p	XM_018063804.1	160	-18.81	2 17	1249 1270	15	0.8	0.8667
chi-let-7a-5p	XR_001919635.1	160	-16.29	2 21	2877 2898	19	0.6842	0.7895
chi-let-7a-5p	XM_018063838.1	156	-17.58	2 19	416 440	20	0.75	0.8
chi-let-7a-5p	XM_018063901.1	155	-20.59	2 17	1084 1106	16	0.75	0.875
chi-let-7a-5p	XM_018063942.1	165	-19	2 18	951 972	16	0.8125	0.875
chi-let-7a-5p	XM_018065676.1	151	-18.52	2 12	1123 1144	10	0.9	1
chi-let-7a-5p	XM_005694568.3	151	-24.69	2 21	109 131	20	0.7	0.85
chi-let-7a-5p	XM_018065794.1	163	-22.36	2 17	269 291	16	0.8125	0.9375
chi-let-7a-5p	XM_018065605.1	151	-18.69	2 21	2320 2342	20	0.7	0.7
chi-let-7a-5p	XM_005694690.3	159	-22.23	2 21	7153 7177	22	0.6818	0.7727
chi-let-7a-5p	XM_018065623.1	159	-22.23	2 21	6614 6638	22	0.6818	0.7727
chi-let-7a-5p	XM_005694692.3	150	-18.73	2 19	3737 3758	17	0.7059	0.8824
chi-let-7a-5p	XM_018065788.1	157	-17.75	2 18	1819 1840	16	0.75	0.8125
chi-let-7a-5p	XM_005694740.3	161	-20.69	2 21	813 832	19	0.7368	0.8421
chi-let-7a-5p	XM_005694739.3	161	-20.69	2 21	874 893	19	0.7368	0.8421
chi-let-7a-5p	XM_018065618.1	153	-15.71	2 20	7168 7188	18	0.7222	0.7778
chi-let-7a-5p	XM_005694783.3	152	-16.49	2 17	1303 1324	15	0.7333	0.8
chi-let-7a-5p	XM_018065664.1	154	-19.59	2 19	7328 7349	17	0.6471	0.8235
chi-let-7a-5p	XM_018065532.1	151	-20.8	2 21	838 861	21	0.7143	0.8095
chi-let-7a-5p	XM_018065531.1	151	-20.8	2 21	838 861	21	0.7143	0.8095
chi-let-7a-5p	XM_013972831.2	150	-23.02	2 21	4439 4464	23	0.6522	0.7391
chi-let-7a-5p	XM_018065467.1	158	-17.94	2 21	9210 9230	19	0.7368	0.7895
chi-let-7a-5p	XM_013972803.2	158	-17.94	2 21	9138 9158	19	0.7368	0.7895
chi-let-7a-5p	XM_013972806.2	158	-17.94	2 21	9102 9122	19	0.7368	0.7895
chi-let-7a-5p	XM_018065466.1	158	-17.94	2 21	9163 9183	19	0.7368	0.7895
chi-let-7a-5p	XM_005694825.3	151	-15.56	2 17	2925 2947	16	0.75	0.8125
chi-let-7a-5p	XM_018065627.1	160	-24.18	2 21	1528 1549	19	0.7368	0.8947
chi-let-7a-5p	XM_018065612.1	152	-14.84	2 17	892 913	15	0.7333	0.8
chi-let-7a-5p	XM_018065611.1	150	-21.06	2 19	2311 2332	17	0.6471	0.9412
chi-let-7a-5p	XM_018065693.1	155	-22.07	2 20	840 861	18	0.7222	0.8889
chi-let-7a-5p	XM_018065947.1	153	-17.1	2 21	6756 6777	20	0.7	0.8
chi-let-7a-5p	XM_018066385.1	150	-17.62	2 17	1236 1256	15	0.7333	0.8667
chi-let-7a-5p	XM_018066517.1	159	-19.35	2 21	1494 1516	20	0.65	0.85
chi-let-7a-5p	XM_018065819.1	154	-26.34	2 21	1691 1711	19	0.6842	0.9474
chi-let-7a-5p	NM_001314312.1	154	-26.34	2 21	1428 1448	19	0.6842	0.9474
chi-let-7a-5p	XM_005694969.3	151	-20.62	2 18	2782 2802	16	0.75	0.8125
chi-let-7a-5p	XM_018066273.1	150	-15.59	2 16	3438 3461	16	0.75	0.8125
chi-let-7a-5p	XM_005694985.3	150	-19.96	2 20	1700 1723	20	0.6	0.8
chi-let-7a-5p	XM_005694986.3	150	-19.96	2 20	1703 1726	20	0.6	0.8
chi-let-7a-5p	XM_018065966.1	151	-22.87	2 21	680 703	21	0.619	0.7619
chi-let-7a-5p	XM_018066206.1	155	-20.29	2 20	1760 1781	18	0.7778	0.8333
chi-let-7a-5p	XM_018066508.1	153	-23.91	2 18	2296 2317	16	0.75	0.9375
chi-let-7a-5p	XM_005695084.3	158	-21.48	2 21	1856 1876	19	0.7368	0.7895
chi-let-7a-5p	XM_018066268.1	155	-17.99	2 21	2886 2909	21	0.6667	0.7619
chi-let-7a-5p	XM_018065987.1	150	-15	2 11	3667 3688	9	1	1
chi-let-7a-5p	XM_018066473.1	151	-18.59	2 17	3675 3698	17	0.7647	0.7647
chi-let-7a-5p	XM_005695127.3	150	-15.17	2 21	1048 1068	19	0.6842	0.7368
chi-let-7a-5p	XM_005695148.3	156	-18.5	2 21	1518 1539	19	0.6842	0.7368
chi-let-7a-5p	XM_018066515.1	156	-18.5	2 21	1448 1469	19	0.6842	0.7368
chi-let-7a-5p	XM_018066514.1	156	-18.5	2 21	1450 1471	19	0.6842	0.7368
chi-let-7a-5p	XM_018065903.1	152	-23.09	2 21	1440 1461	19	0.6316	0.8947
chi-let-7a-5p	XM_018065890.1	162	-17.75	2 21	3330 3350	19	0.7895	0.7895
chi-let-7a-5p	XM_018065892.1	162	-17.75	2 21	3330 3350	19	0.7895	0.7895
chi-let-7a-5p	XM_018065893.1	162	-17.75	2 21	3330 3350	19	0.7895	0.7895
chi-let-7a-5p	XM_018066216.1	151	-19.96	2 21	6964 6986	20	0.7	0.85
chi-let-7a-5p	XM_018066215.1	151	-19.96	2 21	7106 7128	20	0.7	0.85
chi-let-7a-5p	XM_018066218.1	151	-19.96	2 21	7103 7125	20	0.7	0.85
chi-let-7a-5p	XM_018066277.1	152	-19.14	2 20	2862 2881	18	0.7222	0.7778
chi-let-7a-5p	XM_018066406.1	158	-18.52	2 21	357 377	19	0.6316	0.8947
chi-let-7a-5p	XM_018066311.1	155	-15.03	2 21	1816 1839	21	0.6667	0.7619
chi-let-7a-5p	XM_018066152.1	156	-16.86	2 17	7358 7379	15	0.6667	0.9333
chi-let-7a-5p	XM_005695242.3	152	-22.6	2 21	2416 2437	19	0.6316	0.8947
chi-let-7a-5p	XM_018066512.1	161	-18.02	2 21	3340 3361	20	0.7	0.9
chi-let-7a-5p	XM_018066560.1	151	-15.99	2 17	3099 3121	16	0.6875	0.875
chi-let-7a-5p	XM_005695289.3	165	-17.58	2 20	760 783	20	0.8	0.85
chi-let-7a-5p	XM_005695308.3	152	-22.99	2 21	336 357	19	0.6316	0.8947
chi-let-7a-5p	XM_018066464.1	156	-20.4	2 21	65 86	19	0.6842	0.7368
chi-let-7a-5p	XM_005695321.3	151	-18.8	2 20	7275 7296	18	0.7222	0.8333
chi-let-7a-5p	XM_018066325.1	151	-22.43	3 21	1754 1776	19	0.7368	0.8947
chi-let-7a-5p	XM_005695358.3	154	-17.63	2 16	835 857	15	0.7333	0.9333
chi-let-7a-5p	XM_018066183.1	188	-32.3	2 21	4124 4145	19	0.8947	0.9474
chi-let-7a-5p	XM_018066181.1	188	-32.3	2 21	4152 4173	19	0.8947	0.9474
chi-let-7a-5p	XM_018066057.1	150	-16.07	2 20	4074 4096	19	0.6842	0.8947
chi-let-7a-5p	XM_018066059.1	150	-16.07	2 20	4011 4033	19	0.6842	0.8947
chi-let-7a-5p	XM_018066055.1	150	-16.07	2 20	4042 4064	19	0.6842	0.8947
chi-let-7a-5p	XM_018066058.1	150	-16.07	2 20	3979 4001	19	0.6842	0.8947
chi-let-7a-5p	XM_018066060.1	150	-16.07	2 20	3904 3926	19	0.6842	0.8947
chi-let-7a-5p	XM_018066010.1	161	-18.37	2 19	13868 13890	18	0.7778	0.8333
chi-let-7a-5p	XM_018066024.1	151	-18.08	2 16	4328 4349	14	0.7143	0.8571
chi-let-7a-5p	XM_018065862.1	150	-18.16	2 16	641 664	16	0.75	0.8125
chi-let-7a-5p	XM_013973428.2	153	-23.07	2 21	4955 4977	21	0.7619	0.8571
chi-let-7a-5p	XM_005695539.3	153	-21.39	2 18	2311 2332	16	0.8125	0.875
chi-let-7a-5p	XM_018067182.1	155	-19.08	2 21	8033 8056	21	0.6667	0.7619
chi-let-7a-5p	XM_005695555.3	152	-16.29	2 21	1720 1741	19	0.6316	0.7368
chi-let-7a-5p	XM_018066894.1	154	-20.22	2 19	227 248	17	0.7647	0.8824
chi-let-7a-5p	XM_018066895.1	154	-20.22	2 19	227 248	17	0.7647	0.8824
chi-let-7a-5p	XM_018066897.1	154	-20.22	2 19	196 217	17	0.7647	0.8824
chi-let-7a-5p	XM_018038435.1	154	-17.16	2 20	3199 3221	19	0.6842	0.7895
chi-let-7a-5p	XM_013973458.2	154	-17.16	2 20	3073 3095	19	0.6842	0.7895
chi-let-7a-5p	XM_018066834.1	152	-21.44	2 18	118 141	18	0.7222	0.7778
chi-let-7a-5p	XM_018066840.1	152	-21.44	2 18	118 141	18	0.7222	0.7778
chi-let-7a-5p	XM_018066842.1	152	-21.44	2 18	118 141	18	0.7222	0.7778
chi-let-7a-5p	XM_018066928.1	154	-14.14	2 19	1268 1289	17	0.7059	0.7647
chi-let-7a-5p	XM_013973420.2	153	-21.02	2 18	1220 1241	16	0.6875	0.8125
chi-let-7a-5p	XM_013973421.2	153	-21.02	2 18	1220 1241	16	0.6875	0.8125
chi-let-7a-5p	XM_018038258.1	168	-25.38	2 18	2503 2525	17	0.8235	0.9412
chi-let-7a-5p	XM_005695748.3	151	-20.44	2 21	4513 4536	21	0.5714	0.8095
chi-let-7a-5p	XM_013973581.2	152	-20.3	2 18	3941 3963	17	0.6471	0.8824
chi-let-7a-5p	XM_018066998.1	152	-20.3	2 18	3863 3885	17	0.6471	0.8824
chi-let-7a-5p	XM_005695759.3	150	-15.94	2 21	596 616	19	0.6842	0.7368
chi-let-7a-5p	XM_005695760.3	150	-15.94	2 21	596 616	19	0.6842	0.7368
chi-let-7a-5p	XM_013973544.2	150	-15.94	2 21	596 616	19	0.6842	0.7368
chi-let-7a-5p	XM_018038353.1	155	-19.17	2 17	2570 2592	16	0.75	0.875
chi-let-7a-5p	XM_018066935.1	154	-20.85	2 16	3967 3989	15	0.8	0.8667
chi-let-7a-5p	XM_018066766.1	151	-19.09	2 18	305 330	20	0.7	0.8
chi-let-7a-5p	XM_005695797.3	156	-17.47	2 21	3280 3301	19	0.6316	0.7895
chi-let-7a-5p	XM_005695799.3	156	-17.47	2 21	3280 3301	19	0.6316	0.7895
chi-let-7a-5p	XM_005695798.3	156	-17.47	2 21	3417 3438	19	0.6316	0.7895
chi-let-7a-5p	XM_005695796.3	156	-17.47	2 21	3420 3441	19	0.6316	0.7895
chi-let-7a-5p	XM_018038362.1	155	-16.44	2 20	2874 2895	18	0.7222	0.8889
chi-let-7a-5p	XM_018038234.1	154	-22.47	2 15	1453 1474	13	0.7692	0.9231
chi-let-7a-5p	XM_018067098.1	155	-16.7	2 21	1127 1149	20	0.7	0.75
chi-let-7a-5p	XM_018067099.1	155	-16.7	2 21	1134 1156	20	0.7	0.75
chi-let-7a-5p	XM_018038314.1	164	-25.73	2 21	673 694	19	0.6842	0.8421
chi-let-7a-5p	XM_018038216.1	155	-20	2 21	475 497	20	0.65	0.8
chi-let-7a-5p	XM_018038232.1	150	-19.45	2 21	3553 3578	23	0.6522	0.7391
chi-let-7a-5p	XM_005695915.3	156	-15.67	2 17	1079 1100	15	0.6667	0.9333
chi-let-7a-5p	XM_018038367.1	152	-21.79	2 17	1130 1151	15	0.6	0.9333
chi-let-7a-5p	XM_005695926.2	162	-22.15	2 21	875 895	19	0.6842	0.8947
chi-let-7a-5p	XM_018038368.1	162	-22.15	2 21	1005 1025	19	0.6842	0.8947
chi-let-7a-5p	XM_005695930.3	150	-16.81	2 21	1071 1091	19	0.7368	0.8421
chi-let-7a-5p	XM_005695932.3	156	-24.84	3 21	625 646	18	0.7778	0.8889
chi-let-7a-5p	XM_018067130.1	152	-25.91	2 21	1705 1726	19	0.6316	0.8947
chi-let-7a-5p	XM_018067131.1	152	-25.91	2 21	1612 1633	19	0.6316	0.8947
chi-let-7a-5p	XM_005695943.2	155	-19.87	2 21	1434 1457	21	0.6667	0.7619
chi-let-7a-5p	XM_005695942.3	154	-14.7	2 19	1022 1043	17	0.5882	0.8824
chi-let-7a-5p	XM_018066664.1	154	-22.28	2 17	1242 1262	15	0.8	0.8667
chi-let-7a-5p	XM_018066656.1	163	-30.08	2 21	1143 1165	20	0.75	0.95
chi-let-7a-5p	XM_018066657.1	163	-30.08	2 21	907 929	20	0.75	0.95
chi-let-7a-5p	XM_005695960.3	156	-22.1	2 21	1527 1548	19	0.6316	0.7895
chi-let-7a-5p	XM_018067162.1	166	-22.41	2 21	2564 2584	19	0.7368	0.8947
chi-let-7a-5p	XM_018066754.1	160	-21.05	2 19	901 921	17	0.7647	0.8824
chi-let-7a-5p	XM_018066756.1	160	-21.05	2 19	947 967	17	0.7647	0.8824
chi-let-7a-5p	XM_005695991.3	172	-28.11	2 21	2402 2423	19	0.7368	0.8947
chi-let-7a-5p	XM_018067021.1	172	-28.11	2 21	2462 2483	19	0.7368	0.8947
chi-let-7a-5p	XM_018038199.1	157	-20.71	2 21	440 461	20	0.75	0.8
chi-let-7a-5p	XM_018038433.1	150	-14.37	2 19	863 884	17	0.6471	0.7647
chi-let-7a-5p	XM_018067112.1	153	-18.57	2 16	605 625	14	0.8571	0.8571
chi-let-7a-5p	XM_018066727.1	151	-19.83	2 18	7640 7660	16	0.6875	0.875
chi-let-7a-5p	XM_005696047.3	151	-24.07	2 21	32 55	21	0.7143	0.8095
chi-let-7a-5p	XM_018066685.1	152	-14.41	2 17	2233 2254	15	0.7333	0.8
chi-let-7a-5p	XM_018066902.1	160	-21.47	2 17	1681 1702	15	0.8	0.8667
chi-let-7a-5p	XM_018039023.1	153	-17.95	2 19	1981 2004	19	0.6316	0.8421
chi-let-7a-5p	XM_005696862.3	155	-26.49	2 21	2303 2325	20	0.7	0.9
chi-let-7a-5p	XM_005696863.3	155	-26.49	2 21	2527 2549	20	0.7	0.9
chi-let-7a-5p	XM_005696850.3	151	-18.68	2 20	1793 1814	18	0.6111	0.7778
chi-let-7a-5p	XM_005696851.3	151	-18.68	2 20	1753 1774	18	0.6111	0.7778
chi-let-7a-5p	XM_018038750.1	150	-18	2 19	4442 4463	17	0.7059	0.8824
chi-let-7a-5p	XM_018038725.1	154	-21.13	2 21	631 655	22	0.7727	0.8182
chi-let-7a-5p	XM_018038724.1	154	-17.07	2 15	2084 2105	13	0.7692	0.9231
chi-let-7a-5p	XR_001917116.1	150	-23.03	2 21	1776 1796	19	0.6842	0.8947
chi-let-7a-5p	XM_018038506.1	156	-18.41	2 21	2750 2768	19	0.6842	0.8421
chi-let-7a-5p	XM_018038524.1	158	-22.81	2 16	4582 4606	17	0.8235	0.8235
chi-let-7a-5p	XM_018038526.1	158	-22.81	2 16	4438 4462	17	0.8235	0.8235
chi-let-7a-5p	XM_005696636.3	150	-18.95	2 21	1320 1340	19	0.7368	0.8421
chi-let-7a-5p	XM_018038837.1	150	-20	2 21	1836 1859	21	0.7619	0.8095
chi-let-7a-5p	XM_018038870.1	152	-16.24	2 13	988 1009	11	0.9091	0.9091
chi-let-7a-5p	XM_005696562.3	168	-19.24	2 21	2426 2447	19	0.7368	0.8421
chi-let-7a-5p	XM_018038917.1	158	-22.51	2 21	2133 2153	19	0.7368	0.7895
chi-let-7a-5p	XM_018038919.1	158	-22.51	2 21	2107 2127	19	0.7368	0.7895
chi-let-7a-5p	XM_005696545.3	151	-16.93	2 13	1086 1108	12	0.9167	0.9167
chi-let-7a-5p	XM_005696526.3	151	-15.59	2 17	616 639	17	0.7059	0.8235
chi-let-7a-5p	NM_001314188.1	151	-15.59	2 17	503 526	17	0.7059	0.8235
chi-let-7a-5p	XM_018039059.1	155	-20.2	2 19	3793 3814	18	0.7778	0.8333
chi-let-7a-5p	XM_018039012.1	158	-21.15	2 21	4719 4739	19	0.7895	0.8947
chi-let-7a-5p	XM_005696377.3	153	-16.83	2 19	3473 3495	18	0.7222	0.7778
chi-let-7a-5p	XM_005696380.3	153	-16.83	2 19	3611 3633	18	0.7222	0.7778
chi-let-7a-5p	XM_005696381.3	153	-16.83	2 19	3514 3536	18	0.7222	0.7778
chi-let-7a-5p	XM_005696337.2	160	-18.24	2 21	901 922	19	0.6842	0.7895
chi-let-7a-5p	XM_018039083.1	155	-17.36	2 20	7866 7887	18	0.7222	0.7222
chi-let-7a-5p	XM_018039286.1	156	-23.65	2 21	1260 1281	19	0.5789	0.8421
chi-let-7a-5p	XM_018038896.1	160	-22.36	2 21	562 583	19	0.6842	0.7895
chi-let-7a-5p	XM_018038717.1	150	-15.46	2 21	2264 2284	19	0.6842	0.7368
chi-let-7a-5p	XM_018038971.1	154	-18.82	2 15	1091 1112	13	0.7692	0.9231
chi-let-7a-5p	XM_018038972.1	154	-18.82	2 15	1091 1112	13	0.7692	0.9231
chi-let-7a-5p	XM_018038973.1	154	-18.82	2 15	1091 1112	13	0.7692	0.9231
chi-let-7a-5p	XM_018039104.1	162	-21.47	2 21	926 946	19	0.7368	0.8421
chi-let-7a-5p	XM_018039106.1	162	-21.47	2 21	872 892	19	0.7368	0.8421
chi-let-7a-5p	XM_018039120.1	152	-16.35	2 13	4267 4288	11	0.9091	0.9091
chi-let-7a-5p	XM_018039155.1	158	-18.92	2 21	1429 1449	19	0.7368	0.7895
chi-let-7a-5p	XM_018039156.1	158	-18.92	2 21	1432 1452	19	0.7368	0.7895
chi-let-7a-5p	XM_018038897.1	156	-19.43	2 21	5277 5297	20	0.75	0.8
chi-let-7a-5p	XM_018039612.1	158	-21.08	2 19	6146 6167	17	0.7059	0.8235
chi-let-7a-5p	XM_018039754.1	156	-17.06	2 21	1367 1388	19	0.6842	0.7368
chi-let-7a-5p	XM_018039703.1	155	-16.28	2 17	1394 1416	16	0.8125	0.8125
chi-let-7a-5p	XM_005696985.3	156	-19.53	2 18	6571 6594	18	0.7222	0.8333
chi-let-7a-5p	XM_005696986.3	156	-19.53	2 18	6322 6345	18	0.7222	0.8333
chi-let-7a-5p	XM_018039429.1	155	-24.76	2 21	679 702	21	0.8095	0.9048
chi-let-7a-5p	XM_005697014.3	159	-13.5	2 20	4169 4190	18	0.7222	0.7778
chi-let-7a-5p	XM_018039650.1	157	-23.96	2 16	860 880	14	0.8571	0.9286
chi-let-7a-5p	XM_005697046.3	157	-14.19	2 19	1908 1930	18	0.7222	0.8333
chi-let-7a-5p	XM_018039520.1	170	-23.05	2 21	5295 5315	19	0.7895	0.8947
chi-let-7a-5p	XM_018039580.1	160	-24.91	3 21	1240 1261	18	0.8333	0.8889
chi-let-7a-5p	XM_013974279.2	156	-18.21	2 21	712 733	19	0.6316	0.7895
chi-let-7a-5p	XM_018039590.1	166	-22.2	2 20	5545 5568	20	0.75	0.85
chi-let-7a-5p	XM_018039592.1	166	-22.2	2 20	5452 5475	20	0.75	0.85
chi-let-7a-5p	XM_018039451.1	156	-20.45	2 17	644 665	15	0.8	0.8
chi-let-7a-5p	XM_018039448.1	156	-20.45	2 17	644 665	15	0.8	0.8
chi-let-7a-5p	XM_005697166.3	156	-20.93	2 21	2285 2306	19	0.6316	0.7895
chi-let-7a-5p	XM_018039566.1	156	-20.93	2 21	2285 2306	19	0.6316	0.7895
chi-let-7a-5p	XM_005697172.2	150	-19.25	2 21	2042 2065	21	0.7143	0.8571
chi-let-7a-5p	XM_005697211.3	150	-20.53	2 21	1124 1144	19	0.6842	0.8947
chi-let-7a-5p	XM_018039546.1	152	-15.75	2 21	696 717	19	0.6316	0.7368
chi-let-7a-5p	XM_018039618.1	150	-20.58	2 21	2508 2531	21	0.7143	0.8571
chi-let-7a-5p	XM_005697301.2	150	-20.58	2 21	2396 2419	21	0.7143	0.8571
chi-let-7a-5p	XM_018039368.1	157	-15.6	2 19	1008 1030	18	0.7778	0.7778
chi-let-7a-5p	XM_018040332.1	156	-18.53	2 17	702 723	15	0.7333	0.8667
chi-let-7a-5p	XM_018040333.1	156	-18.53	2 17	835 856	15	0.7333	0.8667
chi-let-7a-5p	XM_018039968.1	164	-22.2	2 17	941 962	15	0.8	0.9333
chi-let-7a-5p	XM_018040984.1	153	-18.1	2 14	182 203	12	0.8333	0.9167
chi-let-7a-5p	XM_018040359.1	151	-17.14	2 17	3809 3831	16	0.75	0.8125
chi-let-7a-5p	XM_018041052.1	158	-17.9	2 20	1085 1107	19	0.7368	0.7895
chi-let-7a-5p	XM_018040729.1	150	-28.19	2 21	3078 3102	22	0.6818	0.8636
chi-let-7a-5p	XM_005697491.3	150	-15.07	2 17	3155 3175	15	0.8	0.8
chi-let-7a-5p	XM_005697493.3	165	-22.16	2 19	581 603	18	0.8333	0.8333
chi-let-7a-5p	XM_018041073.1	157	-19.89	2 14	1076 1097	12	0.9167	0.9167
chi-let-7a-5p	XM_018040480.1	150	-19.74	2 15	2501 2522	13	0.6923	0.9231
chi-let-7a-5p	XM_018040476.1	151	-19.17	2 21	1560 1582	20	0.65	0.75
chi-let-7a-5p	XM_018040475.1	152	-15.04	2 13	5669 5690	11	0.9091	0.9091
chi-let-7a-5p	XM_018040633.1	163	-15.97	2 20	3131 3152	18	0.7222	0.8333
chi-let-7a-5p	XM_018040904.1	159	-21.83	2 16	4128 4149	14	0.7857	0.9286
chi-let-7a-5p	XM_005697516.3	154	-18.73	2 15	117 138	13	0.7692	0.9231
chi-let-7a-5p	XM_005697517.3	154	-18.73	2 15	117 138	13	0.7692	0.9231
chi-let-7a-5p	XM_018040831.1	150	-20.12	2 17	7380 7400	15	0.7333	0.8667
chi-let-7a-5p	XM_013974950.2	162	-25.45	2 15	1301 1322	13	0.8462	1
chi-let-7a-5p	XM_005697536.3	160	-24.82	2 21	263 282	19	0.7368	0.8947
chi-let-7a-5p	XM_018040608.1	165	-20.93	2 20	3069 3093	21	0.7619	0.8571
chi-let-7a-5p	XM_018040606.1	165	-20.93	2 20	3087 3111	21	0.7619	0.8571
chi-let-7a-5p	XM_018040519.1	155	-15.77	2 17	1580 1602	16	0.75	0.875
chi-let-7a-5p	XM_018040167.1	150	-15.42	2 17	975 995	15	0.8	0.8
chi-let-7a-5p	XM_018039937.1	157	-17.57	2 18	391 412	16	0.6875	0.875
chi-let-7a-5p	XM_005697697.3	150	-16.48	2 16	1618 1640	15	0.7333	0.8667
chi-let-7a-5p	XM_018040291.1	150	-22.16	2 21	2430 2450	19	0.7368	0.8421
chi-let-7a-5p	XM_018040967.1	150	-16.14	2 21	1572 1592	19	0.6316	0.7895
chi-let-7a-5p	XM_018040251.1	154	-17.49	2 17	1392 1412	15	0.8	0.8667
chi-let-7a-5p	XM_005697708.3	170	-26.12	2 19	2373 2394	17	0.7647	0.9412
chi-let-7a-5p	XM_018040171.1	151	-22.98	2 16	3147 3168	14	0.7857	1
chi-let-7a-5p	XM_005697713.3	156	-21.2	2 13	1883 1904	11	0.9091	1
chi-let-7a-5p	XM_005697716.3	150	-22.02	2 17	717 737	15	0.7333	0.8667
chi-let-7a-5p	XM_018040559.1	152	-13.38	2 17	3625 3646	15	0.7333	0.8
chi-let-7a-5p	XM_018040823.1	150	-19.8	2 19	2173 2194	17	0.7059	0.8824
chi-let-7a-5p	XM_005698044.3	153	-14.73	2 18	800 821	16	0.6875	0.8125
chi-let-7a-5p	XM_018040548.1	162	-24.18	2 21	484 504	19	0.7368	0.8421
chi-let-7a-5p	XM_018040546.1	162	-24.18	2 21	488 508	19	0.7368	0.8421
chi-let-7a-5p	XM_018040547.1	162	-24.18	2 21	488 508	19	0.7368	0.8421
chi-let-7a-5p	XM_018040400.1	156	-27.22	2 21	1650 1671	19	0.6316	0.9474
chi-let-7a-5p	XM_018040402.1	156	-19.05	2 19	518 538	17	0.7647	0.8235
chi-let-7a-5p	XM_018041055.1	153	-16.55	2 20	656 676	18	0.7222	0.7778
chi-let-7a-5p	XM_005697836.3	158	-19.49	2 19	1795 1816	17	0.7059	0.8235
chi-let-7a-5p	XM_005697840.3	156	-17.24	2 21	1217 1238	19	0.7368	0.8421
chi-let-7a-5p	XM_018039868.1	156	-17.24	2 21	620 641	19	0.7368	0.8421
chi-let-7a-5p	XM_005697841.3	156	-17.24	2 21	691 712	19	0.7368	0.8421
chi-let-7a-5p	XM_005698089.3	152	-14.84	2 17	3165 3186	15	0.7333	0.8
chi-let-7a-5p	XM_018040576.1	157	-19.74	2 14	2729 2750	12	0.9167	0.9167
chi-let-7a-5p	XM_005697895.3	151	-18.16	2 21	1237 1260	21	0.6667	0.7143
chi-let-7a-5p	XM_005697894.3	151	-18.16	2 21	841 864	21	0.6667	0.7143
chi-let-7a-5p	XM_018040716.1	150	-15.74	2 15	2475 2496	13	0.6923	0.9231
chi-let-7a-5p	XM_018040717.1	150	-15.74	2 15	2294 2315	13	0.6923	0.9231
chi-let-7a-5p	XM_018039831.1	151	-19.28	2 16	672 693	14	0.7143	0.8571
chi-let-7a-5p	NM_001314342.1	151	-19.28	2 16	555 576	14	0.7143	0.8571
chi-let-7a-5p	XM_018041375.1	151	-17.33	2 14	210 230	12	0.9167	0.9167
chi-let-7a-5p	XM_018041550.1	153	-17.25	2 21	1270 1291	20	0.7	0.8
chi-let-7a-5p	XM_005698580.2	158	-18.44	2 19	275 296	17	0.7059	0.8235
chi-let-7a-5p	XM_005698546.3	159	-19.55	2 18	1036 1056	16	0.8125	0.875
chi-let-7a-5p	XM_013975271.2	159	-19.55	2 18	1036 1056	16	0.8125	0.875
chi-let-7a-5p	XM_018041528.1	155	-21.03	2 21	100 124	22	0.6364	0.7727
chi-let-7a-5p	XM_005698526.3	152	-17.69	2 17	86 107	15	0.6	0.9333
chi-let-7a-5p	XM_018041565.1	164	-22.85	2 21	1298 1319	19	0.7368	0.7895
chi-let-7a-5p	XM_005698484.3	152	-18.41	2 18	324 346	17	0.8235	0.8824
chi-let-7a-5p	XM_005698483.3	152	-18.41	2 18	510 532	17	0.8235	0.8824
chi-let-7a-5p	XM_005698479.3	152	-20.51	2 17	2668 2689	15	0.6667	0.8667
chi-let-7a-5p	XM_018041419.1	152	-20.51	2 17	2985 3006	15	0.6667	0.8667
chi-let-7a-5p	XM_018041420.1	152	-20.51	2 17	2574 2595	15	0.6667	0.8667
chi-let-7a-5p	XM_013975269.2	152	-20.51	2 17	2406 2427	15	0.6667	0.8667
chi-let-7a-5p	XM_018041694.1	154	-21.07	2 21	1247 1267	19	0.6842	0.7895
chi-let-7a-5p	XM_018041346.1	155	-22.3	2 21	2745 2767	20	0.7	0.9
chi-let-7a-5p	XM_018041345.1	155	-22.3	2 21	3115 3137	20	0.7	0.9
chi-let-7a-5p	XM_005698431.3	152	-20.22	2 18	7107 7130	18	0.7222	0.7778
chi-let-7a-5p	XM_005698432.3	152	-20.22	2 18	7014 7037	18	0.7222	0.7778
chi-let-7a-5p	XM_018041578.1	158	-21.61	2 16	653 675	15	0.8	0.9333
chi-let-7a-5p	XM_018041161.1	152	-16.28	2 21	1505 1526	19	0.5789	0.7895
chi-let-7a-5p	XM_005698379.3	168	-18.69	2 21	506 527	19	0.7368	0.8421
chi-let-7a-5p	XM_005698378.3	168	-18.69	2 21	448 469	19	0.7368	0.8421
chi-let-7a-5p	XM_018041309.1	156	-15.51	2 21	1888 1909	19	0.6316	0.7895
chi-let-7a-5p	XM_018041310.1	156	-15.51	2 21	1882 1903	19	0.6316	0.7895
chi-let-7a-5p	XM_005698340.3	155	-17.61	2 21	474 498	22	0.6818	0.7273
chi-let-7a-5p	XM_005698331.2	162	-18.49	2 19	5392 5413	17	0.7059	0.8824
chi-let-7a-5p	XM_005698330.3	152	-16.35	2 21	5061 5083	21	0.7143	0.8095
chi-let-7a-5p	XM_005698386.3	150	-20.12	2 16	670 693	16	0.75	0.8125
chi-let-7a-5p	XM_018041695.1	159	-19.31	2 20	1654 1675	18	0.6111	0.8889
chi-let-7a-5p	XM_018041311.1	160	-22	2 21	5873 5894	19	0.7368	0.8947
chi-let-7a-5p	XM_018041369.1	151	-17.84	2 21	4771 4793	20	0.7	0.7
chi-let-7a-5p	XM_005698214.3	152	-20.22	2 21	4572 4593	19	0.6842	0.8421
chi-let-7a-5p	XM_018041406.1	158	-16.83	2 19	2112 2133	17	0.7059	0.8235
chi-let-7a-5p	XM_018041262.1	150	-14.87	2 21	1011 1031	19	0.6842	0.7368
chi-let-7a-5p	XM_005698192.3	162	-19.33	2 19	1045 1066	17	0.7647	0.8235
chi-let-7a-5p	XM_018041630.1	154	-17.28	2 21	896 920	22	0.6818	0.7727
chi-let-7a-5p	XM_018041927.1	150	-18.35	2 20	534 557	20	0.65	0.75
chi-let-7a-5p	XM_018041824.1	150	-16.4	2 19	8180 8201	17	0.6471	0.9412
chi-let-7a-5p	XM_018041995.1	160	-24.83	2 21	815 836	19	0.7368	0.8947
chi-let-7a-5p	XM_018041994.1	160	-24.83	2 21	940 961	19	0.7368	0.8947
chi-let-7a-5p	XM_005698833.3	152	-19.29	3 21	3201 3222	18	0.7778	0.8333
chi-let-7a-5p	XM_018041795.1	151	-16.89	2 21	5556 5578	20	0.65	0.75
chi-let-7a-5p	XR_001917370.1	151	-16.25	2 18	2207 2227	16	0.6875	0.875
chi-let-7a-5p	XM_005698817.3	153	-18.53	2 21	859 881	21	0.7143	0.7619
chi-let-7a-5p	XM_018042056.1	160	-21.73	2 21	1609 1630	19	0.7895	0.8421
chi-let-7a-5p	XM_018042115.1	163	-26.17	2 21	1156 1178	20	0.8	0.9
chi-let-7a-5p	XM_018041988.1	152	-15.51	2 21	1604 1622	19	0.7368	0.7368
chi-let-7a-5p	XM_018042022.1	150	-19.84	2 21	1072 1092	19	0.6842	0.7368
chi-let-7a-5p	XM_018041952.1	153	-17.82	2 18	392 413	16	0.6875	0.8125
chi-let-7a-5p	XM_018042020.1	158	-20.47	2 21	1041 1064	21	0.7143	0.8095
chi-let-7a-5p	XM_018042009.1	151	-19.52	2 13	2167 2189	12	0.9167	0.9167
chi-let-7a-5p	XM_018042089.1	161	-21.49	2 14	2274 2295	12	0.9167	1
chi-let-7a-5p	XM_005698706.3	151	-15.08	2 21	1692 1714	20	0.6	0.8
chi-let-7a-5p	XM_018042011.1	155	-20.83	2 21	2054 2071	19	0.7368	0.7895
chi-let-7a-5p	XM_018042010.1	155	-20.83	2 21	1947 1964	19	0.7368	0.7895
chi-let-7a-5p	XR_001297353.2	153	-25.5	2 19	1876 1898	18	0.7222	0.9444
chi-let-7a-5p	XM_005699356.3	151	-20.57	2 21	2769 2792	21	0.6667	0.7143
chi-let-7a-5p	XM_005699311.3	152	-15.88	2 18	3371 3393	17	0.7647	0.7647
chi-let-7a-5p	XM_018042302.1	159	-20.74	2 21	359 382	21	0.7143	0.7619
chi-let-7a-5p	XM_005699225.3	151	-19.97	2 21	513 535	20	0.7	0.7
chi-let-7a-5p	XM_005699226.3	151	-19.97	2 21	542 564	20	0.7	0.7
chi-let-7a-5p	XM_005699223.3	152	-13.72	2 17	4687 4708	15	0.7333	0.8
chi-let-7a-5p	XM_018042196.1	152	-13.72	2 17	4483 4504	15	0.7333	0.8
chi-let-7a-5p	XM_018042248.1	170	-19.64	2 21	587 607	19	0.8421	0.8421
chi-let-7a-5p	XM_018042249.1	170	-19.64	2 21	489 509	19	0.8421	0.8421
chi-let-7a-5p	XM_018042246.1	151	-27.68	2 21	1832 1854	20	0.65	0.9
chi-let-7a-5p	XM_018042490.1	154	-17.21	2 17	855 875	15	0.8	0.8667
chi-let-7a-5p	XM_005699167.3	150	-21.11	2 19	7767 7788	17	0.7059	0.8824
chi-let-7a-5p	XM_013975632.2	150	-21.11	2 19	7770 7791	17	0.7059	0.8824
chi-let-7a-5p	XM_018042501.1	154	-21.3	2 21	1349 1369	19	0.6842	0.7895
chi-let-7a-5p	XM_018042538.1	160	-23.54	2 19	4632 4655	19	0.7895	0.8421
chi-let-7a-5p	XM_005699126.3	166	-22.98	2 21	3768 3788	19	0.7368	0.8947
chi-let-7a-5p	XM_018042481.1	159	-24.26	3 21	2173 2195	19	0.8421	0.8947
chi-let-7a-5p	XM_005699069.2	151	-17.17	2 21	5119 5141	20	0.7	0.85
chi-let-7a-5p	XM_005699068.2	151	-17.17	2 21	5765 5787	20	0.7	0.85
chi-let-7a-5p	XM_018042281.1	154	-17.58	2 19	1131 1152	17	0.6471	0.8235
chi-let-7a-5p	XM_018042241.1	152	-14.47	2 19	1079 1099	17	0.7647	0.7647
chi-let-7a-5p	XM_018042242.1	152	-14.47	2 19	1079 1099	17	0.7647	0.7647
chi-let-7a-5p	XM_018042243.1	152	-14.47	2 19	1079 1099	17	0.7647	0.7647
chi-let-7a-5p	XM_018042274.1	154	-16.82	2 19	3412 3433	17	0.7059	0.9412
chi-let-7a-5p	XM_018042238.1	151	-19.97	2 21	1545 1567	20	0.7	0.85
chi-let-7a-5p	XM_018042545.1	157	-21.46	2 16	805 825	14	0.8571	0.9286
chi-let-7a-5p	XM_018042524.1	156	-23.23	2 13	216 237	11	0.9091	1
chi-let-7a-5p	XM_018042999.1	156	-19.31	2 19	708 728	17	0.7059	0.8824
chi-let-7a-5p	XM_005699432.3	155	-15.18	2 20	3761 3782	18	0.6111	0.8333
chi-let-7a-5p	XM_018043330.1	156	-18.94	2 21	6705 6726	19	0.6316	0.7895
chi-let-7a-5p	XM_005699478.3	152	-14.19	2 21	1667 1688	19	0.6842	0.8421
chi-let-7a-5p	XM_018043071.1	151	-21.28	2 21	4944 4966	20	0.6	0.8
chi-let-7a-5p	XM_018043073.1	161	-20.7	2 21	2911 2932	20	0.8	0.8
chi-let-7a-5p	XM_005699493.2	158	-16.68	2 15	1432 1453	13	0.8462	0.9231
chi-let-7a-5p	XM_005699496.3	153	-21.69	2 21	315 334	19	0.6316	0.8421
chi-let-7a-5p	XM_005699555.2	152	-13.37	2 21	3184 3205	19	0.6842	0.6842
chi-let-7a-5p	XM_018043380.1	156	-25.05	2 21	2660 2681	19	0.6842	0.8947
chi-let-7a-5p	XM_018043324.1	154	-20.22	2 21	842 865	21	0.6667	0.8095
chi-let-7a-5p	XM_018043224.1	162	-22.49	2 21	501 521	19	0.7368	0.8421
chi-let-7a-5p	XM_018043424.1	156	-19.61	2 17	3913 3934	15	0.6667	0.9333
chi-let-7a-5p	XM_018043307.1	150	-18.99	2 19	3328 3349	17	0.6471	0.9412
chi-let-7a-5p	XM_005699742.3	158	-21.57	2 17	2023 2043	15	0.8	0.9333
chi-let-7a-5p	XM_018043416.1	152	-16.63	2 21	815 836	19	0.6316	0.7368
chi-let-7a-5p	XM_018043366.1	153	-22.49	2 18	1761 1782	16	0.6875	0.8125
chi-let-7a-5p	XM_018042912.1	155	-15.4	2 20	1430 1451	18	0.6667	0.7778
chi-let-7a-5p	XM_005699856.3	155	-16.15	2 16	167 188	14	0.7857	0.8571
chi-let-7a-5p	XM_018042901.1	152	-24.36	3 21	4028 4049	18	0.7222	0.8889
chi-let-7a-5p	XM_018043328.1	156	-18.6	2 21	3460 3481	19	0.6842	0.7368
chi-let-7a-5p	XM_018042979.1	162	-25.03	2 16	175 197	15	0.8667	0.9333
chi-let-7a-5p	XM_018042980.1	162	-25.03	2 16	175 197	15	0.8667	0.9333
chi-let-7a-5p	XM_018043448.1	152	-22.02	2 17	2182 2203	15	0.8	0.9333
chi-let-7a-5p	XM_018043214.1	152	-15.62	2 21	1436 1457	19	0.6316	0.7368
chi-let-7a-5p	XM_018043215.1	152	-15.62	2 21	1436 1457	19	0.6316	0.7368
chi-let-7a-5p	XM_018043386.1	154	-20.61	2 21	1127 1147	19	0.6842	0.7895
chi-let-7a-5p	XM_018043387.1	154	-20.61	2 21	1028 1048	19	0.6842	0.7895
chi-let-7a-5p	XM_018043388.1	154	-20.61	2 21	971 991	19	0.6842	0.7895
chi-let-7a-5p	XM_018043389.1	154	-20.61	2 21	872 892	19	0.6842	0.7895
chi-let-7a-5p	XM_018043085.1	151	-20.21	2 17	2193 2216	17	0.7059	0.8235
chi-let-7a-5p	XM_018042725.1	156	-19.23	2 17	1116 1137	15	0.7333	0.8667
chi-let-7a-5p	XM_018043451.1	151	-15.99	2 21	680 698	19	0.7368	0.7895
chi-let-7a-5p	XM_018043450.1	151	-15.99	2 21	713 731	19	0.7368	0.7895
chi-let-7a-5p	XM_018043013.1	152	-14.06	2 17	2720 2741	15	0.7333	0.8
chi-let-7a-5p	XM_018043019.1	152	-14.06	2 17	2605 2626	15	0.7333	0.8
chi-let-7a-5p	XM_018043248.1	150	-14.97	2 21	1070 1090	19	0.6842	0.7368
chi-let-7a-5p	XM_005700591.3	152	-15.6	2 19	6508 6531	19	0.6842	0.8421
chi-let-7a-5p	XM_005700599.3	150	-17.41	2 20	792 814	19	0.5789	0.8421
chi-let-7a-5p	XM_018043790.1	152	-20.13	2 21	302 323	19	0.6842	0.8421
chi-let-7a-5p	XM_005700620.3	150	-16.14	2 19	1518 1539	17	0.5882	0.8235
chi-let-7a-5p	XM_018043849.1	160	-20.96	2 21	2067 2088	19	0.7368	0.7368
chi-let-7a-5p	XM_005700681.3	156	-16.62	2 21	82 103	19	0.6316	0.7895
chi-let-7a-5p	XM_018043883.1	156	-13.77	2 17	7690 7711	15	0.7333	0.8667
chi-let-7a-5p	XM_018043644.1	156	-22.08	2 21	1766 1787	19	0.6316	0.7895
chi-let-7a-5p	XM_018043645.1	156	-22.08	2 21	1763 1784	19	0.6316	0.7895
chi-let-7a-5p	XM_018043649.1	156	-22.08	2 21	1529 1550	19	0.6316	0.7895
chi-let-7a-5p	XM_018043650.1	156	-22.08	2 21	1526 1547	19	0.6316	0.7895
chi-let-7a-5p	XM_018043662.1	152	-21.28	2 13	1615 1636	11	0.8182	1
chi-let-7a-5p	XM_005700842.2	154	-17.19	2 21	724 744	19	0.6842	0.7895
chi-let-7a-5p	XM_005700868.3	157	-15.04	2 20	8766 8786	18	0.7222	0.8333
chi-let-7a-5p	XM_018043675.1	155	-18.55	2 17	2415 2437	16	0.75	0.875
chi-let-7a-5p	XM_018043767.1	158	-20.1	2 21	2479 2499	19	0.7368	0.7895
chi-let-7a-5p	XM_018043769.1	158	-20.1	2 21	2377 2397	19	0.7368	0.7895
chi-let-7a-5p	XM_005700924.3	163	-21.91	2 18	1605 1625	16	0.875	0.875
chi-let-7a-5p	XM_018043791.1	155	-17.98	2 16	6852 6873	14	0.7857	0.8571
chi-let-7a-5p	XM_018043792.1	155	-17.98	2 16	6701 6722	14	0.7857	0.8571
chi-let-7a-5p	XM_005701006.3	155	-17.98	2 16	6499 6520	14	0.7857	0.8571
chi-let-7a-5p	XM_005700334.2	153	-21.64	2 19	2600 2622	18	0.7778	0.8889
chi-let-7a-5p	XM_018044171.1	153	-21.64	2 19	3147 3169	18	0.7778	0.8889
chi-let-7a-5p	XM_018044287.1	151	-15.53	2 21	767 785	19	0.7368	0.7895
chi-let-7a-5p	XM_018044208.1	153	-18.36	2 21	945 966	20	0.7	0.8
chi-let-7a-5p	XM_018044209.1	153	-18.36	2 21	873 894	20	0.7	0.8
chi-let-7a-5p	XM_018044189.1	155	-22.7	2 21	5678 5701	21	0.7143	0.8571
chi-let-7a-5p	XM_018044198.1	153	-17.09	2 21	3520 3539	19	0.6842	0.7895
chi-let-7a-5p	XM_005700249.3	163	-23.99	2 21	2284 2306	20	0.8	0.9
chi-let-7a-5p	XM_018044177.1	150	-23.48	2 21	2168 2188	19	0.7368	0.8421
chi-let-7a-5p	XM_018044261.1	162	-23.79	2 21	3259 3282	21	0.7143	0.8571
chi-let-7a-5p	XM_005700087.3	152	-16.37	2 21	467 488	19	0.6842	0.8421
chi-let-7a-5p	XM_018044425.1	152	-16.12	2 21	1632 1653	19	0.6316	0.7368
chi-let-7a-5p	XM_018044445.1	156	-17.64	2 19	106 126	17	0.7059	0.8824
chi-let-7a-5p	XM_005700528.3	155	-21.86	2 20	6508 6529	18	0.7222	0.8889
chi-let-7a-5p	XM_018044661.1	150	-19.39	2 16	972 995	16	0.75	0.8125
chi-let-7a-5p	XM_018044755.1	170	-20.3	2 21	764 784	19	0.8421	0.8421
chi-let-7a-5p	XM_018044752.1	150	-24.99	3 21	2892 2915	20	0.75	0.9
chi-let-7a-5p	XM_018044757.1	154	-18.9	2 21	1177 1197	19	0.7895	0.8421
chi-let-7a-5p	XM_018044774.1	150	-22.27	3 21	533 553	18	0.7222	0.9444
chi-let-7a-5p	XM_018044773.1	150	-22.27	3 21	613 633	18	0.7222	0.9444
chi-let-7a-5p	XM_018044815.1	150	-18.69	2 20	3524 3546	19	0.6842	0.8947
chi-let-7a-5p	XM_018044813.1	150	-18.69	2 20	3548 3570	19	0.6842	0.8947
chi-let-7a-5p	XM_018044839.1	157	-20.65	2 14	811 832	12	0.8333	1
chi-let-7a-5p	XM_018044840.1	157	-20.65	2 14	326 347	12	0.8333	1
chi-let-7a-5p	XM_018044938.1	151	-20.03	2 19	635 654	17	0.6471	0.8824
chi-let-7a-5p	XM_018044942.1	153	-16.23	2 20	6740 6763	20	0.7	0.8
chi-let-7a-5p	XM_018044972.1	154	-16.72	2 21	668 688	19	0.6842	0.7895
chi-let-7a-5p	XM_018045030.1	153	-17.18	2 15	921 943	14	0.7857	0.9286
chi-let-7a-5p	XM_018045079.1	169	-23.48	2 19	4232 4254	18	0.8333	0.8889
chi-let-7a-5p	XM_005700757.3	154	-22.23	2 21	542 566	22	0.7727	0.8182
chi-let-7a-5p	XM_005700378.2	158	-19.4	2 19	1915 1936	17	0.6471	0.8824
chi-let-7a-5p	XM_018045196.1	159	-19.74	2 21	3835 3857	20	0.7	0.8
chi-let-7a-5p	XM_018045316.1	155	-18.7	2 21	364 387	21	0.6667	0.7619
chi-let-7a-5p	XM_018045491.1	150	-19.03	2 21	880 903	21	0.7143	0.8571
chi-let-7a-5p	XM_018045517.1	150	-14.4	2 19	608 629	17	0.6471	0.7647
chi-let-7a-3p	XM_018051751.1	150	-10.57	2 21	4326 4346	19	0.6842	0.7368
chi-let-7a-3p	XM_018051901.1	166	-16.65	2 19	3080 3101	17	0.7647	0.8824
chi-let-7a-3p	XM_018054887.1	154	-18.46	3 20	3241 3263	18	0.8333	0.8889
chi-let-7a-3p	XM_005674883.3	160	-11.16	2 19	5898 5918	17	0.8235	0.8235
chi-let-7a-3p	XM_005674899.3	156	-15.99	2 21	1406 1427	19	0.6316	0.7895
chi-let-7a-3p	XM_018042977.1	180	-22.47	2 21	6826 6847	19	0.7895	0.9474
chi-let-7a-3p	XM_005674994.3	161	-12.33	2 21	1992 2014	21	0.7143	0.8571
chi-let-7a-3p	XM_018045665.1	169	-13.99	2 20	2352 2372	18	0.8333	0.8889
chi-let-7a-3p	XM_013963530.2	162	-18.79	2 17	3379 3399	15	0.8667	0.9333
chi-let-7a-3p	XM_005675077.3	156	-13.57	2 21	201 222	19	0.7368	0.8421
chi-let-7a-3p	XM_018046938.1	159	-19.79	3 21	979 1002	20	0.85	0.85
chi-let-7a-3p	XM_005675307.3	156	-11.19	2 21	4498 4522	23	0.7391	0.7826
chi-let-7a-3p	XM_005675308.3	158	-14.09	2 21	1467 1487	19	0.7368	0.7895
chi-let-7a-3p	XM_018047860.1	156	-11.04	2 17	5145 5166	15	0.8	0.8
chi-let-7a-3p	XM_005675333.3	152	-13.09	2 13	625 646	11	0.9091	0.9091
chi-let-7a-3p	XM_005675353.3	159	-11.19	2 21	2716 2738	20	0.75	0.75
chi-let-7a-3p	XM_005675355.3	159	-11.19	2 21	2569 2591	20	0.75	0.75
chi-let-7a-3p	XM_005675352.3	159	-11.19	2 21	2649 2671	20	0.75	0.75
chi-let-7a-3p	XM_005675374.3	153	-10.87	2 16	1923 1943	14	0.8571	0.8571
chi-let-7a-3p	XM_018050332.1	152	-10.22	2 19	3406 3426	17	0.7059	0.8235
chi-let-7a-3p	XM_018049043.1	152	-10.75	2 13	2983 3004	11	0.8182	1
chi-let-7a-3p	XM_005675460.2	155	-11.37	2 18	2051 2071	16	0.75	0.875
chi-let-7a-3p	XM_013965835.2	154	-11.88	2 21	1560 1584	22	0.6364	0.8182
chi-let-7a-3p	XR_001918156.1	154	-11.88	2 21	1560 1584	22	0.6364	0.8182
chi-let-7a-3p	XR_001918157.1	154	-11.88	2 21	1560 1584	22	0.6364	0.8182
chi-let-7a-3p	XM_005675536.3	171	-12.86	2 21	2191 2214	21	0.8095	0.8095
chi-let-7a-3p	XM_005675555.3	156	-15.34	2 21	2049 2070	19	0.6316	0.7895
chi-let-7a-3p	XM_005675557.3	156	-15.34	2 21	1873 1894	19	0.6316	0.7895
chi-let-7a-3p	XM_018051186.1	152	-13.12	2 13	2193 2214	11	0.9091	0.9091
chi-let-7a-3p	XM_018051198.1	152	-13.12	2 13	1736 1757	11	0.9091	0.9091
chi-let-7a-3p	XM_018051322.1	153	-11.98	2 21	746 765	19	0.6842	0.7895
chi-let-7a-3p	XM_018051387.1	151	-22.21	2 21	747 769	20	0.7	0.85
chi-let-7a-3p	XM_018051739.1	162	-11.68	2 21	1888 1908	19	0.7368	0.8421
chi-let-7a-3p	XM_005675642.3	162	-11.68	2 21	771 791	19	0.7368	0.8421
chi-let-7a-3p	XM_018051810.1	168	-11.52	2 21	5636 5657	19	0.6842	0.8947
chi-let-7a-3p	XM_018052783.1	160	-11.16	2 21	7042 7063	19	0.7368	0.7368
chi-let-7a-3p	XM_018052785.1	160	-11.16	2 21	6933 6954	19	0.7368	0.7368
chi-let-7a-3p	XM_018052869.1	158	-10.09	2 17	2185 2205	15	0.8667	0.8667
chi-let-7a-3p	XM_018052948.1	152	-12	2 13	3452 3473	11	0.9091	0.9091
chi-let-7a-3p	XM_018054662.1	159	-10.37	2 20	2556 2577	18	0.7222	0.7778
chi-let-7a-3p	XM_018054764.1	151	-12.81	2 21	2291 2314	21	0.619	0.7619
chi-let-7a-3p	XM_018056431.1	155	-12.85	2 21	1228 1253	23	0.6522	0.7391
chi-let-7a-3p	XM_005676735.3	152	-11.24	2 20	1039 1062	21	0.7143	0.7619
chi-let-7a-3p	XM_018058624.1	157	-16.53	2 21	769 793	23	0.6957	0.7826
chi-let-7a-3p	XM_018058635.1	157	-16.53	2 21	769 793	23	0.6957	0.7826
chi-let-7a-3p	XM_018058599.1	157	-16.53	2 21	755 779	23	0.6957	0.7826
chi-let-7a-3p	XM_018058571.1	157	-16.53	2 21	746 770	23	0.6957	0.7826
chi-let-7a-3p	XM_018058895.1	172	-23.25	2 17	3394 3415	15	0.8667	1
chi-let-7a-3p	XM_005676426.2	160	-13.68	2 17	3089 3110	15	0.8	0.8667
chi-let-7a-3p	XM_005676390.3	151	-11.39	2 21	1670 1692	20	0.7	0.85
chi-let-7a-3p	XM_013971222.2	154	-13.08	3 19	1821 1842	16	0.875	0.875
chi-let-7a-3p	XM_013971139.2	150	-10.28	2 19	7986 8007	17	0.7059	0.7059
chi-let-7a-3p	XM_018060965.1	152	-12.32	2 21	7910 7931	19	0.5789	0.7895
chi-let-7a-3p	XM_005676299.3	154	-15.97	3 21	3337 3360	20	0.85	0.85
chi-let-7a-3p	XR_001919384.1	154	-15.97	3 21	3404 3427	20	0.85	0.85
chi-let-7a-3p	XM_018061766.1	165	-16	2 21	5443 5464	20	0.8	0.85
chi-let-7a-3p	XM_005676246.3	155	-11.81	2 16	4032 4053	14	0.7857	0.8571
chi-let-7a-3p	XM_018062660.1	162	-11.93	2 19	6983 7004	17	0.7647	0.8235
chi-let-7a-3p	XM_018063094.1	156	-14.06	2 17	4926 4947	15	0.8	0.8
chi-let-7a-3p	XM_018063103.1	156	-14.06	2 17	4591 4612	15	0.8	0.8
chi-let-7a-3p	XM_018064156.1	154	-14.45	2 21	3702 3722	19	0.6842	0.7895
chi-let-7a-3p	XM_005675998.3	160	-11.23	2 21	3778 3799	19	0.6316	0.8421
chi-let-7a-3p	XM_005675999.3	160	-11.23	2 21	3722 3743	19	0.6316	0.8421
chi-let-7a-3p	XM_005675964.2	156	-12.37	2 15	1465 1485	13	0.9231	0.9231
chi-let-7a-3p	XM_018065427.1	172	-18.75	2 21	1895 1916	19	0.7895	0.8421
chi-let-7a-3p	XM_018065435.1	172	-18.75	2 21	1868 1889	19	0.7895	0.8421
chi-let-7a-3p	XM_018065422.1	172	-18.75	2 21	1976 1997	19	0.7895	0.8421
chi-let-7a-3p	XM_005675879.2	157	-10.38	2 21	1958 1977	19	0.7368	0.7895
chi-let-7a-3p	XM_005675860.2	152	-14.62	2 21	416 437	19	0.5789	0.7895
chi-let-7a-3p	XM_005675805.3	167	-12.8	2 21	476 498	20	0.75	0.85
chi-let-7a-3p	XM_018066078.1	167	-12.8	2 21	476 498	20	0.75	0.85
chi-let-7a-3p	XM_018040712.1	159	-13.64	2 18	831 851	16	0.8125	0.875
chi-let-7a-3p	XM_005678720.3	151	-17.24	2 21	2070 2095	23	0.6957	0.7826
chi-let-7a-3p	XM_013963003.2	151	-17.24	2 21	2234 2259	23	0.6957	0.7826
chi-let-7a-3p	XM_018041473.1	163	-14.12	2 21	1764 1786	20	0.7	0.85
chi-let-7a-3p	XM_018042277.1	151	-21.41	2 21	5729 5753	22	0.7273	0.7727
chi-let-7a-3p	XM_005678526.3	151	-13.85	2 21	2513 2535	20	0.65	0.75
chi-let-7a-3p	XM_018043797.1	160	-11.32	2 17	2700 2721	15	0.8	0.8667
chi-let-7a-3p	XM_005678437.3	150	-20.19	3 21	931 951	18	0.7778	0.8889
chi-let-7a-3p	XM_018044061.1	150	-20.19	3 21	753 773	18	0.7778	0.8889
chi-let-7a-3p	XM_005678419.3	153	-12.21	2 19	1775 1797	18	0.7222	0.7778
chi-let-7a-3p	XM_018044297.1	155	-19	2 21	385 407	20	0.75	0.85
chi-let-7a-3p	XM_005678389.3	159	-10.81	2 21	520 542	20	0.7	0.8
chi-let-7a-3p	XM_018044619.1	154	-12.83	2 16	8917 8940	16	0.75	0.875
chi-let-7a-3p	XM_018044626.1	154	-12.83	2 16	8914 8937	16	0.75	0.875
chi-let-7a-3p	XM_018044652.1	156	-11.8	2 15	5943 5963	13	0.9231	0.9231
chi-let-7a-3p	XM_005678336.3	154	-12.39	2 19	4951 4972	17	0.7059	0.7647
chi-let-7a-3p	XM_005678338.3	154	-12.39	2 19	4756 4777	17	0.7059	0.7647
chi-let-7a-3p	XM_018045327.1	156	-10.4	2 20	2215 2234	18	0.7778	0.7778
chi-let-7a-3p	XM_018045640.1	151	-10.17	2 21	3354 3378	22	0.6818	0.6818
chi-let-7a-3p	XM_005678194.3	159	-12.58	2 16	1330 1351	14	0.8571	0.8571
chi-let-7a-3p	XM_013962679.2	159	-16.92	2 21	1051 1076	23	0.6522	0.7826
chi-let-7a-3p	XM_005678154.3	154	-10.51	2 19	2068 2089	17	0.6471	0.8235
chi-let-7a-3p	XM_018045695.1	150	-10.5	2 19	2279 2300	17	0.7647	0.8235
chi-let-7a-3p	XM_005678107.3	155	-10.31	2 12	538 559	10	1	1
chi-let-7a-3p	XM_018045755.1	152	-13.88	3 21	2423 2444	18	0.7222	0.8889
chi-let-7a-3p	XM_013962626.2	150	-10.16	2 19	3325 3346	17	0.7059	0.7059
chi-let-7a-3p	XM_018045762.1	150	-10.16	2 19	3486 3507	17	0.7059	0.7059
chi-let-7a-3p	XM_005678082.3	158	-14.43	2 21	2081 2105	22	0.6818	0.8182
chi-let-7a-3p	XM_018045789.1	159	-13.32	2 19	734 755	18	0.8333	0.8333
chi-let-7a-3p	XM_018045791.1	151	-13.64	3 21	1602 1624	19	0.7895	0.8421
chi-let-7a-3p	XM_018045813.1	151	-10.61	2 20	4935 4956	18	0.5556	0.8333
chi-let-7a-3p	XM_018045827.1	163	-18.62	2 21	3834 3856	20	0.75	0.8
chi-let-7a-3p	XM_005678037.3	153	-13.45	2 19	5025 5048	19	0.6842	0.7895
chi-let-7a-3p	XM_005678013.3	151	-18.46	2 18	1489 1509	16	0.8125	0.9375
chi-let-7a-3p	XM_018045883.1	159	-16.11	2 21	1526 1548	20	0.8	0.85
chi-let-7a-3p	XM_005677998.3	153	-11.61	2 21	4536 4557	20	0.7	0.8
chi-let-7a-3p	XM_005677916.3	152	-10.81	2 17	4001 4020	15	0.8667	0.8667
chi-let-7a-3p	XM_005677913.3	163	-11.37	2 21	1214 1236	20	0.75	0.8
chi-let-7a-3p	XM_005677912.3	163	-11.37	2 21	1163 1185	20	0.75	0.8
chi-let-7a-3p	XM_013962524.2	155	-17.66	2 21	2383 2407	22	0.7273	0.8182
chi-let-7a-3p	XM_013962523.2	159	-12.14	2 18	2209 2229	16	0.8125	0.875
chi-let-7a-3p	XM_018045972.1	160	-17.47	2 21	932 953	19	0.6316	0.8421
chi-let-7a-3p	XM_005677800.3	153	-11.04	2 16	12670 12694	17	0.8235	0.8235
chi-let-7a-3p	XM_018046024.1	151	-13.91	3 21	5010 5032	19	0.7895	0.8421
chi-let-7a-3p	XM_018046042.1	168	-12.71	2 17	2043 2064	15	0.8667	0.9333
chi-let-7a-3p	XM_018046146.1	151	-17.6	2 21	5560 5582	20	0.7	0.85
chi-let-7a-3p	XM_018046242.1	153	-10.11	2 20	10596 10616	18	0.6667	0.8333
chi-let-7a-3p	XM_018046244.1	153	-10.11	2 20	10750 10770	18	0.6667	0.8333
chi-let-7a-3p	XM_018046246.1	153	-10.11	2 20	10306 10326	18	0.6667	0.8333
chi-let-7a-3p	XM_013976723.2	157	-17.03	2 16	3290 3310	14	0.8571	0.9286
chi-let-7a-3p	XM_005677222.2	150	-11.26	2 21	1540 1567	25	0.64	0.72
chi-let-7a-3p	XM_005677223.2	150	-11.26	2 21	1540 1567	25	0.64	0.72
chi-let-7a-3p	XM_005677142.3	156	-15.52	2 21	1285 1306	19	0.6842	0.7368
chi-let-7a-3p	XM_005677152.3	160	-13.68	2 17	3292 3313	15	0.8	0.8667
chi-let-7a-3p	XM_018046430.1	151	-16.05	3 21	4055 4077	19	0.7368	0.8947
chi-let-7a-3p	XM_018046442.1	154	-11.89	2 21	10880 10905	23	0.6957	0.7391
chi-let-7a-3p	XM_018046454.1	151	-12.46	3 21	546 568	19	0.7895	0.8421
chi-let-7a-3p	XM_018046751.1	154	-11.05	2 15	1056 1077	13	0.8462	0.8462
chi-let-7a-3p	XM_018047472.1	154	-11.05	2 15	845 866	13	0.8462	0.8462
chi-let-7a-3p	XM_005679536.3	159	-13.11	2 21	1188 1210	20	0.7	0.8
chi-let-7a-3p	XM_018046860.1	172	-12.78	2 21	2527 2548	19	0.7895	0.8421
chi-let-7a-3p	XM_018046869.1	156	-10.25	2 17	4083 4104	15	0.7333	0.8667
chi-let-7a-3p	XM_005679511.3	160	-10.58	2 21	3304 3325	19	0.7368	0.7368
chi-let-7a-3p	XM_018046896.1	157	-12.45	2 18	2576 2597	16	0.75	0.8125
chi-let-7a-3p	XM_018046919.1	150	-17.48	3 21	922 946	21	0.7619	0.8571
chi-let-7a-3p	XM_018046917.1	150	-17.48	3 21	937 961	21	0.7619	0.8571
chi-let-7a-3p	XM_005679404.3	155	-13.51	2 21	143 166	21	0.6667	0.7619
chi-let-7a-3p	XM_018046995.1	150	-16.06	2 11	3190 3211	9	1	1
chi-let-7a-3p	XM_018046993.1	150	-16.06	2 11	3190 3211	9	1	1
chi-let-7a-3p	XM_018047078.1	150	-12.25	2 21	1200 1229	27	0.6667	0.6667
chi-let-7a-3p	XM_018047106.1	153	-13.33	2 21	2997 3016	19	0.7368	0.7368
chi-let-7a-3p	XM_018047137.1	155	-10.07	2 21	4202 4224	20	0.7	0.75
chi-let-7a-3p	XM_018047171.1	153	-12.64	2 16	2586 2606	14	0.8571	0.8571
chi-let-7a-3p	XM_018047264.1	154	-11.75	2 20	1687 1709	19	0.7368	0.7368
chi-let-7a-3p	XM_018046614.1	156	-10.94	2 21	3450 3471	19	0.6842	0.7368
chi-let-7a-3p	XM_018046615.1	156	-10.94	2 21	3585 3606	19	0.6842	0.7368
chi-let-7a-3p	XM_018046616.1	156	-10.94	2 21	3443 3464	19	0.6842	0.7368
chi-let-7a-3p	XM_018046613.1	156	-10.94	2 21	3594 3615	19	0.6842	0.7368
chi-let-7a-3p	XM_018047284.1	153	-10.01	2 21	562 583	20	0.75	0.75
chi-let-7a-3p	XM_005679076.3	164	-14.34	2 21	3961 3982	19	0.6842	0.8421
chi-let-7a-3p	XM_018047294.1	155	-21.09	2 21	1161 1184	21	0.7619	0.8095
chi-let-7a-3p	XM_018047337.1	154	-11.8	2 17	5627 5651	18	0.7778	0.8333
chi-let-7a-3p	XM_018047351.1	155	-19.61	2 21	1945 1967	20	0.75	0.85
chi-let-7a-3p	XM_018047352.1	172	-15.5	2 21	4352 4373	19	0.7368	0.8947
chi-let-7a-3p	XM_018047419.1	168	-19.04	2 21	2824 2845	19	0.7368	0.8421
chi-let-7a-3p	XM_018047425.1	176	-16.15	2 21	11405 11426	19	0.7895	0.8947
chi-let-7a-3p	XM_018047570.1	159	-13.29	2 18	3 23	16	0.8125	0.875
chi-let-7a-3p	XM_018047577.1	160	-16.12	2 21	602 623	19	0.7895	0.8421
chi-let-7a-3p	XM_018047593.1	155	-13.97	2 17	5949 5971	16	0.8125	0.8125
chi-let-7a-3p	XM_005679774.3	157	-10.5	2 21	1848 1867	19	0.7368	0.7895
chi-let-7a-3p	XM_005680075.3	155	-15.06	2 21	2619 2642	21	0.619	0.8095
chi-let-7a-3p	XM_018047622.1	155	-15.06	2 21	2297 2320	21	0.619	0.8095
chi-let-7a-3p	XM_018047738.1	152	-21.04	2 21	1370 1391	19	0.6316	0.8947
chi-let-7a-3p	XM_018047793.1	161	-14.33	2 20	5441 5461	18	0.7778	0.8333
chi-let-7a-3p	NM_001285696.1	170	-10.99	2 21	6708 6728	19	0.8421	0.8421
chi-let-7a-3p	XM_018047891.1	158	-11.4	2 15	4290 4311	13	0.8462	0.9231
chi-let-7a-3p	XM_018047954.1	159	-11.48	2 16	5652 5673	14	0.8571	0.8571
chi-let-7a-3p	XM_018047963.1	163	-14.67	2 21	431 453	20	0.75	0.8
chi-let-7a-3p	XM_018047965.1	163	-14.67	2 21	428 450	20	0.75	0.8
chi-let-7a-3p	XM_018048130.1	166	-14.8	2 19	592 613	17	0.7647	0.8824
chi-let-7a-3p	XM_018048131.1	152	-10.81	2 21	52 73	19	0.6842	0.6842
chi-let-7a-3p	XM_005680513.3	167	-15.84	2 18	8609 8629	16	0.875	0.9375
chi-let-7a-3p	XM_005680538.3	155	-12.26	2 21	1034 1056	20	0.65	0.8
chi-let-7a-3p	XM_005680537.3	155	-12.26	2 21	1025 1047	20	0.65	0.8
chi-let-7a-3p	XM_018048187.1	166	-20.39	2 21	4730 4750	19	0.7895	0.8421
chi-let-7a-3p	XM_018048197.1	156	-15.16	2 21	3549 3570	19	0.6842	0.7368
chi-let-7a-3p	XM_018048216.1	151	-10.2	2 21	3523 3546	21	0.619	0.7619
chi-let-7a-3p	XM_013964055.2	160	-10.86	2 21	1963 1984	19	0.6842	0.7895
chi-let-7a-3p	XM_018048222.1	155	-10.08	2 18	2952 2972	16	0.8125	0.8125
chi-let-7a-3p	XM_018048243.1	157	-12.89	2 20	7030 7050	18	0.7778	0.7778
chi-let-7a-3p	XM_018048311.1	160	-14.16	2 19	1709 1729	17	0.7647	0.8824
chi-let-7a-3p	XM_018048378.1	155	-11.1	2 21	3121 3143	20	0.7	0.75
chi-let-7a-3p	XM_005680791.3	153	-11.46	2 21	1687 1709	21	0.7143	0.7619
chi-let-7a-3p	XM_013964180.2	153	-11.46	2 21	1772 1794	21	0.7143	0.7619
chi-let-7a-3p	XM_018048420.1	152	-16.02	2 19	4191 4211	17	0.8235	0.8824
chi-let-7a-3p	XM_018048451.1	159	-10.72	2 21	4775 4797	20	0.75	0.75
chi-let-7a-3p	XM_018048487.1	150	-10.11	2 17	2170 2190	15	0.8	0.8
chi-let-7a-3p	XM_018048560.1	172	-24.19	2 21	1827 1848	19	0.7368	0.8947
chi-let-7a-3p	XM_018048703.1	150	-15.56	2 19	1334 1355	17	0.7647	0.8235
chi-let-7a-3p	XM_018048896.1	160	-12.63	2 17	6745 6766	15	0.8	0.8667
chi-let-7a-3p	XM_018048924.1	154	-10.78	2 20	3882 3905	20	0.6	0.85
chi-let-7a-3p	XM_018048925.1	154	-10.78	2 20	3507 3530	20	0.6	0.85
chi-let-7a-3p	XM_018049163.1	159	-13.24	2 21	1080 1103	21	0.6667	0.8095
chi-let-7a-3p	XM_005681254.3	159	-14.34	2 21	616 638	20	0.7	0.8
chi-let-7a-3p	XM_005681260.3	156	-13.07	2 21	2742 2763	19	0.8421	0.8947
chi-let-7a-3p	XM_018049200.1	158	-10.19	2 21	918 938	19	0.7368	0.7895
chi-let-7a-3p	XM_018049224.1	159	-10.01	2 21	2298 2321	21	0.7143	0.7619
chi-let-7a-3p	XM_005681312.3	151	-12.53	2 21	1 21	20	0.7	0.85
chi-let-7a-3p	XM_018049294.1	150	-12.01	2 20	3138 3163	22	0.6364	0.7273
chi-let-7a-3p	XM_013964541.2	163	-11.84	2 20	7624 7645	18	0.7778	0.7778
chi-let-7a-3p	XM_005681439.3	163	-11.84	2 20	7128 7149	18	0.7778	0.7778
chi-let-7a-3p	XM_005681537.3	160	-16.34	2 18	2837 2859	17	0.7647	0.8824
chi-let-7a-3p	XM_018049386.1	160	-16.34	2 18	2936 2958	17	0.7647	0.8824
chi-let-7a-3p	XM_013964601.2	160	-16.34	2 18	2835 2857	17	0.7647	0.8824
chi-let-7a-3p	XM_005681536.3	160	-16.34	2 18	2666 2688	17	0.7647	0.8824
chi-let-7a-3p	XM_005681595.3	162	-15.42	2 21	700 720	19	0.7368	0.8421
chi-let-7a-3p	XM_018049446.1	151	-16.61	2 21	2775 2797	20	0.75	0.8
chi-let-7a-3p	XM_018049468.1	169	-17.24	2 21	9999 10018	19	0.8421	0.8421
chi-let-7a-3p	XM_018049477.1	171	-19.19	2 16	3169 3190	14	0.9286	1
chi-let-7a-3p	XM_018049479.1	171	-19.19	2 16	3123 3144	14	0.9286	1
chi-let-7a-3p	XM_018049489.1	155	-11.6	2 19	1545 1564	17	0.7647	0.8235
chi-let-7a-3p	XM_018049617.1	153	-13.54	2 21	5169 5188	19	0.7895	0.8421
chi-let-7a-3p	XM_005681795.3	151	-11.25	2 21	1871 1893	20	0.75	0.8
chi-let-7a-3p	XM_005681805.2	157	-10.7	2 21	4164 4188	22	0.7727	0.7727
chi-let-7a-3p	XM_018049629.1	159	-15.6	2 21	3520 3542	20	0.75	0.75
chi-let-7a-3p	XM_018049702.1	151	-11.37	2 21	8973 8995	20	0.65	0.75
chi-let-7a-3p	XM_018049704.1	151	-11.37	2 21	9411 9433	20	0.65	0.75
chi-let-7a-3p	XM_005681881.3	156	-22.81	3 21	3069 3090	18	0.7778	0.8889
chi-let-7a-3p	XM_018049724.1	158	-13.9	2 21	2751 2771	19	0.7368	0.7895
chi-let-7a-3p	XM_018049736.1	170	-11.46	2 21	9318 9338	19	0.8421	0.8421
chi-let-7a-3p	XM_005681912.3	155	-10.73	2 21	1532 1554	20	0.7	0.75
chi-let-7a-3p	XM_018049754.1	150	-19.84	2 19	2941 2962	17	0.7059	0.8824
chi-let-7a-3p	XM_005683496.3	157	-16.54	2 19	4055 4078	19	0.7368	0.7895
chi-let-7a-3p	XM_013965794.2	166	-14.71	2 20	239 261	19	0.7895	0.8421
chi-let-7a-3p	XM_018050053.1	159	-10.71	2 21	3214 3236	20	0.75	0.75
chi-let-7a-3p	XM_018050052.1	159	-10.71	2 21	8640 8662	20	0.75	0.75
chi-let-7a-3p	XM_018050056.1	156	-16.67	2 21	1403 1424	19	0.7368	0.8421
chi-let-7a-3p	XM_018050058.1	156	-16.67	2 21	1310 1331	19	0.7368	0.8421
chi-let-7a-3p	XM_018050055.1	156	-16.67	2 21	1368 1389	19	0.7368	0.8421
chi-let-7a-3p	XM_018050071.1	169	-18.69	2 21	3691 3710	19	0.8421	0.8421
chi-let-7a-3p	XM_018050091.1	150	-12.69	2 21	3273 3293	19	0.7368	0.8421
chi-let-7a-3p	XM_018050094.1	151	-19.55	2 21	688 710	20	0.7	0.85
chi-let-7a-3p	XM_005683240.3	151	-19.55	2 21	691 713	20	0.7	0.85
chi-let-7a-3p	XM_013965713.2	160	-11.22	2 13	3842 3863	11	1	1
chi-let-7a-3p	XM_005683179.3	167	-18.63	2 20	3004 3025	18	0.6667	0.9444
chi-let-7a-3p	XM_018050203.1	156	-11.72	2 17	4364 4385	15	0.8	0.8
chi-let-7a-3p	XM_005683053.3	153	-11.38	2 18	2405 2424	16	0.8125	0.875
chi-let-7a-3p	XM_005682743.3	160	-13.1	2 19	7209 7232	19	0.7895	0.8421
chi-let-7a-3p	XM_018050665.1	151	-17.61	2 21	11173 11195	20	0.7	0.85
chi-let-7a-3p	XM_018050666.1	151	-17.61	2 21	11110 11132	20	0.7	0.85
chi-let-7a-3p	XM_018050703.1	168	-12.47	2 21	4296 4317	19	0.7368	0.8421
chi-let-7a-3p	XM_018050722.1	158	-11.87	2 16	4223 4246	16	0.8125	0.875
chi-let-7a-3p	XM_005682609.3	159	-15.79	2 21	875 898	21	0.6667	0.8095
chi-let-7a-3p	XM_005682519.3	151	-17.26	2 17	3358 3380	16	0.75	0.8125
chi-let-7a-3p	XM_018051239.1	155	-10.46	2 21	3055 3073	19	0.7895	0.7895
chi-let-7a-3p	XM_018051300.1	159	-11.57	2 21	3209 3232	21	0.7143	0.7619
chi-let-7a-3p	XM_018051368.1	151	-13.46	3 21	529 552	20	0.8	0.8
chi-let-7a-3p	XM_005682078.3	156	-13.92	2 19	1460 1480	17	0.7647	0.8235
chi-let-7a-3p	XM_018051624.1	151	-15.44	2 21	2441 2458	19	0.7368	0.7368
chi-let-7a-3p	XM_018051625.1	153	-14.44	2 21	6728 6747	19	0.7368	0.7368
chi-let-7a-3p	XM_018051814.1	154	-10.5	2 16	4191 4214	16	0.8125	0.8125
chi-let-7a-3p	XM_018051815.1	154	-10.5	2 16	4191 4214	16	0.8125	0.8125
chi-let-7a-3p	XM_018051816.1	154	-13.79	2 21	916 942	24	0.7083	0.7083
chi-let-7a-3p	XM_018051829.1	159	-10.44	2 21	2318 2340	20	0.7	0.8
chi-let-7a-3p	XM_018051853.1	154	-10.85	2 21	9428 9448	19	0.6842	0.7895
chi-let-7a-3p	XM_018051862.1	166	-12.66	2 21	12702 12722	19	0.7368	0.8947
chi-let-7a-3p	XM_018051918.1	150	-15.67	2 21	4258 4278	19	0.7368	0.8421
chi-let-7a-3p	XM_018051919.1	150	-15.67	2 21	4111 4131	19	0.7368	0.8421
chi-let-7a-3p	XM_005709609.3	151	-12.54	2 21	5360 5383	21	0.619	0.7619
chi-let-7a-3p	XM_018051947.1	159	-15.66	2 17	3662 3684	16	0.8125	0.875
chi-let-7a-3p	XM_018051948.1	159	-15.66	2 17	3811 3833	16	0.8125	0.875
chi-let-7a-3p	XM_013965945.2	156	-12.75	2 21	6754 6775	19	0.7368	0.8421
chi-let-7a-3p	XM_018052033.1	158	-11.94	2 17	2986 3006	15	0.8667	0.8667
chi-let-7a-3p	XM_018052039.1	170	-16.15	2 21	2193 2213	19	0.7895	0.8947
chi-let-7a-3p	XM_018052049.1	159	-18.72	2 21	772 794	20	0.75	0.9
chi-let-7a-3p	XM_005683750.3	154	-17.48	2 21	1227 1250	21	0.7619	0.8571
chi-let-7a-3p	XM_005683789.3	157	-18.43	2 21	3520 3539	19	0.7895	0.8947
chi-let-7a-3p	XM_018052091.1	163	-13.38	2 21	11431 11453	20	0.75	0.8
chi-let-7a-3p	XM_018052093.1	153	-17.04	2 21	5574 5596	21	0.6667	0.8095
chi-let-7a-3p	XM_018052215.1	155	-14.31	2 16	1562 1583	14	0.7857	0.8571
chi-let-7a-3p	XM_005684210.3	154	-18.99	2 20	3955 3977	19	0.6842	0.7895
chi-let-7a-3p	XM_005684130.3	162	-12.16	2 19	3614 3635	17	0.7647	0.8235
chi-let-7a-3p	XM_018052483.1	163	-15.68	2 16	1750 1771	14	0.8571	0.9286
chi-let-7a-3p	XM_018052493.1	163	-19.97	2 16	2770 2791	14	0.7857	1
chi-let-7a-3p	XM_005684181.3	156	-12.08	2 21	799 820	19	0.6316	0.7895
chi-let-7a-3p	XM_005684235.3	155	-12.14	2 21	1480 1504	22	0.6818	0.7273
chi-let-7a-3p	XM_013966243.2	157	-19.03	2 20	5164 5188	21	0.7143	0.8095
chi-let-7a-3p	XM_018052557.1	153	-10.9	2 20	3262 3286	21	0.7143	0.7619
chi-let-7a-3p	XM_018052561.1	164	-10.13	2 21	3167 3188	19	0.7368	0.7895
chi-let-7a-3p	XM_005684309.3	154	-13.56	2 16	1675 1699	17	0.7647	0.8235
chi-let-7a-3p	XM_018051763.1	155	-15.91	2 16	2567 2588	14	0.7857	0.8571
chi-let-7a-3p	XM_018051764.1	155	-15.91	2 16	2708 2729	14	0.7857	0.8571
chi-let-7a-3p	XM_018052744.1	154	-12.99	2 19	2211 2232	17	0.7059	0.7647
chi-let-7a-3p	XM_018052745.1	154	-12.99	2 19	2211 2232	17	0.7059	0.7647
chi-let-7a-3p	XM_018052870.1	155	-12.58	3 20	3557 3578	17	0.8235	0.8824
chi-let-7a-3p	XM_018052867.1	155	-12.58	3 20	7063 7084	17	0.8235	0.8824
chi-let-7a-3p	XM_018052868.1	155	-12.58	3 20	7064 7085	17	0.8235	0.8824
chi-let-7a-3p	XM_018052877.1	150	-17.3	2 21	4183 4210	25	0.68	0.68
chi-let-7a-3p	XM_018052878.1	150	-17.3	2 21	4165 4192	25	0.68	0.68
chi-let-7a-3p	XM_018052879.1	150	-17.3	2 21	3803 3830	25	0.68	0.68
chi-let-7a-3p	XM_005684444.3	166	-10.35	2 21	949 969	19	0.7895	0.8421
chi-let-7a-3p	XM_005684541.3	159	-14.88	2 18	1753 1773	16	0.8125	0.875
chi-let-7a-3p	XM_018053060.1	155	-10.64	2 21	2911 2928	19	0.7368	0.7895
chi-let-7a-3p	XM_018053062.1	155	-10.64	2 21	3039 3056	19	0.7368	0.7895
chi-let-7a-3p	XM_005684569.3	153	-16.13	2 18	6451 6472	16	0.8125	0.875
chi-let-7a-3p	XM_018053095.1	152	-17.46	2 21	2462 2483	19	0.7895	0.8947
chi-let-7a-3p	XM_018053107.1	156	-10.31	2 13	1690 1711	11	0.9091	1
chi-let-7a-3p	XM_018053122.1	155	-11.7	2 21	3570 3592	20	0.7	0.75
chi-let-7a-3p	XM_018053127.1	159	-12.88	2 21	1917 1939	20	0.75	0.75
chi-let-7a-3p	XM_005684649.3	156	-17.47	2 21	645 663	19	0.7368	0.7895
chi-let-7a-3p	XM_005684661.3	158	-17.04	2 16	1601 1623	15	0.8667	0.8667
chi-let-7a-3p	XM_005684664.3	158	-17	3 20	2554 2576	18	0.8889	0.8889
chi-let-7a-3p	XM_005684666.3	159	-10.63	2 21	2577 2601	22	0.7273	0.7273
chi-let-7a-3p	XM_018053154.1	155	-10.45	2 21	1465 1487	20	0.65	0.8
chi-let-7a-3p	XM_018053161.1	150	-11.61	2 21	1396 1419	21	0.6667	0.7619
chi-let-7a-3p	XM_018053167.1	155	-10.65	2 21	3001 3024	21	0.6667	0.7619
chi-let-7a-3p	XM_018053516.1	171	-12.86	2 21	1336 1358	20	0.8	0.85
chi-let-7a-3p	XM_018053286.1	155	-13.28	2 20	6375 6396	18	0.7222	0.7222
chi-let-7a-3p	XM_005684864.3	156	-18.44	2 21	1108 1129	19	0.6842	0.8947
chi-let-7a-3p	XM_013966586.2	164	-10.18	2 21	9808 9829	19	0.6842	0.8421
chi-let-7a-3p	XM_018053302.1	164	-10.18	2 21	9482 9503	19	0.6842	0.8421
chi-let-7a-3p	XM_018053299.1	164	-10.18	2 21	9574 9595	19	0.6842	0.8421
chi-let-7a-3p	XM_005684899.2	155	-10.06	2 20	3916 3937	18	0.6667	0.7778
chi-let-7a-3p	XM_018053431.1	163	-12.65	2 17	1265 1287	16	0.875	0.875
chi-let-7a-3p	XM_018053446.1	151	-11.14	2 21	6938 6961	21	0.619	0.7619
chi-let-7a-3p	XR_001918566.1	151	-11.14	2 21	7751 7774	21	0.619	0.7619
chi-let-7a-3p	XM_013967399.2	151	-15.1	2 12	1785 1806	10	0.9	1
chi-let-7a-3p	XM_005686055.3	150	-16.68	2 21	729 753	22	0.6364	0.7727
chi-let-7a-3p	XM_005686028.1	158	-11.89	2 21	618 643	23	0.7391	0.7391
chi-let-7a-3p	XM_005685955.3	158	-13.83	2 19	1447 1468	17	0.7059	0.8235
chi-let-7a-3p	NM_001285728.1	156	-11.53	2 21	1290 1311	19	0.6316	0.7895
chi-let-7a-3p	XM_005685924.3	150	-16.64	3 21	1674 1694	18	0.7778	0.8889
chi-let-7a-3p	XM_018054088.1	151	-11.89	2 21	3057 3079	20	0.7	0.7
chi-let-7a-3p	XM_005685906.3	153	-12.66	2 20	7010 7035	22	0.6818	0.7727
chi-let-7a-3p	XM_018054099.1	159	-13.93	2 20	1858 1879	18	0.7778	0.8889
chi-let-7a-3p	XM_018054120.1	150	-12.81	2 20	1264 1291	24	0.625	0.7083
chi-let-7a-3p	XM_018054153.1	167	-19.75	2 21	4010 4034	22	0.7273	0.8182
chi-let-7a-3p	XM_018054172.1	154	-20.17	2 21	4207 4230	21	0.7619	0.8571
chi-let-7a-3p	XM_018054191.1	150	-16.34	3 21	3074 3098	21	0.8095	0.8095
chi-let-7a-3p	XM_018054197.1	156	-10.15	2 17	10218 10239	15	0.8	0.8
chi-let-7a-3p	XM_018054203.1	154	-10.59	2 19	1451 1472	17	0.6471	0.8235
chi-let-7a-3p	XM_018054219.1	150	-12.09	2 20	1275 1300	22	0.6818	0.6818
chi-let-7a-3p	XM_018054226.1	153	-14.58	2 20	1633 1657	21	0.619	0.8571
chi-let-7a-3p	XM_018054227.1	153	-14.58	2 20	1709 1733	21	0.619	0.8571
chi-let-7a-3p	XM_018054245.1	150	-15.05	2 11	4183 4204	9	1	1
chi-let-7a-3p	XM_005685729.3	155	-14.19	2 21	533 556	21	0.6667	0.7619
chi-let-7a-3p	XM_018054281.1	158	-13	2 16	4167 4189	15	0.8	0.9333
chi-let-7a-3p	XM_018054335.1	162	-18.58	2 21	7457 7480	21	0.7143	0.8571
chi-let-7a-3p	XM_018054345.1	156	-10.74	2 17	952 973	15	0.8	0.8
chi-let-7a-3p	XM_018054366.1	176	-20.05	2 18	2970 2992	17	0.9412	0.9412
chi-let-7a-3p	XM_005685625.2	167	-13.72	2 21	290 312	20	0.8	0.8
chi-let-7a-3p	XM_018054383.1	161	-17.07	2 21	6920 6939	19	0.7895	0.7895
chi-let-7a-3p	XM_005685530.3	155	-12.78	2 18	764 784	16	0.75	0.875
chi-let-7a-3p	XM_018054472.1	163	-13.44	2 21	5700 5722	20	0.75	0.8
chi-let-7a-3p	XM_018054473.1	163	-13.44	2 21	5700 5722	20	0.75	0.8
chi-let-7a-3p	XM_018054474.1	163	-13.44	2 21	5714 5736	20	0.75	0.8
chi-let-7a-3p	XM_018054475.1	163	-13.44	2 21	5708 5730	20	0.75	0.8
chi-let-7a-3p	XM_018054498.1	156	-12.76	2 20	918 939	19	0.7368	0.8421
chi-let-7a-3p	XM_005685313.3	153	-12.38	2 18	7005 7026	16	0.6875	0.8125
chi-let-7a-3p	XM_018053640.1	150	-10.23	2 17	6007 6027	15	0.7333	0.8667
chi-let-7a-3p	XM_018053639.1	150	-10.23	2 17	6010 6030	15	0.7333	0.8667
chi-let-7a-3p	XM_005685117.3	150	-12.05	2 21	2810 2830	19	0.7368	0.8421
chi-let-7a-3p	XM_005685108.3	150	-22.72	2 21	8497 8521	22	0.7273	0.8182
chi-let-7a-3p	XM_018053646.1	150	-22.72	2 21	6789 6813	22	0.7273	0.8182
chi-let-7a-3p	XM_018053647.1	150	-22.72	2 21	6893 6917	22	0.7273	0.8182
chi-let-7a-3p	XM_018053677.1	152	-10.22	2 21	4415 4436	19	0.6316	0.7368
chi-let-7a-3p	XM_018053693.1	152	-15.74	3 21	988 1009	18	0.7222	0.8889
chi-let-7a-3p	XM_018053712.1	150	-15.46	2 21	1158 1178	19	0.6316	0.7895
chi-let-7a-3p	XM_018053723.1	168	-10.86	2 21	2210 2231	19	0.7895	0.7895
chi-let-7a-3p	XM_005685024.3	150	-13.51	2 20	429 451	19	0.7368	0.8421
chi-let-7a-3p	XM_018054918.1	154	-16.28	2 20	2470 2492	19	0.7368	0.8947
chi-let-7a-3p	XM_013967522.2	162	-11.43	2 19	2451 2472	17	0.7647	0.8235
chi-let-7a-3p	XM_018055105.1	150	-15.81	3 19	5413 5434	16	0.8125	0.875
chi-let-7a-3p	XM_018055120.1	155	-10.45	2 20	4358 4379	18	0.6667	0.7778
chi-let-7a-3p	XM_018055205.1	154	-17.81	2 21	1517 1544	25	0.68	0.72
chi-let-7a-3p	XM_005686603.3	159	-13.68	2 21	4318 4341	21	0.7143	0.7619
chi-let-7a-3p	XM_018055241.1	160	-11.47	2 21	8057 8078	19	0.7895	0.8421
chi-let-7a-3p	XM_018055242.1	160	-11.47	2 21	7845 7866	19	0.7895	0.8421
chi-let-7a-3p	XM_018055243.1	160	-11.47	2 21	8761 8782	19	0.7895	0.8421
chi-let-7a-3p	XM_005686633.3	158	-14.38	2 21	3929 3949	19	0.7368	0.7895
chi-let-7a-3p	XM_005686635.3	152	-12	3 21	3284 3305	18	0.7222	0.8889
chi-let-7a-3p	XM_018055311.1	152	-13.89	3 17	2668 2689	14	0.9286	0.9286
chi-let-7a-3p	XM_018055354.1	156	-15.5	2 21	4896 4917	19	0.7368	0.8421
chi-let-7a-3p	XM_018055376.1	150	-11.05	2 17	4166 4186	15	0.7333	0.8667
chi-let-7a-3p	XM_018055403.1	166	-15	2 21	5049 5069	19	0.7895	0.8421
chi-let-7a-3p	XM_018055433.1	167	-18.52	2 21	3419 3442	21	0.7143	0.8571
chi-let-7a-3p	XM_005686808.3	167	-18.52	2 21	3514 3537	21	0.7143	0.8571
chi-let-7a-3p	XM_018055436.1	160	-19.13	3 21	1748 1769	18	0.8333	0.8889
chi-let-7a-3p	XM_005686811.3	160	-19.13	3 21	1740 1761	18	0.8333	0.8889
chi-let-7a-3p	XM_005686855.3	158	-17.7	2 20	452 476	21	0.7143	0.7619
chi-let-7a-3p	XM_005686919.3	150	-14.85	2 15	1146 1167	13	0.7692	0.8462
chi-let-7a-3p	XM_018055577.1	159	-10.99	2 21	591 614	21	0.7143	0.7619
chi-let-7a-3p	XM_018055595.1	172	-14.88	2 21	5234 5255	19	0.7895	0.8421
[truncated: 439,783+ more rows]
