# Supplementary material for: Identification and Characterization of circRNAs in Non-Lactating Dairy Goat Mammary Glands Reveal Their Regulatory Role in Mammary Cell Involution and Remodeling
Source: Biomolecules. 2023 May 18;13(5):860. doi: 10.3390/biom13050860 (PMC10216389; doi:10.3390/biom13050860)
Supplement: Supplementary file 1 [file biomolecules-13-00860-s001.zip › Supplementary materials/Table S7.xlsx]

## Sheet: Cluster
ID	Cluster
NC_030808.1:135270876|135279008	2
NC_030808.1:142388405|142433828	3
NC_030808.1:148506008|148509910	1
NC_030808.1:39982153|39982816	2
NC_030808.1:40203669|40234775	2
NC_030808.1:40225918|40234775	2
NC_030808.1:56429783|56441171	1
NC_030808.1:8847975|8886583	3
NC_030809.1:106388266|106406530	2
NC_030809.1:106427830|106442766	2
NC_030809.1:37921928|37923044	2
NC_030810.1:113233862|113259417	2
NC_030810.1:40056419|40078403	3
NC_030810.1:41133689|41157200	3
NC_030810.1:46010440|46027255	3
NC_030810.1:6163033|6171001	3
NC_030810.1:8187168|8189150	3
NC_030810.1:84946448|84965332	1
NC_030810.1:94741427|94741682	3
NC_030811.1:109993800|110001532	1
NC_030811.1:1249327|1253045	1
NC_030811.1:4725809|4738417	3
NC_030811.1:5115826|5126553	3
NC_030811.1:56713108|56732640	1
NC_030812.1:102783402|102783911	1
NC_030812.1:112121725|112127445	2
NC_030812.1:113584493|113589629	2
NC_030812.1:12090221|12092129	3
NC_030812.1:43160927|43162295	3
NC_030812.1:60382442|60452886	2
NC_030812.1:60452381|60452886	2
NC_030812.1:66349177|66353522	1
NC_030812.1:75856321|75861953	3
NC_030812.1:86691585|86692880	3
NC_030813.1:113574977|113616477	3
NC_030813.1:113643930|113660739	3
NC_030813.1:22759655|22769390	2
NC_030813.1:66800083|66802016	2
NC_030813.1:85981695|85987343	2
NC_030813.1:86007928|86008419	2
NC_030813.1:86008144|86008379	2
NC_030813.1:86084629|86086733	2
NC_030813.1:86088433|86093400	2
NC_030813.1:86088433|86094836	2
NC_030813.1:86208857|86209379	2
NC_030813.1:96683680|96685762	2
NC_030814.1:1769240|1802974	3
NC_030814.1:20049003|20173900	3
NC_030814.1:20163494|20177111	3
NC_030814.1:20176927|20208824	3
NC_030814.1:20176927|20238577	3
NC_030814.1:20261887|20267569	3
NC_030814.1:20284908|20293231	3
NC_030814.1:38906193|38907157	3
NC_030814.1:48569499|48572923	3
NC_030814.1:51848669|51853253	1
NC_030814.1:51851509|51853253	1
NC_030814.1:52545381|52555280	2
NC_030814.1:56402560|56427307	3
NC_030814.1:56532220|56581054	3
NC_030814.1:56550226|56561419	3
NC_030814.1:56550226|56568783	3
NC_030814.1:56550226|56575689	3
NC_030814.1:56550226|56581054	3
NC_030814.1:75848324|75868791	3
NC_030814.1:84193926|84212544	3
NC_030814.1:87449765|87450101	1
NC_030815.1:25000462|25002136	2
NC_030815.1:26849340|26973971	1
NC_030815.1:59237440|59244341	2
NC_030815.1:62552612|62561865	1
NC_030815.1:68739434|68739788	3
NC_030815.1:71328046|71344116	1
NC_030815.1:76944795|76962878	1
NC_030815.1:77292743|77296623	3
NC_030815.1:8161314|8166154	3
NC_030815.1:85267064|85268158	2
NC_030815.1:9411355|9424631	3
NC_030815.1:9411355|9431282	3
NC_030815.1:98436571|98440276	3
NC_030816.1:19670043|19696979	1
NC_030816.1:26231856|26242268	1
NC_030816.1:27069660|27079364	3
NC_030816.1:27069660|27087628	3
NC_030816.1:48443282|48444680	1
NC_030816.1:83819802|83825048	1
NC_030816.1:84179664|84179927	3
NC_030816.1:88789456|88791229	2
NC_030817.1:10520599|10522437	2
NC_030817.1:1347457|1348187	1
NC_030817.1:1964708|1966152	3
NC_030817.1:31386779|31408907	2
NC_030817.1:48462566|48476829	2
NC_030817.1:49128465|49146942	3
NC_030817.1:49128465|49168912	3
NC_030817.1:50314469|50335866	3
NC_030817.1:59837163|59860672	3
NC_030817.1:62621713|62726109	2
NC_030817.1:65945161|65987511	3
NC_030817.1:81969410|81977697	1
NC_030817.1:90657471|90661453	1
NC_030818.1:14040747|14042306	2
NC_030818.1:14063134|14072378	3
NC_030818.1:14068747|14072378	3
NC_030818.1:14168276|14188222	3
NC_030818.1:15626959|15652199	3
NC_030818.1:15636370|15652199	3
NC_030818.1:25628130|25661509	3
NC_030818.1:37613503|37618604	3
NC_030818.1:67596175|67603898	3
NC_030818.1:70611932|70614030	1
NC_030818.1:73585152|73606659	3
NC_030818.1:78230041|78244842	3
NC_030818.1:87600884|87608133	3
NC_030818.1:93821765|93844312	3
NC_030819.1:31580258|31627529	3
NC_030819.1:7260007|7260615	1
NC_030820.1:1361148|1362796	2
NC_030820.1:20998062|21033087	1
NC_030820.1:21649635|21657632	3
NC_030820.1:29158878|29165143	1
NC_030820.1:32826780|32843754	1
NC_030820.1:37909806|37923941	1
NC_030820.1:42296928|42306408	3
NC_030820.1:47244844|47253335	1
NC_030820.1:50259723|50261236	1
NC_030820.1:52393179|52407237	1
NC_030821.1:12624379|12644124	3
NC_030821.1:16648181|16649027	1
NC_030821.1:33340957|33341560	3
NC_030821.1:33340957|33359738	3
NC_030821.1:33340957|33374397	3
NC_030821.1:33340957|33377845	3
NC_030821.1:33340957|33380537	3
NC_030821.1:33340957|33381291	3
NC_030821.1:33358612|33374397	3
NC_030821.1:33358612|33377845	3
NC_030821.1:33373469|33377845	3
NC_030821.1:45082123|45091503	1
NC_030821.1:56966260|56986994	1
NC_030821.1:8899745|8904424	1
NC_030822.1:25679460|25682267	2
NC_030822.1:30504840|30518608	2
NC_030822.1:30600067|30617557	3
NC_030822.1:44392366|44393218	2
NC_030822.1:44392366|44403408	2
NC_030822.1:44399558|44411797	2
NC_030822.1:64396626|64441411	3
NC_030822.1:74684406|74685284	1
NC_030823.1:22795123|22804848	3
NC_030823.1:29551373|29576861	3
NC_030823.1:31887707|32048869	1
NC_030823.1:62034804|62048867	2
NC_030823.1:66082332|66092982	1
NC_030824.1:13083954|13103159	3
NC_030824.1:30267374|30279412	2
NC_030824.1:31309386|31313878	2
NC_030824.1:56631297|56631756	1
NC_030824.1:61295070|61296834	2
NC_030824.1:63839651|63864399	3
NC_030825.1:12044506|12051179	2
NC_030825.1:36356777|36357551	1
NC_030825.1:51617825|51680294	3
NC_030826.1:19787557|19789939	3
NC_030826.1:24023181|24033493	3
NC_030826.1:25059774|25074993	3
NC_030826.1:45767696|45769067	3
NC_030826.1:48179938|48192275	1
NC_030826.1:55072908|55078126	1
NC_030826.1:8406813|8410053	3
NC_030827.1:23265365|23275737	1
NC_030827.1:32683050|32684958	1
NC_030827.1:39057022|39060037	3
NC_030827.1:39057022|39061849	3
NC_030828.1:55712272|55722389	2
NC_030828.1:55970725|55989968	2
NC_030828.1:55984331|55993496	2
NC_030828.1:56001709|56003680	2
NC_030828.1:59411713|59417342	3
NC_030829.1:13760058|13761024	3
NC_030829.1:1685414|1711275	3
NC_030829.1:1692204|1705469	3
NC_030829.1:30515090|30520814	1
NC_030829.1:36786792|36808177	3
NC_030829.1:57384248|57387801	1
NC_030830.1:15875090|15881571	2
NC_030830.1:28430415|28450213	2
NC_030830.1:3336248|3359893	3
NC_030830.1:45179958|45184616	1
NC_030830.1:9544369|9546439	2
NC_030831.1:37322091|37326775	1
NC_030831.1:49153220|49174738	3
NC_030831.1:54852737|54883065	1
NC_030831.1:58188981|58203217	3
NC_030832.1:32595410|32605566	3
NC_030832.1:9541118|9542996	1
NC_030833.1:19282316|19294475	3
NC_030833.1:19296905|19305623	3
NC_030833.1:24466220|24488947	1
NC_030833.1:4557286|4558270	1
NC_030833.1:5187923|5226464	1
NC_030833.1:6022146|6032115	3
NC_030834.1:12181534|12247598	3
NC_030834.1:18607920|18638452	2
NC_030834.1:18607920|18650811	3
NC_030834.1:18627300|18650811	3
NC_030834.1:29023224|29026506	3
NC_030834.1:36843312|36844429	1
NC_030835.1:20797306|20800318	3
NC_030835.1:36844298|36846808	1
NC_030836.1:49017142|49064571	3
NW_017189516.1:21137781|21153119	1
NW_017189516.1:23980462|23982425	2
NW_017189516.1:53306830|53322201	2
NW_017189517.1:10626202|10629199	1
NW_017189517.1:20524904|20536787	2
NW_017189896.1:107625|145885	3
NW_017204025.1:3258|3912	1

## Sheet: GO_C1
ONTOLOGY	ID	Description	GeneRatio	BgRatio	pvalue	p.adjust	qvalue	geneID	Count
BP	GO:0022411	cellular component disassembly	102/2242	460/18800	2.68799e-10	1.27244e-06	1.02284e-06	HIF1A/RUBCN/C1QA/GABARAPL1/UFL1/DNAJC17/WDR72/GLE1/MFN2/DFFB/ABCE1/MMP2/EPG5/EXOC8/DDIT4/LAMP2/AIFM1/MID1/MTIF2/LAMC1/C1QC/PRKCB/DDR1/HMGA1/GBF1/FRAT1/SLC25A4/SPTBN2/ATG2A/MID1IP1/GAK/ADAM15/ARHGEF2/NES/SYNJ1/PIK3CA/ARID2/LRP1/SMARCC2/MMP19/DNM1L/EPS8/TIGAR/SREBF2/HTT/SLC25A46/SH3GL1/CDC37/SMARCA4/INSR/MAP1S/JMJD4/TGFBR1/GSN/MICAL1/MTRF1L/SCAF8/F2RL1/APC/ADAM10/ARF6/TTBK2/PINK1/SPTBN1/LPIN1/SET/E…	102
BP	GO:0031589	cell-substrate adhesion	85/2242	364/18800	5.98614e-10	1.27244e-06	1.02284e-06	ITGB6/COL8A1/CD96/BCL6/THBS3/LAMB1/CALR/COL5A3/FAT2/EDIL3/ECM2/TRPM7/ANGPT1/CD3E/MYOC/CDH13/ITGA2/ADAMTS12/FBLN5/ADAMTS9/ROCK1/PTEN/SLK/DLC1/ADAM9/NPNT/TESK1/UTRN/ANTXR1/ITGA4/STK4/PRKCZ/LAMC1/ITGAE/ABI3BP/COL17A1/DDR1/NEDD9/DUSP22/TAOK2/PKD1/EMP2/COL26A1/ATRNL1/NID1/FZD4/PPM1F/ADAM15/EFNA1/CDK6/ITGB7/DNM2/ST6GAL1/JAK2/KANK1/DOCK5/THBS1/GREM1/TSC1/RCC2/MERTK/LIMS1/CDC42/WNT4/ABL1/LAMC3/NOTCH1/NRP…	85
BP	GO:0030198	extracellular matrix organization	75/2242	307/18800	7.19305e-10	1.27244e-06	1.02284e-06	COL8A1/COL5A2/OLFML2B/COL1A2/LAMB1/PDGFRA/COL5A3/LOXL2/ECM2/MYO1E/WDR72/VIPAS39/LOXL3/MPV17/POSTN/EXT1/MMP16/HMCN1/CRISPLD2/MMP2/ATXN1L/ADAMTS12/FBLN5/ADAMTS9/SERPINB5/EXOC8/ADAMTSL4/CAV2/NPNT/ANTXR1/LAMC1/CRTAP/ABI3BP/COL17A1/DDR1/COL8A2/NID1/ADAM15/AEBP1/LRP1/MMP19/TNFRSF1A/ADAMTS2/RECK/COL15A1/TGFBR1/COL27A1/PXDN/COL12A1/COL6A5/SERAC1/THSD4/ERO1A/CFLAR/ADAM10/GREM1/ENG/ABL1/NOTCH1/ADAMTSL2/COL…	75
BP	GO:0043062	extracellular structure organization	75/2242	308/18800	8.41842e-10	1.27244e-06	1.02284e-06	COL8A1/COL5A2/OLFML2B/COL1A2/LAMB1/PDGFRA/COL5A3/LOXL2/ECM2/MYO1E/WDR72/VIPAS39/LOXL3/MPV17/POSTN/EXT1/MMP16/HMCN1/CRISPLD2/MMP2/ATXN1L/ADAMTS12/FBLN5/ADAMTS9/SERPINB5/EXOC8/ADAMTSL4/CAV2/NPNT/ANTXR1/LAMC1/CRTAP/ABI3BP/COL17A1/DDR1/COL8A2/NID1/ADAM15/AEBP1/LRP1/MMP19/TNFRSF1A/ADAMTS2/RECK/COL15A1/TGFBR1/COL27A1/PXDN/COL12A1/COL6A5/SERAC1/THSD4/ERO1A/CFLAR/ADAM10/GREM1/ENG/ABL1/NOTCH1/ADAMTSL2/COL…	75
BP	GO:0045229	external encapsulating structure organization	75/2242	310/18800	1.14951e-09	1.38999e-06	1.11733e-06	COL8A1/COL5A2/OLFML2B/COL1A2/LAMB1/PDGFRA/COL5A3/LOXL2/ECM2/MYO1E/WDR72/VIPAS39/LOXL3/MPV17/POSTN/EXT1/MMP16/HMCN1/CRISPLD2/MMP2/ATXN1L/ADAMTS12/FBLN5/ADAMTS9/SERPINB5/EXOC8/ADAMTSL4/CAV2/NPNT/ANTXR1/LAMC1/CRTAP/ABI3BP/COL17A1/DDR1/COL8A2/NID1/ADAM15/AEBP1/LRP1/MMP19/TNFRSF1A/ADAMTS2/RECK/COL15A1/TGFBR1/COL27A1/PXDN/COL12A1/COL6A5/SERAC1/THSD4/ERO1A/CFLAR/ADAM10/GREM1/ENG/ABL1/NOTCH1/ADAMTSL2/COL…	75
BP	GO:0016570	histone modification	105/2242	494/18800	1.80567e-09	1.81952e-06	1.46259e-06	SIRT1/BCL6/MSL2/TAF12/PYGO2/VPS72/SETDB1/ING4/TET2/UFL1/LEO1/ARID4A/JDP2/PCGF1/RRP8/SUDS3/SF3B3/PAF1/RUVBL2/SUPT6H/MSL1/NELFE/PARG/BRMS1/CDK2/KANSL1/EHMT2/PRKCB/PCGF6/RYBP/BAP1/NAA50/BRPF3/KDM1B/SMAD4/CXXC1/TAF6/HDAC4/GLYR1/SRCAP/BAZ1B/USP7/TAF5/KAT6A/RLF/KAT6B/TET1/MTA2/KMT5B/PHF8/TBL1X/KDM6A/MSL3/PPM1F/PRKAA2/RBBP7/MIER1/DTX3L/PRMT6/ZBTB7B/ASH1L/PAXIP1/YEATS2/TBL1XR1/BAZ2A/CLOCK/JADE2/NSD1/MLLT…	105
BP	GO:0016311	dephosphorylation	93/2242	422/18800	2.30462e-09	1.99053e-06	1.60006e-06	PPP1R2/PPM1L/SLC39A10/LRRC40/NUAK1/NT5DC1/NT5E/THTPA/PTPRC/CDH5/PDP2/PPP5C/PPP1R15A/ITGA2/LRRC2/PPP1R11/ROCK1/PTEN/DLC1/PTPN22/NPNT/DUSP2/PPM1D/SACM1L/CSNK2B/DUSP22/PHLPP1/PPP4R1/PPP1R35/INPP5D/NT5C2/MFHAS1/DUSP4/CAMK2G/PPP6R3/PPM1F/MTMR1/CDC14A/SYNJ1/TNS2/PPM1H/HSP90B1/DUSP16/TIGAR/PTPN13/BOD1L1/HTT/PDGFRB/PPP2CA/NCK1/PPP2R3A/MTMR9/JAK2/PPP3CC/SYNJ2/STYX/ARPP19/TSC1/PINK1/PPP3R1/PPM1G/LPIN1/RCAN…	93
BP	GO:0051056	regulation of small GTPase mediated signal transduction	72/2242	299/18800	3.05371e-09	2.30784e-06	1.85513e-06	KITLG/ARHGAP31/BCL6/ARHGAP15/F11R/VAV3/RACGAP1/IGF1/F2RL2/KBTBD7/ARFGEF2/MYOC/MFN2/ADGRG1/DLC1/DOCK8/ERBIN/ARHGEF3/RABGEF1/GBF1/DNMBP/EPS8L2/OPHN1/ITSN1/MCF2L/ARHGAP29/NOTCH2/CDC42SE1/ARHGEF2/ARHGAP30/ARHGEF5/CHN2/ARHGAP9/FGD4/KRAS/EPS8/ARHGAP8/PDGFRB/ARHGAP26/DNM2/DENND4C/KANK1/ARFGEF3/DENND4A/F2RL1/CGNL1/ARF6/ARHGEF40/SOS1/PSD4/ABL1/NOTCH1/SPATA13/NRP1/ARHGAP21/ARFGAP1/RALGAPB/PREX2/ARFGEF1/DEN…	72
BP	GO:0035303	regulation of dephosphorylation	40/2242	130/18800	8.09191e-09	4.91546e-06	3.95123e-06	PPP1R2/SLC39A10/NUAK1/PTPRC/CDH5/PPP1R15A/ITGA2/PPP1R11/ROCK1/DLC1/NPNT/CSNK2B/PPP1R35/MFHAS1/PPP6R3/MTMR1/HSP90B1/BOD1L1/HTT/PDGFRB/MTMR9/JAK2/ARPP19/TSC1/PINK1/LPIN1/RCAN1/PPP1R26/MTMR2/TGFB2/SMG7/SPPL3/MGAT5/SYMPK/PPP6R1/YWHAE/SMG6/PPP1R9B/PPP1R1B/IQGAP1	40
BP	GO:0007265	Ras protein signal transduction	79/2242	347/18800	8.1301e-09	4.91546e-06	3.95123e-06	KITLG/BCL6/F11R/SETDB1/COL1A2/IGF1/RAPGEF6/G3BP1/DOK2/F2RL2/USP8/KBTBD7/ARFGEF2/MYOC/MFN2/CDH13/ADGRG1/NKIRAS2/ROCK1/DLC1/RAB30/CDK2/ERBIN/RIT1/ARHGEF3/RASSF1/RABGEF1/GBF1/RAB4A/EPS8L2/CDC42EP2/OPHN1/MCF2L/ARHGAP29/NOTCH2/CDC42SE1/ARHGEF2/RALA/RAB21/KRAS/EPS8/RAP2B/PDGFRB/DNMT1/DNM2/DENND4C/KANK1/ARFGEF3/DENND4A/F2RL1/ARF6/DOK1/RTKN/SOS1/PSD4/CDC42/ABL1/NOTCH1/RB1/NRP1/ARFGAP1/ARFGEF1/DENND3/CBL/…	79
BP	GO:0016055	Wnt signaling pathway	96/2242	452/18800	9.3407e-09	5.13399e-06	4.12689e-06	TNIK/PYGO2/WNT2/LGR5/DDIT3/PKD2/G3BP1/CCAR2/LEO1/USP8/EXT1/MYOC/EDNRA/VPS35/PAF1/RUVBL2/MKS1/RBMS3/PTEN/GRK5/TNKS/ZBTB33/DDX3X/INVS/STK4/TLR2/TNKS2/LIMD1/CSNK2B/DAAM2/RSPO1/PKD1/SMURF1/HHEX/FRAT1/ADGRA2/CCND1/FZD4/FRMD8/TBL1X/AMER1/PRKAA2/DVL3/TBL1XR1/LRP1/NFKB1/PPP2CA/PIAS4/AMOTL2/SMARCA4/FZD3/KANK1/RECK/WNK2/KLF4/RNF146/SNX3/CD24/RAB5A/LATS1/TLE3/APC/MCC/GREM1/NFATC4/STRN/CDC42/WNT4/USP34/SDC1/…	96
BP	GO:0198738	cell-cell signaling by wnt	96/2242	454/18800	1.17816e-08	5.93596e-06	4.77154e-06	TNIK/PYGO2/WNT2/LGR5/DDIT3/PKD2/G3BP1/CCAR2/LEO1/USP8/EXT1/MYOC/EDNRA/VPS35/PAF1/RUVBL2/MKS1/RBMS3/PTEN/GRK5/TNKS/ZBTB33/DDX3X/INVS/STK4/TLR2/TNKS2/LIMD1/CSNK2B/DAAM2/RSPO1/PKD1/SMURF1/HHEX/FRAT1/ADGRA2/CCND1/FZD4/FRMD8/TBL1X/AMER1/PRKAA2/DVL3/TBL1XR1/LRP1/NFKB1/PPP2CA/PIAS4/AMOTL2/SMARCA4/FZD3/KANK1/RECK/WNK2/KLF4/RNF146/SNX3/CD24/RAB5A/LATS1/TLE3/APC/MCC/GREM1/NFATC4/STRN/CDC42/WNT4/USP34/SDC1/…	96
BP	GO:0031331	positive regulation of cellular catabolic process	95/2242	449/18800	1.36025e-08	6.3262e-06	5.08524e-06	HMOX1/HIF1A/SIRT1/RAB3GAP1/PUM1/CSDE1/PSMC2/TMTC3/IGF1/METTL14/ECSCR/UFL1/DCP2/PSMC6/SOCS4/RAB3GAP2/DHX9/VPS35/ZFP36/DCP1A/ROCK1/PTEN/ADAM9/IKBKG/NRDC/CNOT8/ZFP36L2/HERPUD1/BAG6/NPRL3/SMURF1/ATG16L1/GIGYF2/CNOT7/SLC25A4/ZSWIM8/PNPLA2/BAD/CTSC/ATG2A/MID2/AMER1/PRKAA2/DTX3L/GNAI3/MDM2/LRP1/DCP1B/TNRC6B/SLC4A4/FBXL5/HTT/KEAP1/INSR/CNOT6/SH3RF1/TRIM14/SNX9/SPTLC2/SAMD4A/ARIH1/TSC1/PINK1/RNF144A/RC3H2…	95
BP	GO:0034504	protein localization to nucleus	69/2242	294/18800	1.97146e-08	7.94628e-06	6.38752e-06	CCT8/KPNA6/TXNIP/IPO8/CALR/BBS4/SIX4/ANGPT1/PARP1/PAF1/MED1/IPO11/NOLC1/NUP133/LARP7/TFRC/TESK1/STK4/MEPCE/BYSL/PPP1R10/TAF8/HHEX/MFHAS1/DTX3L/OTUD7B/HDGF/SMO/OSBPL8/MDM2/KPNA4/RANGAP1/NUP50/ELAVL1/PIK3R2/RANBP6/JAK2/XPA/FYN/LATS1/POLR1A/XPO1/CIZ1/NUP188/NUP214/NOTCH1/DCLK1/KPNA3/UBR5/ZBTB16/NUP98/HNRNPU/TOR1AIP1/GLUL/NF2/RAN/CBLB/NUP93/SOX9/YWHAE/FLCN/COL1A1/KPNB1/PIK3R1/TNPO1/SIN3A/PRKD1/NFKBIA…	69
BP	GO:0048193	Golgi vesicle transport	69/2242	294/18800	1.97146e-08	7.94628e-06	6.38752e-06	SEC22A/CEP19/TMED5/EPS15/CREB3L2/MON2/ARL1/VPS13A/SCAMP1/SNX1/GCC2/NRBP1/ARFGEF2/COPB1/SLC10A7/GOSR2/TRIP11/GOLGA4/VPS52/VAPA/TRAPPC11/EXOC8/VAMP7/TBC1D14/YIPF4/ERGIC1/SORCS1/RBSN/KIF13A/SPIRE1/ATP9B/GBF1/GAK/BET1L/NRBP2/EXOC4/COPG2/SEC24B/EXOC1/SEC31A/HTT/SEC24A/SNX2/DNM2/TRAPPC10/GOPC/SNX3/TICAM2/TMED7/TEX261/PKDCC/SPTBN1/NBAS/SEC16A/COG6/COG3/TBC1D20/ATP9A/LYPLA1/ACSL3/UVRAG/RAB6A/MIA3/PITPNB/…	69
BP	GO:0006470	protein dephosphorylation	68/2242	291/18800	2.9911e-08	1.13026e-05	9.08547e-06	PPP1R2/PPM1L/SLC39A10/LRRC40/NUAK1/PTPRC/CDH5/PDP2/PPP5C/PPP1R15A/LRRC2/PPP1R11/ROCK1/PTEN/DLC1/PTPN22/DUSP2/PPM1D/CSNK2B/DUSP22/PHLPP1/PPP4R1/MFHAS1/DUSP4/CAMK2G/PPP6R3/PPM1F/MTMR1/CDC14A/TNS2/PPM1H/HSP90B1/DUSP16/PTPN13/BOD1L1/HTT/PDGFRB/PPP2CA/NCK1/PPP2R3A/JAK2/PPP3CC/STYX/ARPP19/TSC1/PINK1/PPP3R1/PPM1G/RCAN1/PTPRA/PTPN1/PDP1/PPP2R1B/MTMR2/SPPL3/PTPN11/PGAM5/PTPN4/MGAT5/PHLPP2/SYMPK/PPP6R1/SSH…	68
BP	GO:0010810	regulation of cell-substrate adhesion	54/2242	217/18800	8.778e-08	3.12187e-05	2.50948e-05	COL8A1/BCL6/CALR/EDIL3/ECM2/CD3E/MYOC/CDH13/ROCK1/PTEN/SLK/DLC1/NPNT/TESK1/UTRN/STK4/PRKCZ/ABI3BP/DDR1/NEDD9/DUSP22/EMP2/COL26A1/NID1/FZD4/PPM1F/ADAM15/CDK6/DNM2/ST6GAL1/JAK2/KANK1/DOCK5/THBS1/GREM1/TSC1/RCC2/LIMS1/CDC42/WNT4/ABL1/NOTCH1/NRP1/PTPRA/NF2/CORO1C/ACTN4/MINK1/COL1A1/SKAP1/PIK3R1/CCDC80/PEAK1/FBLN2	54
BP	GO:1903311	regulation of mRNA metabolic process	67/2242	294/18800	1.04656e-07	3.43309e-05	2.75965e-05	CCNT1/MBNL1/CWC22/FASTKD1/FASTKD2/PUM1/CSDE1/HNRNPA2B1/HNRNPA1/ZC3H10/METTL14/SECISBP2/DCP2/LEO1/RBM25/SRSF7/RBM39/DHX9/NUDT21/PAF1/ZFP36/SUPT6H/DCP1A/NELFE/ROCK1/CARHSP1/LARP7/CNOT8/ZFP36L2/GIGYF2/CNOT7/PABPC4/SF1/DCP1B/DDX17/TNRC6B/YTHDC1/FAM172A/DAZAP1/CIRBP/ELAVL1/CNOT6/WTAP/QKI/ZC3H14/SAMD4A/SLTM/PUM2/NBAS/RC3H2/PAN3/CELF2/YTHDF2/NCL/PABPC1/YTHDF3/AGO2/NUP98/MAPKAPK2/HNRNPU/PRDX6/TRAF5/SUPT5…	67
BP	GO:0010638	positive regulation of organelle organization	98/2242	487/18800	1.07888e-07	3.43309e-05	2.75965e-05	HIF1A/CCT8/ATR/RAB3GAP1/SETDB1/HNRNPA2B1/SSBP1/HNRNPA1/IGF1/SYNPO2/CDC23/G3BP1/ANXA1/BBS4/NUSAP1/CCDC88A/NSMCE2/RAB3GAP2/MYOC/ANAPC7/VPS35/NMT1/SLF2/TNKS/CDK2/TESK1/TGFA/MPHOSPH8/TNKS2/PPP1R10/SPIRE1/PPP1R35/SLC25A4/MCU/BAD/ATG2A/CDC42EP2/PPM1F/CDC16/NES/ARHGEF5/RALA/SYNJ1/SMC4/DNM1L/ATF7IP/HTT/PDGFRB/NCK1/DNMT1/INSR/CNOT6/TGFBR1/GSN/SNX9/F2RL1/ADCK1/TPM1/NIN/ARF6/KATNBL1/TSC1/PINK1/CDC42/WNT4/SD…	98
BP	GO:0046578	regulation of Ras protein signal transduction	48/2242	187/18800	1.65297e-07	4.99693e-05	4.01672e-05	KITLG/BCL6/F11R/IGF1/F2RL2/KBTBD7/ARFGEF2/MYOC/MFN2/ADGRG1/DLC1/ERBIN/ARHGEF3/RABGEF1/GBF1/EPS8L2/OPHN1/MCF2L/NOTCH2/CDC42SE1/ARHGEF2/KRAS/EPS8/PDGFRB/DNM2/DENND4C/KANK1/ARFGEF3/DENND4A/F2RL1/ARF6/PSD4/ABL1/NOTCH1/NRP1/ARFGAP1/ARFGEF1/DENND3/CBL/RDX/TGFB2/ALS2/KCTD10/CADM4/TNFAIP1/FLCN/CCDC125/ARHGEF28	48
BP	GO:1901990	regulation of mitotic cell cycle phase transition	70/2242	321/18800	3.30542e-07	9.42369e-05	7.57511e-05	TOPBP1/CASP2/PKD2/CDC23/IK/ANXA1/RAB11A/ZWILCH/BUB1B/NSMCE2/RRM1/ANAPC7/RFWD3/RAD51C/ZNF830/ZNF207/PSMG2/PTEN/FOXO4/DDX3X/CDC7/CDK2/ANKRD17/BABAM1/ZFP36L2/CENPF/MEPCE/DYNC1LI1/TAOK2/PKD1/GIGYF2/ZWINT/CCND1/CDC16/CDC14A/PBX1/EIF4G1/MDM2/LSM11/PPP2CA/KLF4/APC/FOXN3/INO80/RCC2/NACC2/RB1/RGCC/PLCB1/RBL1/WEE1/USP47/RDX/CHFR/BRD7/RBL2/ERCC2/RPTOR/CRLF3/TAOK1/PPP1R9B/CDC27/TRIP13/ERCC3/SIN3A/GPR132/XPC/…	70
BP	GO:1901987	regulation of cell cycle phase transition	85/2242	415/18800	3.42906e-07	9.42369e-05	7.57511e-05	MLF1/ATR/TOPBP1/CASP2/ING4/PKD2/CDC23/IK/ANXA1/CCAR2/RAB11A/ZWILCH/BUB1B/MSH2/NSMCE2/RRM1/INTS7/ANAPC7/RFWD3/PAF1/RAD51C/ZNF830/ZNF207/PSMG2/PTEN/FOXO4/DDX3X/CDC7/CDK2/ANKRD17/BABAM1/ZFP36L2/CENPF/MEPCE/DYNC1LI1/PPP1R10/TAOK2/PKD1/GIGYF2/ZWINT/ERCC6/CCND1/CDC16/CDC14A/PBX1/PAXIP1/EIF4G1/MDM2/CLOCK/LSM11/PPP2CA/KLF4/APC/FOXN3/INO80/RCC2/NACC2/RB1/RGCC/PLCB1/RBL1/WEE1/USP47/HINFP/RDX/METTL13/PTPN11…	85
BP	GO:0072594	establishment of protein localization to organelle	87/2242	431/18800	4.82383e-07	0.000126548	0.000101724	CCT8/RAB3GAP1/KPNA6/PEX19/TXNIP/DDIT3/IPO8/SCARB2/GRPEL1/GRPEL2/VPS13A/PEX3/RAB11A/OXA1L/GCC2/ANGPT1/RAB3GAP2/SRP9/MFN2/RUVBL2/CD68/SNF8/MED1/NMT1/IPO11/NOLC1/NUP133/NCOA4/LAMP2/AIFM1/TIMM17B/STK4/IL10RA/HERPUD1/SEC61A1/BAP1/BAG6/PPP1R10/TRAM2/MTERF4/SMURF1/HK1/SMO/RALA/GNPTAB/KPNA4/SREBF2/NUP50/UBE2D3/ZFYVE16/ELAVL1/PIK3R2/RANBP6/JAK2/MAN1A1/SEC63/NEDD4/PINK1/NUP188/NUP214/NOTCH1/VPS36/KPNA3/SNX…	87
BP	GO:0016236	macroautophagy	67/2242	306/18800	5.0234e-07	0.000126548	0.000101724	HMOX1/HIF1A/SIRT1/RUBCN/RAB3GAP1/STX12/GABARAPL1/GAPDH/SYNPO2/UFL1/ATP6V1D/ATP6V1B1/YOD1/RAB3GAP2/MFN2/VPS35/SNF8/EPG5/EXOC8/LAMP2/IKBKG/TBC1D14/EHMT2/SMURF1/ATG16L1/SLC25A4/LGALS8/CAPN1/ATG2A/PRKAA2/NRBP2/GNAI3/EXOC4/PIK3CA/TIGAR/EXOC1/HTT/CDC37/RAB5A/SPTLC2/NEDD4/TSC1/PINK1/UBXN2A/IFT88/VPS36/RIPK2/RB1CC1/UVRAG/PAFAH1B2/VPS13D/USP30/ULK1/PGAM5/LRBA/RALB/CHMP1A/SUPT5H/USP36/VMP1/WDR81/PHF23/ULK2…	67
BP	GO:0006352	DNA-templated transcription, initiation	37/2242	134/18800	6.16321e-07	0.000149051	0.000119813	GTF2E1/TAF12/CAND1/POLR3H/TBPL1/BCLAF1/PSMC6/GTF2F2/MED1/UBTF/RRN3/TFAM/PPM1D/BDP1/TAF4B/TAF8/TAF6/MAZ/TAF5/ERCC6/RSF1/MED14/PAXIP1/BAZ2A/ATF7IP/GTF2F1/SMARCA4/ESR1/TBP/SNAPC5/GTF2A1/SETX/MED4/TAF2/SMARCA5/PIH1D1/ERCC3	37
BP	GO:0010921	regulation of phosphatase activity	27/2242	84/18800	8.00094e-07	0.000186053	0.000149556	PPP1R2/SLC39A10/NUAK1/PTPRC/PPP1R15A/ITGA2/PPP1R11/ROCK1/NPNT/CSNK2B/PPP1R35/PPP6R3/HSP90B1/BOD1L1/HTT/PDGFRB/MTMR9/JAK2/TSC1/LPIN1/RCAN1/PPP1R26/TGFB2/MGAT5/PPP6R1/PPP1R9B/PPP1R1B	27
BP	GO:0010506	regulation of autophagy	71/2242	336/18800	9.48773e-07	0.000212455	0.000170779	HMOX1/HIF1A/SIRT1/RUBCN/RAB3GAP1/DDIT3/DRAM1/GAPDH/UFL1/ATP6V1D/ATP6V1B1/RAB3GAP2/VPS35/ROCK1/EXOC8/PSAP/IKBKG/PTPN22/TBC1D14/IL10RA/EHMT2/NPRL3/ERCC4/ATG16L1/RRAGC/SLC25A4/CAPN1/BAD/ATG2A/MID2/PRKAA2/NRBP2/LEPR/GNAI3/EXOC4/EIF4G1/PIK3CA/DNM1L/TIGAR/SREBF2/EXOC1/HTT/KEAP1/PIK3R2/MTMR9/TRIM14/TAB2/SPTLC2/NEDD4/HERC1/TSC1/PINK1/ENDOG/ABL1/RIPK2/UVRAG/PAFAH1B2/VPS13D/USP30/ULK1/RALB/CSNK2A2/SUPT5H/R…	71
BP	GO:2000142	regulation of DNA-templated transcription, initiation	21/2242	57/18800	1.08312e-06	0.000233876	0.000187998	TAF12/CAND1/BCLAF1/PSMC6/MED1/RRN3/PPM1D/TAF4B/TAF8/TAF6/TAF5/ERCC6/MED14/PAXIP1/ATF7IP/ESR1/TBP/GTF2A1/SETX/MED4/TAF2	21
BP	GO:0045785	positive regulation of cell adhesion	88/2242	446/18800	1.14024e-06	0.000237721	0.000191089	COL8A1/BCL6/ICOS/F11R/VAV3/IGF1/CALR/HAVCR2/EDIL3/ANXA1/ECM2/VNN1/ANGPT1/CD3E/MYOC/PTPRC/CDH13/ADGRG1/ITGA2/IL7R/ROCK1/STX4/DNAJA3/ADAM9/SASH3/PTPN22/TFRC/NPNT/DOCK8/TESK1/UTRN/ITGA4/STK4/PRKCZ/ABI3BP/NEDD9/YES1/IL4R/EMP2/COL26A1/CXCL12/NID1/RET/BAD/FADD/NKAP/PPM1F/ZBTB7B/CHRD/CDK6/PIK3CA/ADAM19/FSTL3/NCK1/DNM2/JAK3/ICOSLG/JAK2/DOCK5/EPB41L4B/FYN/CD24/ZBTB1/TPM1/TSC1/LIMS1/CDC42/WNT4/ABL1/TNFSF13…	88
BP	GO:0042176	regulation of protein catabolic process	80/2242	395/18800	1.20113e-06	0.000242067	0.000194582	TIPARP/PSMD14/PSMC2/TMTC3/ECSCR/PBK/CCAR2/UFL1/PSMC6/USP8/SNX1/SOCS4/ATRAID/SF3B3/VPS35/SNF8/TMF1/ROCK1/PTEN/ADAM9/NRDC/CDK2/MYCBP2/HERPUD1/TIMP4/RYBP/BAG6/SMAD4/PKD1/SMURF1/USP7/IDE/CTSC/OPHN1/AMER1/EFNA1/PSMD2/MDM2/LRP1/FBXL5/NDFIP1/KEAP1/SH3RF1/RGP1/RAD23B/FYN/SNX3/LATS1/SNX9/STYX/APC/NEDD4/ARIH1/PINK1/XPO1/UBXN2A/RNF144A/CSNK2A1/WWP1/LAPTM4B/RNF19A/EIF3H/RDX/TMEM9/FBXW8/CHFR/SH3D19/N4BP1/CBLB…	80
BP	GO:0035304	regulation of protein dephosphorylation	28/2242	91/18800	1.35777e-06	0.000249045	0.000200192	PPP1R2/SLC39A10/NUAK1/PTPRC/CDH5/PPP1R15A/PPP1R11/ROCK1/DLC1/CSNK2B/MFHAS1/PPP6R3/HSP90B1/BOD1L1/HTT/PDGFRB/JAK2/ARPP19/TSC1/PINK1/RCAN1/SPPL3/MGAT5/SYMPK/PPP6R1/YWHAE/PPP1R9B/PPP1R1B	28
BP	GO:0006913	nucleocytoplasmic transport	66/2242	308/18800	1.35933e-06	0.000249045	0.000200192	KPNA6/TXNIP/HNRNPA2B1/HNRNPA1/IPO8/POLDIP3/CALR/ANP32A/GLE1/UPF2/ANGPT1/DHX9/ABCE1/SUPT6H/MED1/IPO11/NOLC1/NUP133/NOL6/STK4/XPO5/PPP1R10/PKD1/SMURF1/XPO6/HHEX/FRAT1/THOC2/SMO/KPNA4/RSRC1/DUSP16/RANGAP1/NUP50/YTHDC1/ELAVL1/PIK3R2/RANBP6/JAK2/STYX/NEDD4/TSC1/XPO1/NUP188/NUP214/NOTCH1/KPNA3/UBR5/AGFG1/NUP98/SMG7/STRADB/PTPN11/RAN/CBLB/NUP93/YWHAE/SMG6/KPNB1/PIK3R1/TNPO1/PRKD1/NFKBIA/SETD2/APPL1/RBM4	66
BP	GO:0051169	nuclear transport	66/2242	308/18800	1.35933e-06	0.000249045	0.000200192	KPNA6/TXNIP/HNRNPA2B1/HNRNPA1/IPO8/POLDIP3/CALR/ANP32A/GLE1/UPF2/ANGPT1/DHX9/ABCE1/SUPT6H/MED1/IPO11/NOLC1/NUP133/NOL6/STK4/XPO5/PPP1R10/PKD1/SMURF1/XPO6/HHEX/FRAT1/THOC2/SMO/KPNA4/RSRC1/DUSP16/RANGAP1/NUP50/YTHDC1/ELAVL1/PIK3R2/RANBP6/JAK2/STYX/NEDD4/TSC1/XPO1/NUP188/NUP214/NOTCH1/KPNA3/UBR5/AGFG1/NUP98/SMG7/STRADB/PTPN11/RAN/CBLB/NUP93/YWHAE/SMG6/KPNB1/PIK3R1/TNPO1/PRKD1/NFKBIA/SETD2/APPL1/RBM4	66
BP	GO:0001655	urogenital system development	73/2242	352/18800	1.40162e-06	0.000249241	0.00020035	TIPARP/MME/PYGO2/APH1A/NFIA/LGR5/PKD2/PDGFRA/ANXA1/MYO1E/SIX4/MPV17/EXT1/ANGPT1/CASP9/EDNRA/MMP2/PECAM1/SERPINB5/PTEN/ACTA2/NUP133/PSAP/NPNT/DYNC2H1/CENPF/PRLR/SEC61A1/BAG6/SMAD4/SMAD2/PKD1/TRAF3IP1/GFRA1/NID1/RET/FADD/AMER1/NOTCH2/PBX1/SMO/TNS2/FKBP4/PDGFRB/NOTCH3/TGFBR1/TNC/CD24/ESR1/FBN1/CFLAR/GREM1/TSC1/EPCAM/WNT4/SDC1/NOTCH1/COL4A1/IFT88/NRP1/GZF1/LAMA5/SULF2/ZBTB16/TGFB2/CD34/FOXJ1/SOX9/LRP…	73
BP	GO:0046777	protein autophosphorylation	52/2242	224/18800	1.50531e-06	0.000260031	0.000209023	TNIK/ATR/STK17B/TXK/PDGFRA/ITK/TRPM7/EIF2S1/PTPRC/PDGFC/SLK/GRK5/BTK/DDX3X/TESK1/STK4/DDR1/RIPK1/TAOK2/EEF2K/EPHB4/TRIM24/RAP2B/MOB1B/PDGFRB/MKNK2/INSR/JAK2/NTRK2/WNK2/FYN/GREM1/PINK1/CAD/ENG/ABL1/FLT1/FGR/HCK/RB1CC1/SIK2/MAPKAPK2/ULK1/PRKD2/TAOK1/MINK1/ULK2/ERBB2/FES/PRKD1/PEAK1/EGFR	52
BP	GO:0010498	proteasomal protein catabolic process	95/2242	496/18800	1.69405e-06	0.000284507	0.000228697	SIRT1/LTN1/PSMD14/RHBDD1/PSMC2/TMTC3/DDIT3/CALR/CDC23/ECSCR/PBK/CCAR2/UFL1/PSMB1/PSMC6/DCAF11/UBR1/SOCS4/PSME4/KBTBD7/NHLRC3/YOD1/WDR26/TRIM2/ANAPC7/TMF1/DNAJB12/CDK2/HERPUD1/FBXO33/RYBP/FAM8A1/BAG6/SOCS6/PKD1/SMURF1/USP7/CCNF/ERLIN1/NGLY1/ZSWIM8/SYVN1/HECTD3/OPHN1/TBL1X/CDC16/UBXN7/PSMD2/TBL1XR1/MDM2/HSP90B1/UBE2D3/CLOCK/FBXL5/KEAP1/SH3RF1/UBE2G2/RAD23B/UBE3D/MAN1A1/ASCC3/STYX/FEM1C/SEL1L/NEDD4/…	95
BP	GO:0022604	regulation of cell morphogenesis	65/2242	305/18800	1.98536e-06	0.000316393	0.000254328	ARHGAP15/CXCR4/F11R/SEMA4A/RND1/CALR/ANXA1/FITM2/MYOC/FBLIM1/DLC1/BRWD3/TESK1/LIMD1/NEDD9/TAOK2/SMURF1/EEF2K/DNMBP/FZD4/CDC42EP2/STRIP1/CDC42SE1/DVL3/RAB21/LARP4/FGD4/EPS8/SHROOM3/DNM2/ST6GAL1/KANK1/DOCK5/FYN/TPM1/RCC2/RHOQ/LIMS1/CDC42/ACTR2/ITSN2/ABL1/ANAPC2/FGR/NRP1/FAM171A1/SLC23A2/HCK/CAPRIN1/RDX/PLXNA2/CORO1C/FBXW8/SH3D19/ACTN4/MYH14/FMNL2/BAIAP2/PAFAH1B1/SPAG9/MYO10/ATP10A/CYFIP1/FES/PARP6	65
BP	GO:0007346	regulation of mitotic cell cycle	92/2242	478/18800	1.98858e-06	0.000316393	0.000254328	SIRT1/BCL6/TOPBP1/CASP2/IGF1/PKD2/CDC23/IK/ANXA1/RAB11A/ZWILCH/BUB1B/NUSAP1/MSH2/NSMCE2/RRM1/ANAPC7/RFWD3/RAD51C/ZNF830/ZNF207/PSMG2/PTEN/FOXO4/DDX3X/CDC7/CAV2/CDK2/ANKRD17/BABAM1/TGFA/ZFP36L2/CENPF/MEPCE/DYNC1LI1/PPP1R10/TAOK2/PKD1/GIGYF2/GBF1/ZWINT/CCND1/CDC16/CDC14A/PBX1/EIF4G1/MDM2/LSM11/PDGFRB/PPP2CA/INSR/FZD3/KLF4/APC/FOXN3/INO80/RCC2/CDC42/ABL1/NACC2/RB1/RGCC/PLCB1/RBL1/WEE1/USP47/RDX/HNRN…	92
BP	GO:0043161	proteasome-mediated ubiquitin-dependent protein catabolic process	82/2242	414/18800	2.23951e-06	0.000347181	0.000279077	SIRT1/LTN1/PSMD14/PSMC2/DDIT3/CALR/CDC23/PBK/CCAR2/UFL1/PSMC6/DCAF11/UBR1/SOCS4/KBTBD7/NHLRC3/YOD1/WDR26/TRIM2/ANAPC7/DNAJB12/CDK2/HERPUD1/FBXO33/RYBP/FAM8A1/BAG6/SMURF1/USP7/CCNF/ERLIN1/ZSWIM8/SYVN1/HECTD3/TBL1X/CDC16/UBXN7/PSMD2/TBL1XR1/MDM2/HSP90B1/UBE2D3/CLOCK/FBXL5/KEAP1/SH3RF1/UBE2G2/RAD23B/UBE3D/MAN1A1/ASCC3/STYX/FEM1C/SEL1L/NEDD4/KLHDC1/ARIH1/XPO1/UBXN2A/RNF144A/GID8/RBCK1/WWP1/RNF19A/EIF…	82
BP	GO:0034446	substrate adhesion-dependent cell spreading	31/2242	109/18800	2.4796e-06	0.00036565	0.000293923	LAMB1/CALR/MYOC/TESK1/ANTXR1/ITGA4/LAMC1/NEDD9/ATRNL1/FZD4/EFNA1/ITGB7/DNM2/ST6GAL1/KANK1/DOCK5/RCC2/MERTK/LIMS1/CDC42/ABL1/LAMC3/NRP1/LAMA5/SRGAP2/CORO1C/ACTN4/AXL/ITGB3/PIK3R1/PEAK1	31
BP	GO:0090263	positive regulation of canonical Wnt signaling pathway	31/2242	109/18800	2.4796e-06	0.00036565	0.000293923	LGR5/CCAR2/USP8/VPS35/TNKS/DDX3X/TNKS2/DAAM2/RSPO1/HHEX/FRAT1/ADGRA2/TBL1X/AMER1/TBL1XR1/NFKB1/KANK1/RECK/WNK2/RNF146/USP34/GID8/UBR5/USP47/TMEM9/PLEKHA4/TRPM4/NLE1/COL1A1/GSKIP/EGFR	31
BP	GO:0000819	sister chromatid segregation	48/2242	205/18800	2.90497e-06	0.000414701	0.000333352	RACGAP1/CENPC/CDC23/IK/RAB11A/ZWILCH/BUB1B/NUSAP1/NSMCE2/ANAPC7/RAD51C/ZNF207/MIS12/PSMG2/SLF2/TNKS/CENPF/DYNC1LI1/NAA50/ESCO1/BAZ1B/SMC3/ZWINT/EML3/STAG2/CDC16/SMC4/NCAPH2/PDS5A/TACC3/LATS1/APC/INO80/RB1/NCAPD3/NUMA1/HNRNPU/RAN/CHFR/SMARCA5/CHMP1A/KATNB1/CTCF/CHTF8/KPNB1/CDC27/NIPBL/TRIP13	48
BP	GO:0051656	establishment of organelle localization	80/2242	404/18800	2.99403e-06	0.000414701	0.000333352	HMOX1/HIF1A/TBC1D23/CEP19/CENPC/CDC23/RAB11A/BBS4/NUSAP1/MYO1E/ABCE1/MIS12/SNF8/TRIP11/CENPQ/BTK/VAMP7/IKBKG/TESK1/ITGA4/PRKCZ/CENPF/BLOC1S5/KIF13A/SPIRE1/MYO5B/RABGEF1/IL4R/BICDL2/GBF1/CCDC186/HOOK3/EML3/DOCK7/FNBP1L/COPG2/SYNJ1/HTT/MYO1F/DNM2/MAP1S/SPG11/SYNE2/PINK1/CDC42/XPO1/ACTR2/SDC1/SEC16A/FGR/PARD3/ARHGAP21/KIF3B/ASIP/ATP9A/YWHAZ/RAB6A/NUMA1/CBL/HNRNPU/PEX14/PIK3CD/TRAK2/RAN/MYO1B/HSBP1/C…	80
BP	GO:0007160	cell-matrix adhesion	53/2242	235/18800	3.01801e-06	0.000414701	0.000333352	ITGB6/CD96/BCL6/THBS3/COL5A3/ECM2/TRPM7/CD3E/MYOC/CDH13/ITGA2/ADAMTS12/FBLN5/ADAMTS9/ROCK1/PTEN/SLK/DLC1/ADAM9/NPNT/UTRN/ITGA4/PRKCZ/ITGAE/COL17A1/DDR1/DUSP22/TAOK2/PKD1/EMP2/NID1/PPM1F/ADAM15/CDK6/ITGB7/THBS1/GREM1/TSC1/RCC2/LIMS1/WNT4/ABL1/NRP1/PTPRA/CD34/NF2/CORO1C/MINK1/SKAP1/ITGB3/PIK3R1/PEAK1/ITGA9	53
BP	GO:0000070	mitotic sister chromatid segregation	42/2242	171/18800	3.2849e-06	0.000434464	0.000349238	RACGAP1/CENPC/CDC23/IK/RAB11A/ZWILCH/BUB1B/NUSAP1/NSMCE2/ANAPC7/ZNF207/MIS12/PSMG2/SLF2/TNKS/CENPF/DYNC1LI1/NAA50/BAZ1B/SMC3/ZWINT/EML3/CDC16/SMC4/NCAPH2/PDS5A/TACC3/APC/INO80/RB1/NCAPD3/NUMA1/HNRNPU/RAN/SMARCA5/CHMP1A/KATNB1/CHTF8/KPNB1/CDC27/NIPBL/TRIP13	42
BP	GO:2000144	positive regulation of DNA-templated transcription, initiation	18/2242	47/18800	3.30555e-06	0.000434464	0.000349238	TAF12/CAND1/BCLAF1/PSMC6/MED1/TAF4B/TAF8/TAF6/TAF5/ERCC6/MED14/PAXIP1/ESR1/TBP/GTF2A1/SETX/MED4/TAF2	18
BP	GO:0007059	chromosome segregation	71/2242	348/18800	3.58457e-06	0.000461113	0.00037066	PUM1/RACGAP1/CENPC/CDC23/IK/NUP43/RAB11A/ZWILCH/BUB1B/NUSAP1/NSMCE2/ANAPC7/RAD51C/ZNF207/MIS12/FANCM/CENPQ/PSMG2/SLF2/TNKS/DDX3X/USP9X/CENPF/EHMT2/DYNC1LI1/BAG6/NAA50/ESCO1/BAZ1B/ERCC4/MMS19/SMC3/ZWINT/EML3/STAG2/TOP3B/CDC16/SMC4/NCAPH2/PDS5A/TACC3/NR3C1/LATS1/APC/INO80/RCC2/CDC42/ACTR2/PUM2/RB1/CSNK2A1/NCAPD3/UVRAG/NUMA1/HNRNPU/RAN/CHFR/SMARCA5/CHMP1A/KATNB1/CSNK2A2/CTCF/CHTF8/ERCC2/TLK1/NDEL1/K…	71
BP	GO:0034063	stress granule assembly	13/2242	27/18800	3.7715e-06	0.000475051	0.000381864	CSDE1/G3BP1/EIF2S1/DDX3X/ATXN2L/PRKAA2/CIRBP/PUM2/YTHDF2/YTHDF3/DDX6/PRKAA1/DYNC1H1	13
BP	GO:0044772	mitotic cell cycle phase transition	85/2242	440/18800	4.15162e-06	0.000512259	0.000411773	TOPBP1/CASP2/PKD2/CCNI/CDC23/IK/ANXA1/RAB11A/ZWILCH/BUB1B/E2F6/NSMCE2/RRM1/ANAPC7/RFWD3/RAD51C/ZNF830/ZNF207/PSMG2/PTEN/FOXO4/DDX3X/CDC7/CDK2/ANKRD17/BABAM1/ZFP36L2/CENPF/PPM1D/MEPCE/DYNC1LI1/TAOK2/PKD1/CCNF/GIGYF2/ZWINT/CCND1/PHF8/CDC16/CDC14A/NES/PBX1/EIF4G1/CDK6/MDM2/EPS8/TACC3/LSM11/PPP2CA/DNM2/KLF4/TPD52L1/LATS1/APC/FOXN3/ARPP19/INO80/RCC2/NACC2/RB1/RGCC/PLCB1/RBL1/TAF2/WEE1/USP47/HINFP/RDX/…	85
BP	GO:0001667	ameboidal-type cell migration	91/2242	480/18800	4.31329e-06	0.000521563	0.000419251	HMOX1/KITLG/HIF1A/SIRT1/NRP2/SEMA4A/SEMA3A/SEMA3C/CALR/FAT2/ANXA1/LOXL2/STC1/RAB11A/ANGPT1/EDNRA/CDH13/CDH5/ITGA2/CLEC14A/ADAMTS9/ROCK1/PTEN/ACTA2/ADAM9/PRCP/TESK1/ITGA4/SEMA3G/CSNK2B/DAAM2/EMP2/EPHB4/ADGRA2/LGALS8/RET/SVBP/MTA2/PPM1F/EFNA1/PAXIP1/SMO/PIK3CA/ITGB7/AMOTL2/KANK1/ZFAND5/TGFBR1/DOCK5/KLF4/EPB41L4B/CAPN7/AKAP12/MCC/ARF6/THBS1/SPRED1/GREM1/RCC2/CDC42/ABL1/NOTCH1/RGCC/NRP1/SOX18/LAMA5/P…	91
BP	GO:0016241	regulation of macroautophagy	39/2242	158/18800	6.38914e-06	0.000757426	0.000608847	HMOX1/HIF1A/SIRT1/RUBCN/RAB3GAP1/GAPDH/ATP6V1D/ATP6V1B1/RAB3GAP2/VPS35/EXOC8/IKBKG/EHMT2/SLC25A4/CAPN1/ATG2A/PRKAA2/NRBP2/GNAI3/EXOC4/PIK3CA/TIGAR/EXOC1/HTT/SPTLC2/NEDD4/TSC1/PINK1/RIPK2/UVRAG/PAFAH1B2/VPS13D/USP30/ULK1/RALB/SUPT5H/USP36/PHF23/FYCO1	39
BP	GO:0060260	regulation of transcription initiation from RNA polymerase II promoter	18/2242	49/18800	6.60751e-06	0.000768251	0.000617548	TAF12/CAND1/PSMC6/MED1/PPM1D/TAF4B/TAF8/TAF6/TAF5/ERCC6/MED14/PAXIP1/ATF7IP/ESR1/TBP/GTF2A1/MED4/TAF2	18
BP	GO:0051052	regulation of DNA metabolic process	89/2242	472/18800	6.85027e-06	0.000781448	0.000628157	SIRT1/CCT8/BCL6/ATR/ZBTB38/VPS72/ORC5/HNRNPA2B1/SSBP1/HNRNPA1/STAT6/ING4/DCP2/MSH2/CCDC88A/MPV17/CHRAC1/PARP1/DHX9/PTPRC/RUVBL2/ZNF830/SUPT6H/IL7R/SLF2/TNKS/PARG/AIFM1/USP9X/CDC7/TFRC/CDK2/ANKRD17/BABAM1/MPHOSPH8/EHMT2/SMCHD1/TNKS2/PPP1R10/BRPF3/KDM1B/SPIRE1/ESCO1/USP7/ERCC4/MMS19/SMC3/RLF/ERCC6/KMT5B/NFRKB/DTX3L/PAXIP1/PIK3CA/ARID2/TIGAR/PDS5A/PDGFRB/NDFIP1/JADE2/PPP2CA/KLF4/INO80/GREM1/CDC42/AC…	89
BP	GO:0060284	regulation of cell development	93/2242	500/18800	7.65429e-06	0.000850904	0.000683988	HIF1A/DNAJB11/MME/CXCR4/F11R/SEMA4A/SEMA3A/SEMA3C/WNT2/IGF1/PDE3A/CALR/RFX3/UFL1/RAB11A/ADNP/MYOC/CDH5/RPS19/GOLGA4/BHLHE40/ROCK1/PTEN/PDE5A/TESK1/TLR2/SEMA3G/DAAM2/NEDD9/SMAD4/SRRT/EEF2K/HOOK3/ADGRA2/BMPR1A/CXCL12/RET/BAD/DOCK7/NOTCH2/SMO/SYNJ1/RAB21/NAP1L1/SKIL/BHLHE41/TNFRSF1A/SHANK3/CLOCK/FAIM/DNM2/HMGB2/FZD3/ZDHHC21/KANK1/RECK/DOCK5/NTRK2/MAP2K1/FBN1/NIN/NFATC4/RCC2/LIMS1/CDC42/ACTR2/ABL1/NO…	93
BP	GO:0033044	regulation of chromosome organization	48/2242	212/18800	7.74061e-06	0.000850904	0.000683988	CCT8/ATR/SETDB1/HNRNPA2B1/SSBP1/HNRNPA1/CDC23/IK/DCP2/ZWILCH/BUB1B/NSMCE2/PARP1/ANAPC7/RUVBL2/ZNF207/PSMG2/SLF2/TNKS/CDK2/MPHOSPH8/CENPF/TNKS2/DYNC1LI1/PPP1R10/BAZ1B/USP7/ERCC4/ZWINT/NFRKB/CDC16/SMC4/ATF7IP/TACC3/DNMT1/APC/INO80/RB1/NUMA1/HNRNPU/CHFR/SMARCA5/CTCF/SMG6/CDC27/TRIP13/SIN3A/YY1	48
BP	GO:0043666	regulation of phosphoprotein phosphatase activity	20/2242	59/18800	8.50994e-06	0.000918769	0.000738541	PPP1R2/SLC39A10/NUAK1/PTPRC/PPP1R15A/PPP1R11/ROCK1/CSNK2B/PPP6R3/HSP90B1/BOD1L1/HTT/PDGFRB/JAK2/TSC1/RCAN1/MGAT5/PPP6R1/PPP1R9B/PPP1R1B	20
BP	GO:0060261	positive regulation of transcription initiation from RNA polymerase II promoter	16/2242	41/18800	8.69687e-06	0.000922479	0.000741523	TAF12/CAND1/PSMC6/MED1/TAF4B/TAF8/TAF6/TAF5/ERCC6/MED14/PAXIP1/ESR1/TBP/GTF2A1/MED4/TAF2	16
BP	GO:0072001	renal system development	64/2242	312/18800	8.86365e-06	0.000923959	0.000742713	TIPARP/MME/PYGO2/APH1A/NFIA/LGR5/PKD2/PDGFRA/MYO1E/SIX4/MPV17/EXT1/ANGPT1/CASP9/EDNRA/PECAM1/ACTA2/NUP133/NPNT/DYNC2H1/CENPF/SEC61A1/BAG6/SMAD4/SMAD2/PKD1/TRAF3IP1/GFRA1/NID1/RET/FADD/AMER1/NOTCH2/PBX1/SMO/TNS2/PDGFRB/NOTCH3/TGFBR1/CD24/FBN1/CFLAR/GREM1/TSC1/EPCAM/WNT4/SDC1/NOTCH1/COL4A1/IFT88/NRP1/GZF1/LAMA5/SULF2/ZBTB16/TGFB2/CD34/FOXJ1/SOX9/LRP2/NLE1/FLCN/NIPBL/IQGAP1	64
BP	GO:0016050	vesicle organization	63/2242	306/18800	9.19028e-06	0.00094177	0.00075703	STX12/VAV3/EPS15/SAMD9/SCARB2/ANXA1/STX7/TBPL1/RAB11A/VPS18/USP8/ARFGEF2/SNF8/GOSR2/TMF1/VAPA/STX4/PI4K2A/EXOC8/VAMP7/CAV2/YIPF4/BLOC1S5/KIF13A/GBF1/HPS1/HOOK3/TMEM175/HOOK1/FNBP1L/GNAI3/VPS8/SYNJ1/SEC24B/SEC31A/ZFYVE16/SEC24A/CLCN3/SNX3/SPG11/SDC1/SEC16A/VPS36/RAB22A/TBC1D20/ASIP/LAPTM4B/OSBP/SYT13/UVRAG/MIA3/CD34/ALS2/TMEM9/HPS4/CORO1C/CHMP1A/NECTIN2/SPHK1/PAFAH1B1/SEC23A/STXBP6/PDCD6IP	63
BP	GO:0060070	canonical Wnt signaling pathway	64/2242	313/18800	9.86845e-06	0.000971887	0.000781239	PYGO2/WNT2/LGR5/DDIT3/G3BP1/CCAR2/USP8/EXT1/EDNRA/VPS35/RUVBL2/MKS1/RBMS3/PTEN/TNKS/DDX3X/INVS/STK4/TNKS2/LIMD1/DAAM2/RSPO1/HHEX/FRAT1/ADGRA2/FZD4/FRMD8/TBL1X/AMER1/DVL3/TBL1XR1/NFKB1/FZD3/KANK1/RECK/WNK2/KLF4/RNF146/RAB5A/LATS1/TLE3/APC/MCC/GREM1/WNT4/USP34/SDC1/NOTCH1/GID8/UBR5/FZD6/USP47/DKK3/SOX13/CCNYL1/TMEM9/PLEKHA4/TRPM4/SOX9/NLE1/COL1A1/OTULIN/GSKIP/EGFR	64
BP	GO:0006417	regulation of translation	87/2242	463/18800	9.95024e-06	0.000971887	0.000781239	EIF2A/BZW1/FASTKD2/PUM1/CSDE1/SHMT2/EIF3D/GAPDH/POLDIP3/METTL14/CALR/EEF2/SECISBP2/HBS1L/DCP2/EIF2S1/PTCD3/TRUB2/GLE1/CDK5RAP1/EIF3E/SRP9/DHX9/ABCE1/ZFP36/PPP1R15A/ITGA2/DCP1A/ROCK1/NOLC1/DDX3X/RPS6KA3/CNOT8/SECISBP2L/ZFP36L2/MTIF2/EIF4G3/EIF1B/CTIF/GIGYF2/CNOT7/EIF4EBP2/EIF4G1/PUS7/LARP4/DCP1B/TNRC6B/BANK1/METAP1/GEMIN5/CIRBP/MKNK2/NCK1/ELAVL1/ILF3/JMJD4/CNOT6/QKI/DIO2/SAMD4A/THBS1/TSC1/EIF5B/PI…	87
BP	GO:0061437	renal system vasculature development	13/2242	29/18800	1.01272e-05	0.000971887	0.000781239	PKD2/PDGFRA/ANGPT1/EDNRA/PECAM1/ACTA2/NOTCH2/PDGFRB/NOTCH3/CFLAR/NOTCH1/NRP1/CD34	13
BP	GO:0061440	kidney vasculature development	13/2242	29/18800	1.01272e-05	0.000971887	0.000781239	PKD2/PDGFRA/ANGPT1/EDNRA/PECAM1/ACTA2/NOTCH2/PDGFRB/NOTCH3/CFLAR/NOTCH1/NRP1/CD34	13
BP	GO:0030177	positive regulation of Wnt signaling pathway	36/2242	144/18800	1.05301e-05	0.00099477	0.000799633	LGR5/CCAR2/USP8/VPS35/TNKS/DDX3X/TLR2/TNKS2/DAAM2/RSPO1/HHEX/FRAT1/ADGRA2/TBL1X/AMER1/TBL1XR1/NFKB1/SMARCA4/KANK1/RECK/WNK2/RNF146/USP34/ABL1/GID8/CSNK2A1/SULF2/UBR5/USP47/TMEM9/PLEKHA4/TRPM4/NLE1/COL1A1/GSKIP/EGFR	36
BP	GO:0010811	positive regulation of cell-substrate adhesion	32/2242	122/18800	1.11659e-05	0.0010386	0.000834864	COL8A1/CALR/EDIL3/ECM2/CD3E/MYOC/CDH13/ROCK1/NPNT/TESK1/UTRN/STK4/PRKCZ/ABI3BP/NEDD9/EMP2/COL26A1/NID1/PPM1F/CDK6/DNM2/JAK2/DOCK5/TSC1/LIMS1/CDC42/WNT4/ABL1/NRP1/SKAP1/CCDC80/FBLN2	32
BP	GO:0018205	peptidyl-lysine modification	76/2242	392/18800	1.15438e-05	0.00104131	0.00083704	SIRT1/MSL2/TAF12/PYGO2/VPS72/SETDB1/ING4/TET2/LOXL2/ARID4A/VIPAS39/LOXL3/NSMCE2/RUVBL2/SUPT6H/MSL1/NELFE/SENP5/SENP1/KANSL1/EHMT2/BAG6/NAA50/BRPF3/SMAD4/ESCO1/CXXC1/TAF6/HDAC4/GLYR1/SRCAP/TAF5/KAT6A/RLF/KAT6B/KMT5B/KDM6A/MSL3/PRKAA2/PRMT6/ASH1L/PAXIP1/YEATS2/MDM2/RANGAP1/CLOCK/JADE2/NSD1/PIAS4/MLLT1/DNMT1/DIP2A/RPS6KA5/LIPT1/SMYD5/SET/PHF20/ZNF335/TAF2/PHF20L1/SMYD2/BRD7/CTCF/UBA2/SPHK2/TRPM4/PIH…	76
BP	GO:0002064	epithelial cell development	46/2242	203/18800	1.15931e-05	0.00104131	0.00083704	HIF1A/CXCR4/F11R/ICAM1/RFX3/STC1/MYO1E/ARID4A/FNDC3A/EDNRA/RILPL2/CDH5/PECAM1/ROCK1/ACTA2/ADAMTSL4/NOTCH4/BAD/ST14/NOTCH2/SMO/CDK6/TNFRSF1A/TIGAR/CLOCK/SHROOM3/TJP3/ZDHHC21/COL15A1/ESR1/F2RL1/FRMD6/FOSL2/SDC1/CLIC4/NOTCH1/PLCB1/SOX18/TBC1D20/PLEC/SIDT2/RDX/TFCP2L1/FOXJ1/SOX9/IQGAP1	46
BP	GO:0071559	response to transforming growth factor beta	55/2242	258/18800	1.17117e-05	0.00104131	0.00083704	SIRT1/ITGB6/TRIM33/COL1A2/WNT2/PDE3A/LRG1/FUT8/PARP1/CDH5/ROCK1/ADAM9/USP9X/CAV2/NPNT/VEPH1/ZFP36L2/DUSP22/SMAD4/SMAD2/YES1/TWSG1/SMURF1/VASN/BMPR1A/NRROS/SKIL/STRAP/NR3C1/DNM2/TGFBR1/CD109/FYN/LATS1/FBN1/CFLAR/RNF111/THBS1/SPRED1/LTBP1/LIMS1/WNT4/ENG/ABL1/ADAMTSL2/PMEPA1/DKK3/TGFB2/GLG1/LTBP4/SOX9/FLCN/COL1A1/FURIN/APPL1	55
BP	GO:0071560	cellular response to transforming growth factor beta stimulus	54/2242	252/18800	1.19857e-05	0.00104219	0.00083775	SIRT1/ITGB6/TRIM33/COL1A2/WNT2/PDE3A/LRG1/FUT8/PARP1/CDH5/ADAM9/USP9X/CAV2/NPNT/VEPH1/ZFP36L2/DUSP22/SMAD4/SMAD2/YES1/TWSG1/SMURF1/VASN/BMPR1A/NRROS/SKIL/STRAP/NR3C1/DNM2/TGFBR1/CD109/FYN/LATS1/FBN1/CFLAR/RNF111/THBS1/SPRED1/LTBP1/LIMS1/WNT4/ENG/ABL1/ADAMTSL2/PMEPA1/DKK3/TGFB2/GLG1/LTBP4/SOX9/FLCN/COL1A1/FURIN/APPL1	54
BP	GO:0035967	cellular response to topologically incorrect protein	31/2242	117/18800	1.22175e-05	0.00104219	0.00083775	HSPA13/RHBDD1/HERPUD2/CREB3L2/DDIT3/ERMP1/UFL1/EIF2S1/YOD1/PPP1R15A/STC2/DNAJB12/MBTPS2/HERPUD1/DAXX/BAG6/BAK1/TBL2/NGLY1/CCND1/TM7SF3/NCK1/PARP16/ERO1A/TMTC4/UGGT2/PTPN1/DERL3/DNAJC10/PIK3R1/UGGT1	31
BP	GO:0007000	nucleolus organization	9/2242	15/18800	1.22387e-05	0.00104219	0.00083775	SIRT1/POLR1B/RRP8/RPS19/RRN3/NOLC1/PHF8/BAZ2A/USP36	9
BP	GO:0070897	transcription preinitiation complex assembly	16/2242	42/18800	1.24999e-05	0.00104965	0.000843745	TAF12/CAND1/PSMC6/UBTF/RRN3/BDP1/TAF8/TAF6/TAF5/BAZ2A/ATF7IP/SMARCA4/ESR1/TBP/TAF2/PIH1D1	16
BP	GO:0016482	cytosolic transport	40/2242	169/18800	1.43796e-05	0.0011784	0.000947242	TBC1D23/EPS15/MON2/ARL1/VPS13A/SNX1/HEATR5B/GCC2/ARFIP1/VPS35/CLTC/SNF8/VPS52/EVI5/TBC1D14/RBSN/USP7/EMP2/GBF1/HOOK3/GAK/BET1L/HOOK1/RAB21/ERC1/SNX2/TRAPPC10/RGP1/SNX3/RAB5A/MAP2K1/ACTR2/ATP9A/SNX16/RAB6A/RDX/MTMR2/UBE2O/WDR81/SPAG9	40
BP	GO:0007229	integrin-mediated signaling pathway	29/2242	107/18800	1.4423e-05	0.0011784	0.000947242	ITGB6/VAV3/TXK/FUT8/LOXL3/ITGA2/ADAM9/ITGA4/ITGAE/ERBIN/NEDD9/LAMA3/EMP2/ADAM15/ITGB7/ADAM10/RCC2/LIMS1/CDC42/ABL1/FGR/NRP1/PTPRA/LAMA5/HCK/PTPN11/ITGB3/PRKD1/ITGA9	29
BP	GO:1903313	positive regulation of mRNA metabolic process	32/2242	124/18800	1.60071e-05	0.00129039	0.00103726	PUM1/CSDE1/METTL14/DCP2/LEO1/DHX9/NUDT21/PAF1/ZFP36/DCP1A/ROCK1/CNOT8/ZFP36L2/GIGYF2/CNOT7/DCP1B/TNRC6B/DAZAP1/CIRBP/CNOT6/SAMD4A/RC3H2/PAN3/YTHDF2/NCL/PABPC1/YTHDF3/AGO2/NUP98/HNRNPU/PRDX6/PAIP1	32
BP	GO:0071364	cellular response to epidermal growth factor stimulus	16/2242	43/18800	1.77137e-05	0.00140918	0.00113275	ZFP36/MED1/ZFP36L2/DUSP22/CFLAR/PLCG1/NCL/PTPN11/BAIAP2/SOX9/COL1A1/PPP1R9B/ERBB2/STAT5B/IQGAP1/EGFR	16
BP	GO:0010508	positive regulation of autophagy	34/2242	136/18800	1.83021e-05	0.00143707	0.00115517	HMOX1/HIF1A/SIRT1/RAB3GAP1/UFL1/RAB3GAP2/ROCK1/IKBKG/NPRL3/ATG16L1/SLC25A4/BAD/ATG2A/MID2/PRKAA2/GNAI3/HTT/TRIM14/SPTLC2/TSC1/PINK1/ENDOG/RIPK2/UVRAG/PAFAH1B2/VPS13D/ULK1/RALB/SUPT5H/ULK2/FLCN/PRKAA1/PRKD1/FYCO1	34
BP	GO:0030199	collagen fibril organization	20/2242	62/18800	1.96789e-05	0.00152536	0.00122614	COL5A2/COL1A2/COL5A3/LOXL2/VIPAS39/LOXL3/EXT1/ADAMTS12/CRTAP/AEBP1/ADAMTS2/TGFBR1/PXDN/COL12A1/GREM1/COL5A1/RB1/TGFB2/COLGALT2/COL1A1	20
BP	GO:0016032	viral process	79/2242	418/18800	2.02881e-05	0.00154232	0.00123977	CCNT1/ITGB6/TRIM59/CXCR4/KPNA6/F11R/SETDB1/CSDE1/NFIA/EPS15/PPIE/EIF3D/SCARB2/ICAM1/VPS18/FUT8/MOGS/MRC1/SLC52A2/DHX9/ZFP36/SNF8/HEXIM1/ITGA2/ZNF502/CCR5/VAPA/DDX3X/LARP7/CAV2/TFRC/MPHOSPH8/TRIM26/ATG16L1/IDE/CNOT7/RSF1/MID2/ITGB7/HCFC2/CHD1/ILF3/SMARCA4/INSR/ST6GAL1/TRIM14/GSN/SNX3/RAB5A/IGF2R/PARP16/NEDD4/CDC42/NOTCH1/KPNA3/USP6NL/NRP1/TBC1D20/WWP1/PABPC1/ST3GAL1/UVRAG/DDX6/NUCKS1/XPR1/SCARB1/R…	79
BP	GO:0006275	regulation of DNA replication	33/2242	131/18800	2.04077e-05	0.00154232	0.00123977	BCL6/ATR/ZBTB38/ORC5/SSBP1/CCDC88A/CHRAC1/DHX9/RUVBL2/ZNF830/CDC7/CDK2/ANKRD17/EHMT2/BRPF3/ESCO1/SMC3/NFRKB/PDS5A/JADE2/PPP2CA/INO80/CDC42/LPIN1/CIZ1/ENDOG/NUCKS1/SMARCA5/CHTF8/TNFAIP1/YY1/BAZ1A/EGFR	33
BP	GO:0048872	homeostasis of number of cells	58/2242	282/18800	2.10962e-05	0.00157466	0.00126577	HMOX1/KITLG/HIF1A/BCL6/ACVR2A/DOCK10/EMCN/OCIAD2/ANXA1/UFL1/ARID4A/EXT1/ADGRG1/ZFP36/RPS19/MED1/IL7R/RRN3/DNAJA3/ARMCX1/SASH3/BAP1/BAK1/INPP5D/GIGYF2/LIPA/MFHAS1/POLB/FADD/DOCK11/ARHGEF5/SMO/CDK6/SKIL/KRAS/JAK3/HMGB2/JAK2/MERTK/SOS1/EPAS1/RC3H2/ABL1/CARD9/NOTCH1/TNFSF13B/RB1/FAM210B/FH/PIK3CD/PTPN11/SH2B3/AXL/ERCC2/SOX9/NLE1/STAT5B/KLF13	58
BP	GO:0006403	RNA localization	44/2242	196/18800	2.27217e-05	0.00167531	0.00134667	CCT8/ATR/HNRNPA2B1/HNRNPA1/POLDIP3/NUP43/DCP2/SRSF7/GLE1/UPF2/DHX9/ZFP36/RUVBL2/SUPT6H/TNKS/NUP133/NOL6/XPO5/HHEX/THOC2/NUP50/YTHDC1/SLBP/QKI/TSC1/XPO1/NUP188/NUP214/AGFG1/CKAP5/NUP98/SIDT2/HNRNPU/SMG7/RAN/NUP93/FBL/KIF5C/PIH1D1/SMG6/KPNB1/CASC3/YY1/SETD2	44
BP	GO:0032984	protein-containing complex disassembly	51/2242	239/18800	2.32829e-05	0.001696	0.00136331	RUBCN/DNAJC17/GLE1/ABCE1/EPG5/DDIT4/LAMP2/MID1/HMGA1/FRAT1/SPTBN2/MID1IP1/GAK/ARHGEF2/NES/SYNJ1/PIK3CA/ARID2/SMARCC2/EPS8/SH3GL1/SMARCA4/INSR/MAP1S/JMJD4/GSN/MICAL1/MTRF1L/SCAF8/F2RL1/APC/TTBK2/SPTBN1/SET/SETX/SVIL/CKAP5/UVRAG/RDX/PEX14/CHMP1A/KATNB1/VMP1/TAOK1/PHF23/FLII/PPP1R9B/NSF/KIF2A/MAP1A/FYCO1	51
BP	GO:0071496	cellular response to external stimulus	62/2242	309/18800	2.47066e-05	0.00177829	0.00142946	HMOX1/SIRT1/F11R/CASP2/HNRNPA1/NUAK1/GABARAPL1/EIF2S1/POSTN/ADNP/RRP8/FOLR2/GLRX2/PTPRC/CD68/MED1/ITGA2/LAMP2/AIFM1/ITGA4/PPM1D/EHMT2/BAK1/PIEZO2/NPRL3/TBL2/RRAGC/ERCC6/BAD/FADD/PRKAA2/TRIM24/EIF4G1/SLC38A2/TNFRSF1A/SREBF2/NFKB1/TMEM150C/JMY/TSC1/WNT4/ENG/KLF10/PLEC/CBL/SIK2/XPR1/GLUL/GCN1/ULK1/RALB/AXL/RPTOR/SOX9/MYBBP1A/FLCN/COL1A1/PPP1R9B/WDR45B/PRKAA1/FES/PRKD1	62
BP	GO:0016239	positive regulation of macroautophagy	22/2242	73/18800	2.57421e-05	0.00180214	0.00144862	HMOX1/HIF1A/SIRT1/RAB3GAP1/RAB3GAP2/IKBKG/SLC25A4/ATG2A/PRKAA2/GNAI3/HTT/SPTLC2/TSC1/PINK1/RIPK2/UVRAG/PAFAH1B2/VPS13D/ULK1/RALB/SUPT5H/FYCO1	22
BP	GO:0001822	kidney development	61/2242	303/18800	2.57768e-05	0.00180214	0.00144862	TIPARP/MME/PYGO2/APH1A/PKD2/PDGFRA/MYO1E/SIX4/MPV17/EXT1/ANGPT1/CASP9/EDNRA/PECAM1/ACTA2/NUP133/NPNT/DYNC2H1/CENPF/SEC61A1/BAG6/SMAD4/SMAD2/PKD1/TRAF3IP1/GFRA1/NID1/RET/FADD/AMER1/NOTCH2/PBX1/SMO/TNS2/PDGFRB/NOTCH3/TGFBR1/CD24/FBN1/CFLAR/GREM1/TSC1/EPCAM/WNT4/SDC1/NOTCH1/IFT88/NRP1/GZF1/LAMA5/SULF2/ZBTB16/TGFB2/CD34/FOXJ1/SOX9/LRP2/NLE1/FLCN/NIPBL/IQGAP1	61
BP	GO:0060491	regulation of cell projection assembly	44/2242	197/18800	2.59322e-05	0.00180214	0.00144862	ICAM1/BBS4/CCDC88A/MIEN1/TESK1/TBC1D7/DAAM2/PPP1R35/EPS8L2/CDC42EP2/DOCK11/FNBP1L/RALA/PIK3CA/TBC1D30/EPS8/HTT/DNM2/TRPM2/KANK1/TGFBR1/FAM110C/RAB5A/F2RL1/APC/SYNE2/ARF6/RCC2/RHOQ/CDC42/ACTR2/DZIP1/IFT88/NRP1/GDI2/RDX/AGRN/CORO1C/NDEL1/NCKAP1/PIK3R1/MYO10/ATG3/CYFIP1	44
BP	GO:0030098	lymphocyte differentiation	73/2242	382/18800	2.82043e-05	0.00193777	0.00155765	RORA/BCL6/DOCK10/SEMA4A/GON4L/CD2/STAT6/CLEC4E/XRCC6/ITK/ANXA1/VNN1/LOXL3/MSH2/CD3E/CD3G/PTPRC/IL7R/DNAJA3/BTK/SASH3/PTPN22/ZFP36L2/ITGA4/PRKCZ/IKZF3/IRF2BP2/BAK1/HDAC4/ARMC5/IL4R/INPP5D/HHEX/BAD/SYVN1/FADD/DOCK11/NKAP/HMGB3/LEPR/NOTCH2/ZBTB7B/PBX1/CDK6/NCAPH2/NDFIP1/JAK3/SH3RF1/PLCL2/ZBTB1/TSC1/MERTK/SOS1/WNT4/RC3H2/LRRC8A/ABL1/TNFSF13B/RIPK2/CHD7/ST3GAL1/ZBTB16/POU2AF1/SOX13/PIK3CD/PATZ1/AXL/FO…	73
BP	GO:0010639	negative regulation of organelle organization	69/2242	356/18800	2.89454e-05	0.00196634	0.00158061	F11R/S1PR1/HNRNPA1/IGF1/IK/DCP2/ZWILCH/BBS4/BUB1B/SLC35F6/PARP1/MYOC/CDH5/ZNF207/TMEM14A/PSMG2/DLC1/TNKS/MID1/TFRC/TESK1/CENPF/EHMT2/TBC1D7/TNKS2/DYNC1LI1/SMAD4/BAZ1B/ERCC4/CCNF/ZWINT/SLC25A4/SPTBN2/MID1IP1/KANK4/ARHGEF2/PIK3CA/TBC1D30/EPS8/TIGAR/FKBP4/SHANK3/KANK3/DNM2/KANK1/GSN/APC/ADCK1/CGNL1/TTBK2/PINK1/SPTBN1/SVIL/GDI2/MAPRE1/ARFGEF1/RDX/HNRNPU/USP30/SMARCA5/KATNB1/TAOK1/SSH2/SMG6/PHF23/FLII…	69
BP	GO:0050684	regulation of mRNA processing	34/2242	139/18800	2.98404e-05	0.00200461	0.00161138	CCNT1/MBNL1/CWC22/HNRNPA2B1/HNRNPA1/ZC3H10/LEO1/RBM25/SRSF7/RBM39/DHX9/NUDT21/PAF1/SUPT6H/NELFE/LARP7/SF1/DDX17/YTHDC1/FAM172A/DAZAP1/CIRBP/WTAP/QKI/ZC3H14/SLTM/CELF2/NCL/NUP98/HNRNPU/PRDX6/SUPT5H/DDX5/RBM4	34
BP	GO:0061458	reproductive system development	81/2242	436/18800	3.02425e-05	0.00200559	0.00161217	KITLG/HIF1A/SIRT1/TIPARP/MME/TNFAIP6/ACVR2A/CSDE1/SEMA3A/WNT2/CASP2/PKD2/PDGFRA/ANXA1/STC1/ARID4A/SIX4/MSH2/FNDC3A/DHX37/MMP2/ADGRG1/ZNF830/MED1/STC2/TMF1/SERPINB5/PTEN/PSAP/NCOA4/STK4/PRLR/MEA1/BAK1/SMAD4/PKD1/CCNF/PLEKHA1/GFRA1/SF1/CCND1/FZD4/ST14/NOTCH2/ADAM15/ASH1L/MMP19/PLEKHA5/FKBP4/ADAM19/PDGFRB/PCDH12/DAZAP1/INSR/HMGB2/TGFBR1/TNC/ESR1/MAP2K1/MERTK/BIRC6/EPAS1/WNT4/SDC1/NOTCH1/TBC1D20/CHD7…	81
BP	GO:0009895	negative regulation of catabolic process	64/2242	324/18800	3.05184e-05	0.00200559	0.00161217	HMOX1/RUBCN/CSDE1/PBK/CCAR2/SECISBP2/ATRAID/DHX9/SF3B3/VPS35/ZFP36/ROCK1/DDIT4/PTPN22/TBC1D14/MYCBP2/IL10RA/EHMT2/TIMP4/RYBP/BAG6/SMAD4/HDAC4/USP7/OPHN1/NRBP2/LEPR/EFNA1/EIF4G1/PIK3CA/TIGAR/CIRBP/ELAVL1/MTMR9/RGP1/FYN/SNX3/TAB2/STYX/HERC1/TSC1/PINK1/NBAS/CSNK2A1/LAPTM4B/PABPC1/EIF3H/MTMR2/MAPKAPK2/HNRNPU/TRAF5/USP30/ZDHHC7/N4BP1/CSNK2A2/USP36/PHF23/PRKAA1/PAIP1/CRTC3/FURIN/MAP1A/USP19/EGFR	64
BP	GO:0007015	actin filament organization	83/2242	450/18800	3.17104e-05	0.00204798	0.00164624	F11R/S1PR1/RND1/SYNPO2/TPM2/BBS4/MYO1E/CCDC88A/MYOC/HMCN1/ARFIP1/ROCK1/MSRB1/DLC1/TESK1/DAAM2/NEDD9/SPIRE1/MYO5B/EMP2/CXCL12/MCU/SPTBN2/CDC42EP2/PPM1F/KANK4/ARHGEF2/ARHGEF5/CALD1/PIK3CA/PAWR/HSP90B1/EPS8/SHANK3/SHROOM3/NCK1/MYO1F/KANK3/JAK2/KANK1/TGFBR1/GSN/MARCKS/MICAL1/LATS1/SNX9/JMY/F2RL1/CGNL1/TPM1/ARF6/TSC1/SPTBN1/CDC42/WNT4/ACTR2/ABL1/RGCC/NRP1/NEBL/FAM171A1/SVIL/HCK/ELMO2/ARFGEF1/PLEC/RDX/…	83
BP	GO:0045931	positive regulation of mitotic cell cycle	32/2242	128/18800	3.18409e-05	0.00204798	0.00164624	CDC23/ANXA1/RAB11A/NSMCE2/RRM1/ANAPC7/RAD51C/DDX3X/CDC7/ANKRD17/MEPCE/PPP1R10/CCND1/CDC16/PBX1/EIF4G1/MDM2/LSM11/RCC2/ABL1/RB1/RGCC/PLCB1/RDX/PTPN11/RPTOR/SPHK1/PAFAH1B1/STAT5B/CDC27/SIN3A/EGFR	32
BP	GO:0043087	regulation of GTPase activity	70/2242	364/18800	3.30878e-05	0.00208852	0.00167883	BCL6/ARHGAP15/RAB3GAP1/DOCK10/F11R/VAV3/S1PR1/TBCK/RAP1GDS1/RAPGEF6/BBS4/EIF2S1/RAB3GAP2/RGS16/EVI5/CAV2/TBC1D14/DOCK8/RASAL2/TBC1D7/NEDD9/DOCK11/DOCK7/ARHGAP29/ARHGEF5/CHN2/DVL3/SNX13/TBC1D30/ARHGAP9/FGD4/RANGAP1/TBC1D1/TBC1D9B/RGP1/NTRK2/SNX9/F2RL1/GNB5/TSC1/RCC2/PROM2/TBC1D8/SOS1/LIMS1/WNT4/RABGAP1/GAPVD1/LRCH1/USP6NL/TBC1D20/RALGAPB/ARFGEF1/SBF2/RDX/SRGAP2/AGRN/PLXNA2/ALS2/CORO1C/CBLB/TBC1D16…	70
BP	GO:0042789	mRNA transcription by RNA polymerase II	14/2242	36/18800	3.31622e-05	0.00208852	0.00167883	NR1H3/TAF12/C5AR1/SUPT6H/MED1/TAF4B/TAF8/TAF6/TAF5/THRB/TBP/ZBTB1/EPAS1/TAF2	14
BP	GO:0048017	inositol lipid-mediated signaling	41/2242	181/18800	3.4111e-05	0.00212589	0.00170887	SIRT1/PI4KB/ERBB3/IGF1/PDGFRA/ANGPT1/MYOC/PDGFC/PTEN/CA8/MAZ/NLRC3/PLEKHA1/PLCB3/PIK3CA/EXOC1/PTPN13/PDGFRB/PIP5K1C/INSR/PIK3R2/JAK2/NTRK2/PLCL2/F2RL1/NEDD4/PLCB2/FLT1/FGR/PLCB1/PLCB4/PREX2/CBL/TGFB2/PIK3CD/SOX9/PLD2/ERBB2/PLCD3/PIK3R1/EGFR	41
BP	GO:0140014	mitotic nuclear division	59/2242	293/18800	3.44587e-05	0.00212589	0.00170887	RACGAP1/IGF1/CENPC/CDC23/IK/RAB11A/ZWILCH/BUB1B/NUSAP1/NSMCE2/ANAPC7/ZNF207/MIS12/PSMG2/KIF11/SLF2/TNKS/CAV2/TGFA/CENPF/DYNC1LI1/NAA50/BAZ1B/SMC3/ZWINT/REEP3/EML3/STAG2/CDC16/CDC14A/SMC4/EPS8/NCAPH2/PDS5A/TACC3/PDGFRB/INSR/APC/INO80/CDC42/RB1/RGCC/KIF3B/NCAPD3/NUMA1/HNRNPU/RAN/SMARCA5/CHMP1A/KATNB1/CHTF8/SPHK1/NDEL1/PPP1R9B/KPNB1/CDC27/NIPBL/KIF2A/TRIP13	59
BP	GO:0001952	regulation of cell-matrix adhesion	31/2242	123/18800	3.55133e-05	0.00216882	0.00174338	BCL6/CD3E/MYOC/CDH13/ROCK1/PTEN/SLK/DLC1/UTRN/PRKCZ/DDR1/DUSP22/EMP2/PPM1F/ADAM15/CDK6/THBS1/GREM1/TSC1/RCC2/LIMS1/WNT4/ABL1/NRP1/PTPRA/NF2/CORO1C/MINK1/SKAP1/PIK3R1/PEAK1	31
BP	GO:0009411	response to UV	35/2242	146/18800	3.61706e-05	0.00218687	0.00175789	SIRT1/MME/ATR/RHBDD1/PBK/CCAR2/POLK/EIF2S1/MSH2/PARP1/CASP9/MMP2/RUVBL2/SPRTN/ERCC5/BAK1/ERCC4/ERCC6/CCND1/CIRBP/XPA/ZBTB1/NEDD4/INO80/NFATC4/MAP4K3/USP47/N4BP1/ERCC2/PRKAA1/PIK3R1/ERCC3/YY1/XPC/EGFR	35
BP	GO:0019221	cytokine-mediated signaling pathway	88/2242	486/18800	3.77723e-05	0.00223967	0.00180033	CXCL10/HIF1A/NR1H3/SIRT1/CXCR4/STAT4/ACKR1/IRAK4/STAT6/TXK/CXCL9/BBS4/IL1R1/ZBP1/EXT1/ANGPT1/PTPRC/MED1/NKIRAS2/IL7R/CCR5/WBP1L/IL10RA/PRLR/AGPAT1/CSNK2B/RIPK1/SMAD4/RABGEF1/IL4R/CSF3R/CNOT7/CXCL12/BAD/FADD/FZD4/LEPR/F3/IFNGR2/IFNAR1/IL10RB/IRF5/ADIPOR2/TNFRSF1A/IL17RA/TRIM41/PIAS4/CDC37/JAK3/JAK2/PXDN/CD24/F2RL1/TICAM2/RPS6KA5/SPPL2A/DOK1/SOS1/LIMS1/NOTCH1/TNFSF13B/TNFSF11/PLCB1/YTHDF2/HCK/PTPN1…	88
BP	GO:0051017	actin filament bundle assembly	37/2242	158/18800	3.79203e-05	0.00223967	0.00180033	F11R/S1PR1/SYNPO2/BBS4/CCDC88A/MYOC/ROCK1/DLC1/TESK1/NEDD9/SPIRE1/PPM1F/ARHGEF5/CALD1/PAWR/HSP90B1/EPS8/SHANK3/TGFBR1/MARCKS/MICAL1/CGNL1/TPM1/TSC1/CDC42/WNT4/ABL1/RGCC/NRP1/FAM171A1/RDX/NF2/MYO1B/FHOD1/BAIAP2/TNFAIP1/PIK3R1	37
BP	GO:0071824	protein-DNA complex subunit organization	50/2242	237/18800	3.81551e-05	0.00223967	0.00180033	GTF2E1/TAF12/VPS72/ANP32E/CAND1/ACTR6/CENPC/TSPYL1/SHPRH/PSMC6/PSME4/CHRAC1/RAD51C/SUPT6H/MIS12/UBTF/TCF4/RRN3/ASF1B/CENPF/BDP1/DAXX/TAF8/HMGA1/TAF6/SRCAP/TAF5/KAT6A/KAT6B/NAP1L4/RSF1/NAP1L1/ARID2/BAZ2A/SMARCC2/ATF7IP/CHD1/SMARCA4/HMGB2/TSPYL4/ESR1/TBP/SET/RB1/TAF2/SMARCA5/PIH1D1/SOX9/BAZ1A/SETD2	50
BP	GO:0006367	transcription initiation from RNA polymerase II promoter	23/2242	80/18800	3.92734e-05	0.00225651	0.00181387	GTF2E1/TAF12/CAND1/PSMC6/GTF2F2/MED1/PPM1D/TAF4B/TAF8/TAF6/MAZ/TAF5/ERCC6/MED14/PAXIP1/ATF7IP/GTF2F1/ESR1/TBP/GTF2A1/MED4/TAF2/ERCC3	23
BP	GO:0051098	regulation of binding	70/2242	366/18800	3.97095e-05	0.00225651	0.00181387	HMOX1/PEX19/PYGO2/DDIT3/IGF1/EIF3D/EBF2/EIF2S1/ADNP/EIF3E/ANGPT1/PARP1/DHX9/NME1/ITGA2/ROCK1/BTAF1/TNKS/ITGA4/STK4/MEPCE/CSNK2B/SMAD4/SMAD2/PKD1/HDAC4/ERCC4/IDE/RSF1/DTX3L/ADAM15/NES/SMO/EIF4G1/LRP1/TDG/PPP2CA/NSD1/GTF2F1/CARM1/HMGB2/JAK2/TGFBR1/ZNF462/KLF4/PLCL2/STYX/TTBK2/NFATC4/CDC42/ABL1/DZIP1/RB1/TNFSF11/NRP1/MAPRE1/RIPK2/TRAF6/NUCKS1/PEX14/SPPL3/RAN/RALB/CBLB/ERCC2/SYMPK/MED25/SIN3A/NFKBIA/…	70
BP	GO:0009299	mRNA transcription	15/2242	41/18800	4.07316e-05	0.00225651	0.00181387	NR1H3/TAF12/C5AR1/SUPT6H/MED1/TAF4B/TAF8/TAF6/TAF5/THRB/TBP/ZBTB1/EPAS1/TAF2/DDX5	15
BP	GO:0048008	platelet-derived growth factor receptor signaling pathway	18/2242	55/18800	4.07407e-05	0.00225651	0.00181387	TIPARP/TXNIP/PDGFRA/MYO1E/PDGFC/PLEKHA1/F3/LRP1/PDGFRB/JAK2/ZFAND5/ABL1/NRP1/PTPN1/CBL/PTPN11/CBLB/IQGAP1	18
BP	GO:0046546	development of primary male sexual characteristics	34/2242	141/18800	4.08648e-05	0.00225651	0.00181387	KITLG/ACVR2A/CSDE1/SEMA3A/PDGFRA/ARID4A/SIX4/MSH2/FNDC3A/DHX37/ADGRG1/TMF1/NCOA4/MEA1/SMAD4/PLEKHA1/GFRA1/SF1/CCND1/ADAM15/PDGFRB/INSR/HMGB2/TGFBR1/ESR1/LHFPL2/WNT4/SDC1/TBC1D20/CBL/TGFB2/PATZ1/SOX9/LRP2	34
BP	GO:0018108	peptidyl-tyrosine phosphorylation	71/2242	373/18800	4.11611e-05	0.00225651	0.00181387	KITLG/ERBB3/IGF1/TXK/PDGFRA/ITK/PBK/SOCS4/ADNP/ANGPT1/CD3E/PTPRC/PDGFC/PECAM1/BTK/TESK1/TGFA/PRKCZ/PRLR/DDR1/NEDD9/DUSP22/YES1/BAZ1B/EPHB4/GFRA1/CNOT7/ERCC6/RET/EFNA1/ARHGEF2/TNFRSF1A/RAP2B/BANK1/PDGFRB/PPP2CA/INSR/JAK3/JAK2/NTRK2/IBTK/SH3BP5/FYN/CD24/MAP2K1/THBS4/GREM1/MERTK/PKDCC/ABL1/FLT1/FGR/NRP1/HCK/PTPN1/RIPK2/OSBP/WEE1/CBL/NF2/PTPN11/SH2B3/PTPN4/CBLB/AXL/CADM4/ERBB2/ITGB3/FES/PEAK1/EGFR	71
BP	GO:1903131	mononuclear cell differentiation	80/2242	433/18800	4.11627e-05	0.00225651	0.00181387	RORA/ITGB6/BCL6/DOCK10/SEMA4A/GON4L/CD2/STAT6/CLEC4E/XRCC6/ITK/ANXA1/VNN1/LOXL3/MSH2/CD3E/CD3G/PTPRC/MED1/IL7R/DNAJA3/BTK/SASH3/PTPN22/ZFP36L2/ITGA4/PRKCZ/IKZF3/IRF2BP2/BAK1/HDAC4/ARMC5/IL4R/INPP5D/HHEX/BAD/SYVN1/FADD/DOCK11/NKAP/HMGB3/LEPR/NOTCH2/ZBTB7B/PBX1/CDK6/NCAPH2/NDFIP1/JAK3/SH3RF1/TRPM2/PLCL2/F2RL1/ZBTB1/TSC1/MERTK/SOS1/WNT4/RC3H2/LRRC8A/ABL1/TNFSF13B/RIPK2/CHD7/ST3GAL1/ZBTB16/TRAF6/POU2…	80
BP	GO:0044089	positive regulation of cellular component biogenesis	89/2242	494/18800	4.14279e-05	0.00225651	0.00181387	ATR/RAB3GAP1/SEMA4A/SETDB1/CAND1/SYNPO2/G3BP1/PSMC6/BBS4/CCDC88A/ADNP/RAB3GAP2/MYOC/CDH5/SNF8/MIEN1/ROCK1/SLF2/DDX3X/TFRC/CDK2/TESK1/MPHOSPH8/BAK1/EEF2K/PPP1R35/EPS8L2/ATG2A/CDC42EP2/DOCK11/PPM1F/FNBP1L/ARHGEF5/RALA/EIF4G1/PIK3CA/EPS8/ATF7IP/HTT/NCK1/DNMT1/DNM2/CNOT6/TGFBR1/NTRK2/ESR1/SNX9/F2RL1/APC/TPM1/NIN/ARF6/TSC1/PINK1/RHOQ/LIMS1/CDC42/WNT4/ACTR2/SDC1/ABL1/DZIP1/PAN3/RGCC/NRP1/HCK/MAPRE1/CKA…	89
BP	GO:0051983	regulation of chromosome segregation	25/2242	91/18800	4.28948e-05	0.00231555	0.00186133	PUM1/CDC23/IK/ZWILCH/BUB1B/NSMCE2/ANAPC7/ZNF207/PSMG2/CENPF/DYNC1LI1/ZWINT/CDC16/TACC3/APC/RCC2/PUM2/RB1/CSNK2A1/NUMA1/HNRNPU/CHFR/CSNK2A2/CDC27/TRIP13	25
BP	GO:0120032	regulation of plasma membrane bounded cell projection assembly	43/2242	195/18800	4.39242e-05	0.00233192	0.00187448	ICAM1/BBS4/CCDC88A/MIEN1/TESK1/TBC1D7/DAAM2/PPP1R35/EPS8L2/CDC42EP2/DOCK11/FNBP1L/RALA/PIK3CA/TBC1D30/EPS8/HTT/DNM2/TRPM2/KANK1/TGFBR1/RAB5A/F2RL1/APC/SYNE2/ARF6/RCC2/RHOQ/CDC42/ACTR2/DZIP1/IFT88/NRP1/GDI2/RDX/AGRN/CORO1C/NDEL1/NCKAP1/PIK3R1/MYO10/ATG3/CYFIP1	43
BP	GO:0001701	in utero embryonic development	73/2242	387/18800	4.39694e-05	0.00233192	0.00187448	HIF1A/MBNL1/WNT2/IGF1/PKD2/PDGFRA/APBA3/MYO1E/FUT8/MSH2/ANGPT1/C2CD3/ZBED6/MFN2/EDNRA/ZNF830/SUPT6H/MED1/NMT1/RRN3/ASF1B/STK4/BYSL/TAF8/MIB1/SMAD4/SMAD2/PKD1/ARMC5/ADCY9/SH3PXD2A/POLB/BMPR1A/TET1/ST14/NOTCH2/OTUD7B/SMO/TBL1XR1/SKIL/YTHDC1/PCDH12/KEAP1/ZFAND5/TGFBR1/KLF4/LATS1/MAP2K1/ADAM10/BIRC6/EPAS1/ENDOG/NOTCH1/SOX18/ZNF335/CHD7/TRAF6/HINFP/ALS2/ELF3/FBXW8/TCTN1/ERCC2/NLE1/NDEL1/FLCN/RUNDC1/PL…	73
BP	GO:0048015	phosphatidylinositol-mediated signaling	40/2242	177/18800	4.47012e-05	0.00235012	0.00188911	SIRT1/PI4KB/ERBB3/IGF1/PDGFRA/ANGPT1/MYOC/PDGFC/PTEN/CA8/MAZ/NLRC3/PLEKHA1/PLCB3/PIK3CA/EXOC1/PTPN13/PDGFRB/PIP5K1C/INSR/PIK3R2/JAK2/NTRK2/PLCL2/F2RL1/NEDD4/PLCB2/FLT1/FGR/PLCB1/PLCB4/PREX2/CBL/TGFB2/PIK3CD/SOX9/ERBB2/PLCD3/PIK3R1/EGFR	40
BP	GO:0006446	regulation of translational initiation	23/2242	81/18800	4.87238e-05	0.00253952	0.00204136	BZW1/CSDE1/EIF2S1/GLE1/EIF3E/PPP1R15A/DDX3X/MTIF2/EIF4G3/EIF1B/CTIF/EIF4EBP2/EIF4G1/BANK1/NCK1/EIF5B/YTHDF2/EIF3H/YTHDF3/AGO2/PAIP1/EIF5/RBM4	23
BP	GO:0033674	positive regulation of kinase activity	86/2242	476/18800	4.99581e-05	0.0025783	0.00207254	KITLG/CCNT1/SIRT1/VAV3/ERBB3/IGF1/XRCC6/PKD2/PDGFRA/CCDC88A/ADNP/ANGPT1/PTPRC/PDGFC/ADAM9/DDX3X/PDE5A/TGFA/STK4/PRKCZ/PRLR/DAXX/DDR1/NEDD9/TAOK2/PKD1/EMP2/EPHB4/BMPR1A/ERCC6/RET/BAD/CCND1/FZD4/EFNA1/ARHGEF5/DVL3/PIK3CA/OSBPL8/DAZAP2/TIGAR/MOB1B/PDGFRB/PPP2CA/PRRC1/MOB3A/INSR/MOB3B/JAK2/NTRK2/TPD52L1/CD24/TAB2/SNX9/MAP2K1/PARP16/THBS1/GREM1/MERTK/PINK1/CDC42/ABL1/FLT1/TNFSF11/RGCC/FGR/PTPN1/TRAF6/…	86
BP	GO:0035966	response to topologically incorrect protein	37/2242	160/18800	5.05623e-05	0.0025783	0.00207254	HSPA13/RHBDD1/HERPUD2/CREB3L2/DDIT3/ERMP1/UFL1/EIF2S1/YOD1/MFN2/PPP1R15A/CREBRF/STC2/DNAJB12/MBTPS2/HERPUD1/DAXX/BAG6/BAK1/TBL2/NGLY1/CCND1/TM7SF3/NCK1/PARP16/ERO1A/THBS4/THBS1/TMTC4/UGGT2/HSPH1/PTPN1/EDEM3/DERL3/DNAJC10/PIK3R1/UGGT1	37
BP	GO:0018394	peptidyl-lysine acetylation	41/2242	184/18800	5.08836e-05	0.0025783	0.00207254	SIRT1/MSL2/TAF12/PYGO2/VPS72/ING4/RUVBL2/MSL1/KANSL1/BAG6/NAA50/BRPF3/SMAD4/ESCO1/TAF6/GLYR1/SRCAP/TAF5/KAT6A/KAT6B/MSL3/PRKAA2/PAXIP1/YEATS2/CLOCK/JADE2/MLLT1/DIP2A/RPS6KA5/SET/PHF20/TAF2/PHF20L1/BRD7/CTCF/SPHK2/PIH1D1/FLCN/PRKAA1/SIN3A/TADA3	41
BP	GO:0030968	endoplasmic reticulum unfolded protein response	22/2242	76/18800	5.11737e-05	0.0025783	0.00207254	HERPUD2/CREB3L2/DDIT3/ERMP1/UFL1/EIF2S1/YOD1/PPP1R15A/STC2/MBTPS2/HERPUD1/BAK1/TBL2/CCND1/NCK1/PARP16/ERO1A/TMTC4/PTPN1/DERL3/DNAJC10/PIK3R1	22
BP	GO:0071103	DNA conformation change	27/2242	103/18800	5.32424e-05	0.00263861	0.00212102	HNRNPA2B1/SSBP1/RECQL/XRCC6/G3BP1/ANXA1/GTF2F2/DHX9/CHD9/RUVBL2/FANCM/DDX3X/RAD54L2/HMGA1/HHEX/HMGB3/TOP3B/MCM5/CHD1/HMGB2/ASCC3/ABL1/SETX/CHD7/CHTF8/ERCC2/ERCC3	27
BP	GO:0018212	peptidyl-tyrosine modification	71/2242	376/18800	5.368e-05	0.00263861	0.00212102	KITLG/ERBB3/IGF1/TXK/PDGFRA/ITK/PBK/SOCS4/ADNP/ANGPT1/CD3E/PTPRC/PDGFC/PECAM1/BTK/TESK1/TGFA/PRKCZ/PRLR/DDR1/NEDD9/DUSP22/YES1/BAZ1B/EPHB4/GFRA1/CNOT7/ERCC6/RET/EFNA1/ARHGEF2/TNFRSF1A/RAP2B/BANK1/PDGFRB/PPP2CA/INSR/JAK3/JAK2/NTRK2/IBTK/SH3BP5/FYN/CD24/MAP2K1/THBS4/GREM1/MERTK/PKDCC/ABL1/FLT1/FGR/NRP1/HCK/PTPN1/RIPK2/OSBP/WEE1/CBL/NF2/PTPN11/SH2B3/PTPN4/CBLB/AXL/CADM4/ERBB2/ITGB3/FES/PEAK1/EGFR	71
BP	GO:1902903	regulation of supramolecular fiber organization	71/2242	376/18800	5.368e-05	0.00263861	0.00212102	F11R/S1PR1/SYNPO2/BBS4/CCDC88A/MYOC/ARFIP1/CDH5/ROCK1/DLC1/MID1/TESK1/DAAM2/SMAD4/CXCL12/SPTBN2/CDC42EP2/MID1IP1/PPM1F/KANK4/ARHGEF2/ARHGEF5/AEBP1/PIK3CA/EPS8/FKBP4/SHANK3/NCK1/KANK3/MAP1S/KANK1/TGFBR1/GSN/LATS1/SNX9/F2RL1/APC/CGNL1/TPM1/NIN/ARF6/TTBK2/TSC1/SPTBN1/CDC42/WNT4/ABL1/RB1/RGCC/NRP1/SVIL/HCK/MAPRE1/ARFGEF1/CKAP5/NUMA1/RDX/NF2/CLIP1/KATNB1/FHOD1/BAIAP2/TAOK1/SSH2/FLII/NCKAP1/PIK3R1/CYFI…	71
BP	GO:0032835	glomerulus development	20/2242	66/18800	5.42578e-05	0.00264551	0.00212656	PDGFRA/MYO1E/MPV17/EXT1/ANGPT1/EDNRA/PECAM1/ACTA2/NID1/RET/NOTCH2/PDGFRB/NOTCH3/CD24/CFLAR/NOTCH1/SULF2/CD34/FOXJ1/IQGAP1	20
BP	GO:0006413	translational initiation	30/2242	120/18800	5.54585e-05	0.00268242	0.00215623	EIF2A/BZW1/CSDE1/EIF3D/EIF2S1/GLE1/EIF3E/ABCE1/EIF2B1/PPP1R15A/EIF1AD/DDX3X/EIF1AX/MTIF2/EIF4G3/EIF1B/CTIF/EIF4EBP2/EIF4G1/BANK1/SLBP/NCK1/EIF5B/YTHDF2/EIF3H/YTHDF3/AGO2/PAIP1/EIF5/RBM4	30
BP	GO:0034620	cellular response to unfolded protein	26/2242	98/18800	5.83154e-05	0.00279822	0.00224931	HSPA13/RHBDD1/HERPUD2/CREB3L2/DDIT3/ERMP1/UFL1/EIF2S1/YOD1/PPP1R15A/STC2/MBTPS2/HERPUD1/DAXX/BAK1/TBL2/CCND1/TM7SF3/NCK1/PARP16/ERO1A/TMTC4/PTPN1/DERL3/DNAJC10/PIK3R1	26
BP	GO:0030518	intracellular steroid hormone receptor signaling pathway	29/2242	115/18800	6.18749e-05	0.00294564	0.00236781	SIRT1/CALR/UFL1/VPS18/PARP1/NR3C2/MED1/TMF1/NCOA4/UFSP2/DAXX/FKBP4/DDX17/CLOCK/NR3C1/CARM1/SMARCA4/JAK2/LATS1/ESR1/NEDD4/PMEPA1/UBR5/CNOT9/DDX5/PLPP1/ZNF366/FOXP1/TADA3	29
BP	GO:0070849	response to epidermal growth factor	16/2242	47/18800	6.29936e-05	0.00297546	0.00239179	ZFP36/MED1/ZFP36L2/DUSP22/CFLAR/PLCG1/NCL/PTPN11/BAIAP2/SOX9/COL1A1/PPP1R9B/ERBB2/STAT5B/IQGAP1/EGFR	16
BP	GO:0000956	nuclear-transcribed mRNA catabolic process	30/2242	121/18800	6.54446e-05	0.0030653	0.002464	CSDE1/TTC37/SECISBP2/DCP2/UPF2/EIF3E/DHX9/ZFP36/DCP1A/CNOT8/ZFP36L2/CTIF/CNOT7/DCP1B/TNRC6B/CNOT6/SAMD4A/NBAS/RC3H2/PNRC2/PAN3/XRN2/PABPC1/AGO2/HNRNPU/SMG7/SMG6/CASC3/DDX5/PAIP1	30
BP	GO:1905818	regulation of chromosome separation	21/2242	72/18800	6.66126e-05	0.0030653	0.002464	CDC23/IK/ZWILCH/BUB1B/NSMCE2/ANAPC7/ZNF207/PSMG2/CENPF/DYNC1LI1/ZWINT/CDC16/TACC3/APC/RB1/CSNK2A1/NUMA1/CHFR/CSNK2A2/CDC27/TRIP13	21
BP	GO:0060828	regulation of canonical Wnt signaling pathway	53/2242	261/18800	6.6831e-05	0.0030653	0.002464	LGR5/DDIT3/G3BP1/CCAR2/USP8/VPS35/RUVBL2/MKS1/RBMS3/TNKS/DDX3X/INVS/STK4/TNKS2/LIMD1/DAAM2/RSPO1/HHEX/FRAT1/ADGRA2/FZD4/FRMD8/TBL1X/AMER1/TBL1XR1/NFKB1/KANK1/RECK/WNK2/RNF146/LATS1/TLE3/APC/MCC/GREM1/USP34/NOTCH1/GID8/UBR5/FZD6/USP47/DKK3/SOX13/CCNYL1/TMEM9/PLEKHA4/TRPM4/SOX9/NLE1/COL1A1/OTULIN/GSKIP/EGFR	53
BP	GO:0061572	actin filament bundle organization	37/2242	162/18800	6.69235e-05	0.0030653	0.002464	F11R/S1PR1/SYNPO2/BBS4/CCDC88A/MYOC/ROCK1/DLC1/TESK1/NEDD9/SPIRE1/PPM1F/ARHGEF5/CALD1/PAWR/HSP90B1/EPS8/SHANK3/TGFBR1/MARCKS/MICAL1/CGNL1/TPM1/TSC1/CDC42/WNT4/ABL1/RGCC/NRP1/FAM171A1/RDX/NF2/MYO1B/FHOD1/BAIAP2/TNFAIP1/PIK3R1	37
BP	GO:0098813	nuclear chromosome segregation	57/2242	287/18800	6.91933e-05	0.00314543	0.00252842	RACGAP1/CENPC/CDC23/IK/RAB11A/ZWILCH/BUB1B/NUSAP1/NSMCE2/ANAPC7/RAD51C/ZNF207/MIS12/FANCM/CENPQ/PSMG2/SLF2/TNKS/CENPF/EHMT2/DYNC1LI1/BAG6/NAA50/ESCO1/BAZ1B/ERCC4/SMC3/ZWINT/EML3/STAG2/CDC16/SMC4/NCAPH2/PDS5A/TACC3/LATS1/APC/INO80/RCC2/CDC42/ACTR2/RB1/NCAPD3/NUMA1/HNRNPU/RAN/CHFR/SMARCA5/CHMP1A/KATNB1/CTCF/CHTF8/KPNB1/CDC27/NIPBL/TRIP13/DYNC1H1	57
BP	GO:0098732	macromolecule deacylation	32/2242	133/18800	7.10407e-05	0.00318487	0.00256012	SIRT1/BCL6/CCAR2/JDP2/RRP8/SUDS3/BRMS1/ABHD16A/HDAC4/MTA2/TBL1X/MSL3/PRKAA2/RBBP7/MIER1/PRMT6/ZBTB7B/YEATS2/TBL1XR1/BAZ2A/SPRED1/PINK1/ABHD12/LYPLA1/RCOR3/PRKD2/SPHK2/PRKAA1/NIPBL/SIN3A/PRKD1/TADA3	32
BP	GO:0048608	reproductive structure development	79/2242	433/18800	7.11144e-05	0.00318487	0.00256012	KITLG/HIF1A/SIRT1/TIPARP/MME/TNFAIP6/ACVR2A/CSDE1/SEMA3A/WNT2/CASP2/PKD2/PDGFRA/ANXA1/STC1/ARID4A/SIX4/MSH2/FNDC3A/DHX37/MMP2/ADGRG1/ZNF830/MED1/STC2/TMF1/SERPINB5/PTEN/PSAP/NCOA4/STK4/PRLR/MEA1/BAK1/SMAD4/PKD1/CCNF/PLEKHA1/GFRA1/SF1/CCND1/FZD4/ST14/NOTCH2/ADAM15/ASH1L/MMP19/FKBP4/ADAM19/PDGFRB/PCDH12/DAZAP1/INSR/HMGB2/TGFBR1/TNC/ESR1/MAP2K1/MERTK/BIRC6/EPAS1/WNT4/SDC1/NOTCH1/TBC1D20/CHD7/CBL/TGF…	79
BP	GO:0072006	nephron development	34/2242	145/18800	7.46528e-05	0.00331876	0.00266774	PKD2/PDGFRA/MYO1E/SIX4/MPV17/EXT1/ANGPT1/EDNRA/PECAM1/ACTA2/NUP133/NPNT/SEC61A1/SMAD4/PKD1/NID1/RET/NOTCH2/PBX1/SMO/PDGFRB/NOTCH3/CD24/CFLAR/GREM1/WNT4/NOTCH1/GZF1/LAMA5/SULF2/CD34/FOXJ1/SOX9/IQGAP1	34
BP	GO:0015931	nucleobase-containing compound transport	46/2242	218/18800	7.60236e-05	0.00335502	0.00269689	SLC35A5/HNRNPA2B1/HNRNPA1/POLDIP3/NUP43/SRSF7/GLE1/UPF2/DHX9/ZFP36/SUPT6H/SLC35B1/SLC25A19/EPG5/TNKS/NUP133/SLC35A2/NOL6/XPO5/RIPK1/HHEX/SLC25A4/THOC2/NUP50/YTHDC1/SLC25A36/SLBP/SLC35A4/SLC25A51/QKI/TSC1/XPO1/LRRC8A/NUP188/NUP214/AGFG1/CKAP5/NUP98/SIDT2/SMG7/RAN/NUP93/KIF5C/SMG6/KPNB1/SETD2	46
BP	GO:1901992	positive regulation of mitotic cell cycle phase transition	26/2242	100/18800	8.42709e-05	0.00363616	0.00292288	CDC23/ANXA1/RAB11A/NSMCE2/RRM1/ANAPC7/RAD51C/DDX3X/CDC7/ANKRD17/MEPCE/CCND1/CDC16/PBX1/EIF4G1/MDM2/LSM11/RCC2/RB1/RGCC/PLCB1/RDX/RPTOR/CDC27/SIN3A/EGFR	26
BP	GO:0008584	male gonad development	33/2242	140/18800	8.48432e-05	0.00363616	0.00292288	KITLG/ACVR2A/CSDE1/SEMA3A/PDGFRA/ARID4A/SIX4/MSH2/FNDC3A/DHX37/ADGRG1/TMF1/NCOA4/MEA1/SMAD4/PLEKHA1/GFRA1/SF1/CCND1/ADAM15/PDGFRB/INSR/HMGB2/TGFBR1/ESR1/WNT4/SDC1/TBC1D20/CBL/TGFB2/PATZ1/SOX9/LRP2	33
BP	GO:0007033	vacuole organization	41/2242	188/18800	8.48978e-05	0.00363616	0.00292288	RAB3GAP1/STX12/GABARAPL1/SYNPO2/SCARB2/VPS18/EXT1/RAB3GAP2/MFN2/VPS35/GAA/TBC1D14/CCDC115/EHMT2/SMURF1/ATG16L1/HPS1/HOOK3/CLN8/ATG2A/TMEM175/HOOK1/GNPTAB/RAB5A/SPG11/PINK1/UBXN2A/IFT88/LAPTM4B/RB1CC1/TMEM9/HPS4/ULK1/LRBA/RALB/VMP1/PHF23/ULK2/WDR45B/ATG3/ATG2B	41
BP	GO:0034976	response to endoplasmic reticulum stress	52/2242	257/18800	8.5857e-05	0.00363616	0.00292288	NR1H3/SIRT1/RHBDD1/HERPUD2/CREB3L2/TMTC3/DDIT3/CALR/ERMP1/UFL1/PSMC6/EIF2S1/YOD1/PPP1R15A/STC2/DNAJB12/AIFM1/DDX3X/MBTPS2/HERPUD1/FAM8A1/BAG6/BAK1/TBL2/ERLIN1/NGLY1/SYVN1/CCND1/PDIA4/EIF4G1/HSP90B1/NCK1/PIK3R2/UBE2G2/MAN1A1/PARP16/ERO1A/THBS4/SEL1L/THBS1/ABL1/SEC16A/TMTC4/UGGT2/PTPN1/EDEM3/DERL3/GORASP2/DNAJC10/PIK3R1/UGGT1/USP19	52
BP	GO:0106106	cold-induced thermogenesis	34/2242	146/18800	8.63349e-05	0.00363616	0.00292288	NR1H3/ELOVL6/CXCR4/DDIT3/STAT6/ARRDC3/EBF2/MFN2/PDGFC/IP6K1/NRDC/PRLR/IL4R/DOCK7/LEPR/ZBTB7B/ADIPOR2/LNPEP/JAK2/LAMA4/PLCL2/TLE3/APC/DIO2/EPAS1/LPIN1/NOTCH1/RB1/ACADL/FH/PGAM5/TRPV2/FLCN/DYNC1H1	34
BP	GO:0120161	regulation of cold-induced thermogenesis	34/2242	146/18800	8.63349e-05	0.00363616	0.00292288	NR1H3/ELOVL6/CXCR4/DDIT3/STAT6/ARRDC3/EBF2/MFN2/PDGFC/IP6K1/NRDC/PRLR/IL4R/DOCK7/LEPR/ZBTB7B/ADIPOR2/LNPEP/JAK2/LAMA4/PLCL2/TLE3/APC/DIO2/EPAS1/LPIN1/NOTCH1/RB1/ACADL/FH/PGAM5/TRPV2/FLCN/DYNC1H1	34
BP	GO:0150116	NA	20/2242	68/18800	8.66038e-05	0.00363616	0.00292288	MYOC/ROCK1/PTEN/SLK/DLC1/DUSP22/PPM1F/ARF6/THBS1/GREM1/TSC1/RCC2/LIMS1/WNT4/ABL1/NRP1/PTPRA/CORO1C/PIK3R1/PEAK1	20
BP	GO:0046661	male sex differentiation	37/2242	164/18800	8.79466e-05	0.00366707	0.00294773	KITLG/ACVR2A/CSDE1/SEMA3A/PDGFRA/ARID4A/SIX4/MSH2/FNDC3A/DHX37/ADGRG1/TMF1/NCOA4/MEA1/SMAD4/PLEKHA1/GFRA1/BMPR1A/SF1/CCND1/ADAM15/FKBP4/PDGFRB/INSR/HMGB2/TGFBR1/ESR1/LHFPL2/WNT4/SDC1/TBC1D20/CBL/TGFB2/PATZ1/SOX9/LRP2/STAT5B	37
BP	GO:0016049	cell growth	86/2242	484/18800	9.14955e-05	0.00378892	0.00304567	SIRT1/BCL6/CXCR4/NRP2/SEMA4A/SEMA3A/SEMA3C/IGF1/ING4/DDX49/CCAR2/RAB11A/NDRG3/ADNP/EXT1/EDNRA/FBLN5/GOLGA4/DDX3X/USP9X/RPS6KA3/ITGA4/PRKCZ/SEMA3G/BAP1/DDR1/SMAD4/MEX3C/TAOK2/SMURF1/BRAT1/CXCL12/RBBP7/ADAM15/EIF4G1/RAB21/PDLIM5/PPP2CA/DNM2/SMARCA4/EXTL3/TGFBR1/TNC/SPG11/ADAM10/NIN/INO80/GREM1/CDC42/ITSN2/ABL1/ANAPC2/RPS6KA1/DCLK1/RB1/NRP1/SLC23A2/CSNK2A1/USP47/TEAD1/TGFB2/CLSTN1/KDM2B/ULK1/WFDC1/S…	86
BP	GO:0031668	cellular response to extracellular stimulus	50/2242	245/18800	9.29064e-05	0.00380223	0.00305638	HMOX1/SIRT1/HNRNPA1/NUAK1/GABARAPL1/EIF2S1/POSTN/ADNP/RRP8/FOLR2/GLRX2/PTPRC/CD68/MED1/LAMP2/AIFM1/ITGA4/PPM1D/EHMT2/NPRL3/TBL2/RRAGC/ERCC6/PRKAA2/TRIM24/EIF4G1/SLC38A2/SREBF2/JMY/TSC1/WNT4/KLF10/PLEC/CBL/SIK2/XPR1/GLUL/GCN1/ULK1/RALB/AXL/RPTOR/MYBBP1A/FLCN/COL1A1/PPP1R9B/WDR45B/PRKAA1/FES/PRKD1	50
BP	GO:0035601	protein deacylation	31/2242	129/18800	9.37037e-05	0.00380223	0.00305638	SIRT1/BCL6/CCAR2/JDP2/RRP8/SUDS3/BRMS1/HDAC4/MTA2/TBL1X/MSL3/PRKAA2/RBBP7/MIER1/PRMT6/ZBTB7B/YEATS2/TBL1XR1/BAZ2A/SPRED1/PINK1/ABHD12/LYPLA1/RCOR3/PRKD2/SPHK2/PRKAA1/NIPBL/SIN3A/PRKD1/TADA3	31
BP	GO:2001022	positive regulation of response to DNA damage stimulus	31/2242	129/18800	9.37037e-05	0.00380223	0.00305638	SIRT1/ATR/VPS72/ING4/CCAR2/BCLAF1/PARP1/DHX9/RUVBL2/SLF2/BABAM1/SMCHD1/SPIRE1/MMS19/NSMCE4A/ERCC6/KMT5B/DTX3L/PAXIP1/SKIL/ARID2/TIGAR/PIAS4/SPRED1/ACTR2/ENDOG/NACC2/KMT5C/PLA2R1/DDX5/EGFR	31
BP	GO:1903362	regulation of cellular protein catabolic process	52/2242	258/18800	9.52946e-05	0.00384101	0.00308754	PSMD14/PSMC2/TMTC3/ECSCR/PBK/CCAR2/UFL1/PSMC6/SOCS4/ATRAID/VPS35/TMF1/PTEN/CDK2/HERPUD1/RYBP/BAG6/PKD1/SMURF1/USP7/CTSC/OPHN1/AMER1/EFNA1/MDM2/LRP1/FBXL5/KEAP1/SH3RF1/RGP1/RAD23B/LATS1/STYX/ARIH1/PINK1/XPO1/RNF144A/CSNK2A1/LAPTM4B/RNF19A/EIF3H/RDX/FBXW8/CHFR/N4BP1/CSNK2A2/LRP2/RNF180/FURIN/MAP1A/USP19/ARIH2	52
BP	GO:0010720	positive regulation of cell development	58/2242	297/18800	9.76132e-05	0.00390841	0.00314172	HIF1A/MME/CXCR4/F11R/WNT2/PDE3A/CALR/RFX3/UFL1/RAB11A/ADNP/MYOC/CDH5/GOLGA4/PDE5A/TESK1/TLR2/NEDD9/SRRT/EEF2K/CXCL12/RET/BAD/SMO/SYNJ1/RAB21/NAP1L1/SKIL/SHANK3/FAIM/DNM2/FZD3/DOCK5/NTRK2/MAP2K1/NIN/LIMS1/CDC42/ACTR2/ABL1/NOTCH1/ANAPC2/TNFSF11/NRP1/ZNF335/CAPRIN1/SPEN/PLXNA2/FBXW8/BAIAP2/LRP2/PAFAH1B1/NDEL1/TRPV2/CYFIP1/GPR68/DICER1/PARP6	58
BP	GO:0044409	entry into host	35/2242	153/18800	0.000100443	0.0039168	0.00314847	ITGB6/TRIM59/CXCR4/F11R/EPS15/SCARB2/ICAM1/FUCA2/VPS18/MRC1/SLC52A2/ITGA2/CCR5/CAV2/TFRC/TRIM26/IDE/MID2/ITGB7/INSR/TRIM14/GSN/SNX3/KPNA3/NRP1/WWP1/UVRAG/CBL/XPR1/SCARB1/AXL/PVR/NECTIN2/ITGB3/EGFR	35
BP	GO:1990845	adaptive thermogenesis	36/2242	159/18800	0.000100731	0.0039168	0.00314847	NR1H3/ELOVL6/CXCR4/DDIT3/STAT6/ARRDC3/EBF2/MFN2/PDGFC/IP6K1/NRDC/PRLR/IL4R/SLC25A4/DOCK7/LEPR/ZBTB7B/ADIPOR2/LNPEP/JAK2/LAMA4/PLCL2/TLE3/APC/DIO2/EPAS1/LPIN1/NOTCH1/RB1/ACADL/HNRNPU/FH/PGAM5/TRPV2/FLCN/DYNC1H1	36
BP	GO:0031330	negative regulation of cellular catabolic process	53/2242	265/18800	0.000101198	0.0039168	0.00314847	HMOX1/RUBCN/CSDE1/PBK/CCAR2/SECISBP2/ATRAID/DHX9/VPS35/ZFP36/ROCK1/PTPN22/TBC1D14/IL10RA/EHMT2/TIMP4/RYBP/BAG6/USP7/OPHN1/NRBP2/LEPR/EFNA1/EIF4G1/PIK3CA/TIGAR/CIRBP/ELAVL1/MTMR9/RGP1/TAB2/STYX/HERC1/TSC1/PINK1/NBAS/CSNK2A1/LAPTM4B/PABPC1/EIF3H/MTMR2/MAPKAPK2/HNRNPU/TRAF5/USP30/N4BP1/CSNK2A2/USP36/PHF23/PAIP1/FURIN/MAP1A/USP19	53
BP	GO:0061157	mRNA destabilization	24/2242	90/18800	0.000101347	0.0039168	0.00314847	PUM1/CSDE1/METTL14/DCP2/DHX9/ZFP36/DCP1A/ROCK1/CNOT8/ZFP36L2/GIGYF2/CNOT7/DCP1B/TNRC6B/CNOT6/SAMD4A/RC3H2/PAN3/YTHDF2/PABPC1/YTHDF3/AGO2/HNRNPU/PAIP1	24
BP	GO:0006476	protein deacetylation	29/2242	118/18800	0.00010171	0.0039168	0.00314847	SIRT1/BCL6/CCAR2/JDP2/RRP8/SUDS3/BRMS1/HDAC4/MTA2/TBL1X/MSL3/PRKAA2/RBBP7/MIER1/PRMT6/ZBTB7B/YEATS2/TBL1XR1/BAZ2A/SPRED1/PINK1/RCOR3/PRKD2/SPHK2/PRKAA1/NIPBL/SIN3A/PRKD1/TADA3	29
BP	GO:0008286	insulin receptor signaling pathway	29/2242	118/18800	0.00010171	0.0039168	0.00314847	SIRT1/FOXO4/CAV2/PRKCZ/PRKCB/IDE/EIF4EBP2/ZBTB7B/PIK3CA/OSBPL8/TNS2/NCK1/INSR/PIK3R2/KANK1/SLC39A14/APC/RHOQ/PTPRA/PTPN1/SIK2/NUCKS1/PTPN11/GAB1/BAIAP2/NDEL1/PRKAA1/PIK3R1/APPL1	29
BP	GO:0009755	hormone-mediated signaling pathway	41/2242	190/18800	0.000108701	0.00415954	0.00334359	NR1H3/SIRT1/LGR5/NR2C1/CALR/UFL1/VPS18/PARP1/NR3C2/MED1/TMF1/NCOA4/PRCP/UFSP2/PRLR/DAXX/CSNK2B/THRB/NR1D2/ADIPOR2/FKBP4/DDX17/CLOCK/NR3C1/CARM1/SMARCA4/JAK2/LATS1/ESR1/NEDD4/PMEPA1/ASIP/UBR5/CNOT9/PTPN11/DDX5/PLPP1/ZNF366/FOXP1/TADA3/APPL1	41
BP	GO:0006360	transcription by RNA polymerase I	17/2242	54/18800	0.000114431	0.00435127	0.00349771	WDR43/UBTF/POLR1C/RRN3/ERCC6/PHF8/BAZ2A/SMARCA4/IPPK/POLR1A/RASL11A/NCL/MAF1/ERCC2/PIH1D1/ERBB2/ERCC3	17
BP	GO:0030705	cytoskeleton-dependent intracellular transport	42/2242	197/18800	0.000119948	0.00453252	0.00364341	HIF1A/MYO1E/CCDC88A/DYNC2H1/PRKCZ/TUBB/BLOC1S5/KIF13A/MYO5B/TRAF3IP1/BICDL2/CCDC186/HOOK3/RPGR/HOOK1/FNBP1L/COPG2/RAB21/HTT/MYO1F/MAP1S/SPG11/SYNE2/CDC42/IFT88/ARHGAP21/KIF3B/RAB6A/HNRNPU/PEX14/KIF1B/TRAK2/MYO1B/HSBP1/ACTN4/KIF5C/PAFAH1B1/NDEL1/MYO10/DYNC1H1/MAP1A/FYCO1	42
BP	GO:0042147	retrograde transport, endosome to Golgi	24/2242	91/18800	0.000122286	0.00459216	0.00369135	TBC1D23/ARL1/SNX1/HEATR5B/GCC2/ARFIP1/VPS35/CLTC/VPS52/EVI5/TBC1D14/RBSN/USP7/GBF1/BET1L/ERC1/SNX2/TRAPPC10/RGP1/SNX3/ATP9A/RAB6A/UBE2O/SPAG9	24
BP	GO:0090092	regulation of transmembrane receptor protein serine/threonine kinase signaling pathway	53/2242	267/18800	0.000123835	0.00461593	0.00371045	FKBP8/SIRT1/TNFAIP6/ACVR2A/TRIM33/LRG1/PARP1/CDH5/CAV2/NPNT/VEPH1/CSNK2B/SMAD4/SMAD2/TWSG1/SMURF1/VASN/BMPR1A/NOTCH2/NRROS/CHRD/SKIL/LRP1/STRAP/UBE2D3/FSTL3/DNM2/JAK2/TGFBR1/CD109/LATS1/FBN1/RNF111/THBS1/SPRED1/GREM1/NEO1/LTBP1/CRIM1/ENG/ABL1/NOTCH1/ADAMTSL2/PMEPA1/NUMA1/DKK3/TGFB2/GLG1/NUP93/LTBP4/UBE2O/LRP2/FLCN	53
BP	GO:0006260	DNA replication	55/2242	280/18800	0.000124445	0.00461593	0.00371045	BCL6/ATR/ZBTB38/TOPBP1/NFIA/ORC5/SSBP1/RECQL/ING4/POLK/CCDC88A/CHRAC1/RRM1/DHX9/RFWD3/RUVBL2/ZNF830/FANCM/DNAJA3/NOC3L/CDC7/CDK2/ANKRD17/EHMT2/BRPF3/HMGA1/ESCO1/SMC3/POLB/NFRKB/RBBP7/NAP1L1/MCM5/PDS5A/BOD1L1/JADE2/PPP2CA/NFIB/REV3L/INO80/CDC42/LPIN1/CIZ1/SET/ENDOG/DTD1/TONSL/NUCKS1/SMARCA5/CHTF8/TNFAIP1/SIN3A/YY1/BAZ1A/EGFR	55
BP	GO:0045740	positive regulation of DNA replication	14/2242	40/18800	0.000127696	0.00470761	0.00378415	SSBP1/DHX9/CDC7/CDK2/BRPF3/INO80/CDC42/LPIN1/CIZ1/ENDOG/SMARCA5/TNFAIP1/BAZ1A/EGFR	14
BP	GO:0002822	regulation of adaptive immune response based on somatic recombination of immune receptors built from immunoglobulin superfamily domains	38/2242	173/18800	0.000129343	0.00471088	0.00378678	BCL6/STAT6/HAVCR2/ANXA1/STX7/IL1R1/LOXL3/MSH2/PLA2G4A/PTPRC/SUPT6H/IL7R/AZGP1/BTK/SASH3/TFRC/PRKCZ/DUSP22/IL4R/FADD/KMT5B/ZBTB7B/PAXIP1/AHR/NDFIP1/JAK3/ZBTB1/RC3H2/CARD9/TNFSF13B/RIPK2/TRAF6/PVR/NECTIN2/TRPM4/KMT5C/FOXJ1/TP53BP1	38
BP	GO:0051650	establishment of vesicle localization	38/2242	173/18800	0.000129343	0.00471088	0.00378678	TBC1D23/CEP19/RAB11A/BBS4/MYO1E/SNF8/TRIP11/IKBKG/TESK1/ITGA4/PRKCZ/BLOC1S5/KIF13A/MYO5B/BICDL2/GBF1/CCDC186/FNBP1L/SYNJ1/HTT/MYO1F/DNM2/SPG11/PINK1/SDC1/SEC16A/KIF3B/ASIP/ATP9A/TRAK2/MYO1B/ACTN4/KIF5C/PAFAH1B1/NDEL1/DYNC1H1/FYCO1/PDCD6IP	38
BP	GO:0007034	vacuolar transport	35/2242	155/18800	0.00013214	0.00478395	0.00384552	SCARB2/VPS13A/VPS18/VIPAS39/GCC2/VPS35/SNF8/VPS52/EPG5/PSAP/NCOA4/LAMP2/VAMP7/RBSN/KIF13A/SMURF1/HOOK3/GAK/HOOK1/DTX3L/SNX27/LRP1/GNPTAB/ZFYVE16/NDFIP1/IGF2R/NEDD4/PINK1/VPS36/SNX16/DENND3/VPS13D/ALS2/MON1B/CHMP1A	35
BP	GO:1901988	negative regulation of cell cycle phase transition	51/2242	255/18800	0.000135416	0.00487336	0.00391739	ATR/TOPBP1/CASP2/PKD2/IK/CCAR2/ZWILCH/BUB1B/MSH2/INTS7/RFWD3/ZNF830/ZNF207/PSMG2/PTEN/FOXO4/CDK2/BABAM1/ZFP36L2/CENPF/DYNC1LI1/PPP1R10/TAOK2/GIGYF2/ZWINT/ERCC6/CCND1/MDM2/CLOCK/KLF4/APC/FOXN3/NACC2/RB1/RGCC/RBL1/WEE1/USP47/HINFP/METTL13/PTPN11/CHFR/BRD7/RBL2/CRLF3/TAOK1/TRIP13/TP53BP1/GPR132/XPC/CTDSPL	51
BP	GO:0007548	sex differentiation	55/2242	281/18800	0.000137116	0.00490535	0.0039431	KITLG/SIRT1/TIPARP/TNFAIP6/ACVR2A/CSDE1/SEMA3A/CASP2/PDGFRA/ARID4A/SIX4/MSH2/FNDC3A/DHX37/MMP2/ADGRG1/ZNF830/TMF1/NCOA4/MEA1/BAK1/SMAD4/PKD1/PLEKHA1/GFRA1/BMPR1A/SF1/CCND1/FZD4/ADAM15/PBX1/MMP19/FKBP4/PDGFRB/INSR/HMGB2/DMRT2/TGFBR1/ESR1/LHFPL2/MERTK/WNT4/SDC1/TBC1D20/CHD7/CNOT9/CBL/TGFB2/PATZ1/PTPN11/AXL/SOX9/LRP2/STAT5B/NIPBL	55
BP	GO:0090287	regulation of cellular response to growth factor stimulus	60/2242	314/18800	0.000140291	0.0049894	0.00401067	FKBP8/XDH/HIF1A/SIRT1/TNFAIP6/TRIM33/LRG1/CDH5/ADAMTS12/CAV2/NPNT/VEPH1/PRKCB/SMAD4/SMAD2/TWSG1/SMURF1/VASN/HHEX/ADGRA2/FZD4/NOTCH2/NRROS/CHRD/SKIL/STRAP/UBE2D3/FSTL3/DNM2/CD109/LATS1/FBN1/CFLAR/NEDD4/RNF111/THBS1/SPRED1/GREM1/NEO1/LTBP1/CRIM1/WNT4/ENG/ABL1/NOTCH1/ADAMTSL2/PMEPA1/SULF2/PTPN1/NUMA1/DKK3/GLG1/LTBP4/CADM4/PRKD2/UBE2O/LRP2/FLCN/ITGB3/CYFIP1	60
BP	GO:0072012	glomerulus vasculature development	11/2242	27/18800	0.000141864	0.00501585	0.00403192	PDGFRA/ANGPT1/EDNRA/PECAM1/ACTA2/NOTCH2/PDGFRB/NOTCH3/CFLAR/NOTCH1/CD34	11
BP	GO:0060977	coronary vasculature morphogenesis	9/2242	19/18800	0.000144322	0.00503341	0.00404604	ARID2/SEC24B/PDGFRB/TGFBR1/SPRED1/NOTCH1/NRP1/LRP2/SETD2	9
BP	GO:0006354	DNA-templated transcription, elongation	22/2242	81/18800	0.000145155	0.00503341	0.00404604	CCNT1/CCAR2/LEO1/WDR43/GTF2F2/PAF1/SUPT6H/HEXIM1/NELFE/LARP7/ERCC6/ZNF326/GTF2F1/SCAF8/NELFCD/HNRNPU/CCNT2/SUPT5H/ERCC2/ERCC3/EAPP/SETD2	22
BP	GO:2000107	negative regulation of leukocyte apoptotic process	16/2242	50/18800	0.000145555	0.00503341	0.00404604	KITLG/HIF1A/BCL6/SLC39A10/IL7R/CCR5/DOCK8/CXCL12/FADD/EFNA1/JAK3/ST6GAL1/MERTK/ST3GAL1/AXL/FOXP1	16
BP	GO:0090311	regulation of protein deacetylation	18/2242	60/18800	0.000145691	0.00503341	0.00404604	SIRT1/BCL6/CCAR2/JDP2/RRP8/BRMS1/PRKAA2/PRMT6/ZBTB7B/YEATS2/SPRED1/PINK1/PRKD2/SPHK2/PRKAA1/NIPBL/PRKD1/TADA3	18
BP	GO:0031346	positive regulation of cell projection organization	64/2242	341/18800	0.000146533	0.00503373	0.0040463	DDX56/CREB3L2/SCARB2/RAB11A/BBS4/CCDC88A/ADNP/MIEN1/ITGA2/GOLGA4/EEF2K/PPP1R35/CXCL12/RET/EPS8L2/FZD4/CDC42EP2/DOCK11/FNBP1L/RALA/DVL3/PIK3CA/RAB21/SKIL/EPS8/HTT/NCK1/DNM2/TGFBR1/NTRK2/TMEM30A/FYN/SNX3/MAP2K1/F2RL1/APC/CFLAR/NIN/PROM2/RHOQ/CDC42/ACTR2/ABL1/SETX/ANAPC2/DZIP1/CAMK1D/NRP1/CAPRIN1/AGRN/PLXNA2/CORO1C/FBXW8/KATNB1/BAIAP2/PAFAH1B1/NDEL1/TRPV2/NCKAP1/PIK3R1/CYFIP1/FES/PRKD1/PARP6	64
BP	GO:0007178	transmembrane receptor protein serine/threonine kinase signaling pathway	68/2242	368/18800	0.000149615	0.0050962	0.00409651	FKBP8/SIRT1/ITGB6/PPM1L/TNFAIP6/ACVR2A/TRIM33/COL1A2/LRG1/FUT8/EXT1/PARP1/CDH5/ADAM9/USP9X/CAV2/NPNT/VEPH1/CSNK2B/DUSP22/SMAD4/SMAD2/TWSG1/SMURF1/VASN/BMPR1A/NOTCH2/NRROS/CHRD/SKIL/LRP1/BTBD11/STRAP/UBE2D3/LNPEP/FSTL3/DNM2/JAK2/TGFBR1/CD109/LATS1/FBN1/RNF111/THBS1/SPRED1/GREM1/NEO1/LTBP1/CRIM1/SPTBN1/ENG/ABL1/NOTCH1/ADAMTSL2/PMEPA1/NUMA1/DKK3/TGFB2/GLG1/NUP93/LTBP4/ZNF8/UBE2O/LRP2/FLCN/DDX5/FURIN…	68
BP	GO:0051236	establishment of RNA localization	36/2242	162/18800	0.00015025	0.0050962	0.00409651	ATR/HNRNPA2B1/HNRNPA1/POLDIP3/NUP43/SRSF7/GLE1/UPF2/DHX9/ZFP36/SUPT6H/TNKS/NUP133/NOL6/XPO5/HHEX/THOC2/NUP50/YTHDC1/SLBP/QKI/TSC1/XPO1/NUP188/NUP214/AGFG1/CKAP5/NUP98/SIDT2/SMG7/RAN/NUP93/KIF5C/SMG6/KPNB1/SETD2	36
BP	GO:0051168	nuclear export	35/2242	156/18800	0.000151143	0.0050962	0.00409651	HNRNPA2B1/HNRNPA1/POLDIP3/CALR/GLE1/UPF2/DHX9/ABCE1/SUPT6H/NUP133/NOL6/XPO5/PKD1/SMURF1/XPO6/HHEX/FRAT1/THOC2/DUSP16/RANGAP1/YTHDC1/STYX/TSC1/XPO1/NUP188/NUP214/AGFG1/SMG7/STRADB/PTPN11/RAN/NUP93/YWHAE/SMG6/SETD2	35
BP	GO:0031032	actomyosin structure organization	42/2242	199/18800	0.000151723	0.0050962	0.00409651	F11R/S1PR1/RACGAP1/PDGFRA/BBS4/TRPM7/SIX4/CCDC88A/MYOC/ROCK1/DLC1/TESK1/SMAD4/PPM1F/ARHGEF5/PDGFRB/TGFBR1/EPB41L4B/EPB41L4A/CFLAR/CGNL1/TPM1/FRMD6/TSC1/RTKN/CDC42/WNT4/ABL1/RGCC/NRP1/NEBL/FAM171A1/PLEC/CSRP1/NF2/FHOD1/MYH14/TNFAIP1/FLII/PIK3R1/MEF2A/PDCD6IP	42
BP	GO:0070213	protein auto-ADP-ribosylation	7/2242	12/18800	0.000155883	0.00520701	0.00418559	TIPARP/PARP1/TNKS/PARP12/TNKS2/PARP16/PARP6	7
BP	GO:0051054	positive regulation of DNA metabolic process	52/2242	263/18800	0.000158252	0.00521746	0.00419399	SIRT1/CCT8/ATR/VPS72/HNRNPA2B1/SSBP1/HNRNPA1/STAT6/MSH2/PARP1/DHX9/PTPRC/RUVBL2/SLF2/TNKS/USP9X/CDC7/TFRC/CDK2/BABAM1/SMCHD1/TNKS2/PPP1R10/BRPF3/SPIRE1/USP7/MMS19/ERCC6/KMT5B/DTX3L/PAXIP1/ARID2/TIGAR/PDGFRB/KLF4/INO80/GREM1/CDC42/ACTR2/LPIN1/CIZ1/ENDOG/RGCC/SMARCA5/CHTF8/ERCC2/PRKD2/KMT5C/TNFAIP1/TP53BP1/BAZ1A/EGFR	52
BP	GO:0016575	histone deacetylation	25/2242	98/18800	0.000158785	0.00521746	0.00419399	SIRT1/BCL6/JDP2/RRP8/SUDS3/BRMS1/HDAC4/MTA2/TBL1X/MSL3/RBBP7/MIER1/PRMT6/ZBTB7B/YEATS2/TBL1XR1/BAZ2A/PINK1/RCOR3/PRKD2/SPHK2/NIPBL/SIN3A/PRKD1/TADA3	25
BP	GO:0150115	NA	25/2242	98/18800	0.000158785	0.00521746	0.00419399	MYOC/ITGA2/ROCK1/PTEN/SLK/DLC1/LAMC1/COL17A1/DUSP22/TAOK2/PPM1F/ARF6/THBS1/GREM1/TSC1/RCC2/LIMS1/WNT4/ABL1/NRP1/PTPRA/PLEC/CORO1C/PIK3R1/PEAK1	25
BP	GO:0035023	regulation of Rho protein signal transduction	23/2242	87/18800	0.000161452	0.00526654	0.00423344	BCL6/F11R/F2RL2/MYOC/ADGRG1/DLC1/ARHGEF3/EPS8L2/OPHN1/MCF2L/CDC42SE1/ARHGEF2/EPS8/PDGFRB/KANK1/F2RL1/ABL1/NRP1/KCTD10/TNFAIP1/FLCN/CCDC125/ARHGEF28	23
BP	GO:0007409	axonogenesis	77/2242	430/18800	0.000162021	0.00526654	0.00423344	S100B/NRP2/KLF7/SEMA4A/SEMA3A/SEMA3C/LAMA2/RAB11A/ADNP/EXT1/EDNRA/GOLGA4/PTEN/USP9X/MYCBP2/ITGA4/SEMA3G/SMAD4/LAMA3/TAOK2/EPHB4/CXCL12/RET/APLP2/OPHN1/ANOS1/XK/DOCK7/NOTCH2/EFNA1/SMO/RAB21/SKIL/SLC25A46/DNM2/NOTCH3/MAP1S/KIF13B/FZD3/NFIB/NTRK2/TMEFF1/FYN/UST/MAP2K1/SPG11/RPS6KA5/NIN/NEO1/SOS1/B3GNT2/ABL1/NOTCH1/ANAPC2/DCLK1/PARD3/NRP1/LAMA5/TSKU/ENAH/PLXNA2/ALS2/PTPN11/TCTN1/ULK1/KIF5C/BAIAP2/PAF…	77
BP	GO:0031507	heterochromatin assembly	20/2242	71/18800	0.000167084	0.00540209	0.0043424	SIRT1/SETDB1/RRP8/ZNF445/CDK2/MPHOSPH8/PPM1D/SMCHD1/TET1/PHF8/PIK3CA/BAZ2A/ATF7IP/FAM172A/DNMT1/DNMT3A/RB1/ASIP/CTCF/SIN3A	20
BP	GO:0030111	regulation of Wnt signaling pathway	63/2242	336/18800	0.000169122	0.00543889	0.00437198	LGR5/DDIT3/G3BP1/CCAR2/USP8/VPS35/RUVBL2/MKS1/RBMS3/TNKS/DDX3X/INVS/STK4/TLR2/TNKS2/LIMD1/DAAM2/RSPO1/HHEX/FRAT1/ADGRA2/FZD4/FRMD8/TBL1X/AMER1/TBL1XR1/LRP1/NFKB1/PPP2CA/SMARCA4/KANK1/RECK/WNK2/RNF146/SNX3/LATS1/TLE3/APC/MCC/GREM1/NFATC4/USP34/ABL1/NOTCH1/GID8/CSNK2A1/SULF2/UBR5/FZD6/TSKU/USP47/DKK3/SOX13/CCNYL1/TMEM9/PLEKHA4/TRPM4/SOX9/NLE1/COL1A1/OTULIN/GSKIP/EGFR	63
BP	GO:0007179	transforming growth factor beta receptor signaling pathway	42/2242	200/18800	0.000170302	0.00544786	0.0043792	SIRT1/ITGB6/TRIM33/COL1A2/LRG1/FUT8/PARP1/CDH5/ADAM9/USP9X/CAV2/NPNT/VEPH1/DUSP22/SMAD4/SMAD2/TWSG1/SMURF1/VASN/BMPR1A/NRROS/SKIL/STRAP/DNM2/TGFBR1/CD109/LATS1/FBN1/RNF111/THBS1/SPRED1/LTBP1/ENG/ADAMTSL2/PMEPA1/DKK3/TGFB2/GLG1/LTBP4/FLCN/FURIN/APPL1	42
BP	GO:0006986	response to unfolded protein	32/2242	139/18800	0.000172371	0.00548502	0.00440906	HSPA13/RHBDD1/HERPUD2/CREB3L2/DDIT3/ERMP1/UFL1/EIF2S1/YOD1/MFN2/PPP1R15A/CREBRF/STC2/MBTPS2/HERPUD1/DAXX/BAK1/TBL2/CCND1/TM7SF3/NCK1/PARP16/ERO1A/THBS4/THBS1/TMTC4/HSPH1/PTPN1/EDEM3/DERL3/DNAJC10/PIK3R1	32
BP	GO:0030522	intracellular receptor signaling pathway	52/2242	264/18800	0.000174661	0.0055017	0.00442248	RORA/NR1H3/SIRT1/PUM1/NR2C1/CALR/UFL1/VPS18/ZCCHC3/PARP1/NR3C2/MED1/TMF1/NCOA4/PRCP/UFSP2/PTPN22/ANKRD17/CLPB/ERBIN/DAXX/RNF125/THRB/NR1D2/TRIM24/AHR/FKBP4/DDX17/CLOCK/NR3C1/CARM1/SMARCA4/JAK2/LATS1/ESR1/FAM120B/NEDD4/ASXL2/PUM2/PMEPA1/RIPK2/UBR5/TRAF6/CNOT9/ACTN4/DDX5/PLPP1/OTULIN/ZNF366/NFKBIA/FOXP1/TADA3	52
BP	GO:0048732	gland development	77/2242	431/18800	0.000174715	0.0055017	0.00442248	HMOX1/XDH/HIF1A/MTX1/PYGO2/SEMA3A/SEMA3C/WNT2/STAT6/PKD2/PDGFRA/ANXA1/SIX4/UPF2/EXT1/EDNRA/MMP2/NME1/MED1/ITGA2/SERPINB5/PTEN/PSAP/TGFA/HOXD9/PRLR/NOTCH4/DDR1/SMAD4/SMAD2/TWSG1/PKD1/ARMC5/POLB/BMPR1A/CAPN1/FADD/CCND1/IGSF3/NOTCH2/ZBTB7B/ASH1L/PBX1/SMO/PIK3CA/FKBP4/INSR/ZDHHC21/NFIB/JAK2/TGFBR1/TNC/SEC63/LATS1/ESR1/IGF2R/MAP2K1/ZBTB1/CFLAR/ARF6/CDC42/WNT4/ABL1/NOTCH1/RPS6KA1/TNFSF11/NRP1/LAMA5/RB1…	77
BP	GO:0046847	filopodium assembly	19/2242	66/18800	0.000176481	0.00552852	0.00444403	MIEN1/DAAM2/DOCK11/FNBP1L/RALA/FGD4/TRPM2/TGFBR1/RAB5A/ARF6/RHOQ/CDC42/SPATA13/NRP1/SRGAP2/AGRN/PPP1R9B/PIK3R1/MYO10	19
BP	GO:0002819	regulation of adaptive immune response	40/2242	188/18800	0.00017987	0.00560563	0.00450602	SIRT1/BCL6/STAT6/HAVCR2/ANXA1/STX7/IL1R1/LOXL3/MSH2/PLA2G4A/PTPRC/SUPT6H/IL7R/AZGP1/BTK/SASH3/TFRC/PRKCZ/DUSP22/IL4R/FADD/KMT5B/ZBTB7B/PAXIP1/AHR/NDFIP1/JAK3/ZBTB1/RC3H2/CARD9/TNFSF13B/RIPK2/TRAF6/PVR/NECTIN2/TRPM4/KMT5C/FOXJ1/SKAP1/TP53BP1	40
BP	GO:0031056	regulation of histone modification	38/2242	176/18800	0.000188125	0.00583284	0.00468866	SIRT1/BCL6/PYGO2/JDP2/RRP8/PAF1/RUVBL2/SUPT6H/NELFE/PARG/KANSL1/EHMT2/SMAD4/GLYR1/TET1/PRMT6/ZBTB7B/PAXIP1/YEATS2/NSD1/DNMT1/RPS6KA5/PINK1/SET/PHF20/ZNF335/UBR5/TRIP12/BRD7/CTCF/PRKD2/SPHK2/PIH1D1/FLCN/NIPBL/SIN3A/PRKD1/TADA3	38
BP	GO:0000422	autophagy of mitochondrion	23/2242	88/18800	0.000194241	0.00593122	0.00476773	HIF1A/GABARAPL1/MFN2/SLC25A4/ATG2A/DNM1L/TIGAR/SREBF2/HTT/SLC25A46/CDC37/PINK1/RB1CC1/VPS13D/USP30/ULK1/LRBA/CSNK2A2/USP36/ULK2/WDR45B/ATG3/ATG2B	23
BP	GO:0034644	cellular response to UV	23/2242	88/18800	0.000194241	0.00593122	0.00476773	SIRT1/MME/ATR/RHBDD1/PBK/POLK/EIF2S1/PARP1/CASP9/MMP2/RUVBL2/BAK1/ERCC4/XPA/ZBTB1/NEDD4/INO80/NFATC4/USP47/N4BP1/PIK3R1/YY1/XPC	23
BP	GO:0061726	mitochondrion disassembly	23/2242	88/18800	0.000194241	0.00593122	0.00476773	HIF1A/GABARAPL1/MFN2/SLC25A4/ATG2A/DNM1L/TIGAR/SREBF2/HTT/SLC25A46/CDC37/PINK1/RB1CC1/VPS13D/USP30/ULK1/LRBA/CSNK2A2/USP36/ULK2/WDR45B/ATG3/ATG2B	23
BP	GO:0016571	histone methylation	35/2242	158/18800	0.000196672	0.00597526	0.00480314	SIRT1/PYGO2/SETDB1/TET2/ARID4A/RRP8/PAF1/SUPT6H/NELFE/KANSL1/EHMT2/SMAD4/CXXC1/RLF/TET1/KMT5B/KDM6A/PRMT6/ASH1L/PAXIP1/NSD1/DNMT1/CARM1/JMJD4/SMYD5/PHF20/ZNF335/SMYD2/CTCF/FBL/PIH1D1/KMT5C/KMT2B/SETD2/WDR82	35
BP	GO:0046718	viral entry into host cell	33/2242	146/18800	0.000198707	0.0059791	0.00480622	ITGB6/TRIM59/CXCR4/F11R/EPS15/SCARB2/ICAM1/VPS18/MRC1/SLC52A2/ITGA2/CCR5/CAV2/TFRC/TRIM26/IDE/MID2/ITGB7/INSR/TRIM14/GSN/SNX3/KPNA3/NRP1/WWP1/UVRAG/XPR1/SCARB1/AXL/PVR/NECTIN2/ITGB3/EGFR	33
BP	GO:0010631	epithelial cell migration	66/2242	358/18800	0.000198776	0.0059791	0.00480622	HMOX1/HIF1A/SIRT1/NRP2/SEMA4A/SEMA3A/CALR/FAT2/ANXA1/LOXL2/STC1/RAB11A/ANGPT1/CDH13/CDH5/ITGA2/CLEC14A/ADAMTS9/ROCK1/PTEN/ADAM9/PRCP/TESK1/CSNK2B/DAAM2/EMP2/EPHB4/ADGRA2/LGALS8/SVBP/PPM1F/EFNA1/PAXIP1/PIK3CA/KANK1/TGFBR1/DOCK5/KLF4/EPB41L4B/CAPN7/MCC/ARF6/THBS1/SPRED1/GREM1/ABL1/NOTCH1/RGCC/NRP1/SOX18/PLCG1/TGFB2/MIA3/PIK3CD/GLUL/PATZ1/CORO1C/PTPN11/SCARB1/MARVELD3/PRKD2/SOX9/ITGB3/PRKD1/FOXP1/PT…	66
BP	GO:2001020	regulation of response to DNA damage stimulus	49/2242	246/18800	0.000200638	0.00600522	0.00482722	SIRT1/ATR/VPS72/ING4/CCAR2/BCLAF1/PARP1/CASP9/DHX9/RFWD3/RUVBL2/NEK4/SLF2/PARG/BABAM1/SMCHD1/PPP1R10/SPIRE1/ERCC4/MMS19/NSMCE4A/CXCL12/ERCC6/KMT5B/DTX3L/PAXIP1/SKIL/ARID2/MDM2/TIGAR/PIAS4/SPRED1/ACTR2/ENDOG/ABL1/NACC2/TPT1/UBE2V1/UBR5/TRIP12/RNF169/USP47/SMYD2/KMT5C/PLA2R1/DDX5/TP53BP1/SETD2/EGFR	49
BP	GO:0033045	regulation of sister chromatid segregation	20/2242	72/18800	0.000205727	0.00612332	0.00492215	CDC23/IK/ZWILCH/BUB1B/NSMCE2/ANAPC7/ZNF207/PSMG2/CENPF/DYNC1LI1/ZWINT/CDC16/TACC3/APC/RB1/NUMA1/HNRNPU/CHFR/CDC27/TRIP13	20
BP	GO:0071902	positive regulation of protein serine/threonine kinase activity	43/2242	208/18800	0.000206653	0.00612332	0.00492215	KITLG/CCNT1/SIRT1/PKD2/PTPRC/PDGFC/ADAM9/DDX3X/PDE5A/TGFA/STK4/TAOK2/PKD1/BMPR1A/CCND1/FZD4/ARHGEF5/DVL3/DAZAP2/PDGFRB/PPP2CA/INSR/TPD52L1/CD24/MAP2K1/PARP16/THBS1/FLT1/TNFSF11/RGCC/PTPN1/TRAF6/CCNYL1/ALS2/RALB/CCNT2/PIH1D1/RPTOR/FAM20A/TAOK1/ERBB2/IQGAP1/EGFR	43
BP	GO:1901991	negative regulation of mitotic cell cycle phase transition	39/2242	183/18800	0.000207622	0.00612332	0.00492215	TOPBP1/CASP2/PKD2/IK/ZWILCH/BUB1B/RFWD3/ZNF830/ZNF207/PSMG2/PTEN/FOXO4/CDK2/BABAM1/ZFP36L2/CENPF/DYNC1LI1/TAOK2/GIGYF2/ZWINT/CCND1/MDM2/KLF4/APC/FOXN3/NACC2/RB1/RGCC/RBL1/WEE1/USP47/CHFR/BRD7/RBL2/CRLF3/TAOK1/TRIP13/GPR132/CTDSPL	39
BP	GO:0050779	RNA destabilization	24/2242	94/18800	0.000210003	0.0061337	0.0049305	PUM1/CSDE1/METTL14/DCP2/DHX9/ZFP36/DCP1A/ROCK1/CNOT8/ZFP36L2/GIGYF2/CNOT7/DCP1B/TNRC6B/CNOT6/SAMD4A/RC3H2/PAN3/YTHDF2/PABPC1/YTHDF3/AGO2/HNRNPU/PAIP1	24
BP	GO:0061014	positive regulation of mRNA catabolic process	24/2242	94/18800	0.000210003	0.0061337	0.0049305	PUM1/CSDE1/METTL14/DCP2/DHX9/ZFP36/DCP1A/ROCK1/CNOT8/ZFP36L2/GIGYF2/CNOT7/DCP1B/TNRC6B/CNOT6/SAMD4A/RC3H2/PAN3/YTHDF2/PABPC1/YTHDF3/AGO2/HNRNPU/PAIP1	24
BP	GO:0140694	NA	69/2242	379/18800	0.000211299	0.00614188	0.00493708	EIF2A/FASTKD2/CSDE1/RACGAP1/PDGFRA/CENPC/G3BP1/RAB11A/EIF2S1/SIX4/FITM2/C2CD3/DHX37/RPS19/ZNF207/MIS12/BRIX1/KIF11/TNKS/DDX3X/RPL6/CDK2/MDN1/CENPF/TUBB/ABT1/LIMD1/SMAD4/MTERF4/ATXN2L/PPP1R35/TUBGCP2/SMC3/CNOT7/EML3/STAG2/PRKAA2/TUBGCP3/ARHGEF5/PDGFRB/CIRBP/CNOT6/GSN/CFLAR/TPM1/INO80/PUM2/PAN3/YTHDF2/NEBL/HCK/KIF3B/MAPRE1/YTHDF3/PLEC/NUMA1/DDX6/HNRNPU/CSRP1/CHMP1A/NLE1/FLII/KPNB1/PRKAA1/KIF2A/MEF2…	69
BP	GO:0052126	movement in host environment	38/2242	177/18800	0.000212491	0.00614699	0.00494118	ITGB6/TRIM59/CXCR4/F11R/EPS15/SCARB2/ICAM1/FUCA2/VPS18/MRC1/SLC52A2/ITGA2/ZNF502/CCR5/VAPA/CAV2/TFRC/TRIM26/IDE/MID2/ITGB7/INSR/TRIM14/GSN/SNX3/KPNA3/NRP1/WWP1/UVRAG/CBL/XPR1/SCARB1/CHMP1A/AXL/PVR/NECTIN2/ITGB3/EGFR	38
BP	GO:0090130	tissue migration	67/2242	366/18800	0.000220322	0.00634317	0.00509887	HMOX1/HIF1A/SIRT1/NRP2/SEMA4A/SEMA3A/CALR/FAT2/ANXA1/LOXL2/STC1/RAB11A/ANGPT1/CDH13/CDH5/ITGA2/CLEC14A/ADAMTS9/ROCK1/PTEN/ACTA2/ADAM9/PRCP/TESK1/CSNK2B/DAAM2/EMP2/EPHB4/ADGRA2/LGALS8/SVBP/PPM1F/EFNA1/PAXIP1/PIK3CA/KANK1/TGFBR1/DOCK5/KLF4/EPB41L4B/CAPN7/MCC/ARF6/THBS1/SPRED1/GREM1/ABL1/NOTCH1/RGCC/NRP1/SOX18/PLCG1/TGFB2/MIA3/PIK3CD/GLUL/PATZ1/CORO1C/PTPN11/SCARB1/MARVELD3/PRKD2/SOX9/ITGB3/PRKD1/FO…	67
BP	GO:0090068	positive regulation of cell cycle process	49/2242	247/18800	0.000221868	0.00635119	0.00510532	RACGAP1/IGF1/CDC23/ANXA1/RAB11A/NUSAP1/NSMCE2/RRM1/ANAPC7/PAF1/RAD51C/MED1/SLF2/DDX3X/CDC7/ANKRD17/TGFA/MEPCE/DYNC1LI1/PPP1R10/PPP1R35/CCND1/CDC16/CDC14A/PBX1/EIF4G1/MDM2/LSM11/PDGFRB/INSR/INO80/RCC2/CDC42/WNT4/RB1/RGCC/PLCB1/SVIL/KIF3B/NUMA1/RDX/HNRNPU/RPTOR/SPHK1/CDC27/SIN3A/DYNC1H1/USP19/EGFR	49
BP	GO:0050657	nucleic acid transport	35/2242	159/18800	0.000223752	0.00635119	0.00510532	HNRNPA2B1/HNRNPA1/POLDIP3/NUP43/SRSF7/GLE1/UPF2/DHX9/ZFP36/SUPT6H/TNKS/NUP133/NOL6/XPO5/HHEX/THOC2/NUP50/YTHDC1/SLBP/QKI/TSC1/XPO1/NUP188/NUP214/AGFG1/CKAP5/NUP98/SIDT2/SMG7/RAN/NUP93/KIF5C/SMG6/KPNB1/SETD2	35
BP	GO:0050658	RNA transport	35/2242	159/18800	0.000223752	0.00635119	0.00510532	HNRNPA2B1/HNRNPA1/POLDIP3/NUP43/SRSF7/GLE1/UPF2/DHX9/ZFP36/SUPT6H/TNKS/NUP133/NOL6/XPO5/HHEX/THOC2/NUP50/YTHDC1/SLBP/QKI/TSC1/XPO1/NUP188/NUP214/AGFG1/CKAP5/NUP98/SIDT2/SMG7/RAN/NUP93/KIF5C/SMG6/KPNB1/SETD2	35
BP	GO:0040029	regulation of gene expression, epigenetic	32/2242	141/18800	0.00022767	0.0064322	0.00517044	SIRT1/SETDB1/LRIF1/ARID4A/RRP8/RFWD3/ZNF445/CDK2/MPHOSPH8/PPM1D/SMCHD1/KDM1B/HDAC4/TET1/PHF8/PIK3CA/BAZ2A/TDG/ATF7IP/YTHDC1/FAM172A/DNMT1/ARID1B/SMYD5/DNMT3A/RB1/ASIP/ZNF335/HNRNPU/CTCF/SPHK2/SIN3A	32
BP	GO:0007492	endoderm development	21/2242	78/18800	0.000232668	0.00654117	0.00525803	COL8A1/COL5A2/LAMB1/LEO1/EXT1/MMP2/PAF1/DUSP2/ITGA4/LAMC1/SMAD4/SMAD2/LAMA3/DUSP4/BMPR1A/COL12A1/NOTCH1/COL5A1/HSBP1/MMP15/SETD2	21
BP	GO:0032495	response to muramyl dipeptide	9/2242	20/18800	0.000234694	0.00654117	0.00525803	PTPN22/ERBIN/ARHGEF2/IRF5/TRIM41/CARD9/NOTCH1/RIPK2/NFKBIA	9
BP	GO:0120034	positive regulation of plasma membrane bounded cell projection assembly	26/2242	106/18800	0.000234772	0.00654117	0.00525803	BBS4/CCDC88A/MIEN1/PPP1R35/EPS8L2/CDC42EP2/DOCK11/FNBP1L/RALA/PIK3CA/EPS8/HTT/DNM2/TGFBR1/F2RL1/APC/RHOQ/CDC42/ACTR2/DZIP1/NRP1/AGRN/NDEL1/NCKAP1/PIK3R1/CYFIP1	26
BP	GO:0032784	regulation of DNA-templated transcription, elongation	17/2242	57/18800	0.000238924	0.00661612	0.00531828	CCNT1/CCAR2/LEO1/WDR43/SUPT6H/HEXIM1/NELFE/LARP7/ERCC6/ZNF326/GTF2F1/SCAF8/NELFCD/HNRNPU/CCNT2/SUPT5H/EAPP	17
BP	GO:0060759	regulation of response to cytokine stimulus	38/2242	178/18800	0.000239651	0.00661612	0.00531828	HIF1A/NR1H3/CXCR4/TXK/IL1R1/ZBP1/ANGPT1/DHX9/PTPRC/MED1/NKIRAS2/TLR2/AGPAT1/RIPK1/RABGEF1/CNOT7/FADD/TNFRSF1A/TRIM41/PIAS4/CDC37/KLF4/PXDN/CD24/F2RL1/TICAM2/SPPL2A/YTHDF2/PTPN1/RIPK2/YTHDF3/PTPN11/SH2B3/NLRC5/AXL/SPHK1/PAFAH1B1/OTULIN	38
BP	GO:0006473	protein acetylation	44/2242	216/18800	0.000247618	0.00680498	0.0054701	SIRT1/MSL2/TAF12/PYGO2/VPS72/ING4/RUVBL2/MSL1/DDX3X/KANSL1/BAG6/NAA50/BRPF3/SMAD4/ESCO1/TAF6/GLYR1/SRCAP/TAF5/KAT6A/KAT6B/MSL3/PRKAA2/PAXIP1/YEATS2/CLOCK/JADE2/MLLT1/DIP2A/RPS6KA5/SET/PHF20/TAF2/PHF20L1/BRD7/CTCF/SPHK2/PIH1D1/SPHK1/TAOK1/FLCN/PRKAA1/SIN3A/TADA3	44
BP	GO:0090132	epithelium migration	66/2242	361/18800	0.000253764	0.00694235	0.00558052	HMOX1/HIF1A/SIRT1/NRP2/SEMA4A/SEMA3A/CALR/FAT2/ANXA1/LOXL2/STC1/RAB11A/ANGPT1/CDH13/CDH5/ITGA2/CLEC14A/ADAMTS9/ROCK1/PTEN/ADAM9/PRCP/TESK1/CSNK2B/DAAM2/EMP2/EPHB4/ADGRA2/LGALS8/SVBP/PPM1F/EFNA1/PAXIP1/PIK3CA/KANK1/TGFBR1/DOCK5/KLF4/EPB41L4B/CAPN7/MCC/ARF6/THBS1/SPRED1/GREM1/ABL1/NOTCH1/RGCC/NRP1/SOX18/PLCG1/TGFB2/MIA3/PIK3CD/GLUL/PATZ1/CORO1C/PTPN11/SCARB1/MARVELD3/PRKD2/SOX9/ITGB3/PRKD1/FOXP1/PT…	66
BP	GO:0007249	I-kappaB kinase/NF-kappaB signaling	55/2242	288/18800	0.000264059	0.00719144	0.00578075	HMOX1/RORA/SIRT1/TRIM59/S100B/IRAK4/GAPDH/UFL1/ANGPT1/EDNRA/PPP5C/NKIRAS2/ROCK1/VAPA/BTK/IKBKG/TFRC/ANKRD17/TLR2/PRKCB/RIPK1/NLRC3/FADD/MID2/MIER1/OTUD7B/ASH1L/TNFRSF1A/ERC1/FAIM/NDFIP1/CXXC5/SLC44A2/TRIM14/FYN/TAB2/ESR1/F2RL1/TICAM2/CFLAR/MAPKBP1/PINK1/SLC20A1/ABL1/CARD9/TNFSF11/RBCK1/UBE2V1/RIPK2/TRAF6/TRAF5/SPHK2/PRKD1/TRAF3/NFKBIA	55
BP	GO:0045860	positive regulation of protein kinase activity	71/2242	396/18800	0.000275267	0.00743298	0.00597491	KITLG/CCNT1/SIRT1/ERBB3/IGF1/XRCC6/PKD2/CCDC88A/ADNP/ANGPT1/PTPRC/PDGFC/ADAM9/DDX3X/PDE5A/TGFA/STK4/PRKCZ/PRLR/DAXX/NEDD9/TAOK2/PKD1/EMP2/BMPR1A/ERCC6/CCND1/FZD4/EFNA1/ARHGEF5/DVL3/PIK3CA/OSBPL8/DAZAP2/MOB1B/PDGFRB/PPP2CA/PRRC1/MOB3A/INSR/MOB3B/JAK2/TPD52L1/CD24/TAB2/SNX9/MAP2K1/PARP16/THBS1/GREM1/PINK1/ABL1/FLT1/TNFSF11/RGCC/PTPN1/TRAF6/TGFB2/CCNYL1/ALS2/STRADB/RALB/CCNT2/PIH1D1/RPTOR/FAM20A/TAO…	71
BP	GO:0018393	internal peptidyl-lysine acetylation	37/2242	173/18800	0.000276616	0.00743298	0.00597491	SIRT1/MSL2/TAF12/PYGO2/VPS72/ING4/RUVBL2/MSL1/KANSL1/BAG6/NAA50/BRPF3/SMAD4/TAF6/GLYR1/SRCAP/TAF5/KAT6A/KAT6B/MSL3/PAXIP1/YEATS2/CLOCK/JADE2/MLLT1/RPS6KA5/SET/PHF20/TAF2/PHF20L1/BRD7/CTCF/SPHK2/PIH1D1/FLCN/SIN3A/TADA3	37
BP	GO:0061013	regulation of mRNA catabolic process	37/2242	173/18800	0.000276616	0.00743298	0.00597491	FASTKD1/FASTKD2/PUM1/CSDE1/METTL14/SECISBP2/DCP2/DHX9/ZFP36/DCP1A/ROCK1/CARHSP1/CNOT8/ZFP36L2/GIGYF2/CNOT7/PABPC4/DCP1B/TNRC6B/CIRBP/ELAVL1/CNOT6/ZC3H14/SAMD4A/PUM2/NBAS/RC3H2/PAN3/YTHDF2/PABPC1/YTHDF3/AGO2/MAPKAPK2/HNRNPU/TRAF5/CASC3/PAIP1	37
BP	GO:0070828	heterochromatin organization	21/2242	79/18800	0.000281772	0.00753056	0.00605334	SIRT1/SETDB1/LOXL2/RRP8/ZNF445/CDK2/MPHOSPH8/PPM1D/SMCHD1/TET1/PHF8/PIK3CA/BAZ2A/ATF7IP/FAM172A/DNMT1/DNMT3A/RB1/ASIP/CTCF/SIN3A	21
BP	GO:0016573	histone acetylation	36/2242	167/18800	0.000282738	0.00753056	0.00605334	SIRT1/MSL2/TAF12/PYGO2/VPS72/ING4/RUVBL2/MSL1/KANSL1/NAA50/BRPF3/SMAD4/TAF6/GLYR1/SRCAP/TAF5/KAT6A/KAT6B/MSL3/PAXIP1/YEATS2/CLOCK/JADE2/MLLT1/RPS6KA5/SET/PHF20/TAF2/PHF20L1/BRD7/CTCF/SPHK2/PIH1D1/FLCN/SIN3A/TADA3	36
BP	GO:0000288	nuclear-transcribed mRNA catabolic process, deadenylation-dependent decay	18/2242	63/18800	0.000287221	0.00755016	0.0060691	CSDE1/DCP2/DHX9/ZFP36/DCP1A/CNOT8/ZFP36L2/CNOT7/DCP1B/TNRC6B/CNOT6/SAMD4A/RC3H2/PAN3/PABPC1/AGO2/HNRNPU/PAIP1	18
BP	GO:0051893	regulation of focal adhesion assembly	18/2242	63/18800	0.000287221	0.00755016	0.0060691	MYOC/ROCK1/PTEN/SLK/DLC1/DUSP22/PPM1F/THBS1/GREM1/TSC1/RCC2/LIMS1/WNT4/ABL1/NRP1/PTPRA/CORO1C/PEAK1	18
BP	GO:0090109	regulation of cell-substrate junction assembly	18/2242	63/18800	0.000287221	0.00755016	0.0060691	MYOC/ROCK1/PTEN/SLK/DLC1/DUSP22/PPM1F/THBS1/GREM1/TSC1/RCC2/LIMS1/WNT4/ABL1/NRP1/PTPRA/CORO1C/PEAK1	18
BP	GO:0045787	positive regulation of cell cycle	61/2242	329/18800	0.000290537	0.00760428	0.00611261	CCNT1/RACGAP1/IGF1/PKD2/CALR/CDC23/ANXA1/RAB11A/NUSAP1/NSMCE2/RRM1/ZBED6/ANAPC7/PAF1/RAD51C/MED1/SLF2/DDX3X/CDC7/ANKRD17/TGFA/MEPCE/DYNC1LI1/PPP1R10/PKD1/PPP1R35/CCND1/CDC16/CDC14A/PBX1/EIF4G1/MDM2/LSM11/PDGFRB/INSR/INO80/RCC2/CDC42/WNT4/ABL1/RB1/RGCC/PLCB1/SVIL/KIF3B/NUMA1/RDX/TGFB2/HNRNPU/CCNYL1/PTPN11/CCNT2/RPTOR/SPHK1/PAFAH1B1/STAT5B/CDC27/SIN3A/DYNC1H1/USP19/EGFR	61
BP	GO:0010769	regulation of cell morphogenesis involved in differentiation	24/2242	96/18800	0.000295803	0.00767563	0.00616996	CALR/MYOC/TESK1/NEDD9/EEF2K/RAB21/DNM2/ST6GAL1/KANK1/DOCK5/RCC2/LIMS1/CDC42/ACTR2/ABL1/ANAPC2/NRP1/CAPRIN1/CORO1C/FBXW8/ACTN4/BAIAP2/PAFAH1B1/PARP6	24
BP	GO:0032392	DNA geometric change	24/2242	96/18800	0.000295803	0.00767563	0.00616996	HNRNPA2B1/SSBP1/RECQL/XRCC6/G3BP1/ANXA1/GTF2F2/DHX9/CHD9/RUVBL2/FANCM/DDX3X/RAD54L2/HMGA1/HMGB3/MCM5/CHD1/HMGB2/ASCC3/SETX/CHD7/CHTF8/ERCC2/ERCC3	24
BP	GO:0033619	membrane protein proteolysis	17/2242	58/18800	0.000300863	0.00774049	0.0062221	RHBDD1/APH1A/ERAP1/ROCK1/ADAM9/MBTPS2/NRDC/TIMP4/RET/ADAM19/SNX9/SPPL2A/ADAM10/SPPL3/SH3D19/NAPSA/FURIN	17
BP	GO:0048010	vascular endothelial growth factor receptor signaling pathway	17/2242	58/18800	0.000300863	0.00774049	0.0062221	HIF1A/PGF/CLEC14A/PRKCB/HHEX/FZD4/FYN/NEDD4/FLT1/NRP1/PTPN1/MAPKAPK2/AXL/CADM4/PRKD2/ITGB3/PRKD1	17
BP	GO:0006405	RNA export from nucleus	22/2242	85/18800	0.000308015	0.0078102	0.00627813	HNRNPA2B1/HNRNPA1/POLDIP3/GLE1/UPF2/DHX9/SUPT6H/NUP133/NOL6/XPO5/HHEX/THOC2/YTHDC1/TSC1/NUP188/NUP214/AGFG1/SMG7/RAN/NUP93/SMG6/SETD2	22
BP	GO:2000106	regulation of leukocyte apoptotic process	22/2242	85/18800	0.000308015	0.0078102	0.00627813	KITLG/HIF1A/SIRT1/BCL6/SLC39A10/ANXA1/CD3G/IL7R/CCR5/PTEN/BTK/DOCK8/CXCL12/FADD/EFNA1/JAK3/ST6GAL1/MERTK/ST3GAL1/PIK3CD/AXL/FOXP1	22
BP	GO:0006479	protein methylation	41/2242	199/18800	0.000308739	0.0078102	0.00627813	SIRT1/PYGO2/SETDB1/TET2/ARID4A/RRP8/PRMT9/PAF1/SUPT6H/NELFE/KANSL1/EHMT2/SMAD4/CXXC1/RLF/TET1/KMT5B/KDM6A/PRMT6/ASH1L/PAXIP1/NSD1/DNMT1/CARM1/RAB3D/JMJD4/SMYD5/FBXO11/DNMT3A/PCMTD2/PHF20/ZNF335/RAB6A/SMYD2/CTCF/FBL/PIH1D1/KMT5C/KMT2B/SETD2/WDR82	41
BP	GO:0008213	protein alkylation	41/2242	199/18800	0.000308739	0.0078102	0.00627813	SIRT1/PYGO2/SETDB1/TET2/ARID4A/RRP8/PRMT9/PAF1/SUPT6H/NELFE/KANSL1/EHMT2/SMAD4/CXXC1/RLF/TET1/KMT5B/KDM6A/PRMT6/ASH1L/PAXIP1/NSD1/DNMT1/CARM1/RAB3D/JMJD4/SMYD5/FBXO11/DNMT3A/PCMTD2/PHF20/ZNF335/RAB6A/SMYD2/CTCF/FBL/PIH1D1/KMT5C/KMT2B/SETD2/WDR82	41
BP	GO:0035305	negative regulation of dephosphorylation	15/2242	48/18800	0.000312028	0.00782788	0.00629234	PPP1R15A/PPP1R11/ROCK1/PPP1R35/MFHAS1/BOD1L1/ARPP19/LPIN1/PPP1R26/TGFB2/MGAT5/YWHAE/PPP1R9B/PPP1R1B/IQGAP1	15
BP	GO:0060324	face development	15/2242	48/18800	0.000312028	0.00782788	0.00629234	TIPARP/RAB3GAP1/PDGFRA/BBS4/EDNRA/CRISPLD2/MMP2/PLEKHA1/ZFAND5/MAP2K1/CHD7/PTPN11/ANKRD11/COL1A1/NIPBL	15
BP	GO:1903706	regulation of hemopoiesis	67/2242	371/18800	0.000327459	0.00818107	0.00657625	KITLG/HIF1A/BCL6/TNFAIP6/ACVR2A/CD2/XRCC6/ANXA1/VNN1/LEO1/LOXL3/MEIS1/PTPRC/PAF1/ZFP36/MED1/IL7R/BTK/SASH3/ZFP36L2/PRKCZ/IKZF3/C1QC/RIPK1/IL4R/INPP5D/CSF3R/BAD/FADD/NKAP/HMGB3/PRMT6/NOTCH2/ZBTB7B/PURB/MTURN/CDK6/TOB2/NDFIP1/FSTL3/JAK3/SH3RF1/HMGB2/ZBTB1/FBN1/SOS1/RC3H2/ABL1/IL17D/RB1/TNFSF11/FAM210B/RIPK2/KLF10/ZBTB16/TRAF6/SOX13/AXL/FOXJ1/ERBB2/STAT5B/PIK3R1/FES/GPR68/KLF13/NFKBIA/FOXP1	67
BP	GO:0034599	cellular response to oxidative stress	54/2242	284/18800	0.000334016	0.00831054	0.00668032	HMOX1/HIF1A/SIRT1/PNPLA8/STAT6/PKD2/PDGFRA/ANXA1/ERMP1/ERCC6L2/VNN1/FUT8/EIF2S1/MPV17/GLRX2/PARP1/EDNRA/MMP2/NQO1/GPX8/FBLN5/STX4/CHCHD2/BTK/AIFM1/RIPK1/PLEKHA1/GSR/ALDH3B1/PRKAA2/PAWR/KEAP1/TRPM2/JAK2/SIGMAR1/NCOA7/FYN/GCH1/TPM1/TSC1/PINK1/EPAS1/ENDOG/ABL1/SETX/AXL/PLA2R1/SPHK1/PRKAA1/ZNF622/SIN3A/PRKD1/GSKIP/EGFR	54
BP	GO:0045814	negative regulation of gene expression, epigenetic	21/2242	80/18800	0.00033972	0.00834412	0.00670732	SIRT1/SETDB1/RRP8/ZNF445/CDK2/MPHOSPH8/PPM1D/SMCHD1/TET1/PHF8/PIK3CA/BAZ2A/ATF7IP/FAM172A/DNMT1/SMYD5/DNMT3A/RB1/ASIP/CTCF/SIN3A	21
BP	GO:0046039	GTP metabolic process	10/2242	25/18800	0.000341007	0.00834412	0.00670732	NME1/IMPDH2/NME4/AK4/GNAI3/IMPDH1/MFN1/RHOQ/RAN/EFL1	10
BP	GO:0060148	positive regulation of posttranscriptional gene silencing	10/2242	25/18800	0.000341007	0.00834412	0.00670732	PUM1/DHX9/ZFP36/LIMD1/XPO5/RIPK1/MAP2K1/PUM2/DDX5/EGFR	10
BP	GO:1900370	positive regulation of RNA interference	10/2242	25/18800	0.000341007	0.00834412	0.00670732	PUM1/DHX9/ZFP36/LIMD1/XPO5/RIPK1/MAP2K1/PUM2/DDX5/EGFR	10
BP	GO:0006997	nucleus organization	31/2242	138/18800	0.00034244	0.00834412	0.00670732	SIRT1/PYGO2/LMNB1/TBPL1/PSME4/POLR1B/RRP8/RPS19/TMF1/RRN3/NOLC1/NUP133/PRKCB/REEP3/SF1/PHF8/BAZ2A/HMGB2/UBXN2A/LPIN1/PLEC/NUMA1/NUP98/TOR1AIP1/PITPNB/CHMP1A/NUP93/NECTIN2/USP36/PAFAH1B1/NDEL1	31
BP	GO:0043543	protein acylation	50/2242	258/18800	0.000343646	0.00834412	0.00670732	SIRT1/MSL2/TAF12/PYGO2/VPS72/ING4/RUVBL2/MSL1/NMT1/DDX3X/KANSL1/BAG6/NAA50/BRPF3/SMAD4/ESCO1/TAF6/GLYR1/SRCAP/TAF5/KAT6A/KAT6B/MSL3/ZDHHC9/PRKAA2/PAXIP1/YEATS2/CLOCK/JADE2/MLLT1/ZDHHC21/DIP2A/RPS6KA5/SET/ZDHHC18/PHF20/TAF2/PHF20L1/GLUL/ZDHHC7/BRD7/CTCF/SPHK2/PIH1D1/SPHK1/TAOK1/FLCN/PRKAA1/SIN3A/TADA3	50
BP	GO:0051304	chromosome separation	24/2242	97/18800	0.000349276	0.0084131	0.00676277	CDC23/IK/ZWILCH/BUB1B/NSMCE2/ANAPC7/ZNF207/FANCM/PSMG2/CENPF/DYNC1LI1/ERCC4/ZWINT/CDC16/NCAPH2/TACC3/APC/RB1/CSNK2A1/NUMA1/CHFR/CSNK2A2/CDC27/TRIP13	24
BP	GO:0006475	internal protein amino acid acetylation	37/2242	175/18800	0.000350662	0.0084131	0.00676277	SIRT1/MSL2/TAF12/PYGO2/VPS72/ING4/RUVBL2/MSL1/KANSL1/BAG6/NAA50/BRPF3/SMAD4/TAF6/GLYR1/SRCAP/TAF5/KAT6A/KAT6B/MSL3/PAXIP1/YEATS2/CLOCK/JADE2/MLLT1/RPS6KA5/SET/PHF20/TAF2/PHF20L1/BRD7/CTCF/SPHK2/PIH1D1/FLCN/SIN3A/TADA3	37
BP	GO:0007254	JNK cascade	37/2242	175/18800	0.000350662	0.0084131	0.00676277	TNIK/SEMA3A/IRAK4/PTPN22/DAXX/RIPK1/DUSP22/PHLPP1/TAOK2/MFHAS1/ERCC6/MAGI3/MTURN/DUSP16/NFKB1/SH3RF1/TPD52L1/F2RL1/MAPKBP1/PINK1/MAP4K3/CDC42/CARD9/TNFSF11/PLCB1/RIPK2/RB1CC1/TRAF6/TRAF5/STRADB/MARVELD3/TAOK1/PAFAH1B1/MINK1/ZNF622/TRAF3/EGFR	37
BP	GO:0030307	positive regulation of cell growth	35/2242	163/18800	0.000368503	0.00880621	0.00707876	CXCR4/IGF1/DDX49/RAB11A/ADNP/GOLGA4/DDX3X/RPS6KA3/SMURF1/BRAT1/CXCL12/EIF4G1/EXTL3/TGFBR1/ADAM10/INO80/CDC42/ITSN2/ANAPC2/RPS6KA1/NRP1/SLC23A2/CSNK2A1/USP47/TEAD1/TGFB2/KDM2B/RPTOR/SPHK1/PAFAH1B1/NDEL1/TRPV2/ERBB2/CYFIP1/EGFR	35
BP	GO:0062197	NA	61/2242	332/18800	0.000372432	0.00886506	0.00712606	HMOX1/HIF1A/SIRT1/PNPLA8/DDIT3/STAT6/PKD2/PDGFRA/ANXA1/ERMP1/ERCC6L2/VNN1/FUT8/EIF2S1/MPV17/GLRX2/PARP1/EDNRA/MMP2/NQO1/GPX8/FBLN5/STX4/CHCHD2/BTK/AIFM1/DDX3X/RIPK1/EFHD1/PLEKHA1/GSR/BAD/ALDH3B1/PRKAA2/ARHGEF2/PIK3CA/PAWR/KEAP1/TRPM2/JAK2/SIGMAR1/NCOA7/FYN/GCH1/TPM1/TSC1/PINK1/EPAS1/ENDOG/ABL1/SETX/PLEC/AXL/PLA2R1/SPHK1/PRKAA1/ZNF622/SIN3A/PRKD1/GSKIP/EGFR	61
BP	GO:0071887	leukocyte apoptotic process	26/2242	109/18800	0.000375993	0.00888259	0.00714016	KITLG/HIF1A/SIRT1/BCL6/SLC39A10/ANXA1/CD3G/CASP9/IL7R/CCR5/DNAJA3/PTEN/BTK/DOCK8/RIPK1/BAK1/CXCL12/FADD/EFNA1/JAK3/ST6GAL1/MERTK/ST3GAL1/PIK3CD/AXL/FOXP1	26
BP	GO:0046434	organophosphate catabolic process	34/2242	157/18800	0.000376107	0.00888259	0.00714016	XDH/PNPLA8/NUDT4/NUDT9/GDA/PDE7B/NT5E/FITM2/PLA2G4A/LIPG/GDE1/PTEN/ENTPD1/PDE5A/ABHD16A/NT5C2/SMPD4/SYNJ1/TDG/DERA/PGM2/SYNJ2/ENTPD2/PLCB1/ABHD12/GPCPD1/PLCG1/MTMR2/BPNT1/PRDX6/SCARB1/INPP4B/NT5C/CNP	34
BP	GO:0006402	mRNA catabolic process	46/2242	233/18800	0.00037995	0.00893843	0.00718504	FASTKD1/FASTKD2/PUM1/CSDE1/METTL14/TTC37/SECISBP2/DCP2/UPF2/EIF3E/DHX9/ZFP36/DCP1A/ROCK1/CARHSP1/CNOT8/ZFP36L2/CTIF/GIGYF2/CNOT7/PABPC4/DCP1B/TNRC6B/CIRBP/ELAVL1/CNOT6/ZC3H14/SAMD4A/PUM2/NBAS/RC3H2/PNRC2/PAN3/YTHDF2/XRN2/PABPC1/YTHDF3/AGO2/MAPKAPK2/HNRNPU/SMG7/TRAF5/SMG6/CASC3/DDX5/PAIP1	46
BP	GO:0007041	lysosomal transport	28/2242	121/18800	0.000389823	0.00913515	0.00734317	SCARB2/VPS18/VIPAS39/GCC2/VPS35/VPS52/EPG5/PSAP/NCOA4/LAMP2/VAMP7/RBSN/KIF13A/HOOK3/GAK/HOOK1/DTX3L/SNX27/LRP1/GNPTAB/ZFYVE16/IGF2R/NEDD4/PINK1/SNX16/DENND3/ALS2/CHMP1A	28
BP	GO:0007044	cell-substrate junction assembly	23/2242	92/18800	0.000391705	0.00913813	0.00734557	MYOC/ITGA2/ROCK1/PTEN/SLK/DLC1/LAMC1/COL17A1/DUSP22/TAOK2/PPM1F/THBS1/GREM1/TSC1/RCC2/LIMS1/WNT4/ABL1/NRP1/PTPRA/PLEC/CORO1C/PEAK1	23
BP	GO:0003158	endothelium development	30/2242	133/18800	0.000392973	0.00913813	0.00734557	XDH/CXCL10/CXCR4/F11R/S1PR1/ICAM1/STC1/EDNRA/CDH5/PECAM1/ADAMTS12/ROCK1/CSNK2B/NOTCH4/SMAD4/FOXJ2/TNFRSF1A/TJP3/ZDHHC21/COL15A1/F2RL1/CLIC4/NOTCH1/PLCB1/NRP1/SOX18/RDX/CD34/PRKD2/FOXP1	30
BP	GO:0060147	regulation of posttranscriptional gene silencing	14/2242	44/18800	0.000399031	0.00920817	0.00740187	PUM1/ZC3H10/DHX9/ZFP36/LIMD1/XPO5/RIPK1/EIF4G1/ELAVL1/ESR1/MAP2K1/PUM2/DDX5/EGFR	14
BP	GO:1900368	regulation of RNA interference	14/2242	44/18800	0.000399031	0.00920817	0.00740187	PUM1/ZC3H10/DHX9/ZFP36/LIMD1/XPO5/RIPK1/EIF4G1/ELAVL1/ESR1/MAP2K1/PUM2/DDX5/EGFR	14
BP	GO:0051489	regulation of filopodium assembly	15/2242	49/18800	0.000400638	0.00921011	0.00740343	MIEN1/DAAM2/DOCK11/FNBP1L/RALA/TRPM2/TGFBR1/RAB5A/ARF6/RHOQ/CDC42/NRP1/AGRN/PIK3R1/MYO10	15
BP	GO:0051648	vesicle localization	39/2242	189/18800	0.00041332	0.00946566	0.00760885	TBC1D23/CEP19/RAB11A/BBS4/MYO1E/SNF8/TRIP11/PTEN/IKBKG/TESK1/ITGA4/PRKCZ/BLOC1S5/KIF13A/MYO5B/BICDL2/GBF1/CCDC186/FNBP1L/SYNJ1/HTT/MYO1F/DNM2/SPG11/PINK1/SDC1/SEC16A/KIF3B/ASIP/ATP9A/TRAK2/MYO1B/ACTN4/KIF5C/PAFAH1B1/NDEL1/DYNC1H1/FYCO1/PDCD6IP	39
BP	GO:0045930	negative regulation of mitotic cell cycle	46/2242	234/18800	0.000419328	0.009567	0.00769031	BCL6/TOPBP1/CASP2/PKD2/IK/ZWILCH/BUB1B/MSH2/RFWD3/ZNF830/ZNF207/PSMG2/PTEN/FOXO4/CDK2/BABAM1/ZFP36L2/CENPF/DYNC1LI1/PPP1R10/TAOK2/GIGYF2/ZWINT/CCND1/MDM2/FZD3/KLF4/APC/FOXN3/ABL1/NACC2/RB1/RGCC/RBL1/WEE1/USP47/CHFR/BRD7/RBL2/NLE1/CRLF3/TAOK1/TRIP13/GPR132/XPC/CTDSPL	46
BP	GO:0043488	regulation of mRNA stability	34/2242	158/18800	0.000425307	0.00965097	0.00775781	FASTKD1/FASTKD2/PUM1/CSDE1/METTL14/DCP2/DHX9/ZFP36/DCP1A/ROCK1/CARHSP1/CNOT8/ZFP36L2/GIGYF2/CNOT7/PABPC4/DCP1B/TNRC6B/CIRBP/ELAVL1/CNOT6/ZC3H14/SAMD4A/PUM2/RC3H2/PAN3/YTHDF2/PABPC1/YTHDF3/AGO2/MAPKAPK2/HNRNPU/TRAF5/PAIP1	34
BP	GO:0006892	post-Golgi vesicle-mediated transport	25/2242	104/18800	0.000426201	0.00965097	0.00775781	EPS15/MON2/VPS13A/SCAMP1/ARFGEF2/GOLGA4/VPS52/EXOC8/SORCS1/RBSN/KIF13A/GBF1/GAK/EXOC4/EXOC1/DNM2/GOPC/PKDCC/SPTBN1/SEC16A/LYPLA1/ACSL3/MYO1B/NSF/STXBP6	25
BP	GO:0044784	metaphase/anaphase transition of cell cycle	18/2242	65/18800	0.000437699	0.00987435	0.00793737	CDC23/IK/ZWILCH/BUB1B/NSMCE2/ANAPC7/ZNF207/PSMG2/CENPF/DYNC1LI1/ZWINT/CDC16/TACC3/APC/RB1/CHFR/CDC27/TRIP13	18
BP	GO:0001659	temperature homeostasis	37/2242	177/18800	0.000441878	0.00993158	0.00798337	NR1H3/ELOVL6/CXCR4/DDIT3/STAT6/ARRDC3/EBF2/MFN2/PDGFC/ACADVL/IP6K1/NRDC/PRLR/IL4R/DOCK7/LEPR/ZBTB7B/ADIPOR2/LNPEP/TRPM2/JAK2/LAMA4/PLCL2/TLE3/APC/DIO2/EPAS1/LPIN1/NOTCH1/RB1/TNFSF11/ACADL/FH/PGAM5/TRPV2/FLCN/DYNC1H1	37
BP	GO:0061564	axon development	82/2242	479/18800	0.000449192	0.0100316	0.00806378	S100B/NRP2/KLF7/SEMA4A/SEMA3A/SEMA3C/LAMA2/RAB11A/ADNP/EXT1/EDNRA/MMP2/GOLGA4/PTEN/USP9X/MYCBP2/ITGA4/SEMA3G/DDR1/SMAD4/LAMA3/TAOK2/EPHB4/CXCL12/RET/SVBP/APLP2/OPHN1/ANOS1/XK/DOCK7/NOTCH2/EFNA1/SMO/RAB21/SKIL/SLC25A46/DNM2/NOTCH3/MAP1S/KIF13B/FZD3/NFIB/JAK2/NTRK2/TMEFF1/KLF4/FYN/UST/MAP2K1/SPG11/RPS6KA5/NIN/NEO1/SOS1/B3GNT2/ABL1/NOTCH1/ANAPC2/DCLK1/PARD3/NRP1/LAMA5/TSKU/ENAH/PLXNA2/ALS2/PTPN11/TC…	82
BP	GO:0061912	selective autophagy	20/2242	76/18800	0.000449647	0.0100316	0.00806378	UFL1/MFN2/ATG16L1/SLC25A4/LGALS8/ATG2A/TIGAR/HTT/CDC37/SPTLC2/PINK1/RIPK2/RB1CC1/VPS13D/USP30/ULK1/LRBA/WDR81/ULK2/ATG2B	20
BP	GO:0010948	negative regulation of cell cycle process	56/2242	301/18800	0.000461205	0.0102516	0.00824064	BCL6/ATR/TOPBP1/CASP2/PKD2/IK/CCAR2/ZWILCH/BUB1B/MSH2/INTS7/RFWD3/ZNF830/ZNF207/PSMG2/PTEN/TNKS/FOXO4/CDK2/BABAM1/ZFP36L2/CENPF/DYNC1LI1/PPP1R10/TAOK2/BAZ1B/CCNF/GIGYF2/ZWINT/ERCC6/CCND1/MDM2/CLOCK/KLF4/APC/FOXN3/NACC2/RB1/RGCC/RBL1/WEE1/USP47/HINFP/METTL13/PTPN11/CHFR/SMARCA5/BRD7/RBL2/CRLF3/TAOK1/TRIP13/TP53BP1/GPR132/XPC/CTDSPL	56
BP	GO:0071383	cellular response to steroid hormone stimulus	41/2242	203/18800	0.000474688	0.0105127	0.00845049	SIRT1/NR2C1/CALR/ANXA1/STC1/UFL1/VPS18/USP8/PARP1/CASP9/NR3C2/ZFP36/MED1/TMF1/DDIT4/NCOA4/AIFM1/UFSP2/ZFP36L2/DAXX/FKBP4/DDX17/CLOCK/NR3C1/CARM1/SMARCA4/JAK2/LATS1/ESR1/CFLAR/NEDD4/PMEPA1/UBR5/CNOT9/HNRNPU/RAN/DDX5/PLPP1/ZNF366/FOXP1/TADA3	41
BP	GO:0001706	endoderm formation	16/2242	55/18800	0.00049243	0.0108312	0.00870656	COL8A1/COL5A2/LAMB1/LEO1/MMP2/PAF1/DUSP2/ITGA4/SMAD2/LAMA3/DUSP4/COL12A1/COL5A1/HSBP1/MMP15/SETD2	16
BP	GO:0051568	histone H3-K4 methylation	19/2242	71/18800	0.000492655	0.0108312	0.00870656	PYGO2/TET2/ARID4A/NELFE/KANSL1/EHMT2/SMAD4/CXXC1/RLF/KDM6A/PRMT6/ASH1L/PAXIP1/DNMT1/PHF20/ZNF335/PIH1D1/KMT2B/WDR82	19
BP	GO:1900151	regulation of nuclear-transcribed mRNA catabolic process, deadenylation-dependent decay	10/2242	26/18800	0.000495274	0.0108494	0.00872113	CSDE1/DHX9/ZFP36/ZFP36L2/CNOT7/TNRC6B/PABPC1/AGO2/HNRNPU/PAIP1	10
BP	GO:0017038	protein import	42/2242	210/18800	0.000504531	0.0108849	0.00874971	KPNA6/PEX19/TXNIP/IPO8/GRPEL1/GRPEL2/PEX3/ANGPT1/MED1/IPO11/NOLC1/NUP133/LAMP2/AIFM1/TIMM17B/STK4/PPP1R10/ARHGEF5/SMO/KPNA4/NUP50/ELAVL1/PIK3R2/RANBP6/JAK2/NUP188/NUP214/NOTCH1/KPNA3/UBR5/NUP98/PEX14/TIMM17A/RAN/CBLB/NUP93/KPNB1/PIK3R1/TNPO1/PRKD1/NFKBIA/APPL1	42
BP	GO:0000184	nuclear-transcribed mRNA catabolic process, nonsense-mediated decay	13/2242	40/18800	0.000507208	0.0108849	0.00874971	SECISBP2/DCP2/UPF2/EIF3E/DCP1A/CTIF/DCP1B/NBAS/PNRC2/PABPC1/SMG7/SMG6/CASC3	13
BP	GO:0030866	cortical actin cytoskeleton organization	13/2242	40/18800	0.000507208	0.0108849	0.00874971	RACGAP1/CALR/ROCK1/STRIP1/ARF6/RTKN/RHOQ/AKAP11/PLEC/FHOD1/FMNL2/NCKAP1/PDCD6IP	13
BP	GO:0097009	energy homeostasis	13/2242	40/18800	0.000507208	0.0108849	0.00874971	SIRT1/RRP8/PRCP/MEX3C/NR1D2/PRKAA2/LEPR/EIF4G1/PIK3CA/TSKU/FLCN/PRKAA1/CRTC3	13
BP	GO:0045727	positive regulation of translation	31/2242	141/18800	0.000507699	0.0108849	0.00874971	FASTKD2/CSDE1/EIF3D/POLDIP3/METTL14/EEF2/TRUB2/CDK5RAP1/EIF3E/DHX9/PPP1R15A/ITGA2/DDX3X/CTIF/EIF4G1/LARP4/CIRBP/NCK1/ELAVL1/JMJD4/SAMD4A/THBS1/PINK1/YTHDF2/PABPC1/YTHDF3/AGO2/HNRNPU/LARP1B/ERBB2/PAIP1	31
BP	GO:0046328	regulation of JNK cascade	31/2242	141/18800	0.000507699	0.0108849	0.00874971	TNIK/SEMA3A/PTPN22/RIPK1/DUSP22/PHLPP1/TAOK2/MFHAS1/MAGI3/MTURN/DUSP16/SH3RF1/TPD52L1/F2RL1/MAPKBP1/PINK1/CDC42/CARD9/TNFSF11/PLCB1/RIPK2/RB1CC1/TRAF6/TRAF5/MARVELD3/TAOK1/PAFAH1B1/MINK1/ZNF622/TRAF3/EGFR	31
BP	GO:2001233	regulation of apoptotic signaling pathway	66/2242	370/18800	0.000511171	0.0109104	0.00877018	HMOX1/HIF1A/SIRT1/CASP2/DDIT3/IGF1/ICAM1/CCAR2/VNN1/BCLAF1/SLC35F6/PARP1/PTPRC/TMEM14A/RRN3/STX4/PTEN/DDX3X/STK4/HERPUD1/RIPK1/MAZ/SLC25A4/CXCL12/RET/BAD/SYVN1/FADD/CTSC/GNAI3/ARHGEF2/SKIL/MDM2/DNM1L/HTT/FAIM/NCK1/PIAS4/SH3RF1/HMGB2/CAAP1/JAK2/TGFBR1/TPD52L1/CFLAR/THBS1/NFATC4/PINK1/BIRC6/WNT4/NACC2/RB1/TPT1/NRP1/CSNK2A1/RBCK1/PLAGL2/PTPN1/RB1CC1/USP47/PPP2R1B/STRADB/CSNK2A2/PIH1D1/NLE1/FLCN	66
BP	GO:0043401	steroid hormone mediated signaling pathway	30/2242	135/18800	0.000513219	0.0109104	0.00877018	SIRT1/NR2C1/CALR/UFL1/VPS18/PARP1/NR3C2/MED1/TMF1/NCOA4/UFSP2/DAXX/FKBP4/DDX17/CLOCK/NR3C1/CARM1/SMARCA4/JAK2/LATS1/ESR1/NEDD4/PMEPA1/UBR5/CNOT9/DDX5/PLPP1/ZNF366/FOXP1/TADA3	30
BP	GO:0051701	interaction with host	39/2242	191/18800	0.0005143	0.0109104	0.00877018	ITGB6/TRIM59/CXCR4/F11R/EPS15/SCARB2/ICAM1/FUCA2/VPS18/MRC1/SLC52A2/ITGA2/ZNF502/CCR5/VAPA/CAV2/TFRC/TRIM26/IDE/THOC2/MID2/ITGB7/INSR/TRIM14/GSN/SNX3/KPNA3/NRP1/WWP1/UVRAG/CBL/XPR1/SCARB1/CHMP1A/AXL/PVR/NECTIN2/ITGB3/EGFR	39
BP	GO:1901989	positive regulation of cell cycle phase transition	28/2242	123/18800	0.000516698	0.0109229	0.00878025	CDC23/ANXA1/RAB11A/NSMCE2/RRM1/ANAPC7/PAF1/RAD51C/DDX3X/CDC7/ANKRD17/MEPCE/PPP1R10/CCND1/CDC16/PBX1/EIF4G1/MDM2/LSM11/RCC2/RB1/RGCC/PLCB1/RDX/RPTOR/CDC27/SIN3A/EGFR	28
BP	GO:0045927	positive regulation of growth	49/2242	256/18800	0.000525475	0.0110541	0.00888568	CXCR4/WNT2/IGF1/DDX49/RAB11A/BBS4/ADNP/GOLGA4/SASH3/DDX3X/RPS6KA3/SMURF1/BRAT1/BMPR1A/CXCL12/PPM1F/SMO/EIF4G1/INSR/EXTL3/TGFBR1/ADAM10/INO80/CDC42/ITSN2/NOTCH1/ANAPC2/RPS6KA1/PLCB1/NRP1/SLC23A2/CSNK2A1/CHD7/USP47/TEAD1/TGFB2/AGRN/KDM2B/TFCP2L1/RPTOR/SPHK1/PAFAH1B1/NDEL1/TRPV2/ERBB2/STAT5B/NIPBL/CYFIP1/EGFR	49
BP	GO:0001959	regulation of cytokine-mediated signaling pathway	35/2242	166/18800	0.000526559	0.0110541	0.00888568	HIF1A/NR1H3/CXCR4/TXK/IL1R1/ZBP1/ANGPT1/PTPRC/MED1/NKIRAS2/AGPAT1/RIPK1/RABGEF1/CNOT7/FADD/TNFRSF1A/TRIM41/PIAS4/CDC37/PXDN/CD24/F2RL1/TICAM2/SPPL2A/YTHDF2/PTPN1/RIPK2/YTHDF3/PTPN11/SH2B3/NLRC5/AXL/SPHK1/PAFAH1B1/OTULIN	35
BP	GO:0007030	Golgi organization	34/2242	160/18800	0.000541117	0.0112814	0.00906838	GOLGB1/TMED5/ARL1/GCC2/TRIP11/PI4K2A/TRAPPC11/RAB30/YIPF4/DYNC2H1/RBSN/GBF1/GAK/HOOK1/ATP8B2/HTT/DNM2/MAP2K1/TICAM2/TMED7/CDC42/UBXN2A/SEC16A/COG6/COG3/USP6NL/ARHGAP21/TBC1D20/YWHAZ/ARFGEF1/FBXW8/VMP1/GORASP2/PRKD1	34
BP	GO:2000045	regulation of G1/S transition of mitotic cell cycle	34/2242	160/18800	0.000541117	0.0112814	0.00906838	CASP2/PKD2/ANXA1/RRM1/RFWD3/PTEN/DDX3X/CDK2/ANKRD17/MEPCE/PKD1/GIGYF2/CCND1/EIF4G1/MDM2/LSM11/PPP2CA/KLF4/APC/INO80/NACC2/RB1/RGCC/PLCB1/RBL1/WEE1/RDX/BRD7/RBL2/RPTOR/CRLF3/CTDSPL/EGFR/APPL1	34
BP	GO:0003222	ventricular trabecula myocardium morphogenesis	7/2242	14/18800	0.000543527	0.0112927	0.00907746	MED1/BMPR1A/TGFBR1/ENG/NOTCH1/CHD7/TGFB2	7
BP	GO:0045936	negative regulation of phosphate metabolic process	76/2242	440/18800	0.000545915	0.0113034	0.00908612	FKBP8/XDH/SIRT1/RUBCN/PBK/SOCS4/CDK5RAP1/ANGPT1/PARP1/PTPRC/PPP1R15A/HEXIM1/PPP1R11/ROCK1/PTEN/DDIT4/PTPN22/TESK1/PRKCZ/DUSP22/BAK1/HDAC4/TRAF3IP1/RABGEF1/PPP1R35/PRKRIP1/YWHAG/HHEX/MFHAS1/PPM1F/EIF4G1/PRKAR2B/LRP1/DUSP16/TIGAR/PTPN13/BOD1L1/PPP2CA/NCK1/MLLT1/CD109/IBTK/SH3BP5/MICAL1/LATS1/APC/ARPP19/SPRED1/GREM1/LPIN1/ENG/ABL1/PPP1R26/RB1/PARD3/PMEPA1/PTPN1/PLEC/CBL/TGFB2/HNRNPU/NF2/CORO1C/SH2B3…	76
BP	GO:0031065	positive regulation of histone deacetylation	9/2242	22/18800	0.000556292	0.011479	0.00922723	SIRT1/BCL6/JDP2/RRP8/ZBTB7B/PINK1/PRKD2/NIPBL/PRKD1	9
BP	GO:0050679	positive regulation of epithelial cell proliferation	42/2242	211/18800	0.000558709	0.0114896	0.0092358	HMOX1/HIF1A/SIRT1/NRP2/LAMB1/WNT2/IGF1/LRG1/PGF/CDH13/C5AR1/NME1/MED1/CAV2/TGFA/ITGA4/LAMC1/BMPR1A/CXCL12/BAD/CCND1/F3/NOTCH2/SMO/HMGB2/TGFBR1/THBS4/AGGF1/CFLAR/CDC42/NOTCH1/NRP1/PLCG1/PIK3CD/GLUL/PRKD2/RPTOR/SOX9/ERBB2/ITGB3/PRKD1/EGFR	42
BP	GO:0110053	regulation of actin filament organization	51/2242	270/18800	0.000563582	0.0115506	0.00928478	F11R/S1PR1/SYNPO2/BBS4/CCDC88A/MYOC/ARFIP1/ROCK1/DLC1/TESK1/DAAM2/CXCL12/SPTBN2/CDC42EP2/PPM1F/KANK4/ARHGEF5/PIK3CA/EPS8/SHANK3/NCK1/KANK3/KANK1/TGFBR1/GSN/LATS1/SNX9/F2RL1/CGNL1/TPM1/ARF6/TSC1/SPTBN1/CDC42/WNT4/ABL1/RGCC/NRP1/SVIL/HCK/ARFGEF1/RDX/NF2/FHOD1/BAIAP2/SSH2/FLII/NCKAP1/PIK3R1/CYFIP1/ARPC4	51
BP	GO:0009615	response to virus	69/2242	392/18800	0.000566242	0.0115659	0.00929708	CXCL10/HIF1A/ITGB6/ABCF3/CXCR4/PUM1/TTC4/POLR3B/ABCC9/POLR3H/CXCL9/G3BP1/IRF9/NPC2/ZBP1/ZCCHC3/EXT1/DHX9/PTPRC/ACTA2/PRF1/DDIT4/WDFY4/DDX3X/IKBKG/PTPN22/ANKRD17/CLPB/TLR2/ZNF175/TRIM26/RNF125/TRAF3IP1/ARMC5/AP1S1/POLR3E/ATG16L1/GBF1/CNOT7/LGALS8/CXCL12/FADD/MID2/DTX3L/IFNGR2/IFNAR1/IL10RB/IRF5/CDK6/IL17RA/DDX17/NFKB1/HERC5/EXOC1/TRIM41/GTF2F1/ILF3/F2RL1/PUM2/CARD9/DCLK1/TPT1/FGR/POU2AF1/XPR1/NLRC…	69
BP	GO:0006605	protein targeting	58/2242	317/18800	0.000570081	0.0115661	0.0092973	PEX19/SCARB2/GRPEL1/GRPEL2/VPS13A/PEX3/GCC2/SRP9/MFN2/NCOA4/LAMP2/AIFM1/CHM/TIMM17B/HERPUD1/ERBIN/SEC61A1/BAP1/BAG6/SSR1/TRAM2/MTERF4/TAOK2/SMURF1/RABGEF1/YWHAG/ZDHHC9/GNPTAB/SREBF2/UBE2D3/ZFYVE16/CDC37/KIF13B/ZDHHC21/MAN1A1/FYN/SEC63/NEDD4/PINK1/ZDHHC18/PARD3/SNX16/YWHAZ/VPS13D/PEX14/TIMM17A/TRAK2/HPS4/MON1B/ZDHHC7/KATNB1/CSNK2A2/USP36/YWHAE/ERBB2/PRKAA1/ATG3/ARIH2	58
BP	GO:0019058	viral life cycle	58/2242	317/18800	0.000570081	0.0115661	0.0092973	ITGB6/TRIM59/CXCR4/KPNA6/F11R/SETDB1/NFIA/EPS15/PPIE/SCARB2/ICAM1/VPS18/MRC1/SLC52A2/SNF8/ITGA2/ZNF502/CCR5/VAPA/DDX3X/CAV2/TFRC/MPHOSPH8/TRIM26/ATG16L1/IDE/CNOT7/MID2/ITGB7/ILF3/INSR/TRIM14/GSN/SNX3/RAB5A/NEDD4/CDC42/NOTCH1/KPNA3/USP6NL/NRP1/TBC1D20/WWP1/PABPC1/UVRAG/DDX6/NUCKS1/XPR1/SCARB1/CHMP1A/N4BP1/AXL/PVR/NECTIN2/ITGB3/FURIN/EGFR/PDCD6IP	58
BP	GO:0032535	regulation of cellular component size	63/2242	351/18800	0.000572892	0.0115843	0.00931189	SEMA4A/VAV3/SEMA3A/SEMA3C/RAB11A/BBS4/ADNP/KCNN4/PPP1R15A/IL7R/GOLGA4/PTEN/SLC12A2/SEMA3G/DAAM2/CLN8/CXCL12/RET/SPTBN2/CDC42EP2/XK/KANK4/PIK3CA/RAB21/EPS8/SHANK3/NCK1/KANK3/DNM2/CLCN3/KANK1/GSN/RAB5A/LATS1/SNX9/F2RL1/ARF6/TSC1/SPTBN1/LRRC8A/ABL1/ANAPC2/NRP1/SVIL/RAB22A/HCK/ARFGEF1/RB1CC1/RDX/ALS2/ULK1/BAIAP2/RPTOR/SSH2/PAFAH1B1/NDEL1/TRPV2/ULK2/FLII/NCKAP1/SIN3A/CYFIP1/ARPC4	63
BP	GO:0010212	response to ionizing radiation	31/2242	142/18800	0.000576638	0.0116099	0.00933248	CXCL10/SIRT1/ITGB6/ATR/TOPBP1/XRCC6/ANXA1/MSH2/PARP1/INTS7/PTPRC/RFWD3/BABAM1/BAK1/BRAT1/POLB/ERCC6/CCND1/PAXIP1/MDM2/TIGAR/CLOCK/DNM2/INO80/DNMT3A/THBD/CBL/NUCKS1/PRKAA1/NIPBL/TP53BP1	31
BP	GO:0032231	regulation of actin filament bundle assembly	25/2242	106/18800	0.000577999	0.0116099	0.00933248	F11R/S1PR1/SYNPO2/BBS4/CCDC88A/MYOC/ROCK1/DLC1/TESK1/PPM1F/ARHGEF5/SHANK3/TGFBR1/CGNL1/TPM1/TSC1/CDC42/WNT4/ABL1/RGCC/NRP1/RDX/NF2/FHOD1/PIK3R1	25
BP	GO:0010563	negative regulation of phosphorus metabolic process	76/2242	441/18800	0.000584285	0.0116626	0.0093748	FKBP8/XDH/SIRT1/RUBCN/PBK/SOCS4/CDK5RAP1/ANGPT1/PARP1/PTPRC/PPP1R15A/HEXIM1/PPP1R11/ROCK1/PTEN/DDIT4/PTPN22/TESK1/PRKCZ/DUSP22/BAK1/HDAC4/TRAF3IP1/RABGEF1/PPP1R35/PRKRIP1/YWHAG/HHEX/MFHAS1/PPM1F/EIF4G1/PRKAR2B/LRP1/DUSP16/TIGAR/PTPN13/BOD1L1/PPP2CA/NCK1/MLLT1/CD109/IBTK/SH3BP5/MICAL1/LATS1/APC/ARPP19/SPRED1/GREM1/LPIN1/ENG/ABL1/PPP1R26/RB1/PARD3/PMEPA1/PTPN1/PLEC/CBL/TGFB2/HNRNPU/NF2/CORO1C/SH2B3…	76
BP	GO:0000209	protein polyubiquitination	47/2242	244/18800	0.000584478	0.0116626	0.0093748	RNF115/CDC23/SHPRH/KBTBD7/NHLRC3/TRIM2/ANAPC7/TNKS/DDX3X/PTPN22/TNKS2/RNF125/SMURF1/SYVN1/CDC16/DTX3L/MDM2/UBE2D3/LNPEP/UBE2G2/TRIM14/TTC3/UBE3D/RNF146/NEDD4/RNF111/ARIH1/RNF144A/RC3H2/ANAPC2/RBCK1/RNF114/UBE2V1/WWP1/RNF19A/UBR5/TRIP12/TRAF6/CBL/TRAF5/CHFR/UBE2O/CDC27/RNF180/UBE2Q2/TRAF3/ARIH2	47
BP	GO:0016197	endosomal transport	45/2242	231/18800	0.000589391	0.0116835	0.00939161	TBC1D23/EPS15/ARL1/RAB11A/SNX1/HEATR5B/GCC2/ARFIP1/VPS35/CLTC/SNF8/VPS52/EPG5/EVI5/TBC1D14/RBSN/MYO5B/USP7/GBF1/AP5B1/ITSN1/BET1L/SNX27/ACAP2/ERC1/ARHGAP8/ZFYVE16/SNX2/TRAPPC10/RGP1/SNX3/SNX9/ARF6/ITSN2/DCLK1/VPS36/ATP9A/LAPTM4B/RAB6A/ALS2/CORO1C/ANKRD50/CHMP1A/UBE2O/SPAG9	45
BP	GO:0016358	dendrite development	45/2242	231/18800	0.000589391	0.0116835	0.00939161	TNIK/KLF7/DOCK10/SEMA3A/BBS4/MAPK6/CD3E/PTEN/TAOK2/EEF2K/EFNA1/RAB21/SHANK3/PDLIM5/SLC25A46/CARM1/MAP1S/DIP2A/TMEFF1/FYN/NEDD4/ARF6/NFATC4/STRN/CDC42/ACTR2/ABL1/ANAPC2/FARP1/DCLK1/CAMK1D/NRP1/SDC2/PREX2/CAPRIN1/SRGAP2/FBXW8/BAIAP2/PAFAH1B1/MINK1/PPP1R9B/MEF2A/CYFIP1/MAP1A/PARP6	45
BP	GO:0032970	regulation of actin filament-based process	69/2242	393/18800	0.000608519	0.0120232	0.00966472	F11R/S1PR1/RND1/SYNPO2/PDGFRA/STC1/BBS4/CCDC88A/MYOC/ARFIP1/ROCK1/ACTA2/DLC1/TESK1/ABRACL/DAAM2/SMAD4/TAOK2/CXCL12/SPTBN2/CDC42EP2/PPM1F/KANK4/NOTCH2/ARHGEF5/PIK3CA/LRP1/EPS8/SHANK3/PDGFRB/NCK1/KANK3/TRPM2/KANK1/TGFBR1/GSN/LATS1/SNX9/F2RL1/CGNL1/TPM1/FRMD6/ARF6/TSC1/RHOQ/SPTBN1/CDC42/WNT4/ABL1/RGCC/NRP1/SVIL/HCK/ARFGEF1/RDX/NF2/FHOD1/TRPM4/BAIAP2/TAOK1/SSH2/FLII/NCKAP1/PIK3R1/IQGAP1/CYFIP1/FES/AR…	69
BP	GO:0070918	production of small RNA involved in gene silencing by RNA	16/2242	56/18800	0.000614054	0.0120931	0.00972086	TSN/PUM1/HNRNPA2B1/ZC3H10/DDX3X/RIPK1/SMAD2/SRRT/ESR1/MAP2K1/PUM2/SPOUT1/AGO2/DDX5/DICER1/EGFR	16
BP	GO:0032956	regulation of actin cytoskeleton organization	63/2242	352/18800	0.000618323	0.0121376	0.00975665	F11R/S1PR1/RND1/SYNPO2/PDGFRA/BBS4/CCDC88A/MYOC/ARFIP1/ROCK1/DLC1/TESK1/DAAM2/SMAD4/TAOK2/CXCL12/SPTBN2/CDC42EP2/PPM1F/KANK4/NOTCH2/ARHGEF5/PIK3CA/LRP1/EPS8/SHANK3/PDGFRB/NCK1/KANK3/TRPM2/KANK1/TGFBR1/GSN/LATS1/SNX9/F2RL1/CGNL1/TPM1/ARF6/TSC1/RHOQ/SPTBN1/CDC42/WNT4/ABL1/RGCC/NRP1/SVIL/HCK/ARFGEF1/RDX/NF2/FHOD1/BAIAP2/TAOK1/SSH2/FLII/NCKAP1/PIK3R1/IQGAP1/CYFIP1/FES/ARPC4	63
BP	GO:0051496	positive regulation of stress fiber assembly	15/2242	51/18800	0.00064376	0.012596	0.0101252	CCDC88A/MYOC/TESK1/PPM1F/ARHGEF5/TGFBR1/TPM1/TSC1/CDC42/WNT4/ABL1/RGCC/NRP1/NF2/FHOD1	15
BP	GO:0060966	regulation of gene silencing by RNA	14/2242	46/18800	0.000661724	0.0128492	0.0103286	PUM1/ZC3H10/DHX9/ZFP36/LIMD1/XPO5/RIPK1/EIF4G1/ELAVL1/ESR1/MAP2K1/PUM2/DDX5/EGFR	14
BP	GO:0061383	trabecula morphogenesis	14/2242	46/18800	0.000661724	0.0128492	0.0103286	THBS3/S1PR1/MMP2/MED1/BMPR1A/TGFBR1/GREM1/FHL2/SOS1/ENG/NOTCH1/CHD7/TGFB2/COL1A1	14
BP	GO:0001558	regulation of cell growth	72/2242	415/18800	0.000663072	0.0128492	0.0103286	SIRT1/BCL6/CXCR4/SEMA4A/SEMA3A/SEMA3C/IGF1/ING4/DDX49/CCAR2/RAB11A/NDRG3/ADNP/FBLN5/GOLGA4/DDX3X/RPS6KA3/SEMA3G/BAP1/DDR1/SMAD4/TAOK2/SMURF1/BRAT1/CXCL12/RBBP7/ADAM15/EIF4G1/RAB21/PPP2CA/DNM2/SMARCA4/EXTL3/TGFBR1/TNC/ADAM10/INO80/GREM1/CDC42/ITSN2/ABL1/ANAPC2/RPS6KA1/RB1/NRP1/SLC23A2/CSNK2A1/USP47/TEAD1/TGFB2/CLSTN1/KDM2B/ULK1/WFDC1/SERTAD3/LTBP4/SPHK2/RPTOR/SPHK1/CRLF3/PAFAH1B1/NDEL1/TRPV2/ULK2/…	72
BP	GO:0000045	autophagosome assembly	25/2242	107/18800	0.000670232	0.0129464	0.0104068	RAB3GAP1/STX12/GABARAPL1/SYNPO2/RAB3GAP2/MFN2/TBC1D14/EHMT2/SMURF1/ATG16L1/ATG2A/RAB5A/PINK1/UBXN2A/IFT88/RB1CC1/ULK1/LRBA/RALB/VMP1/PHF23/ULK2/WDR45B/ATG3/ATG2B	25
BP	GO:0043244	regulation of protein complex disassembly	28/2242	125/18800	0.000678504	0.0130644	0.0105017	RUBCN/GLE1/MID1/SPTBN2/MID1IP1/ARHGEF2/NES/PIK3CA/EPS8/INSR/MAP1S/JMJD4/GSN/SCAF8/F2RL1/APC/TTBK2/SPTBN1/SETX/SVIL/UVRAG/RDX/KATNB1/TAOK1/PHF23/FLII/MAP1A/FYCO1	28
BP	GO:0031669	cellular response to nutrient levels	42/2242	213/18800	0.000682798	0.0131054	0.0105346	HMOX1/SIRT1/HNRNPA1/NUAK1/GABARAPL1/EIF2S1/POSTN/RRP8/FOLR2/CD68/MED1/LAMP2/AIFM1/PPM1D/EHMT2/NPRL3/TBL2/RRAGC/PRKAA2/TRIM24/EIF4G1/SLC38A2/SREBF2/JMY/TSC1/WNT4/KLF10/CBL/SIK2/XPR1/GLUL/GCN1/ULK1/RALB/RPTOR/MYBBP1A/FLCN/COL1A1/WDR45B/PRKAA1/FES/PRKD1	42
BP	GO:0031445	regulation of heterochromatin assembly	10/2242	27/18800	0.000703163	0.0133853	0.0107596	SETDB1/ZNF445/CDK2/MPHOSPH8/TET1/PHF8/PIK3CA/ATF7IP/DNMT1/SIN3A	10
BP	GO:0120261	NA	10/2242	27/18800	0.000703163	0.0133853	0.0107596	SETDB1/ZNF445/CDK2/MPHOSPH8/TET1/PHF8/PIK3CA/ATF7IP/DNMT1/SIN3A	10
BP	GO:0048285	organelle fission	83/2242	493/18800	0.000704023	0.0133853	0.0107596	PEX19/RACGAP1/IGF1/PDE3A/CENPC/CALR/CDC23/IK/RAB11A/ZWILCH/BUB1B/NUSAP1/NSMCE2/ANAPC7/VPS35/RAD51C/ZNF207/MIS12/FANCM/PSMG2/KIF11/SLF2/TNKS/CAV2/TGFA/CENPF/EHMT2/DYNC1LI1/BAG6/NAA50/SPIRE1/BAZ1B/ERCC4/SMC3/ZWINT/REEP3/MCU/FOXJ3/EML3/STAG2/CDC16/CDC14A/RALA/SMC4/DNM1L/EPS8/FOXJ2/NCAPH2/PDS5A/TACC3/SLC25A46/PDGFRB/INSR/APC/INO80/PINK1/CDC42/WNT4/ACTR2/RB1/RGCC/PLCB1/KIF3B/MTFR1/NCAPD3/NUMA1/HNRNPU/…	83
BP	GO:0007091	metaphase/anaphase transition of mitotic cell cycle	17/2242	62/18800	0.000707777	0.0134145	0.0107831	CDC23/IK/ZWILCH/BUB1B/NSMCE2/ANAPC7/ZNF207/PSMG2/CENPF/DYNC1LI1/ZWINT/CDC16/TACC3/APC/RB1/CDC27/TRIP13	17
BP	GO:0014065	phosphatidylinositol 3-kinase signaling	31/2242	144/18800	0.000739634	0.0139745	0.0112332	SIRT1/ERBB3/IGF1/PDGFRA/ANGPT1/MYOC/PDGFC/PTEN/MAZ/NLRC3/PLEKHA1/PIK3CA/PTPN13/PDGFRB/PIP5K1C/INSR/PIK3R2/JAK2/NTRK2/F2RL1/NEDD4/FLT1/FGR/PREX2/CBL/TGFB2/PIK3CD/SOX9/ERBB2/PIK3R1/EGFR	31
BP	GO:0046330	positive regulation of JNK cascade	23/2242	96/18800	0.000746529	0.0140608	0.0113026	TNIK/SEMA3A/RIPK1/DUSP22/TAOK2/MFHAS1/MTURN/SH3RF1/TPD52L1/F2RL1/MAPKBP1/CDC42/CARD9/TNFSF11/PLCB1/RIPK2/RB1CC1/TRAF6/TRAF5/TAOK1/MINK1/ZNF622/TRAF3	23
BP	GO:0006401	RNA catabolic process	52/2242	280/18800	0.000752019	0.014119	0.0113493	FASTKD1/FASTKD2/PUM1/CSDE1/METTL14/DDX49/TTC37/SECISBP2/DCP2/UPF2/EIF3E/DHX9/ZFP36/DCP1A/ROCK1/CARHSP1/CNOT8/ZFP36L2/CTIF/GIGYF2/CNOT7/PABPC4/ZSWIM8/RNASEH2C/DCP1B/TNRC6B/CIRBP/ELAVL1/CNOT6/ZC3H14/SAMD4A/PUM2/NBAS/RC3H2/PNRC2/PAN3/YTHDF2/XRN2/PABPC1/YTHDF3/AGO2/SIDT2/MAPKAPK2/HNRNPU/SMG7/TRAF5/SMG6/ELAC2/CASC3/DDX5/PAIP1/DICER1	52
BP	GO:0007266	Rho protein signal transduction	30/2242	138/18800	0.000754288	0.014119	0.0113493	BCL6/F11R/COL1A2/F2RL2/MYOC/CDH13/ADGRG1/ROCK1/DLC1/ARHGEF3/EPS8L2/CDC42EP2/OPHN1/MCF2L/ARHGAP29/CDC42SE1/ARHGEF2/EPS8/PDGFRB/KANK1/F2RL1/RTKN/CDC42/ABL1/NRP1/KCTD10/TNFAIP1/FLCN/CCDC125/ARHGEF28	30
BP	GO:0030210	heparin biosynthetic process	6/2242	11/18800	0.000773661	0.0144153	0.0115875	EXT1/ANGPT1/SLC10A7/NDST2/GLCE/XYLT2	6
BP	GO:0051028	mRNA transport	28/2242	126/18800	0.000774886	0.0144153	0.0115875	HNRNPA2B1/HNRNPA1/POLDIP3/NUP43/SRSF7/GLE1/UPF2/DHX9/ZFP36/SUPT6H/TNKS/NUP133/HHEX/THOC2/NUP50/YTHDC1/SLBP/QKI/XPO1/NUP188/NUP214/AGFG1/NUP98/SMG7/NUP93/KIF5C/SMG6/SETD2	28
BP	GO:0051306	mitotic sister chromatid separation	18/2242	68/18800	0.000789248	0.0146374	0.0117661	CDC23/IK/ZWILCH/BUB1B/NSMCE2/ANAPC7/ZNF207/PSMG2/CENPF/DYNC1LI1/ZWINT/CDC16/NCAPH2/TACC3/APC/RB1/CDC27/TRIP13	18
BP	GO:0060562	epithelial tube morphogenesis	59/2242	328/18800	0.000795831	0.0146805	0.0118007	CXCL10/HIF1A/CXCR4/WNT2/LGR5/PKD2/BBS4/SIX4/EXT1/C2CD3/EDNRA/MKS1/MED1/ADAMTS12/DLC1/NPNT/STK4/CSNK2B/NOTCH4/DDR1/MIB1/SMAD4/PKD1/RET/ST14/NOTCH2/PBX1/SMO/RALA/DVL3/KRAS/SEC24B/SHROOM3/FZD3/ESR1/GREM1/NFATC4/TSC1/WNT4/ENG/CLIC4/ABL1/NOTCH1/COL4A1/NRP1/GZF1/SOX18/LAMA5/FZD6/TRAF6/TGFB2/PIK3CD/TCTN1/KDM2B/PRKD2/SOX9/LRP2/FOXP1/SETD2	59
BP	GO:0043122	regulation of I-kappaB kinase/NF-kappaB signaling	48/2242	254/18800	0.000796429	0.0146805	0.0118007	HMOX1/RORA/SIRT1/TRIM59/S100B/IRAK4/GAPDH/UFL1/ANGPT1/PPP5C/NKIRAS2/VAPA/IKBKG/TFRC/ANKRD17/PRKCB/RIPK1/NLRC3/FADD/MID2/MIER1/OTUD7B/ASH1L/TNFRSF1A/NDFIP1/CXXC5/SLC44A2/TRIM14/FYN/TAB2/ESR1/F2RL1/TICAM2/CFLAR/MAPKBP1/PINK1/SLC20A1/ABL1/CARD9/TNFSF11/RBCK1/UBE2V1/RIPK2/TRAF6/TRAF5/SPHK2/PRKD1/TRAF3	48
BP	GO:0035196	production of miRNAs involved in gene silencing by miRNA	15/2242	52/18800	0.000806282	0.0147721	0.0118743	PUM1/HNRNPA2B1/ZC3H10/DDX3X/RIPK1/SMAD2/SRRT/ESR1/MAP2K1/PUM2/SPOUT1/AGO2/DDX5/DICER1/EGFR	15
BP	GO:0038093	Fc receptor signaling pathway	15/2242	52/18800	0.000806282	0.0147721	0.0118743	VAV3/CLEC4E/PIGR/PTPRC/BTK/YES1/FYN/SOS1/ABL1/FGR/HCK/PLCG1/TRAF6/PLD2/APPL1	15
BP	GO:0007032	endosome organization	21/2242	85/18800	0.000813051	0.0148511	0.0119378	SCARB2/RAB11A/VPS18/USP8/ARFGEF2/SNF8/PI4K2A/EXOC8/HOOK3/HOOK1/SYNJ1/CLCN3/SNX3/VPS36/RAB22A/LAPTM4B/ALS2/TMEM9/CORO1C/CHMP1A/PDCD6IP	21
BP	GO:0045943	positive regulation of transcription by RNA polymerase I	9/2242	23/18800	0.000817818	0.0148932	0.0119717	WDR43/UBTF/PHF8/SMARCA4/IPPK/RASL11A/NCL/PIH1D1/ERBB2	9
BP	GO:0000075	cell cycle checkpoint	35/2242	170/18800	0.000829142	0.0149645	0.012029	ATR/TOPBP1/CASP2/IK/CCAR2/ZWILCH/BUB1B/MSH2/INTS7/RFWD3/ZNF830/ZNF207/PSMG2/FOXO4/CDK2/BABAM1/CENPF/DYNC1LI1/PPP1R10/TAOK2/GIGYF2/ZWINT/ERCC6/CCND1/MDM2/CLOCK/APC/FOXN3/HINFP/PTPN11/CHFR/TAOK1/TRIP13/TP53BP1/XPC	35
BP	GO:0043487	regulation of RNA stability	35/2242	170/18800	0.000829142	0.0149645	0.012029	FASTKD1/FASTKD2/PUM1/CSDE1/METTL14/DDX49/DCP2/DHX9/ZFP36/DCP1A/ROCK1/CARHSP1/CNOT8/ZFP36L2/GIGYF2/CNOT7/PABPC4/DCP1B/TNRC6B/CIRBP/ELAVL1/CNOT6/ZC3H14/SAMD4A/PUM2/RC3H2/PAN3/YTHDF2/PABPC1/YTHDF3/AGO2/MAPKAPK2/HNRNPU/TRAF5/PAIP1	35
BP	GO:1902115	regulation of organelle assembly	40/2242	202/18800	0.000829159	0.0149645	0.012029	RAB3GAP1/G3BP1/BBS4/CCDC88A/RAB3GAP2/TBC1D14/TESK1/EHMT2/TBC1D7/SMAD4/PPP1R35/EML3/ATG2A/PRKAA2/ARHGEF5/TBC1D30/HTT/DNM2/CNOT6/GSN/RAB5A/SYNE2/PINK1/SDC1/DZIP1/IFT88/PAN3/GDI2/HCK/NUMA1/RDX/HNRNPU/ULK1/RALB/CHMP1A/PHF23/PRKAA1/ATG3/DYNC1H1/PDCD6IP	40
BP	GO:0120163	negative regulation of cold-induced thermogenesis	14/2242	47/18800	0.000840297	0.0151203	0.0121543	NR1H3/DDIT3/ARRDC3/IP6K1/NRDC/DOCK7/LNPEP/LAMA4/PLCL2/TLE3/NOTCH1/RB1/PGAM5/FLCN	14
BP	GO:0006623	protein targeting to vacuole	12/2242	37/18800	0.000844795	0.0151562	0.0121831	SCARB2/VPS13A/GCC2/NCOA4/LAMP2/SMURF1/GNPTAB/ZFYVE16/NEDD4/SNX16/VPS13D/MON1B	12
BP	GO:0048813	dendrite morphogenesis	30/2242	139/18800	0.000854205	0.0152155	0.0122308	TNIK/KLF7/DOCK10/SEMA3A/PTEN/TAOK2/EEF2K/EFNA1/RAB21/SHANK3/PDLIM5/DIP2A/FYN/NEDD4/NFATC4/CDC42/ACTR2/ANAPC2/FARP1/DCLK1/NRP1/SDC2/PREX2/CAPRIN1/FBXW8/BAIAP2/PAFAH1B1/MINK1/MEF2A/PARP6	30
BP	GO:0060964	regulation of gene silencing by miRNA	13/2242	42/18800	0.000855906	0.0152155	0.0122308	PUM1/ZC3H10/DHX9/ZFP36/LIMD1/RIPK1/EIF4G1/ELAVL1/ESR1/MAP2K1/PUM2/DDX5/EGFR	13
BP	GO:0035924	cellular response to vascular endothelial growth factor stimulus	19/2242	74/18800	0.000857767	0.0152155	0.0122308	XDH/NRP2/PDGFRA/ANXA1/PGF/ADAMTS12/ADGRA2/PIK3CA/PDGFRB/NOTCH1/FLT1/NRP1/MAPKAPK2/PIK3CD/GAB1/CADM4/PRKD2/SPHK1/PRKD1	19
BP	GO:0030099	myeloid cell differentiation	68/2242	391/18800	0.000862122	0.0152155	0.0122308	KITLG/HIF1A/SIRT1/ITGB6/BCL6/TNFAIP6/ACVR2A/TET2/UFL1/LEO1/ARID4A/MEIS1/PARP1/CASP9/PAF1/ZFP36/RPS19/MED1/TFRC/TLR2/C1QC/RIPK1/INPP5D/SH3PXD2A/CSF3R/MFHAS1/KAT6A/PABPC4/FADD/NKAP/HMGB3/PRMT6/NOTCH2/NRROS/PURB/MTURN/CDK6/TOB2/NDFIP1/FSTL3/JAK3/HMGB2/JAK2/CD109/F2RL1/FBN1/EPAS1/CDC42/RB1/TNFSF11/FAM210B/KLF10/ZBTB16/TRAF6/LBR/PIK3CD/PTPN11/SH2B3/ERCC2/PAFAH1B1/STAT5B/PIK3R1/FES/GPR68/KLF13/NFKBIA/N…	68
BP	GO:0006368	transcription elongation from RNA polymerase II promoter	17/2242	63/18800	0.0008632	0.0152155	0.0122308	CCNT1/LEO1/WDR43/GTF2F2/PAF1/SUPT6H/HEXIM1/NELFE/LARP7/ERCC6/GTF2F1/NELFCD/HNRNPU/SUPT5H/ERCC3/EAPP/SETD2	17
BP	GO:1902099	regulation of metaphase/anaphase transition of cell cycle	17/2242	63/18800	0.0008632	0.0152155	0.0122308	CDC23/IK/ZWILCH/BUB1B/NSMCE2/ANAPC7/ZNF207/PSMG2/CENPF/DYNC1LI1/ZWINT/CDC16/APC/RB1/CHFR/CDC27/TRIP13	17
BP	GO:0034655	nucleobase-containing compound catabolic process	70/2242	405/18800	0.000867957	0.0152517	0.0122599	XDH/FASTKD1/FASTKD2/PUM1/CSDE1/NUDT4/METTL14/NUDT9/DDX49/TTC37/GDA/SECISBP2/PDE7B/NT5E/DCP2/UPF2/FITM2/EIF3E/DFFB/DHX9/ZFP36/DCP1A/ROCK1/CARHSP1/ENTPD1/AIFM1/PDE5A/CNOT8/ZFP36L2/CTIF/GIGYF2/NT5C2/CNOT7/PABPC4/ZSWIM8/RNASEH2C/TDG/DERA/DCP1B/TNRC6B/CIRBP/ELAVL1/CNOT6/ZC3H14/SAMD4A/PUM2/NBAS/RC3H2/PNRC2/ENDOG/ENTPD2/PAN3/YTHDF2/XRN2/PABPC1/YTHDF3/AGO2/SIDT2/MAPKAPK2/HNRNPU/SMG7/TRAF5/NT5C/SMG6/ELAC2…	70
BP	GO:1903844	regulation of cellular response to transforming growth factor beta stimulus	29/2242	133/18800	0.000870298	0.0152517	0.0122599	SIRT1/TRIM33/LRG1/CAV2/NPNT/VEPH1/SMAD4/SMAD2/SMURF1/VASN/NRROS/SKIL/STRAP/DNM2/CD109/LATS1/FBN1/CFLAR/RNF111/THBS1/SPRED1/LTBP1/ENG/ADAMTSL2/PMEPA1/DKK3/GLG1/LTBP4/FLCN	29
BP	GO:0034968	histone lysine methylation	28/2242	127/18800	0.00088301	0.0153852	0.0123672	SIRT1/PYGO2/SETDB1/TET2/ARID4A/SUPT6H/NELFE/KANSL1/EHMT2/SMAD4/CXXC1/RLF/KMT5B/KDM6A/PRMT6/ASH1L/PAXIP1/NSD1/DNMT1/SMYD5/PHF20/ZNF335/SMYD2/PIH1D1/KMT5C/KMT2B/SETD2/WDR82	28
BP	GO:0050852	T cell receptor signaling pathway	28/2242	127/18800	0.00088301	0.0153852	0.0123672	BTN1A1/TXK/ITK/SLA2/PTPRC/EIF2B1/KCNN4/IKBKG/PTPN22/DUSP22/INPP5D/PIK3CA/PAWR/BTNL9/ICOSLG/FYN/RC3H2/ABL1/RBCK1/PLCG1/RIPK2/TRAF6/PIK3CD/SPPL3/CBLB/NECTIN2/PRKD2/SKAP1	28
BP	GO:0048024	regulation of mRNA splicing, via spliceosome	24/2242	103/18800	0.000885585	0.0153858	0.0123677	MBNL1/CWC22/HNRNPA2B1/HNRNPA1/ZC3H10/RBM25/SRSF7/RBM39/LARP7/SF1/DDX17/YTHDC1/FAM172A/DAZAP1/CIRBP/WTAP/QKI/CELF2/NCL/NUP98/HNRNPU/PRDX6/DDX5/RBM4	24
BP	GO:0030202	heparin metabolic process	7/2242	15/18800	0.000914481	0.0158177	0.0127149	EXT1/ANGPT1/EDNRA/SLC10A7/NDST2/GLCE/XYLT2	7
BP	GO:0070507	regulation of microtubule cytoskeleton organization	32/2242	152/18800	0.000915682	0.0158177	0.0127149	CDH5/CLTC/ROCK1/MID1/RASSF1/PKD1/TRAF3IP1/EML3/MID1IP1/PRKAA2/ARHGEF2/FKBP4/TACC3/MAP1S/TRIM36/APC/NIN/TTBK2/ABL1/MAPRE1/CKAP5/NUMA1/HNRNPU/CLIP1/CHMP1A/KATNB1/TAOK1/PAFAH1B1/PRKAA1/DYNC1H1/FES/MAP1A	32
BP	GO:0090312	positive regulation of protein deacetylation	10/2242	28/18800	0.00097792	0.0168447	0.0135404	SIRT1/BCL6/JDP2/RRP8/BRMS1/ZBTB7B/PINK1/PRKD2/NIPBL/PRKD1	10
BP	GO:0051492	regulation of stress fiber assembly	22/2242	92/18800	0.000988935	0.0169506	0.0136256	F11R/S1PR1/BBS4/CCDC88A/MYOC/ROCK1/DLC1/TESK1/PPM1F/ARHGEF5/TGFBR1/CGNL1/TPM1/TSC1/CDC42/WNT4/ABL1/RGCC/NRP1/NF2/FHOD1/PIK3R1	22
BP	GO:0044270	cellular nitrogen compound catabolic process	76/2242	449/18800	0.000989675	0.0169506	0.0136256	HMOX1/XDH/FASTKD1/FASTKD2/PUM1/CSDE1/NUDT4/METTL14/TET2/NUDT9/DDX49/TTC37/GDA/SECISBP2/PDE7B/NT5E/DCP2/UPF2/FITM2/EIF3E/DFFB/DHX9/ZFP36/DCP1A/ROCK1/CARHSP1/ENTPD1/AIFM1/PDE5A/CNOT8/ZFP36L2/SLCO2B1/CTIF/GIGYF2/NT5C2/CNOT7/PABPC4/ZSWIM8/TET1/RNASEH2C/TDG/ALDH1L2/DERA/DCP1B/TNRC6B/CIRBP/ELAVL1/CNOT6/ZC3H14/SAMD4A/PUM2/NBAS/RC3H2/PNRC2/ENDOG/ENTPD2/PAN3/YTHDF2/XRN2/PABPC1/YTHDF3/AGO2/SIDT2/MAPKAPK2/A…	76
BP	GO:0043620	regulation of DNA-templated transcription in response to stress	15/2242	53/18800	0.00100226	0.0170999	0.0137455	HMOX1/HIF1A/DDIT3/BCLAF1/HIF1AN/RPS6KA3/MBTPS2/NCK1/NEDD4/INO80/EPAS1/NOTCH1/RPS6KA1/GCN1/SIN3A	15
BP	GO:0042542	response to hydrogen peroxide	28/2242	128/18800	0.00100405	0.0170999	0.0137455	HMOX1/SIRT1/TXNIP/STAT6/ANXA1/GLRX2/MMP2/NQO1/ADAM9/AIFM1/RIPK1/BAK1/PLEKHA1/BAD/PAWR/PDGFRB/TRPM2/SIGMAR1/FYN/PINK1/SDC1/ENDOG/ABL1/SETX/AXL/SPHK1/COL1A1/PRKAA1	28
BP	GO:0001885	endothelial cell development	17/2242	64/18800	0.00104679	0.0176816	0.0142132	F11R/ICAM1/STC1/EDNRA/CDH5/PECAM1/ROCK1/NOTCH4/TNFRSF1A/TJP3/ZDHHC21/COL15A1/F2RL1/CLIC4/PLCB1/SOX18/RDX	17
BP	GO:0060760	positive regulation of response to cytokine stimulus	17/2242	64/18800	0.00104679	0.0176816	0.0142132	HIF1A/CXCR4/TXK/IL1R1/ZBP1/DHX9/MED1/TLR2/AGPAT1/RIPK1/FADD/TRIM41/TICAM2/RIPK2/NLRC5/AXL/PAFAH1B1	17
BP	GO:0045786	negative regulation of cell cycle	67/2242	387/18800	0.00105774	0.0176816	0.0142132	SIRT1/BCL6/ATR/TOPBP1/CASP2/PKD2/IK/CCAR2/ZWILCH/BUB1B/MSH2/CDK5RAP1/RRP8/INTS7/RFWD3/ZNF830/ZNF207/HEXIM1/PSMG2/PTEN/TNKS/FOXO4/CDK2/BABAM1/ZFP36L2/CENPF/DYNC1LI1/PPP1R10/TAF6/TAOK2/BAZ1B/CCNF/GIGYF2/ZWINT/HHEX/ERCC6/CCND1/CDK6/MDM2/CLOCK/FZD3/KLF4/LATS1/APC/FOXN3/ABL1/NACC2/RB1/RGCC/RBL1/WEE1/USP47/HINFP/METTL13/PTPN11/CHFR/SMARCA5/BRD7/RBL2/NLE1/CRLF3/TAOK1/TRIP13/TP53BP1/GPR132/XPC/CTDSPL	67
BP	GO:0035272	exocrine system development	14/2242	48/18800	0.00105782	0.0176816	0.0142132	SEMA3A/SEMA3C/TWSG1/POLB/IGSF3/INSR/NFIB/CDC42/NRP1/LAMA5/TGFB2/TFCP2L1/SOX9/EGFR	14
BP	GO:0046700	heterocycle catabolic process	75/2242	443/18800	0.00105799	0.0176816	0.0142132	HMOX1/XDH/FASTKD1/FASTKD2/PUM1/CSDE1/NUDT4/METTL14/TET2/NUDT9/DDX49/TTC37/GDA/SECISBP2/PDE7B/NT5E/DCP2/UPF2/FITM2/EIF3E/DFFB/DHX9/ZFP36/DCP1A/ROCK1/CARHSP1/ENTPD1/AIFM1/PDE5A/CNOT8/ZFP36L2/SLCO2B1/CTIF/GIGYF2/NT5C2/CNOT7/PABPC4/ZSWIM8/TET1/RNASEH2C/TDG/ALDH1L2/DERA/DCP1B/TNRC6B/CIRBP/ELAVL1/CNOT6/ZC3H14/SAMD4A/PUM2/NBAS/RC3H2/PNRC2/ENDOG/ENTPD2/PAN3/YTHDF2/XRN2/PABPC1/YTHDF3/AGO2/SIDT2/MAPKAPK2/H…	75
BP	GO:0050673	epithelial cell proliferation	75/2242	443/18800	0.00105799	0.0176816	0.0142132	HMOX1/XDH/HIF1A/SIRT1/COL8A1/ACVR2A/NRP2/PYGO2/LAMB1/WNT2/LGR5/STAT6/IGF1/LRG1/LOXL2/PGF/SIX4/EHF/CDH13/ZFP36/C5AR1/NME1/MED1/SERPINB5/PTEN/CAV2/TGFA/ITGA4/LAMC1/NLRC3/COL8A2/BMPR1A/CXCL12/BAD/CCND1/F3/NOTCH2/SMO/CDK6/HMGB2/NFIB/TGFBR1/CD109/ESR1/MAP2K1/THBS4/AGGF1/MCC/CFLAR/SAV1/THBS1/CDC42/NOTCH1/RPS6KA1/FLT1/RB1/TNFSF11/RGCC/NRP1/PLCG1/SGPP2/SIDT2/TGFB2/PIK3CD/GLUL/CD34/SCARB1/MARVELD3/PRKD2/R…	75
BP	GO:0048863	stem cell differentiation	41/2242	211/18800	0.00105943	0.0176816	0.0142132	KITLG/HIF1A/NRP2/PUM1/SEMA4A/SEMA3A/SEMA3C/PDGFRA/UFL1/EXT1/PTPRC/EDNRA/NUDT21/NOLC1/FOXO4/ZFP36L2/MTCH2/SEMA3G/SMAD4/BMPR1A/RET/SMO/PUS7/CDK6/FAM172A/ESR1/SMYD5/EPCAM/CDC42/ABL1/NOTCH1/YTHDF2/NRP1/SOX18/LAMA5/TGFB2/HNRNPU/CORO1C/ERCC2/SOX9/SETD2	41
BP	GO:0042060	wound healing	73/2242	429/18800	0.00106225	0.0176816	0.0142132	HMOX1/HIF1A/ITGB6/CXCR4/F11R/VAV3/ERBB3/IGF1/TXK/PDGFRA/ANXA1/F2RL2/GGCX/EXT1/PLA2G4A/ITGA2/PTEN/ACTA2/ENTPD1/PRCP/HPS5/F8/SLC12A2/TGFA/NOTCH4/DDR1/F13A1/SMAD4/SMAD2/MYOF/PABPC4/FIBP/F3/NOTCH2/PIK3CA/ADIPOR2/RAP2B/METAP1/PDGFRB/JAK2/KANK1/TGFBR1/EPB41L4B/CD109/F2RL1/CFLAR/TPM1/THBS1/MERTK/WNT4/SDC1/COL5A1/ENTPD2/THBD/FZD6/ARFGEF1/PLEC/TSKU/MCAM/TGFB2/MIA3/CD34/CSRP1/HPS4/SH2B3/SCARB1/WFDC1/CHMP1A…	73
BP	GO:0048762	mesenchymal cell differentiation	46/2242	244/18800	0.00106453	0.0176816	0.0142132	KITLG/HIF1A/NRP2/SEMA4A/SEMA3A/SEMA3C/WNT2/LOXL2/LOXL3/POLR1B/EXT1/EDNRA/ROCK1/PTEN/NOLC1/SEMA3G/NOTCH4/SMAD4/SMAD2/VASN/BMPR1A/RET/AMER1/ADAM15/EFNA1/SMO/DDX17/FAM172A/PPP2CA/TGFBR1/AKNA/SPRED1/GREM1/CDC42/WNT4/ENG/NOTCH1/RGCC/NRP1/LAMA5/TGFB2/CORO1C/MCRIP1/SOX9/COL1A1/DDX5	46
BP	GO:0031063	regulation of histone deacetylation	13/2242	43/18800	0.00109453	0.0180807	0.0145339	SIRT1/BCL6/JDP2/RRP8/PRMT6/ZBTB7B/YEATS2/PINK1/PRKD2/SPHK2/NIPBL/PRKD1/TADA3	13
BP	GO:0071604	transforming growth factor beta production	13/2242	43/18800	0.00109453	0.0180807	0.0145339	HIF1A/ITGB6/SMAD4/BMPR1A/NRROS/CD24/THBS1/LTBP1/LAPTM4B/TSKU/TGFB2/CD34/FURIN	13
BP	GO:0045185	maintenance of protein location	22/2242	93/18800	0.00115203	0.0189787	0.0152558	INSIG2/PKD2/VPS13A/BBS4/CCDC88A/TAF8/PKD1/HK1/NRROS/RANGAP1/KEAP1/GSN/GOPC/LATS1/FBN1/PINK1/LTBP1/CIZ1/DZIP1/HNRNPU/VPS13D/NFKBIA	22
BP	GO:0051403	stress-activated MAPK cascade	46/2242	245/18800	0.00116236	0.0190968	0.0153507	XDH/TNIK/SEMA3A/IRAK4/PBK/ZFP36/MID1/PTPN22/DAXX/RIPK1/DUSP22/PHLPP1/TAOK2/MFHAS1/ERCC6/MAGI3/MTURN/DUSP16/NFKB1/RELL1/SH3RF1/TPD52L1/MAP2K1/F2RL1/MAPKBP1/PINK1/MAP4K3/CDC42/CARD9/TNFSF11/PLCB1/RIPK2/RB1CC1/TRAF6/MAPKAPK2/TGFB2/TRAF5/STRADB/MARVELD3/SPHK1/TAOK1/PAFAH1B1/MINK1/ZNF622/TRAF3/EGFR	46
BP	GO:2000637	positive regulation of gene silencing by miRNA	9/2242	24/18800	0.00117114	0.0191889	0.0154247	PUM1/DHX9/ZFP36/LIMD1/RIPK1/MAP2K1/PUM2/DDX5/EGFR	9
BP	GO:0007088	regulation of mitotic nuclear division	25/2242	111/18800	0.00117935	0.0192192	0.0154491	IGF1/CDC23/IK/ZWILCH/BUB1B/NUSAP1/NSMCE2/ANAPC7/ZNF207/PSMG2/CAV2/TGFA/CENPF/DYNC1LI1/ZWINT/CDC16/PDGFRB/INSR/APC/CDC42/RB1/RGCC/SPHK1/CDC27/TRIP13	25
BP	GO:1905037	autophagosome organization	25/2242	111/18800	0.00117935	0.0192192	0.0154491	RAB3GAP1/STX12/GABARAPL1/SYNPO2/RAB3GAP2/MFN2/TBC1D14/EHMT2/SMURF1/ATG16L1/ATG2A/RAB5A/PINK1/UBXN2A/IFT88/RB1CC1/ULK1/LRBA/RALB/VMP1/PHF23/ULK2/WDR45B/ATG3/ATG2B	25
BP	GO:0043547	positive regulation of GTPase activity	50/2242	272/18800	0.00118372	0.0192387	0.0154648	RAB3GAP1/DOCK10/F11R/S1PR1/TBCK/RAP1GDS1/RAPGEF6/RGS16/EVI5/CAV2/TBC1D14/DOCK8/TBC1D7/NEDD9/DOCK11/DOCK7/ARHGAP29/ARHGEF5/CHN2/DVL3/SNX13/TBC1D30/RANGAP1/TBC1D1/TBC1D9B/RGP1/SNX9/F2RL1/GNB5/TSC1/RCC2/TBC1D8/SOS1/LIMS1/WNT4/RABGAP1/USP6NL/TBC1D20/RALGAPB/SRGAP2/AGRN/ALS2/CORO1C/TBC1D16/FOXJ1/NDEL1/FLCN/ERBB2/RUNDC1/CCDC125	50
BP	GO:1901653	cellular response to peptide	63/2242	361/18800	0.00119644	0.0193933	0.0155891	INSIG2/SIRT1/STAT6/IGF1/KLF3/ICAM1/PARP1/EDNRA/ROCK1/FOXO4/PTPN22/CAV2/ITGA4/PRKCZ/PRKCB/EEF2K/YWHAG/IDE/EIF4EBP2/ZBTB7B/ARHGEF2/CACNA2D1/PIK3CA/OSBPL8/TNS2/ADCY6/MDM2/LRP1/RANGAP1/NFKB1/TRIM41/NCK1/INSR/JAK3/PIK3R2/DENND4C/JAK2/KANK1/SLC39A14/FYN/APC/FBN1/CFLAR/RHOQ/LPIN1/RB1/PLCB1/PTPRA/PTPN1/RIPK2/SIK2/NUCKS1/PTPN11/GAB1/ZDHHC7/BAIAP2/NDEL1/PPP1R9B/STAT5B/PRKAA1/PIK3R1/CYFIP1/APPL1	63
BP	GO:0006338	chromatin remodeling	49/2242	266/18800	0.00125745	0.0203276	0.0163401	VPS72/ANP32E/ACTR6/TSPYL1/SHPRH/PSME4/CHRAC1/RUVBL2/SUPT6H/ASF1B/DAXX/HMGA1/HDAC4/SRCAP/BAZ1B/KAT6A/KAT6B/MTA2/NAP1L4/RSF1/NFRKB/KDM6A/SMARCA1/RBBP7/MIER1/YEATS2/NAP1L1/ARID2/BAZ2A/SMARCC2/HCFC2/CHD1/MLLT1/SMARCA4/HMGB2/TSPYL4/SATB1/ESR1/ZBTB1/INO80/SET/RB1/CHD7/SMARCA5/PIH1D1/SOX9/YY1/BAZ1A/SETD2	49
BP	GO:0010965	regulation of mitotic sister chromatid separation	17/2242	65/18800	0.00126252	0.0203551	0.0163622	CDC23/IK/ZWILCH/BUB1B/NSMCE2/ANAPC7/ZNF207/PSMG2/CENPF/DYNC1LI1/ZWINT/CDC16/TACC3/APC/RB1/CDC27/TRIP13	17
BP	GO:0017015	regulation of transforming growth factor beta receptor signaling pathway	28/2242	130/18800	0.00128997	0.0207424	0.0166735	SIRT1/TRIM33/LRG1/CAV2/NPNT/VEPH1/SMAD4/SMAD2/SMURF1/VASN/NRROS/SKIL/STRAP/DNM2/CD109/LATS1/FBN1/RNF111/THBS1/SPRED1/LTBP1/ENG/ADAMTSL2/PMEPA1/DKK3/GLG1/LTBP4/FLCN	28
BP	GO:0042177	negative regulation of protein catabolic process	27/2242	124/18800	0.00131559	0.0210983	0.0169596	PBK/CCAR2/ATRAID/SF3B3/VPS35/ROCK1/MYCBP2/TIMP4/RYBP/BAG6/SMAD4/USP7/OPHN1/EFNA1/RGP1/FYN/SNX3/STYX/CSNK2A1/LAPTM4B/EIF3H/N4BP1/CSNK2A2/FURIN/MAP1A/USP19/EGFR	27
BP	GO:0051491	positive regulation of filopodium assembly	10/2242	29/18800	0.00133468	0.0213098	0.0171296	MIEN1/DOCK11/FNBP1L/RALA/TGFBR1/RHOQ/CDC42/NRP1/AGRN/PIK3R1	10
BP	GO:0051261	protein depolymerization	26/2242	118/18800	0.00133582	0.0213098	0.0171296	MID1/SPTBN2/MID1IP1/GAK/ARHGEF2/NES/SYNJ1/PIK3CA/EPS8/SH3GL1/MAP1S/GSN/MICAL1/F2RL1/APC/TTBK2/SPTBN1/SVIL/CKAP5/RDX/KATNB1/TAOK1/FLII/PPP1R9B/KIF2A/MAP1A	26
BP	GO:0043555	regulation of translation in response to stress	8/2242	20/18800	0.00135032	0.0214843	0.0172699	EIF2S1/PPP1R15A/DDX3X/RPS6KA3/EIF4G1/NCK1/RPS6KA1/RBM4	8
BP	GO:0099518	vesicle cytoskeletal trafficking	18/2242	71/18800	0.00135888	0.0215637	0.0173337	MYO1E/PRKCZ/BLOC1S5/KIF13A/MYO5B/BICDL2/CCDC186/FNBP1L/HTT/MYO1F/KIF3B/TRAK2/MYO1B/ACTN4/PAFAH1B1/NDEL1/DYNC1H1/FYCO1	18
BP	GO:0006979	response to oxidative stress	73/2242	433/18800	0.00137383	0.0217078	0.0174495	HMOX1/HIF1A/SIRT1/TXNIP/PNPLA8/STAT6/PKD2/PDGFRA/ATOX1/ANXA1/ERMP1/ERCC6L2/VNN1/FUT8/EIF2S1/MPV17/GLRX2/PARP1/EDNRA/MMP2/NQO1/STC2/GPX8/FBLN5/STX4/CHCHD2/ADAM9/BTK/AIFM1/RIPK1/BAK1/PLEKHA1/GSR/CLN8/ERCC6/BAD/ALDH3B1/PRKAA2/PAWR/PDGFRB/KEAP1/TRPM2/JAK2/SIGMAR1/PXDN/NCOA7/FYN/ERO1A/GCH1/TPM1/TSC1/PINK1/EPAS1/SDC1/RCAN1/ENDOG/ABL1/SETX/SLC23A2/PRDX6/ALS2/AXL/ERCC2/PLA2R1/SPHK1/COL1A1/PRKAA1/ZNF622/E…	73
BP	GO:0060485	mesenchyme development	54/2242	301/18800	0.00137514	0.0217078	0.0174495	KITLG/HIF1A/NRP2/SEMA4A/SEMA3A/SEMA3C/WNT2/ERBB3/PKD2/LOXL2/SIX4/LOXL3/POLR1B/EXT1/EDNRA/ROCK1/PTEN/ACTA2/NOLC1/NUP133/SEMA3G/NOTCH4/SMAD4/SMAD2/VASN/BMPR1A/RET/AMER1/ADAM15/EFNA1/EXOC4/SMO/MDM2/DDX17/FAM172A/PDGFRB/PPP2CA/TGFBR1/AKNA/SPRED1/GREM1/CDC42/WNT4/ENG/NOTCH1/RGCC/NRP1/LAMA5/TGFB2/CORO1C/MCRIP1/SOX9/COL1A1/DDX5	54
BP	GO:0045840	positive regulation of mitotic nuclear division	13/2242	44/18800	0.00138619	0.0217944	0.0175191	IGF1/CDC23/NUSAP1/NSMCE2/ANAPC7/TGFA/CDC16/PDGFRB/INSR/RB1/RGCC/SPHK1/CDC27	13
BP	GO:0030071	regulation of mitotic metaphase/anaphase transition	16/2242	60/18800	0.00138954	0.0217944	0.0175191	CDC23/IK/ZWILCH/BUB1B/NSMCE2/ANAPC7/ZNF207/PSMG2/CENPF/DYNC1LI1/ZWINT/CDC16/APC/RB1/CDC27/TRIP13	16
BP	GO:0072537	fibroblast activation	6/2242	12/18800	0.00139144	0.0217944	0.0175191	ACTA2/IL17RA/PDGFRB/AKAP12/RPS6KA1/RGCC	6
BP	GO:1901532	regulation of hematopoietic progenitor cell differentiation	11/2242	34/18800	0.00141094	0.0220427	0.0177187	KITLG/METTL14/NUDT21/PUS7/CDK6/ZBTB1/SOS1/ABL1/NOTCH1/YTHDF2/FLCN	11
BP	GO:0071634	regulation of transforming growth factor beta production	12/2242	39/18800	0.00142154	0.0220942	0.0177601	HIF1A/ITGB6/SMAD4/BMPR1A/CD24/THBS1/LTBP1/LAPTM4B/TSKU/TGFB2/CD34/FURIN	12
BP	GO:1902275	regulation of chromatin organization	12/2242	39/18800	0.00142154	0.0220942	0.0177601	SETDB1/ZNF445/CDK2/MPHOSPH8/TET1/PHF8/PIK3CA/ATF7IP/LSM11/DNMT1/HNRNPU/SIN3A	12
BP	GO:1902806	regulation of cell cycle G1/S phase transition	37/2242	188/18800	0.00142585	0.0221043	0.0177682	MLF1/CASP2/PKD2/ANXA1/RRM1/RFWD3/PAF1/PTEN/DDX3X/CDK2/ANKRD17/MEPCE/PKD1/GIGYF2/CCND1/EIF4G1/MDM2/LSM11/PPP2CA/KLF4/APC/INO80/NACC2/RB1/RGCC/PLCB1/RBL1/WEE1/RDX/METTL13/BRD7/RBL2/RPTOR/CRLF3/CTDSPL/EGFR/APPL1	37
BP	GO:1903363	negative regulation of cellular protein catabolic process	19/2242	77/18800	0.00143381	0.0221709	0.0178218	PBK/CCAR2/ATRAID/VPS35/RYBP/BAG6/USP7/OPHN1/EFNA1/RGP1/STYX/CSNK2A1/LAPTM4B/EIF3H/N4BP1/CSNK2A2/FURIN/MAP1A/USP19	19
BP	GO:0035970	peptidyl-threonine dephosphorylation	7/2242	16/18800	0.00145918	0.0224483	0.0180448	PPP5C/PPM1D/PPM1F/PPP2CA/PPM1G/PDP1/PGAM5	7
BP	GO:0044804	autophagy of nucleus	7/2242	16/18800	0.00145918	0.0224483	0.0180448	ATG2A/RB1CC1/ULK1/ULK2/WDR45B/ATG3/ATG2B	7
BP	GO:0043410	positive regulation of MAPK cascade	81/2242	491/18800	0.00147944	0.0227023	0.018249	XDH/KITLG/TNIK/SEMA3A/IGF1/PDGFRA/ICAM1/HAVCR2/ANGPT1/PTPRC/PDGFC/C5AR1/NELFE/ROCK1/PTEN/ACTA2/ADAM9/MID1/PTPN22/CAV2/PDE5A/NPNT/TGFA/PRKCZ/RIPK1/DUSP22/TAOK2/AVPI1/MFHAS1/RET/FZD4/NOTCH2/EFNA1/ARHGEF5/BRAF/MTURN/DVL3/ARHGAP8/BANK1/RELL1/WWC1/PDGFRB/INSR/SH3RF1/JAK2/TGFBR1/NTRK2/TPD52L1/CD24/AKAP12/MAP2K1/F2RL1/CFLAR/MAPKBP1/THBS1/CDC42/ABL1/CARD9/NOTCH1/FLT1/TNFSF11/PLCB1/NRP1/PTPN1/RIPK2/RB1CC1…	81
BP	GO:0048041	focal adhesion assembly	20/2242	83/18800	0.00148902	0.0227914	0.0183206	MYOC/ITGA2/ROCK1/PTEN/SLK/DLC1/DUSP22/TAOK2/PPM1F/THBS1/GREM1/TSC1/RCC2/LIMS1/WNT4/ABL1/NRP1/PTPRA/CORO1C/PEAK1	20
BP	GO:0006650	glycerophospholipid metabolic process	55/2242	309/18800	0.00150229	0.0229365	0.0184372	NR1H3/PLA1A/DBI/PI4KB/PNPLA8/ETNK1/SOCS4/SLA2/PLA2G4A/PIGW/IP6K1/GDE1/PTEN/PI4K2A/SACM1L/AGPAT1/ABHD16A/SOCS6/INPP5D/PLCB3/MTMR1/SMPD4/SYNJ1/PIK3CA/OSBPL8/PDGFRB/PIP5K1C/SLC44A2/PIK3R2/AGPAT3/MTMR9/SLC44A1/SYNJ2/SERAC1/PLCB2/LPIN1/PLCB1/ABHD12/GPCPD1/PLCG1/ACSL3/UVRAG/FAR1/MTMR2/BPNT1/PIK3CD/PRDX6/FAM126B/SCARB1/INPP4B/PAFAH1B1/PLD2/PLSCR3/PIK3R1/MTMR10	55
BP	GO:0010517	regulation of phospholipase activity	17/2242	66/18800	0.00151469	0.0230319	0.0185139	ARL1/TXK/PDGFRA/ITK/ANXA1/EDNRA/C5AR1/PRKCZ/LRP1/PDGFRB/S1PR4/ESR1/PLCB2/ABL1/FLT1/PLA2R1/EGFR	17
BP	GO:0001954	positive regulation of cell-matrix adhesion	15/2242	55/18800	0.00151616	0.0230319	0.0185139	CD3E/MYOC/CDH13/ROCK1/UTRN/PRKCZ/EMP2/PPM1F/CDK6/TSC1/LIMS1/WNT4/ABL1/NRP1/SKAP1	15
BP	GO:0051170	import into nucleus	33/2242	163/18800	0.00154241	0.0233387	0.0187605	KPNA6/TXNIP/HNRNPA1/IPO8/ANGPT1/MED1/IPO11/NOLC1/NUP133/STK4/PPP1R10/SMO/KPNA4/NUP50/ELAVL1/PIK3R2/RANBP6/JAK2/NUP188/NUP214/NOTCH1/KPNA3/UBR5/NUP98/RAN/CBLB/NUP93/KPNB1/PIK3R1/TNPO1/PRKD1/NFKBIA/APPL1	33
BP	GO:0048545	response to steroid hormone	58/2242	330/18800	0.00154407	0.0233387	0.0187605	NR1H3/SIRT1/TXNIP/NR2C1/CALR/ANXA1/STC1/UFL1/VPS18/USP8/CNGA3/PARP1/CASP9/NR3C2/ZFP36/MED1/TMF1/ADAM9/DDIT4/NCOA4/AIFM1/UFSP2/ZFP36L2/TLR2/DAXX/BAD/CCND1/RBBP7/PIK3CA/FKBP4/DDX17/CLOCK/NR3C1/CARM1/SMARCA4/HMGB2/JAK2/LATS1/ESR1/CFLAR/NEDD4/THBS1/SDC1/ENG/NOTCH1/PMEPA1/UBR5/CNOT9/TGFB2/HNRNPU/RAN/COL1A1/PPP1R9B/DDX5/PLPP1/ZNF366/FOXP1/TADA3	58
BP	GO:0030038	contractile actin filament bundle assembly	24/2242	107/18800	0.00155347	0.023355	0.0187736	F11R/S1PR1/BBS4/CCDC88A/MYOC/ROCK1/DLC1/TESK1/PPM1F/ARHGEF5/TGFBR1/CGNL1/TPM1/TSC1/CDC42/WNT4/ABL1/RGCC/NRP1/FAM171A1/NF2/FHOD1/TNFAIP1/PIK3R1	24
BP	GO:0043149	stress fiber assembly	24/2242	107/18800	0.00155347	0.023355	0.0187736	F11R/S1PR1/BBS4/CCDC88A/MYOC/ROCK1/DLC1/TESK1/PPM1F/ARHGEF5/TGFBR1/CGNL1/TPM1/TSC1/CDC42/WNT4/ABL1/RGCC/NRP1/FAM171A1/NF2/FHOD1/TNFAIP1/PIK3R1	24
BP	GO:0110020	regulation of actomyosin structure organization	23/2242	101/18800	0.00155674	0.023355	0.0187736	F11R/S1PR1/BBS4/CCDC88A/MYOC/ROCK1/DLC1/TESK1/SMAD4/PPM1F/ARHGEF5/TGFBR1/CGNL1/TPM1/TSC1/CDC42/WNT4/ABL1/RGCC/NRP1/NF2/FHOD1/PIK3R1	23
BP	GO:0071900	regulation of protein serine/threonine kinase activity	64/2242	372/18800	0.00158344	0.0236967	0.0190483	KITLG/CCNT1/SIRT1/PKD2/CCNI/CDK5RAP1/PTPRC/PDGFC/HEXIM1/PTEN/ADAM9/DDX3X/PTPN22/PDE5A/TESK1/TGFA/STK4/TAOK2/PKD1/CCNF/HHEX/BMPR1A/CCND1/FZD4/ARHGEF5/PRKAR2B/DVL3/DAZAP2/DUSP16/HERC5/HTT/PDGFRB/PPP2CA/CDC37/INSR/TPD52L1/CD24/LATS1/MAP2K1/PARP16/APC/THBS1/SOS1/ABL1/FLT1/RB1/TNFSF11/RGCC/PTPN1/TRAF6/UVRAG/CCNYL1/ALS2/SH2B3/RALB/CCNT2/PIH1D1/RPTOR/FAM20A/TAOK1/PPP1R1B/ERBB2/IQGAP1/EGFR	64
BP	GO:0038084	vascular endothelial growth factor signaling pathway	14/2242	50/18800	0.00163598	0.0243624	0.0195834	XDH/NRP2/PDGFRA/PGF/ADGRA2/PIK3CA/PDGFRB/FLT1/NRP1/PIK3CD/GAB1/CADM4/PRKD2/PRKD1	14
BP	GO:0072666	establishment of protein localization to vacuole	14/2242	50/18800	0.00163598	0.0243624	0.0195834	SCARB2/VPS13A/GCC2/SNF8/NCOA4/LAMP2/SMURF1/GNPTAB/ZFYVE16/NEDD4/VPS36/SNX16/VPS13D/MON1B	14
BP	GO:0032874	positive regulation of stress-activated MAPK cascade	28/2242	132/18800	0.00164379	0.0244185	0.0196285	XDH/TNIK/SEMA3A/MID1/RIPK1/DUSP22/TAOK2/MFHAS1/MTURN/RELL1/SH3RF1/TPD52L1/F2RL1/MAPKBP1/CDC42/CARD9/TNFSF11/PLCB1/RIPK2/RB1CC1/TRAF6/TGFB2/TRAF5/SPHK1/TAOK1/MINK1/ZNF622/TRAF3	28
BP	GO:0006397	mRNA processing	82/2242	500/18800	0.00164801	0.0244213	0.0196307	CCNT1/MBNL1/DBR1/CWC22/PRPF3/PRPF38A/PPIE/SF3A3/HNRNPA2B1/HNRNPA1/ZC3H10/METTL14/DDX46/IK/CCAR2/CDC40/DNAJC17/LEO1/RBM25/SRSF7/SNRPG/TRUB2/RBM39/DHX9/PRMT9/SNRNP35/RBM19/SF3B3/NUDT21/CMTR2/PAF1/ZNF830/SUPT6H/SREK1IP1/NELFE/LARP7/CSTF2T/SRRT/PRKRIP1/SF1/THOC2/ZNF326/SCAF11/STRAP/RSRC1/DDX17/YTHDC1/SLBP/FAM172A/LSM11/GEMIN5/RBM27/DAZAP1/CIRBP/SCAF8/WTAP/QKI/ZC3H14/SLTM/SNRNP200/SETX/PAN3/RBM17/CELF…	82
BP	GO:1902105	regulation of leukocyte differentiation	51/2242	283/18800	0.00166224	0.024572	0.0197519	KITLG/BCL6/TNFAIP6/CD2/XRCC6/ANXA1/VNN1/LOXL3/PTPRC/IL7R/BTK/SASH3/ZFP36L2/PRKCZ/IKZF3/C1QC/RIPK1/IL4R/INPP5D/BAD/FADD/NKAP/HMGB3/NOTCH2/ZBTB7B/CDK6/TOB2/NDFIP1/FSTL3/JAK3/SH3RF1/ZBTB1/FBN1/SOS1/RC3H2/ABL1/RB1/TNFSF11/RIPK2/KLF10/ZBTB16/TRAF6/SOX13/AXL/FOXJ1/ERBB2/STAT5B/PIK3R1/FES/GPR68/FOXP1	51
BP	GO:0008360	regulation of cell shape	31/2242	151/18800	0.00167002	0.0246267	0.0197959	ARHGAP15/F11R/SEMA4A/RND1/ANXA1/FBLIM1/DLC1/BRWD3/LIMD1/TAOK2/DNMBP/CDC42EP2/CDC42SE1/FGD4/EPS8/SHROOM3/FYN/TPM1/RHOQ/FGR/FAM171A1/HCK/RDX/PLXNA2/MYH14/FMNL2/BAIAP2/MYO10/ATP10A/CYFIP1/FES	31
BP	GO:0032233	positive regulation of actin filament bundle assembly	16/2242	61/18800	0.00167847	0.024691	0.0198475	SYNPO2/CCDC88A/MYOC/TESK1/PPM1F/ARHGEF5/TGFBR1/TPM1/TSC1/CDC42/WNT4/ABL1/RGCC/NRP1/NF2/FHOD1	16
BP	GO:0000302	response to reactive oxygen species	39/2242	203/18800	0.00171746	0.0252033	0.0202593	HMOX1/HIF1A/SIRT1/TXNIP/STAT6/PKD2/PDGFRA/ANXA1/ERCC6L2/MPV17/GLRX2/MMP2/NQO1/FBLN5/ADAM9/BTK/AIFM1/RIPK1/BAK1/PLEKHA1/ERCC6/BAD/PAWR/PDGFRB/TRPM2/SIGMAR1/FYN/GCH1/TPM1/PINK1/SDC1/ENDOG/ABL1/SETX/AXL/SPHK1/COL1A1/PRKAA1/EGFR	39
BP	GO:1903050	regulation of proteolysis involved in cellular protein catabolic process	42/2242	223/18800	0.00174338	0.0255218	0.0205154	PSMD14/PSMC2/TMTC3/ECSCR/PBK/CCAR2/UFL1/PSMC6/SOCS4/TMF1/PTEN/CDK2/HERPUD1/RYBP/BAG6/PKD1/SMURF1/USP7/CTSC/OPHN1/EFNA1/MDM2/KEAP1/SH3RF1/RAD23B/LATS1/STYX/ARIH1/PINK1/XPO1/RNF144A/CSNK2A1/RNF19A/EIF3H/FBXW8/CHFR/N4BP1/CSNK2A2/RNF180/MAP1A/USP19/ARIH2	42
BP	GO:0032508	DNA duplex unwinding	21/2242	90/18800	0.00177153	0.025806	0.0207438	SSBP1/RECQL/XRCC6/G3BP1/ANXA1/GTF2F2/DHX9/CHD9/RUVBL2/FANCM/DDX3X/RAD54L2/HMGA1/MCM5/CHD1/ASCC3/SETX/CHD7/CHTF8/ERCC2/ERCC3	21
BP	GO:0010847	regulation of chromatin assembly	10/2242	30/18800	0.00179048	0.025806	0.0207438	SETDB1/ZNF445/CDK2/MPHOSPH8/TET1/PHF8/PIK3CA/ATF7IP/DNMT1/SIN3A	10
BP	GO:0038094	Fc-gamma receptor signaling pathway	10/2242	30/18800	0.00179048	0.025806	0.0207438	VAV3/CLEC4E/PTPRC/YES1/FYN/ABL1/FGR/HCK/PLD2/APPL1	10
BP	GO:0051123	RNA polymerase II preinitiation complex assembly	10/2242	30/18800	0.00179048	0.025806	0.0207438	TAF12/CAND1/PSMC6/TAF8/TAF6/TAF5/ATF7IP/ESR1/TBP/TAF2	10
BP	GO:0060325	face morphogenesis	10/2242	30/18800	0.00179048	0.025806	0.0207438	TIPARP/RAB3GAP1/PDGFRA/CRISPLD2/MMP2/PLEKHA1/PTPN11/ANKRD11/COL1A1/NIPBL	10
BP	GO:0051783	regulation of nuclear division	29/2242	139/18800	0.00179267	0.025806	0.0207438	IGF1/PDE3A/CALR/CDC23/IK/ZWILCH/BUB1B/NUSAP1/NSMCE2/ANAPC7/ZNF207/PSMG2/CAV2/TGFA/CENPF/DYNC1LI1/ZWINT/CDC16/PDGFRB/INSR/APC/CDC42/WNT4/RB1/RGCC/PLCB1/SPHK1/CDC27/TRIP13	29
BP	GO:0098876	vesicle-mediated transport to the plasma membrane	29/2242	139/18800	0.00179267	0.025806	0.0207438	EPS15/RAB11A/ARFGEF2/VPS35/SNF8/GOLGA4/VPS52/EPG5/EXOC8/KIF13A/SNX27/ACAP2/EXOC4/ARHGAP8/EXOC1/DNM2/GOPC/SNX3/ARF6/PKDCC/SPTBN1/SEC16A/ATP9A/LYPLA1/ACSL3/CLSTN1/ANKRD50/NSF/STXBP6	29
BP	GO:0035329	hippo signaling	12/2242	40/18800	0.0018134	0.0260423	0.0209337	STK4/LIMD1/WWC2/MOB1B/WWC1/AMOTL2/MOB3B/LATS1/SAV1/TEAD1/AMOTL1/NF2	12
BP	GO:0016242	negative regulation of macroautophagy	11/2242	35/18800	0.00183869	0.0263429	0.0211754	HMOX1/RUBCN/EHMT2/NRBP2/PIK3CA/TIGAR/TSC1/PINK1/USP30/USP36/PHF23	11
BP	GO:0007162	negative regulation of cell adhesion	54/2242	305/18800	0.00186051	0.0265926	0.0213761	BCL6/RND1/ERBB3/HAVCR2/ANXA1/LOXL3/ANGPT1/MYOC/PTPRC/CDH13/MMP2/PTEN/DLC1/PTPN22/PDE5A/NOTCH4/DUSP22/TWSG1/SOCS6/IL4R/CXCL12/FZD4/PPM1F/ZBTB7B/ADAM15/PAWR/NDFIP1/JAK3/JAK2/KANK1/KLF4/AKNA/ADAM10/THBS1/RCC2/EPCAM/RC3H2/ABL1/NOTCH1/RGCC/YTHDF2/RDX/MIA3/PLXNA2/NF2/CORO1C/PTPN11/SH2B3/CBLB/ACTN4/FOXJ1/COL1A1/ERBB2/PIK3R1	54
BP	GO:0008380	RNA splicing	73/2242	438/18800	0.00187549	0.0267435	0.0214974	MBNL1/DBR1/CWC22/ZBTB8OS/PRPF3/PRPF38A/PPIE/SF3A3/HNRNPA2B1/HNRNPA1/ZC3H10/METTL14/DDX46/IK/CCAR2/CDC40/DNAJC17/RBM25/SRSF7/SNRPG/RBM39/DHX9/SNRNP35/RBM19/SF3B3/ZNF830/SUPT6H/SREK1IP1/MPHOSPH10/LARP7/PRKRIP1/RRAGC/AHNAK/SF1/THOC2/ZNF326/RP9/SLC38A2/SCAF11/STRAP/RSRC1/DDX17/YTHDC1/FAM172A/GEMIN5/PPP2CA/DAZAP1/CIRBP/WTAP/QKI/SNRNP200/SETX/RBM17/CELF2/NCL/PABPC1/NUP98/CWF19L2/HNRNPU/PRDX6/PRX/SCAF1/…	73
BP	GO:0051494	negative regulation of cytoskeleton organization	33/2242	165/18800	0.00190311	0.0270734	0.0217626	F11R/S1PR1/BBS4/MYOC/CDH5/DLC1/MID1/SMAD4/CCNF/SPTBN2/MID1IP1/KANK4/ARHGEF2/PIK3CA/EPS8/FKBP4/SHANK3/KANK3/KANK1/GSN/APC/CGNL1/TTBK2/SPTBN1/SVIL/MAPRE1/ARFGEF1/RDX/KATNB1/TAOK1/SSH2/FLII/PIK3R1	33
BP	GO:0031398	positive regulation of protein ubiquitination	26/2242	121/18800	0.00195135	0.0276297	0.0222098	ARRDC3/ANGPT1/FANCI/FANCM/PTEN/WBP1L/SPRTN/DDX3X/PTPN22/MYCBP2/FBXO33/TBC1D7/AMER1/PAXIP1/DCUN1D1/NDFIP1/RNF111/PINK1/UBE2V1/RIPK2/TRAF6/CHFR/CBLB/SPHK1/PHF23/RNF180	26
BP	GO:1903008	organelle disassembly	26/2242	121/18800	0.00195135	0.0276297	0.0222098	HIF1A/GABARAPL1/UFL1/MFN2/MTIF2/GBF1/SLC25A4/ATG2A/DNM1L/TIGAR/SREBF2/HTT/SLC25A46/CDC37/PINK1/RB1CC1/VPS13D/USP30/ULK1/LRBA/CSNK2A2/USP36/ULK2/WDR45B/ATG3/ATG2B	26
BP	GO:0045137	development of primary sexual characteristics	43/2242	231/18800	0.00195797	0.0276586	0.022233	KITLG/SIRT1/TIPARP/TNFAIP6/ACVR2A/CSDE1/SEMA3A/CASP2/PDGFRA/ARID4A/SIX4/MSH2/FNDC3A/DHX37/MMP2/ADGRG1/ZNF830/TMF1/NCOA4/MEA1/SMAD4/PLEKHA1/GFRA1/SF1/CCND1/FZD4/ADAM15/MMP19/PDGFRB/INSR/HMGB2/TGFBR1/ESR1/LHFPL2/WNT4/SDC1/TBC1D20/CBL/TGFB2/PATZ1/SOX9/LRP2/STAT5B	43
BP	GO:0010770	positive regulation of cell morphogenesis involved in differentiation	19/2242	79/18800	0.00197789	0.0277567	0.0223119	CALR/MYOC/TESK1/NEDD9/EEF2K/RAB21/DNM2/DOCK5/LIMS1/CDC42/ACTR2/ABL1/ANAPC2/NRP1/CAPRIN1/FBXW8/BAIAP2/PAFAH1B1/PARP6	19
BP	GO:0014068	positive regulation of phosphatidylinositol 3-kinase signaling	19/2242	79/18800	0.00197789	0.0277567	0.0223119	SIRT1/ERBB3/IGF1/PDGFRA/ANGPT1/MYOC/PDGFC/MAZ/PDGFRB/INSR/JAK2/NTRK2/F2RL1/NEDD4/FLT1/FGR/CBL/TGFB2/SOX9	19
BP	GO:0006606	protein import into nucleus	32/2242	159/18800	0.00198908	0.0277567	0.0223119	KPNA6/TXNIP/IPO8/ANGPT1/MED1/IPO11/NOLC1/NUP133/STK4/PPP1R10/SMO/KPNA4/NUP50/ELAVL1/PIK3R2/RANBP6/JAK2/NUP188/NUP214/NOTCH1/KPNA3/UBR5/NUP98/RAN/CBLB/NUP93/KPNB1/PIK3R1/TNPO1/PRKD1/NFKBIA/APPL1	32
BP	GO:0032872	regulation of stress-activated MAPK cascade	38/2242	198/18800	0.00198973	0.0277567	0.0223119	XDH/TNIK/SEMA3A/PBK/MID1/PTPN22/RIPK1/DUSP22/PHLPP1/TAOK2/MFHAS1/MAGI3/MTURN/DUSP16/RELL1/SH3RF1/TPD52L1/MAP2K1/F2RL1/MAPKBP1/PINK1/CDC42/CARD9/TNFSF11/PLCB1/RIPK2/RB1CC1/TRAF6/TGFB2/TRAF5/MARVELD3/SPHK1/TAOK1/PAFAH1B1/MINK1/ZNF622/TRAF3/EGFR	38
BP	GO:0002821	positive regulation of adaptive immune response	25/2242	115/18800	0.00199246	0.0277567	0.0223119	SIRT1/STAT6/STX7/IL1R1/MSH2/PLA2G4A/PTPRC/AZGP1/BTK/SASH3/TFRC/PRKCZ/FADD/KMT5B/PAXIP1/ZBTB1/CARD9/TNFSF13B/RIPK2/TRAF6/PVR/NECTIN2/KMT5C/SKAP1/TP53BP1	25
BP	GO:0090288	negative regulation of cellular response to growth factor stimulus	25/2242	115/18800	0.00199246	0.0277567	0.0223119	XDH/TNFAIP6/TRIM33/ADAMTS12/TWSG1/SMURF1/HHEX/ADGRA2/CHRD/SKIL/UBE2D3/FSTL3/FBN1/CFLAR/NEDD4/THBS1/GREM1/CRIM1/WNT4/ABL1/NOTCH1/SULF2/PTPN1/CADM4/LRP2	25
BP	GO:0051091	positive regulation of DNA-binding transcription factor activity	48/2242	265/18800	0.00200702	0.0277739	0.0223257	RNF25/TAF12/WNT2/DDIT3/DHX9/PTEN/BTK/MBTPS2/IKBKG/TFRC/PRKCZ/TLR2/PRKCB/TRIM26/RIPK1/HDAC4/FZD4/MID2/ARHGEF2/ARHGEF5/SMO/ERC1/CLOCK/TRIM41/SMARCA4/JAK2/TRIM14/ESR1/JMY/RPS6KA5/CFLAR/SAV1/GREM1/PINK1/CARD9/TNFSF11/RGCC/CAMK1D/RBCK1/UBE2V1/RIPK2/TRAF6/TRAF5/PRKD2/SPHK1/TP53BP1/CRTC3/PRKD1	48
BP	GO:0000086	G2/M transition of mitotic cell cycle	29/2242	140/18800	0.00200878	0.0277739	0.0223257	TOPBP1/RAB11A/RRM1/RAD51C/ZNF830/FOXO4/CDC7/CDK2/BABAM1/CENPF/PPM1D/TAOK2/CCND1/NES/PBX1/DNM2/TPD52L1/LATS1/FOXN3/ARPP19/RCC2/PLCB1/TAF2/WEE1/USP47/CHFR/TAOK1/SIN3A/GPR132	29
BP	GO:1903322	positive regulation of protein modification by small protein conjugation or removal	29/2242	140/18800	0.00200878	0.0277739	0.0223257	ARRDC3/ANGPT1/FANCI/FANCM/PTEN/WBP1L/SPRTN/DDX3X/PTPN22/MYCBP2/FBXO33/TBC1D7/HDAC4/AMER1/PAXIP1/DCUN1D1/NDFIP1/PIAS4/RNF111/PINK1/UBE2V1/RIPK2/TRAF6/CHFR/CBLB/UBA2/SPHK1/PHF23/RNF180	29
BP	GO:1990138	neuron projection extension	34/2242	172/18800	0.00201207	0.0277739	0.0223257	CXCR4/NRP2/SEMA4A/SEMA3A/SEMA3C/RAB11A/ADNP/EDNRA/GOLGA4/USP9X/ITGA4/PRKCZ/SEMA3G/DDR1/SMURF1/CXCL12/RAB21/DNM2/SPG11/ITSN2/ABL1/ANAPC2/DCLK1/NRP1/SLC23A2/ULK1/PAFAH1B1/NDEL1/TRPV2/ULK2/SPAG9/IQGAP1/SIN3A/CYFIP1	34
BP	GO:0072384	organelle transport along microtubule	20/2242	85/18800	0.00202424	0.0278782	0.0224095	HIF1A/PRKCZ/BLOC1S5/KIF13A/BICDL2/COPG2/HTT/MAP1S/SYNE2/CDC42/ARHGAP21/KIF3B/RAB6A/PEX14/TRAK2/HSBP1/PAFAH1B1/NDEL1/DYNC1H1/FYCO1	20
BP	GO:0031058	positive regulation of histone modification	23/2242	103/18800	0.0020468	0.0281249	0.0226078	SIRT1/BCL6/JDP2/RRP8/PAF1/RUVBL2/NELFE/KANSL1/SMAD4/GLYR1/TET1/ZBTB7B/PAXIP1/DNMT1/RPS6KA5/PINK1/PHF20/BRD7/PRKD2/SPHK2/PIH1D1/NIPBL/PRKD1	23
BP	GO:0032869	cellular response to insulin stimulus	39/2242	205/18800	0.0020653	0.0283147	0.0227604	INSIG2/SIRT1/PARP1/FOXO4/CAV2/PRKCZ/PRKCB/EEF2K/YWHAG/IDE/EIF4EBP2/ZBTB7B/PIK3CA/OSBPL8/TNS2/NCK1/INSR/PIK3R2/DENND4C/KANK1/SLC39A14/APC/CFLAR/RHOQ/LPIN1/RB1/PTPRA/PTPN1/SIK2/NUCKS1/PTPN11/GAB1/ZDHHC7/BAIAP2/NDEL1/PRKAA1/PIK3R1/CYFIP1/APPL1	39
BP	GO:0070304	positive regulation of stress-activated protein kinase signaling cascade	28/2242	134/18800	0.00207816	0.0284266	0.0228504	XDH/TNIK/SEMA3A/MID1/RIPK1/DUSP22/TAOK2/MFHAS1/MTURN/RELL1/SH3RF1/TPD52L1/F2RL1/MAPKBP1/CDC42/CARD9/TNFSF11/PLCB1/RIPK2/RB1CC1/TRAF6/TGFB2/TRAF5/SPHK1/TAOK1/MINK1/ZNF622/TRAF3	28
BP	GO:0031098	stress-activated protein kinase signaling cascade	46/2242	252/18800	0.00209746	0.0286259	0.0230106	XDH/TNIK/SEMA3A/IRAK4/PBK/ZFP36/MID1/PTPN22/DAXX/RIPK1/DUSP22/PHLPP1/TAOK2/MFHAS1/ERCC6/MAGI3/MTURN/DUSP16/NFKB1/RELL1/SH3RF1/TPD52L1/MAP2K1/F2RL1/MAPKBP1/PINK1/MAP4K3/CDC42/CARD9/TNFSF11/PLCB1/RIPK2/RB1CC1/TRAF6/MAPKAPK2/TGFB2/TRAF5/STRADB/MARVELD3/SPHK1/TAOK1/PAFAH1B1/MINK1/ZNF622/TRAF3/EGFR	46
BP	GO:0008361	regulation of cell size	35/2242	179/18800	0.00211558	0.0288081	0.023157	SEMA4A/VAV3/SEMA3A/SEMA3C/RAB11A/ADNP/KCNN4/IL7R/GOLGA4/PTEN/SLC12A2/SEMA3G/CLN8/CXCL12/RET/XK/RAB21/SHANK3/DNM2/CLCN3/TSC1/LRRC8A/ABL1/ANAPC2/NRP1/RB1CC1/RDX/ULK1/RPTOR/PAFAH1B1/NDEL1/TRPV2/ULK2/SIN3A/CYFIP1	35
BP	GO:0046854	phosphatidylinositol phosphorylation	17/2242	68/18800	0.00214762	0.0291133	0.0234023	PI4KB/SOCS4/SLA2/IP6K1/PI4K2A/SOCS6/SYNJ1/PIK3CA/PIP5K1C/PIK3R2/SYNJ2/UVRAG/BPNT1/PIK3CD/FAM126B/INPP4B/PIK3R1	17
BP	GO:2000756	regulation of peptidyl-lysine acetylation	17/2242	68/18800	0.00214762	0.0291133	0.0234023	SIRT1/PYGO2/RUVBL2/SMAD4/GLYR1/PRKAA2/PAXIP1/DIP2A/RPS6KA5/SET/BRD7/CTCF/SPHK2/PIH1D1/FLCN/PRKAA1/SIN3A	17
BP	GO:0035987	endodermal cell differentiation	13/2242	46/18800	0.00216417	0.029272	0.0235299	COL8A1/COL5A2/LAMB1/LEO1/MMP2/PAF1/ITGA4/LAMA3/COL12A1/COL5A1/HSBP1/MMP15/SETD2	13
BP	GO:0050900	leukocyte migration	65/2242	384/18800	0.00220244	0.0297231	0.0238925	HMOX1/KITLG/CXCL10/TNFAIP6/CXCR4/F11R/VAV3/S1PR1/IRAK4/CXCL9/CALR/ICAM1/ANXA1/PGF/IL1R1/LBP/EXT1/RPS19/C5AR1/PECAM1/ITGA2/CCR5/ROCK1/SLC12A2/DOCK8/ITGA4/IL16/YES1/RABGEF1/GBF1/CSF3R/CXCL12/RET/MCU/FADD/ARHGEF5/ITGB7/DNM1L/EPS8/IL17RA/PIP5K1C/TRPM2/FYN/THBS4/F2RL1/ADAM10/THBS1/GREM1/SOS1/CDC42/FLT1/LRCH1/TNFSF11/PLCB1/CAMK1D/HCK/PLEC/TGFB2/MIA3/PIK3CD/CD34/TRPM4/FOXJ1/STAT5B/ITGA9	65
BP	GO:0045623	negative regulation of T-helper cell differentiation	7/2242	17/18800	0.002227	0.0298564	0.0239997	BCL6/ANXA1/LOXL3/IL4R/ZBTB7B/JAK3/RC3H2	7
BP	GO:0001961	positive regulation of cytokine-mediated signaling pathway	15/2242	57/18800	0.00223396	0.0298564	0.0239997	HIF1A/CXCR4/TXK/IL1R1/ZBP1/MED1/AGPAT1/RIPK1/FADD/TRIM41/TICAM2/RIPK2/NLRC5/AXL/PAFAH1B1	15
BP	GO:0044380	protein localization to cytoskeleton	15/2242	57/18800	0.00223396	0.0298564	0.0239997	GOLGB1/BBS4/C2CD3/MID1/HOOK3/MID2/NUDCD3/APC/TTBK2/MAPRE1/NUMA1/HNRNPU/CEP350/PPP1R9B/MAP1A	15
BP	GO:0002433	immune response-regulating cell surface receptor signaling pathway involved in phagocytosis	9/2242	26/18800	0.0022431	0.0298564	0.0239997	VAV3/PTPRC/YES1/FYN/ABL1/FGR/HCK/PLD2/APPL1	9
BP	GO:0038096	Fc-gamma receptor signaling pathway involved in phagocytosis	9/2242	26/18800	0.0022431	0.0298564	0.0239997	VAV3/PTPRC/YES1/FYN/ABL1/FGR/HCK/PLD2/APPL1	9
BP	GO:0072010	glomerular epithelium development	9/2242	26/18800	0.0022431	0.0298564	0.0239997	MYO1E/EXT1/EDNRA/PECAM1/NOTCH2/CD24/CD34/FOXJ1/IQGAP1	9
BP	GO:0098727	maintenance of cell number	29/2242	141/18800	0.00224688	0.0298564	0.0239997	VPS72/IGF1/METTL14/LOXL2/LEO1/MED6/WDR43/PAF1/ZFP36L2/ZNF322/SRRT/SMC3/HOOK3/BMPR1A/TET1/MED14/NKAP/SMO/ELAVL1/KLF4/SAV1/NOTCH1/TPT1/KLF10/DDX6/PRRX1/KDM2B/SOX9/NIPBL	29
BP	GO:0008406	gonad development	42/2242	226/18800	0.00226343	0.0300103	0.0241234	KITLG/SIRT1/TIPARP/TNFAIP6/ACVR2A/CSDE1/SEMA3A/CASP2/PDGFRA/ARID4A/SIX4/MSH2/FNDC3A/DHX37/MMP2/ADGRG1/ZNF830/TMF1/NCOA4/MEA1/SMAD4/PLEKHA1/GFRA1/SF1/CCND1/FZD4/ADAM15/MMP19/PDGFRB/INSR/HMGB2/TGFBR1/ESR1/WNT4/SDC1/TBC1D20/CBL/TGFB2/PATZ1/SOX9/LRP2/STAT5B	42
BP	GO:0034243	regulation of transcription elongation from RNA polymerase II promoter	12/2242	41/18800	0.00228964	0.0302914	0.0243493	CCNT1/LEO1/WDR43/SUPT6H/HEXIM1/NELFE/LARP7/ERCC6/GTF2F1/NELFCD/HNRNPU/EAPP	12
BP	GO:0021915	neural tube development	31/2242	154/18800	0.00230822	0.030354	0.0243997	FKBP8/HIF1A/SEMA3C/PKD2/BBS4/C2CD3/MKS1/DLC1/NUP133/STK4/MIB1/PKD1/ST14/SMO/RALA/CHRD/DVL3/SEC24B/SHROOM3/FZD3/TSC1/ABL1/NOTCH1/FZD6/TRAF6/TGFB2/PLXNA2/TCTN1/KDM2B/LRP2/SETD2	31
BP	GO:0043484	regulation of RNA splicing	31/2242	154/18800	0.00230822	0.030354	0.0243997	MBNL1/CWC22/HNRNPA2B1/HNRNPA1/ZC3H10/RBM25/SRSF7/RBM39/LARP7/AHNAK/SF1/ZNF326/SLC38A2/DDX17/YTHDC1/FAM172A/DAZAP1/CIRBP/WTAP/QKI/SETX/CELF2/NCL/NUP98/HNRNPU/PRDX6/PRX/POLR2A/DDX5/PIK3R1/RBM4	31
BP	GO:0001570	vasculogenesis	19/2242	80/18800	0.00230944	0.030354	0.0243997	XDH/TIPARP/WARS2/MYO1E/HIF1AN/EMP2/FZD4/PAXIP1/SMO/PDGFRB/NTRK2/QKI/AGGF1/SPRED1/ENG/NOTCH1/SOX18/CD34/SETD2	19
BP	GO:0045732	positive regulation of protein catabolic process	43/2242	233/18800	0.00232011	0.0303756	0.024417	TIPARP/PSMC2/TMTC3/ECSCR/PSMC6/SNX1/SOCS4/VPS35/SNF8/PTEN/ADAM9/NRDC/HERPUD1/BAG6/SMURF1/IDE/CTSC/AMER1/MDM2/LRP1/FBXL5/NDFIP1/KEAP1/SH3RF1/SNX9/APC/NEDD4/ARIH1/RNF144A/CSNK2A1/WWP1/RNF19A/RDX/FBXW8/CHFR/SH3D19/CBLB/SOX9/LRP2/NSF/RNF180/FURIN/ARIH2	43
BP	GO:0090101	negative regulation of transmembrane receptor protein serine/threonine kinase signaling pathway	28/2242	135/18800	0.00232994	0.0303756	0.024417	SIRT1/TNFAIP6/TRIM33/CAV2/VEPH1/TWSG1/SMURF1/VASN/NRROS/CHRD/SKIL/LRP1/STRAP/UBE2D3/FSTL3/DNM2/CD109/FBN1/SPRED1/GREM1/LTBP1/CRIM1/ABL1/NOTCH1/ADAMTSL2/PMEPA1/GLG1/LRP2	28
BP	GO:0034250	positive regulation of cellular amide metabolic process	33/2242	167/18800	0.00233442	0.0303756	0.024417	FASTKD2/CSDE1/EIF3D/POLDIP3/METTL14/EEF2/TRUB2/CDK5RAP1/EIF3E/DHX9/PPP1R15A/ITGA2/DDX3X/CTIF/EFNA1/EIF4G1/LARP4/CIRBP/NCK1/ELAVL1/JMJD4/SAMD4A/THBS1/PINK1/YTHDF2/PABPC1/YTHDF3/AGO2/HNRNPU/LARP1B/SPHK2/ERBB2/PAIP1	33
BP	GO:0022404	molting cycle process	21/2242	92/18800	0.00236274	0.0303756	0.024417	LGR5/EXT1/LRIG1/FOXQ1/SMAD4/SMO/PIAS4/FZD3/ZDHHC21/CD109/SAV1/SOS1/NOTCH1/SOX18/LAMA5/FZD6/NUMA1/TGFB2/ERCC2/SOX9/EGFR	21
BP	GO:0022405	hair cycle process	21/2242	92/18800	0.00236274	0.0303756	0.024417	LGR5/EXT1/LRIG1/FOXQ1/SMAD4/SMO/PIAS4/FZD3/ZDHHC21/CD109/SAV1/SOS1/NOTCH1/SOX18/LAMA5/FZD6/NUMA1/TGFB2/ERCC2/SOX9/EGFR	21
BP	GO:0000002	mitochondrial genome maintenance	10/2242	31/18800	0.00236418	0.0303756	0.024417	SSBP1/MPV17/RRM1/PARP1/DNAJA3/SLC25A4/SLC25A36/ENDOG/FLCN/MEF2A	10
BP	GO:0061384	heart trabecula morphogenesis	10/2242	31/18800	0.00236418	0.0303756	0.024417	S1PR1/MED1/BMPR1A/TGFBR1/FHL2/SOS1/ENG/NOTCH1/CHD7/TGFB2	10
BP	GO:0140718	NA	10/2242	31/18800	0.00236418	0.0303756	0.024417	SIRT1/SETDB1/RRP8/MPHOSPH8/TET1/PHF8/BAZ2A/ATF7IP/DNMT1/DNMT3A	10
BP	GO:0150117	NA	10/2242	31/18800	0.00236418	0.0303756	0.024417	MYOC/ROCK1/PPM1F/ARF6/TSC1/LIMS1/WNT4/ABL1/NRP1/PIK3R1	10
BP	GO:0007431	salivary gland development	11/2242	36/18800	0.00236634	0.0303756	0.024417	SEMA3A/SEMA3C/TWSG1/POLB/NFIB/CDC42/NRP1/LAMA5/TGFB2/TFCP2L1/EGFR	11
BP	GO:1903146	regulation of autophagy of mitochondrion	11/2242	36/18800	0.00236634	0.0303756	0.024417	HIF1A/SLC25A4/DNM1L/TIGAR/SREBF2/HTT/PINK1/VPS13D/USP30/CSNK2A2/USP36	11
BP	GO:0042770	signal transduction in response to DNA damage	34/2242	174/18800	0.00245394	0.0314333	0.0252672	SIRT1/ATR/TOPBP1/CASP2/ING4/CCAR2/MSH2/CASP9/INTS7/RFWD3/ZNF830/FOXO4/CDK2/BABAM1/PPM1D/PPP1R10/TAOK2/GIGYF2/ERCC6/CCND1/PAXIP1/MDM2/CLOCK/FOXN3/SPRED1/ABL1/HINFP/SMYD2/PTPN11/PLA2R1/TAOK1/DDX5/TP53BP1/XPC	34
BP	GO:0048588	developmental cell growth	42/2242	227/18800	0.00246435	0.0315	0.0253208	CXCR4/NRP2/SEMA4A/SEMA3A/SEMA3C/IGF1/RAB11A/ADNP/EXT1/EDNRA/GOLGA4/USP9X/ITGA4/PRKCZ/SEMA3G/DDR1/MEX3C/SMURF1/CXCL12/RAB21/PDLIM5/DNM2/SPG11/NIN/ITSN2/ABL1/ANAPC2/DCLK1/NRP1/SLC23A2/ULK1/SOX9/PAFAH1B1/NDEL1/TRPV2/ULK2/SPAG9/IQGAP1/SIN3A/CYFIP1/YY1/ARIH2	42
BP	GO:0002244	hematopoietic progenitor cell differentiation	26/2242	123/18800	0.0024847	0.0316263	0.0254224	KITLG/MLF1/METTL14/RBM47/PDGFRA/EEF2/UFL1/EXT1/PTPRC/NUDT21/DHTKD1/PUS7/CDK6/HERC6/FSTL3/ZBTB24/ZBTB1/SOS1/ABL1/NOTCH1/FLT1/YTHDF2/ERCC2/FLCN/SIN3A/EML1	26
BP	GO:0022612	gland morphogenesis	26/2242	123/18800	0.0024847	0.0316263	0.0254224	SEMA3A/SEMA3C/STAT6/MMP2/MED1/SERPINB5/TGFA/DDR1/TWSG1/POLB/CAPN1/NOTCH2/NFIB/TNC/ESR1/CFLAR/CDC42/WNT4/NOTCH1/RPS6KA1/NRP1/LAMA5/TGFB2/ELF3/SOX9/EGFR	26
BP	GO:0043550	regulation of lipid kinase activity	17/2242	69/18800	0.00253896	0.032249	0.025923	RUBCN/VAV3/PDGFRA/SOCS4/SLA2/SOCS6/PDGFRB/PIK3R2/CDC42/FLT1/RB1/FGR/RBL1/RBL2/WDR81/PIK3R1/PRKD1	17
BP	GO:0044839	cell cycle G2/M phase transition	31/2242	155/18800	0.00256295	0.0324855	0.026113	TOPBP1/ING4/RAB11A/RRM1/RAD51C/ZNF830/FOXO4/CDC7/CDK2/BABAM1/CENPF/PPM1D/TAOK2/CCND1/NES/PBX1/PAXIP1/DNM2/TPD52L1/LATS1/FOXN3/ARPP19/RCC2/PLCB1/TAF2/WEE1/USP47/CHFR/TAOK1/SIN3A/GPR132	31
BP	GO:0014066	regulation of phosphatidylinositol 3-kinase signaling	24/2242	111/18800	0.00261317	0.0329782	0.0265091	SIRT1/ERBB3/IGF1/PDGFRA/ANGPT1/MYOC/PDGFC/PTEN/MAZ/NLRC3/PTPN13/PDGFRB/PIP5K1C/INSR/JAK2/NTRK2/F2RL1/NEDD4/FLT1/FGR/CBL/TGFB2/SOX9/EGFR	24
BP	GO:0031532	actin cytoskeleton reorganization	24/2242	111/18800	0.00261317	0.0329782	0.0265091	TNIK/F11R/S1PR1/PDGFRA/ANXA1/HMCN1/ANTXR1/NEDD9/MCU/NOTCH2/RALA/EPS8/TRPM2/GSN/CDC42/ABL1/NRP1/HCK/PTPN1/PLEC/GAB1/BAIAP2/MINK1/FES	24
BP	GO:0070302	regulation of stress-activated protein kinase signaling cascade	38/2242	201/18800	0.00261818	0.0329782	0.0265091	XDH/TNIK/SEMA3A/PBK/MID1/PTPN22/RIPK1/DUSP22/PHLPP1/TAOK2/MFHAS1/MAGI3/MTURN/DUSP16/RELL1/SH3RF1/TPD52L1/MAP2K1/F2RL1/MAPKBP1/PINK1/CDC42/CARD9/TNFSF11/PLCB1/RIPK2/RB1CC1/TRAF6/TGFB2/TRAF5/MARVELD3/SPHK1/TAOK1/PAFAH1B1/MINK1/ZNF622/TRAF3/EGFR	38
BP	GO:0030510	regulation of BMP signaling pathway	23/2242	105/18800	0.00266221	0.033463	0.0268988	FKBP8/TNFAIP6/TRIM33/CDH5/SMAD4/SMAD2/TWSG1/SMURF1/NOTCH2/CHRD/SKIL/UBE2D3/FSTL3/FBN1/GREM1/NEO1/CRIM1/ENG/ABL1/NOTCH1/NUMA1/UBE2O/LRP2	23
BP	GO:0045445	myoblast differentiation	19/2242	81/18800	0.00268644	0.0335641	0.02698	CXCL10/MBNL1/DDIT3/IGF1/CXCL9/HIF1AN/IFRD1/DDX17/MAML1/EPAS1/SDC1/LRRC8A/NOTCH1/RB1/PLCB1/PLEC/HINFP/SOX9/DDX5	19
BP	GO:0006611	protein export from nucleus	15/2242	58/18800	0.0026869	0.0335641	0.02698	CALR/XPO5/PKD1/SMURF1/XPO6/FRAT1/DUSP16/RANGAP1/STYX/XPO1/NUP214/STRADB/PTPN11/RAN/YWHAE	15
BP	GO:1900024	regulation of substrate adhesion-dependent cell spreading	15/2242	58/18800	0.0026869	0.0335641	0.02698	CALR/MYOC/TESK1/NEDD9/DNM2/ST6GAL1/KANK1/DOCK5/RCC2/LIMS1/CDC42/ABL1/NRP1/CORO1C/ACTN4	15
BP	GO:0070482	response to oxygen levels	56/2242	324/18800	0.00269342	0.0335761	0.0269897	HMOX1/RORA/HIF1A/SIRT1/CXCR4/ITPR2/ADSL/LOXL2/STC1/PGF/EDNRA/MMP2/STC2/ITGA2/CHCHD2/PTEN/HIF1AN/DDIT4/AIFM1/TFRC/CCDC115/TLR2/LIMD1/SMAD4/VASN/EEF2K/TBL2/POLB/CXCL12/BAD/AK4/ADAM15/MDM2/HSP90B1/TIGAR/PDGFRB/ANGPTL4/CD24/ERO1A/CFLAR/THBS1/TSC1/PINK1/EPAS1/DNMT3A/ENDOG/NOTCH1/RGCC/CBL/TGFB2/CD34/ACTN4/COL1A1/PRKAA1/ERCC3/USP19	56
BP	GO:0007093	mitotic cell cycle checkpoint	27/2242	130/18800	0.00270323	0.033629	0.0270323	TOPBP1/CASP2/IK/ZWILCH/BUB1B/MSH2/RFWD3/ZNF830/ZNF207/PSMG2/FOXO4/CDK2/BABAM1/CENPF/DYNC1LI1/PPP1R10/TAOK2/GIGYF2/ZWINT/CCND1/MDM2/APC/FOXN3/CHFR/TAOK1/TRIP13/XPC	27
BP	GO:0006907	pinocytosis	8/2242	22/18800	0.00275456	0.0341272	0.0274327	NR1H3/DNM2/PROM2/CDC42/MAPKAPK2/AXL/DOCK2/APPL1	8
BP	GO:0035024	negative regulation of Rho protein signal transduction	8/2242	22/18800	0.00275456	0.0341272	0.0274327	BCL6/MYOC/DLC1/KANK1/KCTD10/TNFAIP1/FLCN/CCDC125	8
BP	GO:0019439	aromatic compound catabolic process	76/2242	466/18800	0.00276445	0.0341796	0.0274749	HMOX1/XDH/FASTKD1/FASTKD2/PUM1/CSDE1/NUDT4/METTL14/TET2/NUDT9/DDX49/TTC37/GDA/SECISBP2/PDE7B/NT5E/DCP2/UPF2/FITM2/EIF3E/DFFB/DHX9/ZFP36/DCP1A/ROCK1/CARHSP1/ENTPD1/AIFM1/PDE5A/CNOT8/ZFP36L2/SLCO2B1/CTIF/GIGYF2/NT5C2/CNOT7/PABPC4/ZSWIM8/TET1/RNASEH2C/TDG/ALDH1L2/DERA/DCP1B/TNRC6B/CIRBP/ELAVL1/CNOT6/ZC3H14/DIO2/SAMD4A/PUM2/NBAS/RC3H2/PNRC2/ENDOG/ENTPD2/PAN3/YTHDF2/XRN2/PABPC1/YTHDF3/AGO2/SIDT2/MAPKA…	76
BP	GO:0051495	positive regulation of cytoskeleton organization	37/2242	195/18800	0.00277085	0.0341889	0.0274823	SYNPO2/CCDC88A/MYOC/TESK1/PPP1R35/CDC42EP2/PPM1F/NES/ARHGEF5/NCK1/TGFBR1/GSN/SNX9/F2RL1/TPM1/NIN/ARF6/KATNBL1/TSC1/CDC42/WNT4/ABL1/RGCC/NRP1/HCK/MAPRE1/CKAP5/NUMA1/NF2/CLIP1/KATNB1/FHOD1/BAIAP2/NCKAP1/CYFIP1/DYNC1H1/FES	37
BP	GO:0001838	embryonic epithelial tube formation	26/2242	124/18800	0.00279487	0.0344151	0.0276641	HIF1A/BBS4/SIX4/MKS1/DLC1/STK4/MIB1/RET/ST14/RALA/DVL3/SEC24B/SHROOM3/FZD3/GREM1/TSC1/WNT4/ABL1/FZD6/TRAF6/TGFB2/TCTN1/KDM2B/SOX9/LRP2/SETD2	26
BP	GO:0051090	regulation of DNA-binding transcription factor activity	74/2242	452/18800	0.00281992	0.0346529	0.0278553	HMOX1/SIRT1/RNF25/TAF12/WNT2/DDIT3/PKD2/HAVCR2/UFL1/COMMD6/DHX9/BHLHE40/PTEN/BRMS1/BTK/MBTPS2/IKBKG/TFRC/PRKCZ/TLR2/ERBIN/PRKCB/TRIM26/RIPK1/PKD1/HDAC4/USP7/NLRC3/FZD4/MID2/ARHGEF2/PAXIP1/ARHGEF5/SMO/MTURN/ERC1/CLOCK/TRIM41/PIAS4/KEAP1/SMARCA4/JAK2/TRIM14/KLF4/ESR1/JMY/RPS6KA5/CFLAR/SAV1/GREM1/PINK1/CARD9/RB1/TNFSF11/RGCC/CAMK1D/RBCK1/HCK/UBE2V1/RIPK2/FZD6/TRAF6/PEX14/TRAF5/NLRC5/PRKD2/SPHK1/FOXJ…	74
BP	GO:0006644	phospholipid metabolic process	65/2242	388/18800	0.002839	0.0348166	0.0279869	NR1H3/PLA1A/DBI/FDPS/PI4KB/PNPLA8/ETNK1/SOCS4/SLA2/FITM2/PLA2G4A/PIGW/IP6K1/VAPA/LIPG/GDE1/PTEN/PI4K2A/SACM1L/AGPAT1/ABHD16A/SOCS6/INPP5D/CLN8/SAMD8/PLCB3/MTMR1/SMPD4/SYNJ1/PIK3CA/OSBPL8/PDGFRB/PIP5K1C/SLC44A2/PIK3R2/AGPAT3/MTMR9/SLC44A1/SYNJ2/SERAC1/SPTLC2/PLCB2/LPIN1/PLCB1/ABHD12/GPCPD1/PLCG1/ACSL3/OSBP/UVRAG/FAR1/MTMR2/BPNT1/PIK3CD/PRDX6/FAM126B/SCARB1/INPP4B/SPHK2/PAFAH1B1/PLD2/PLSCR3/PLPP1/P…	65
BP	GO:0009167	purine ribonucleoside monophosphate metabolic process	12/2242	42/18800	0.00286313	0.0349002	0.0280541	XDH/GART/ADSL/GDA/NT5E/IMPDH2/NT5C2/AK4/MAGI3/IMPDH1/PPAT/NT5C	12
BP	GO:0045022	early endosome to late endosome transport	12/2242	42/18800	0.00286313	0.0349002	0.0280541	SNF8/EMP2/HOOK3/HOOK1/RAB21/SNX3/RAB5A/MAP2K1/SNX16/RDX/MTMR2/WDR81	12
BP	GO:1900274	regulation of phospholipase C activity	12/2242	42/18800	0.00286313	0.0349002	0.0280541	TXK/PDGFRA/ITK/EDNRA/C5AR1/PDGFRB/S1PR4/ESR1/PLCB2/ABL1/FLT1/EGFR	12
BP	GO:1904019	epithelial cell apoptotic process	25/2242	118/18800	0.00288046	0.0350407	0.0281671	HMOX1/ICAM1/ECSCR/EIF2S1/ANGPT1/EDNRA/CDH5/ZFP36/ITGA4/STK4/BAD/PIAS4/ANGPTL4/JAK2/GSN/CFLAR/ARF6/THBS1/DNMT3A/ABL1/RB1/RGCC/PLCG1/PLA2R1/PRKAA1	25
BP	GO:0032386	regulation of intracellular transport	57/2242	332/18800	0.00288933	0.0350781	0.0281971	GCC2/ANGPT1/YOD1/DHX9/ARFIP1/VPS35/SUPT6H/NMT1/NOLC1/BAP1/USP7/FRAT1/SCP2/SMO/RAB21/RANGAP1/SREBF2/ARHGAP8/SEC24B/UBE2D3/WWC1/PIK3R2/JAK2/UBE2G2/TMEM30A/FYN/SNX3/MAP2K1/NEDD4/PINK1/CDC42/XPO1/NUP214/TBC1D20/PTPN1/ATP9A/UBR5/NUMA1/RDX/MTMR2/DERL3/HPS4/PTPN11/RAN/CSNK2A2/USP36/YWHAE/NDEL1/ERBB2/PRKAA1/PIK3R1/DYNC1H1/PRKD1/ARIH2/SETD2/PLN/RBM4	57
BP	GO:0030217	T cell differentiation	47/2242	263/18800	0.00292198	0.0354034	0.0284586	RORA/BCL6/SEMA4A/CD2/STAT6/CLEC4E/ITK/ANXA1/VNN1/LOXL3/CD3E/CD3G/PTPRC/IL7R/DNAJA3/SASH3/PTPN22/ZFP36L2/PRKCZ/ARMC5/IL4R/BAD/FADD/NKAP/LEPR/ZBTB7B/CDK6/NCAPH2/JAK3/SH3RF1/ZBTB1/TSC1/SOS1/WNT4/RC3H2/ABL1/RIPK2/CHD7/ZBTB16/SOX13/PIK3CD/PATZ1/FOXJ1/ERBB2/STAT5B/DOCK2/FOXP1	47
BP	GO:1902905	positive regulation of supramolecular fiber organization	34/2242	176/18800	0.00297674	0.035855	0.0288216	SYNPO2/CCDC88A/MYOC/TESK1/CDC42EP2/PPM1F/ARHGEF5/NCK1/TGFBR1/GSN/SNX9/F2RL1/TPM1/NIN/ARF6/TSC1/CDC42/WNT4/ABL1/RB1/RGCC/NRP1/HCK/MAPRE1/CKAP5/NUMA1/NF2/CLIP1/KATNB1/FHOD1/BAIAP2/NCKAP1/CYFIP1/FES	34
BP	GO:0072698	protein localization to microtubule cytoskeleton	14/2242	53/18800	0.00297705	0.035855	0.0288216	GOLGB1/BBS4/C2CD3/MID1/HOOK3/MID2/NUDCD3/APC/TTBK2/MAPRE1/NUMA1/HNRNPU/CEP350/MAP1A	14
BP	GO:1900087	positive regulation of G1/S transition of mitotic cell cycle	14/2242	53/18800	0.00297705	0.035855	0.0288216	ANXA1/RRM1/DDX3X/ANKRD17/MEPCE/CCND1/EIF4G1/MDM2/LSM11/RGCC/PLCB1/RDX/RPTOR/EGFR	14
BP	GO:0010923	negative regulation of phosphatase activity	11/2242	37/18800	0.00301007	0.036109	0.0290257	PPP1R15A/PPP1R11/ROCK1/PPP1R35/BOD1L1/LPIN1/PPP1R26/TGFB2/MGAT5/PPP1R9B/PPP1R1B	11
BP	GO:2000758	positive regulation of peptidyl-lysine acetylation	11/2242	37/18800	0.00301007	0.036109	0.0290257	RUVBL2/SMAD4/GLYR1/PRKAA2/PAXIP1/DIP2A/RPS6KA5/BRD7/SPHK2/PIH1D1/PRKAA1	11
BP	GO:0000280	nuclear division	73/2242	446/18800	0.00301613	0.0361099	0.0290265	RACGAP1/IGF1/PDE3A/CENPC/CALR/CDC23/IK/RAB11A/ZWILCH/BUB1B/NUSAP1/NSMCE2/ANAPC7/RAD51C/ZNF207/MIS12/FANCM/PSMG2/KIF11/SLF2/TNKS/CAV2/TGFA/CENPF/EHMT2/DYNC1LI1/BAG6/NAA50/SPIRE1/BAZ1B/ERCC4/SMC3/ZWINT/REEP3/FOXJ3/EML3/STAG2/CDC16/CDC14A/SMC4/EPS8/FOXJ2/NCAPH2/PDS5A/TACC3/PDGFRB/INSR/APC/INO80/CDC42/WNT4/ACTR2/RB1/RGCC/PLCB1/KIF3B/NCAPD3/NUMA1/HNRNPU/RAN/CHFR/SMARCA5/CHMP1A/KATNB1/CHTF8/SPHK1/NDEL1…	73
BP	GO:0010165	response to X-ray	10/2242	32/18800	0.00307645	0.0366216	0.0294378	XRCC6/ANXA1/MSH2/ERCC6/CCND1/DNM2/THBD/NUCKS1/NIPBL/TP53BP1	10
BP	GO:0046856	phosphatidylinositol dephosphorylation	10/2242	32/18800	0.00307645	0.0366216	0.0294378	PTEN/SACM1L/INPP5D/MTMR1/SYNJ1/MTMR9/SYNJ2/MTMR2/INPP4B/MTMR10	10
BP	GO:0019080	viral gene expression	22/2242	100/18800	0.00307703	0.0366216	0.0294378	CCNT1/CSDE1/EIF3D/FUT8/MOGS/DHX9/ZFP36/HEXIM1/LARP7/RSF1/MID2/CHD1/SMARCA4/ST6GAL1/TRIM14/PARP16/ST3GAL1/NUCKS1/MON1B/MGAT5/CCNT2/FURIN	22
BP	GO:1904035	regulation of epithelial cell apoptotic process	21/2242	94/18800	0.00311232	0.036845	0.0296174	HMOX1/ICAM1/ECSCR/EIF2S1/ANGPT1/CDH5/ZFP36/ITGA4/BAD/PIAS4/ANGPTL4/JAK2/GSN/CFLAR/THBS1/ABL1/RB1/RGCC/PLCG1/PLA2R1/PRKAA1	21
BP	GO:1901983	regulation of protein acetylation	19/2242	82/18800	0.0031136	0.036845	0.0296174	SIRT1/PYGO2/RUVBL2/DDX3X/SMAD4/GLYR1/PRKAA2/PAXIP1/DIP2A/RPS6KA5/SET/BRD7/CTCF/SPHK2/PIH1D1/TAOK1/FLCN/PRKAA1/SIN3A	19
BP	GO:0048864	stem cell development	20/2242	88/18800	0.00312609	0.036845	0.0296174	KITLG/HIF1A/NRP2/SEMA4A/SEMA3A/SEMA3C/PTPRC/EDNRA/NOLC1/SEMA3G/BMPR1A/RET/SMO/FAM172A/CDC42/NRP1/LAMA5/CORO1C/SOX9/SETD2	20
BP	GO:0051262	protein tetramerization	20/2242	88/18800	0.00312609	0.036845	0.0296174	CRYZ/SSBP1/SHMT2/PKD2/HOMER1/OXA1L/TRPM7/RRM1/NUDT21/FARSA/STK4/PKD1/ALDH9A1/TRPM2/OSBPL2/GLS/FKRP/TRPM4/ACACA/CRTC3	20
BP	GO:0065004	protein-DNA complex assembly	38/2242	203/18800	0.00312628	0.036845	0.0296174	TAF12/CAND1/CENPC/TSPYL1/SHPRH/PSMC6/CHRAC1/RAD51C/MIS12/UBTF/TCF4/RRN3/ASF1B/CENPF/BDP1/DAXX/TAF8/TAF6/TAF5/KAT6A/KAT6B/NAP1L4/RSF1/NAP1L1/BAZ2A/ATF7IP/SMARCA4/HMGB2/TSPYL4/ESR1/TBP/SET/RB1/TAF2/SMARCA5/PIH1D1/SOX9/BAZ1A	38
BP	GO:2001234	negative regulation of apoptotic signaling pathway	42/2242	230/18800	0.00316236	0.0371977	0.0299009	HMOX1/HIF1A/SIRT1/IGF1/ICAM1/CCAR2/VNN1/SLC35F6/TMEM14A/RRN3/DDX3X/HERPUD1/RIPK1/MAZ/SLC25A4/CXCL12/SYVN1/GNAI3/ARHGEF2/MDM2/HTT/FAIM/SH3RF1/HMGB2/CAAP1/TGFBR1/CFLAR/THBS1/PINK1/BIRC6/WNT4/RB1/TPT1/NRP1/CSNK2A1/PTPN1/RB1CC1/USP47/STRADB/CSNK2A2/PIH1D1/NLE1	42
BP	GO:0051785	positive regulation of nuclear division	15/2242	59/18800	0.00321302	0.0377202	0.0303209	IGF1/CDC23/NUSAP1/NSMCE2/ANAPC7/TGFA/CDC16/PDGFRB/INSR/WNT4/RB1/RGCC/PLCB1/SPHK1/CDC27	15
BP	GO:0061028	establishment of endothelial barrier	13/2242	48/18800	0.0032693	0.0379376	0.0304956	F11R/ICAM1/EDNRA/CDH5/PECAM1/ROCK1/TNFRSF1A/TJP3/ZDHHC21/F2RL1/PLCB1/SOX18/RDX	13
BP	GO:1901985	positive regulation of protein acetylation	13/2242	48/18800	0.0032693	0.0379376	0.0304956	RUVBL2/DDX3X/SMAD4/GLYR1/PRKAA2/PAXIP1/DIP2A/RPS6KA5/BRD7/SPHK2/PIH1D1/TAOK1/PRKAA1	13
BP	GO:0006740	NADPH regeneration	7/2242	18/18800	0.00327243	0.0379376	0.0304956	RPE/SHPK/NNT/ALDH1L2/DERA/TIGAR/H6PD	7
BP	GO:0050746	regulation of lipoprotein metabolic process	7/2242	18/18800	0.00327243	0.0379376	0.0304956	RAB3GAP1/DBI/RAB3GAP2/LIPG/RB1CC1/ULK1/ITGB3	7
BP	GO:0097284	hepatocyte apoptotic process	7/2242	18/18800	0.00327243	0.0379376	0.0304956	STK4/GSN/CFLAR/ARF6/DNMT3A/RB1/PRKAA1	7
BP	GO:1905820	positive regulation of chromosome separation	7/2242	18/18800	0.00327243	0.0379376	0.0304956	CDC23/NSMCE2/ANAPC7/CDC16/RB1/NUMA1/CDC27	7
BP	GO:0036293	response to decreased oxygen levels	52/2242	299/18800	0.00327546	0.0379376	0.0304956	HMOX1/RORA/HIF1A/SIRT1/CXCR4/ITPR2/ADSL/LOXL2/STC1/PGF/EDNRA/MMP2/STC2/ITGA2/CHCHD2/PTEN/HIF1AN/DDIT4/AIFM1/TFRC/TLR2/LIMD1/SMAD4/VASN/EEF2K/TBL2/CXCL12/BAD/AK4/ADAM15/MDM2/HSP90B1/TIGAR/ANGPTL4/CD24/ERO1A/CFLAR/THBS1/TSC1/PINK1/EPAS1/DNMT3A/ENDOG/NOTCH1/RGCC/CBL/TGFB2/CD34/ACTN4/PRKAA1/ERCC3/USP19	52
BP	GO:0036294	cellular response to decreased oxygen levels	30/2242	151/18800	0.00329938	0.0381416	0.0306596	HMOX1/RORA/HIF1A/SIRT1/STC1/STC2/CHCHD2/PTEN/HIF1AN/AIFM1/VASN/EEF2K/TBL2/BAD/AK4/MDM2/TIGAR/ERO1A/CFLAR/TSC1/PINK1/EPAS1/DNMT3A/ENDOG/NOTCH1/RGCC/CBL/CD34/PRKAA1/USP19	30
BP	GO:1900180	regulation of protein localization to nucleus	27/2242	132/18800	0.00338218	0.0390242	0.0313691	CCT8/ANGPT1/PARP1/NOLC1/LARP7/TFRC/TESK1/MEPCE/BYSL/MFHAS1/DTX3L/OTUD7B/SMO/PIK3R2/JAK2/FYN/LATS1/POLR1A/DCLK1/UBR5/GLUL/NF2/RAN/FLCN/PIK3R1/SIN3A/PRKD1	27
BP	GO:0009259	ribonucleotide metabolic process	64/2242	384/18800	0.00343792	0.0395917	0.0318253	XDH/RORA/HIF1A/CMPK1/ELOVL6/GART/NUDT4/IGF1/GAPDH/ADSL/NUDT9/SLC26A2/GDA/PDE7B/NT5E/ADCY3/FITM2/PARP1/NME1/ACSM5/DDIT4/PDE5A/DHTKD1/IMPDH2/HDAC4/NME4/ADCY9/NT5C2/HK1/BAD/CTPS2/PRKAA2/AK4/GNAI3/MAGI3/MPC2/IMPDH1/MFN1/ADCY6/TIGAR/PPAT/SLC4A4/HK3/INSR/TECR/DIP2A/PINK1/RHOQ/CAD/SUCLA2/ACSS1/ACSS2/DGAT1/ACSL3/FAR1/BPNT1/RAN/SPHK2/NT5C/ACACA/FLCN/DCAKD/PRKAA1/EFL1	64
BP	GO:0031647	regulation of protein stability	52/2242	300/18800	0.00351404	0.0403914	0.0324681	SIRT1/CCT8/STX12/PEX19/IGF1/CREBL2/GAPDH/CALR/CCAR2/USP8/TMEM25/VPS35/ZNF207/PTEN/LAMP2/USP9X/STK4/CRTAP/BAG6/USP7/SYVN1/TBL1X/EFNA1/TRIM24/SMO/DVL3/RAB21/MDM2/KRAS/ATF7IP/HTT/CDC37/MTMR9/GSN/SEL1L/USP3/SAV1/TSC1/RNF149/PINK1/SEC16A/COG3/USP47/NF2/HPS4/CHFR/USP36/WDR81/PIK3R1/PRKD1/USP19/TADA3	52
BP	GO:0030520	intracellular estrogen receptor signaling pathway	14/2242	54/18800	0.00358608	0.0405761	0.0326166	UFL1/VPS18/PARP1/MED1/NCOA4/UFSP2/DDX17/CARM1/LATS1/ESR1/CNOT9/DDX5/ZNF366/TADA3	14
BP	GO:0001776	leukocyte homeostasis	20/2242	89/18800	0.00358973	0.0405761	0.0326166	KITLG/HIF1A/DOCK10/ANXA1/DNAJA3/BAP1/BAK1/FADD/DOCK11/SKIL/JAK3/MERTK/SOS1/RC3H2/ABL1/TNFSF13B/PIK3CD/SH2B3/AXL/STAT5B	20
BP	GO:0001942	hair follicle development	20/2242	89/18800	0.00358973	0.0405761	0.0326166	LGR5/EXT1/FOXQ1/SMAD4/SMO/PIAS4/FZD3/ZDHHC21/CD109/SAV1/SOS1/NOTCH1/SOX18/LAMA5/FZD6/NUMA1/TGFB2/ERCC2/SOX9/EGFR	20
BP	GO:2001251	negative regulation of chromosome organization	20/2242	89/18800	0.00358973	0.0405761	0.0326166	HNRNPA1/IK/DCP2/ZWILCH/BUB1B/PARP1/ZNF207/PSMG2/TNKS/CENPF/TNKS2/DYNC1LI1/BAZ1B/ERCC4/ZWINT/APC/HNRNPU/SMARCA5/SMG6/TRIP13	20
BP	GO:0009128	purine nucleoside monophosphate catabolic process	5/2242	10/18800	0.00360393	0.0405761	0.0326166	XDH/GDA/NT5E/NT5C2/NT5C	5
BP	GO:0009169	purine ribonucleoside monophosphate catabolic process	5/2242	10/18800	0.00360393	0.0405761	0.0326166	XDH/GDA/NT5E/NT5C2/NT5C	5
BP	GO:0033327	Leydig cell differentiation	5/2242	10/18800	0.00360393	0.0405761	0.0326166	PDGFRA/TMF1/PLEKHA1/SF1/CCND1	5
BP	GO:0060068	vagina development	5/2242	10/18800	0.00360393	0.0405761	0.0326166	BAK1/ESR1/MERTK/AXL/LRP2	5
BP	GO:0060397	JAK-STAT cascade involved in growth hormone signaling pathway	5/2242	10/18800	0.00360393	0.0405761	0.0326166	STAT6/JAK3/JAK2/PTPN1/STAT5B	5
BP	GO:1905456	regulation of lymphoid progenitor cell differentiation	5/2242	10/18800	0.00360393	0.0405761	0.0326166	NUDT21/ZBTB1/SOS1/NOTCH1/FLCN	5
BP	GO:2000048	negative regulation of cell-cell adhesion mediated by cadherin	5/2242	10/18800	0.00360393	0.0405761	0.0326166	NOTCH4/PPM1F/EPCAM/NOTCH1/RGCC	5
BP	GO:0019827	stem cell population maintenance	28/2242	139/18800	0.00361418	0.0406158	0.0326485	VPS72/METTL14/LOXL2/LEO1/MED6/WDR43/PAF1/ZFP36L2/ZNF322/SRRT/SMC3/HOOK3/BMPR1A/TET1/MED14/NKAP/SMO/ELAVL1/KLF4/SAV1/NOTCH1/TPT1/KLF10/DDX6/PRRX1/KDM2B/SOX9/NIPBL	28
BP	GO:0000082	G1/S transition of mitotic cell cycle	41/2242	225/18800	0.00365142	0.0407536	0.0327592	CASP2/PKD2/ANXA1/E2F6/RRM1/RFWD3/PTEN/DDX3X/CDC7/CDK2/ANKRD17/MEPCE/PKD1/GIGYF2/CCND1/PHF8/EIF4G1/CDK6/MDM2/LSM11/PPP2CA/KLF4/LATS1/APC/INO80/NACC2/RB1/RGCC/PLCB1/RBL1/WEE1/HINFP/RDX/BRD7/RBL2/RPTOR/CRLF3/GPR132/CTDSPL/EGFR/APPL1	41
BP	GO:0035148	tube formation	30/2242	152/18800	0.00365252	0.0407536	0.0327592	HIF1A/BBS4/SIX4/MKS1/DLC1/STK4/MIB1/RET/ST14/RALA/DVL3/SEC24B/SHROOM3/FZD3/NFIB/GREM1/TSC1/WNT4/ABL1/NOTCH1/YWHAZ/FZD6/TRAF6/TGFB2/PIK3CD/TCTN1/KDM2B/SOX9/LRP2/SETD2	30
BP	GO:0044794	positive regulation by host of viral process	6/2242	14/18800	0.00366014	0.0407536	0.0327592	ZNF502/VAPA/CAV2/IGF2R/TBC1D20/NUCKS1	6
BP	GO:0061709	reticulophagy	6/2242	14/18800	0.00366014	0.0407536	0.0327592	UFL1/ATG2A/RB1CC1/ULK1/ULK2/ATG2B	6
BP	GO:2000105	positive regulation of DNA-dependent DNA replication	6/2242	14/18800	0.00366014	0.0407536	0.0327592	SSBP1/CDC7/CDK2/INO80/CIZ1/ENDOG	6
BP	GO:0031497	chromatin assembly	38/2242	205/18800	0.00371667	0.0413069	0.033204	SIRT1/SETDB1/TSPYL1/SHPRH/CHRAC1/RRP8/ZNF445/UBN1/CDK2/ASF1B/MPHOSPH8/PPM1D/SMCHD1/DAXX/KAT6A/KAT6B/TET1/NAP1L4/RSF1/PHF8/UBN2/PIK3CA/NAP1L1/BAZ2A/ATF7IP/FAM172A/DNMT1/HMGB2/TSPYL4/DNMT3A/SET/RB1/ASIP/SMARCA5/CTCF/SOX9/SIN3A/BAZ1A	38
BP	GO:0042303	molting cycle	24/2242	114/18800	0.00376297	0.0415593	0.0334069	LGR5/EXT1/LRIG1/FOXQ1/SMAD4/SMO/CLOCK/PIAS4/FZD3/ZDHHC21/CD109/SAV1/SOS1/NOTCH1/SOX18/LAMA5/FZD6/TSKU/NUMA1/TGFB2/ERCC2/SOX9/NIPBL/EGFR	24
BP	GO:0042633	hair cycle	24/2242	114/18800	0.00376297	0.0415593	0.0334069	LGR5/EXT1/LRIG1/FOXQ1/SMAD4/SMO/CLOCK/PIAS4/FZD3/ZDHHC21/CD109/SAV1/SOS1/NOTCH1/SOX18/LAMA5/FZD6/TSKU/NUMA1/TGFB2/ERCC2/SOX9/NIPBL/EGFR	24
BP	GO:0090630	activation of GTPase activity	24/2242	114/18800	0.00376297	0.0415593	0.0334069	TBCK/EVI5/TBC1D14/TBC1D7/NEDD9/DOCK7/ARHGAP29/ARHGEF5/TBC1D30/RANGAP1/TBC1D1/TBC1D9B/TSC1/RCC2/TBC1D8/RABGAP1/USP6NL/RALGAPB/CORO1C/TBC1D16/FOXJ1/NDEL1/RUNDC1/CCDC125	24
BP	GO:0000462	maturation of SSU-rRNA from tricistronic rRNA transcript (SSU-rRNA, 5.8S rRNA, LSU-rRNA)	11/2242	38/18800	0.00378733	0.0415593	0.0334069	UTP20/WDR43/DHX37/RPS19/TSR1/BMS1/ABT1/BYSL/KRI1/UTP4/ERCC2	11
BP	GO:0045191	regulation of isotype switching	11/2242	38/18800	0.00378733	0.0415593	0.0334069	BCL6/STAT6/MSH2/PTPRC/SUPT6H/TFRC/KMT5B/PAXIP1/NDFIP1/KMT5C/TP53BP1	11
BP	GO:1904037	positive regulation of epithelial cell apoptotic process	11/2242	38/18800	0.00378733	0.0415593	0.0334069	ECSCR/EIF2S1/ITGA4/BAD/PIAS4/JAK2/GSN/THBS1/RGCC/PLCG1/PLA2R1	11
BP	GO:0006622	protein targeting to lysosome	8/2242	23/18800	0.00378749	0.0415593	0.0334069	SCARB2/GCC2/NCOA4/LAMP2/GNPTAB/ZFYVE16/NEDD4/SNX16	8
BP	GO:0006893	Golgi to plasma membrane transport	15/2242	60/18800	0.00382084	0.041842	0.0336342	ARFGEF2/GOLGA4/EXOC8/KIF13A/EXOC4/EXOC1/DNM2/GOPC/PKDCC/SPTBN1/SEC16A/LYPLA1/ACSL3/NSF/STXBP6	15
BP	GO:1903320	regulation of protein modification by small protein conjugation or removal	44/2242	246/18800	0.0038271	0.041842	0.0336342	HIF1A/ARRDC3/UFL1/BUB1B/ANGPT1/FANCI/FANCM/PTEN/WBP1L/SPRTN/DDX3X/PTPN22/MYCBP2/HERPUD1/FBXO33/TBC1D7/DAXX/HDAC4/SVBP/AMER1/DTX3L/PAXIP1/DCUN1D1/NDFIP1/PIAS4/TGFBR1/FYN/RNF111/PINK1/EPAS1/UBXN2A/ABL1/UBE2V1/RIPK2/UBR5/TRIP12/TRAF6/CHFR/N4BP1/CBLB/UBA2/SPHK1/PHF23/RNF180	44
BP	GO:0061448	connective tissue development	46/2242	260/18800	0.00391185	0.0426915	0.034317	HIF1A/SIRT1/KLF7/THBS3/CREB3L2/ARRDC3/LOXL2/STC1/EBF2/BBS4/EXT1/ADAMTS12/TRIP11/ACTA2/BARX2/MEX3C/PKD1/BMPR1A/AMER1/PAXIP1/PIK3CA/TBL1XR1/EVC/PDGFRB/NFIB/TGFBR1/SLC39A14/COL27A1/SPTLC2/CFLAR/GREM1/PKDCC/NOTCH1/COL5A1/RB1/SULF2/ZBTB16/TSKU/PRRX1/CD34/PTPN11/GLG1/TRPM4/SOX9/COL1A1/CHSY1	46
BP	GO:0002431	Fc receptor mediated stimulatory signaling pathway	10/2242	33/18800	0.00394958	0.0427942	0.0343996	VAV3/PTPRC/YES1/RABGEF1/FYN/ABL1/FGR/HCK/PLD2/APPL1	10
BP	GO:0006356	regulation of transcription by RNA polymerase I	10/2242	33/18800	0.00394958	0.0427942	0.0343996	WDR43/UBTF/PHF8/SMARCA4/IPPK/RASL11A/NCL/MAF1/PIH1D1/ERBB2	10
BP	GO:0036336	dendritic cell migration	10/2242	33/18800	0.00394958	0.0427942	0.0343996	CXCR4/CALR/EXT1/CCR5/DOCK8/ARHGEF5/EPS8/TRPM2/CDC42/TRPM4	10
BP	GO:0070229	negative regulation of lymphocyte apoptotic process	10/2242	33/18800	0.00394958	0.0427942	0.0343996	HIF1A/BCL6/SLC39A10/IL7R/DOCK8/FADD/EFNA1/JAK3/ST3GAL1/FOXP1	10
BP	GO:0015914	phospholipid transport	22/2242	102/18800	0.00397146	0.0428536	0.0344474	DBI/PLEKHA8/SCARB2/PRELID2/NPC2/KCNN4/VAPA/PITPNC1/ATP9B/SCP2/ATP8B2/OSBPL8/TMEM30A/OSBPL2/ATP9A/OSBP/PITPNB/SCARB1/VMP1/PITPNA/PLSCR3/ATP10A	22
BP	GO:0007064	mitotic sister chromatid cohesion	9/2242	28/18800	0.00397709	0.0428536	0.0344474	NSMCE2/SLF2/TNKS/NAA50/SMC3/PDS5A/RB1/CHTF8/NIPBL	9
BP	GO:0048873	homeostasis of number of cells within a tissue	9/2242	28/18800	0.00397709	0.0428536	0.0344474	SASH3/GIGYF2/LIPA/SMO/KRAS/NOTCH1/FH/PTPN11/SOX9	9
BP	GO:0010812	negative regulation of cell-substrate adhesion	16/2242	66/18800	0.00398342	0.0428536	0.0344474	BCL6/MYOC/PTEN/DLC1/DUSP22/FZD4/ADAM15/KANK1/THBS1/RCC2/NOTCH1/NF2/CORO1C/ACTN4/COL1A1/PIK3R1	16
BP	GO:0097193	intrinsic apoptotic signaling pathway	51/2242	295/18800	0.00402757	0.0432243	0.0347453	HMOX1/HIF1A/SIRT1/CASP2/DDIT3/CCAR2/VNN1/BCLAF1/RRP8/PARP1/CASP9/PPP1R15A/RRN3/DDIT4/AIFM1/DDX3X/HERPUD1/BAG6/BAK1/POLB/CXCL12/ERCC6/BAD/SYVN1/PPM1F/ARHGEF2/SKIL/MDM2/DNM1L/TNFRSF1A/NCK1/PIAS4/JAK2/CD24/ERO1A/JMY/NFATC4/PINK1/ABL1/NACC2/TPT1/PLAGL2/PTPN1/USP47/MYBBP1A/FLCN/DDX5/DNAJC10/PIK3R1/ZNF622/GSKIP	51
BP	GO:0071214	cellular response to abiotic stimulus	55/2242	323/18800	0.00403932	0.0432243	0.0347453	SIRT1/ITGB6/MME/ATR/RHBDD1/F11R/CASP2/XRCC6/PKD2/PBK/POLK/EIF2S1/PARP1/CASP9/INTS7/MMP2/RUVBL2/NMT1/ITGA2/PTEN/DDX3X/BAK1/PIEZO2/ERCC4/EFHD1/BAD/FADD/ARHGEF2/PIK3CA/SLC38A2/MDM2/TNFRSF1A/NFKB1/CLOCK/TMEM150C/DNM2/XPA/ZBTB1/GNB5/NEDD4/INO80/NFATC4/ENG/PLEC/USP47/NUCKS1/N4BP1/SOX9/COL1A1/NIPBL/PIK3R1/TP53BP1/YY1/GPR68/XPC	55
BP	GO:0104004	cellular response to environmental stimulus	55/2242	323/18800	0.00403932	0.0432243	0.0347453	SIRT1/ITGB6/MME/ATR/RHBDD1/F11R/CASP2/XRCC6/PKD2/PBK/POLK/EIF2S1/PARP1/CASP9/INTS7/MMP2/RUVBL2/NMT1/ITGA2/PTEN/DDX3X/BAK1/PIEZO2/ERCC4/EFHD1/BAD/FADD/ARHGEF2/PIK3CA/SLC38A2/MDM2/TNFRSF1A/NFKB1/CLOCK/TMEM150C/DNM2/XPA/ZBTB1/GNB5/NEDD4/INO80/NFATC4/ENG/PLEC/USP47/NUCKS1/N4BP1/SOX9/COL1A1/NIPBL/PIK3R1/TP53BP1/YY1/GPR68/XPC	55
BP	GO:0048675	axon extension	25/2242	121/18800	0.00408254	0.0435327	0.0349932	NRP2/SEMA4A/SEMA3A/SEMA3C/RAB11A/ADNP/EDNRA/GOLGA4/USP9X/SEMA3G/CXCL12/RAB21/DNM2/SPG11/ABL1/ANAPC2/DCLK1/NRP1/ULK1/PAFAH1B1/NDEL1/TRPV2/ULK2/SIN3A/CYFIP1	25
BP	GO:0071482	cellular response to light stimulus	25/2242	121/18800	0.00408254	0.0435327	0.0349932	SIRT1/MME/ATR/RHBDD1/PBK/POLK/EIF2S1/PARP1/CASP9/MMP2/RUVBL2/NMT1/BAK1/ERCC4/XPA/ZBTB1/GNB5/NEDD4/INO80/NFATC4/USP47/N4BP1/PIK3R1/YY1/XPC	25
BP	GO:0019693	ribose phosphate metabolic process	65/2242	394/18800	0.00409308	0.0435682	0.0350218	XDH/RORA/HIF1A/CMPK1/ELOVL6/GART/NUDT4/IGF1/GAPDH/ADSL/NUDT9/SLC26A2/GDA/PDE7B/NT5E/ADCY3/FITM2/PARP1/NME1/ACSM5/DDIT4/PDE5A/DHTKD1/IMPDH2/HDAC4/NME4/ADCY9/NT5C2/HK1/BAD/CTPS2/PRKAA2/AK4/GNAI3/MAGI3/MPC2/IMPDH1/MFN1/ADCY6/TIGAR/PPAT/SLC4A4/HK3/INSR/TECR/DIP2A/PINK1/RHOQ/CAD/SUCLA2/ACSS1/ACSS2/DGAT1/ACSL3/FAR1/BPNT1/RAN/SPHK2/PRPSAP1/NT5C/ACACA/FLCN/DCAKD/PRKAA1/EFL1	65
BP	GO:0060191	regulation of lipase activity	20/2242	90/18800	0.00410922	0.0436631	0.0350981	NR1H3/ARL1/TXK/PDGFRA/ITK/ANXA1/EDNRA/C5AR1/PRKCZ/LRP1/PDGFRB/S1PR4/ANGPTL4/ESR1/PLCB2/ABL1/FLT1/PLA2R1/FURIN/EGFR	20
BP	GO:0031396	regulation of protein ubiquitination	39/2242	213/18800	0.00413555	0.0438659	0.035261	ARRDC3/UFL1/BUB1B/ANGPT1/FANCI/FANCM/PTEN/WBP1L/SPRTN/DDX3X/PTPN22/MYCBP2/HERPUD1/FBXO33/TBC1D7/DAXX/SVBP/AMER1/DTX3L/PAXIP1/DCUN1D1/NDFIP1/TGFBR1/FYN/RNF111/PINK1/UBXN2A/ABL1/UBE2V1/RIPK2/UBR5/TRIP12/TRAF6/CHFR/N4BP1/CBLB/SPHK1/PHF23/RNF180	39
BP	GO:0009150	purine ribonucleotide metabolic process	61/2242	366/18800	0.00421076	0.0445854	0.0358394	XDH/RORA/HIF1A/ELOVL6/GART/NUDT4/IGF1/GAPDH/ADSL/NUDT9/SLC26A2/GDA/PDE7B/NT5E/ADCY3/FITM2/PARP1/NME1/ACSM5/DDIT4/PDE5A/DHTKD1/IMPDH2/HDAC4/NME4/ADCY9/NT5C2/HK1/BAD/PRKAA2/AK4/GNAI3/MAGI3/MPC2/IMPDH1/MFN1/ADCY6/TIGAR/PPAT/SLC4A4/HK3/INSR/TECR/DIP2A/PINK1/RHOQ/SUCLA2/ACSS1/ACSS2/DGAT1/ACSL3/FAR1/BPNT1/RAN/SPHK2/NT5C/ACACA/FLCN/DCAKD/PRKAA1/EFL1	61
BP	GO:0000077	DNA damage checkpoint	24/2242	115/18800	0.00422992	0.04471	0.0359395	ATR/TOPBP1/CASP2/CCAR2/MSH2/INTS7/RFWD3/ZNF830/FOXO4/CDK2/BABAM1/PPP1R10/TAOK2/GIGYF2/ERCC6/CCND1/MDM2/CLOCK/FOXN3/HINFP/PTPN11/TAOK1/TP53BP1/XPC	24
BP	GO:0051235	maintenance of location	56/2242	331/18800	0.00430472	0.0454212	0.0365112	CXCL10/INSIG2/NR1H3/SIRT1/DDIT3/ITPR2/PKD2/CXCL9/CALR/VPS13A/BBS4/CCDC88A/LDAH/FITM2/PTPRC/GAA/CCR5/TAF8/PKD1/HK1/PNPLA2/NRROS/OSBPL8/HSP90B1/RANGAP1/SREBF2/NFKB1/HTT/KEAP1/TRPM2/GSN/IBTK/GOPC/LATS1/ERO1A/FBN1/PINK1/LTBP1/CIZ1/SPOUT1/ABL1/DZIP1/ARHGAP21/PLCG1/CHD7/DGAT1/UVRAG/HNRNPU/VPS13D/SCARB1/PAFAH1B1/STAT5B/ITGB3/PRKD1/NFKBIA/PLN	56
BP	GO:0060560	developmental growth involved in morphogenesis	42/2242	234/18800	0.00435255	0.0456682	0.0367098	CXCR4/NRP2/SEMA4A/S1PR1/SEMA3A/SEMA3C/RAB11A/SIX4/ADNP/EXT1/EDNRA/MED1/GOLGA4/USP9X/ITGA4/PRKCZ/SEMA3G/DDR1/SMURF1/CXCL12/RAB21/DNM2/ESR1/SPG11/NIN/ITSN2/ABL1/NOTCH1/ANAPC2/DCLK1/NRP1/SLC23A2/ULK1/SOX9/PAFAH1B1/NDEL1/TRPV2/ULK2/SPAG9/IQGAP1/SIN3A/CYFIP1	42
BP	GO:0006509	membrane protein ectodomain proteolysis	12/2242	44/18800	0.00435834	0.0456682	0.0367098	APH1A/ERAP1/ROCK1/ADAM9/NRDC/TIMP4/ADAM19/SNX9/SPPL2A/ADAM10/SH3D19/FURIN	12
BP	GO:0009126	purine nucleoside monophosphate metabolic process	12/2242	44/18800	0.00435834	0.0456682	0.0367098	XDH/GART/ADSL/GDA/NT5E/IMPDH2/NT5C2/AK4/MAGI3/IMPDH1/PPAT/NT5C	12
BP	GO:0062208	NA	12/2242	44/18800	0.00435834	0.0456682	0.0367098	NR1H3/PUM1/ZCCHC3/LBP/DDX3X/PTPN22/ANKRD17/TLR2/MFHAS1/F2RL1/TICAM2/PUM2	12
BP	GO:0007159	leukocyte cell-cell adhesion	63/2242	381/18800	0.00441413	0.0461727	0.0371153	BCL6/ICOS/F11R/IGF1/ICAM1/HAVCR2/ANXA1/VNN1/NT5E/LOXL3/EXT1/CD3E/PTPRC/PECAM1/IL7R/ROCK1/DNAJA3/SASH3/PTPN22/TFRC/PDE5A/DOCK8/ITGA4/PRKCZ/DUSP22/YES1/TWSG1/SOCS6/IL4R/CXCL12/BAD/FADD/NKAP/ZBTB7B/PIK3CA/PAWR/ITGB7/NDFIP1/NCK1/JAK3/ICOSLG/ZDHHC21/JAK2/KLF4/FYN/CD24/ZBTB1/RC3H2/TNFSF13B/HSPH1/TNFSF11/MAP3K8/RIPK2/ZBTB16/TRAF6/SOX13/MIA3/PTPN11/CBLB/FOXJ1/SKAP1/ERBB2/STAT5B	63
BP	GO:0034470	ncRNA processing	69/2242	424/18800	0.00442716	0.0462291	0.0371606	NIFK/TSN/ZBTB8OS/PUM1/HNRNPA2B1/DDX56/METTL1/ZC3H10/UTP20/INTS12/DDX49/WDR36/C1D/WDR43/ANKRD16/CDK5RAP1/DDX27/RRP8/INTS7/DHX37/ADAT1/RPS19/INTS2/TSR1/BRIX1/MPHOSPH10/RIOK1/NOLC1/BMS1/INTS4/PUS3/LAS1L/DDX3X/LARP7/NOL6/MDN1/ABT1/BYSL/RIPK1/SMAD2/MTERF4/SRRT/TRUB1/PUS7/DDX17/KRI1/QTRT1/ESR1/MAP2K1/TPRKB/PUM2/SPOUT1/YTHDF2/XRN2/TP53RK/CHD7/AGO2/DDX51/UTP4/FBL/ERCC2/PIH1D1/TSEN34/USP36/PELP1/ELAC2/DDX…	69
BP	GO:0032760	positive regulation of tumor necrosis factor production	22/2242	103/18800	0.00449421	0.0468482	0.0376583	CD2/HAVCR2/LBP/ARFGEF2/DHX9/PTPRC/SASH3/TLR2/RIPK1/FADD/FRMD8/ARHGEF2/JAK2/AKAP12/THBS1/NFATC4/CARD9/RIPK2/MAPKAPK2/PTPN11/SPHK2/PIK3R1	22
BP	GO:0030865	cortical cytoskeleton organization	15/2242	61/18800	0.00451944	0.0470302	0.0378046	RACGAP1/RND1/CALR/ROCK1/STRIP1/ARF6/RTKN/RHOQ/AKAP11/PLEC/FHOD1/FMNL2/PAFAH1B1/NCKAP1/PDCD6IP	15
BP	GO:0070997	neuron death	59/2242	353/18800	0.00453151	0.0470747	0.0378404	HMOX1/HIF1A/SIRT1/C1QA/CASP2/DDIT3/ERBB3/GAPDH/EIF2S1/SIX4/MSH2/ADNP/ANGPT1/PARP1/CASP9/TRIM2/VPS35/NQO1/ROCK1/DDIT4/AIFM1/IKBKG/DAXX/FOXQ1/THRB/POLB/BAD/FADD/NRBP2/NES/HDGF/EIF4G1/PIK3CA/KRAS/TIGAR/TRPM2/JAK2/SIGMAR1/NTRK2/NCOA7/FYN/GBE1/NFATC4/TSC1/PINK1/CDC42/SET/ENDOG/ABL1/TMTC4/RB1/NRP1/SLC23A2/CBL/TGFB2/NENF/CD34/KDM2B/AXL	59
BP	GO:0007076	mitotic chromosome condensation	7/2242	19/18800	0.00465397	0.0477724	0.0384012	NUSAP1/BAZ1B/SMC4/NCAPH2/NCAPD3/SMARCA5/CHMP1A	7
BP	GO:0032785	negative regulation of DNA-templated transcription, elongation	7/2242	19/18800	0.00465397	0.0477724	0.0384012	HEXIM1/NELFE/LARP7/NELFCD/HNRNPU/SUPT5H/EAPP	7
BP	GO:0046782	regulation of viral transcription	7/2242	19/18800	0.00465397	0.0477724	0.0384012	DHX9/ZFP36/HEXIM1/LARP7/RSF1/MID2/TRIM14	7
BP	GO:0060749	mammary gland alveolus development	7/2242	19/18800	0.00465397	0.0477724	0.0384012	HIF1A/TGFA/PRLR/DDR1/CCND1/ESR1/TNFSF11	7
BP	GO:0061298	retina vasculature development in camera-type eye	7/2242	19/18800	0.00465397	0.0477724	0.0384012	HIF1A/PDGFRA/FZD4/PDGFRB/CLIC4/COL4A1/NRP1	7
BP	GO:0061377	mammary gland lobule development	7/2242	19/18800	0.00465397	0.0477724	0.0384012	HIF1A/TGFA/PRLR/DDR1/CCND1/ESR1/TNFSF11	7
BP	GO:1905146	lysosomal protein catabolic process	7/2242	19/18800	0.00465397	0.0477724	0.0384012	VPS13A/VPS35/LAMP2/CCDC115/LRP1/LAPTM4B/LRP2	7
BP	GO:0002683	negative regulation of immune system process	69/2242	425/18800	0.00468459	0.0479827	0.0385703	HMOX1/KITLG/NR1H3/CD96/BCL6/TNFAIP6/STAT6/HAVCR2/ANXA1/LOXL3/SLA2/ANGPT1/PTPRC/TRAFD1/RPS19/CD68/IL7R/BTK/PTPN22/PDE5A/C1QC/DUSP22/YES1/TWSG1/SOCS6/RABGEF1/IL4R/NLRC3/INPP5D/CNOT7/CXCL12/FADD/HMGB3/ZBTB7B/AHR/CDK6/PAWR/TOB2/BANK1/NDFIP1/FSTL3/JAK3/FYN/PLCL2/FBN1/THBS1/GREM1/MERTK/RC3H2/IL17D/LRCH1/FGR/PLCB1/YTHDF2/HCK/PLCG1/YTHDF3/TGFB2/MIA3/CBLB/NLRC5/AXL/FOXJ1/SOX9/ERBB2/PIK3R1/GPR68/FURIN/APPL1	69
BP	GO:0010821	regulation of mitochondrion organization	29/2242	148/18800	0.00469034	0.0479827	0.0385703	HIF1A/SSBP1/IGF1/SLC35F6/VPS35/NMT1/TMEM14A/TFRC/MTCH2/SPIRE1/SLC25A4/MCU/BAD/PRMT6/RALA/DNM1L/TIGAR/SREBF2/HTT/ADCK1/PINK1/ENDOG/VPS13D/USP30/PGAM5/CSNK2A2/USP36/PLSCR3/FLCN	29
BP	GO:0031577	spindle checkpoint	11/2242	39/18800	0.00471675	0.0480902	0.0386567	IK/ZWILCH/BUB1B/ZNF207/PSMG2/CENPF/DYNC1LI1/ZWINT/APC/CHFR/TRIP13	11
BP	GO:0051569	regulation of histone H3-K4 methylation	11/2242	39/18800	0.00471675	0.0480902	0.0386567	PYGO2/NELFE/KANSL1/EHMT2/SMAD4/PRMT6/PAXIP1/DNMT1/PHF20/ZNF335/PIH1D1	11
BP	GO:0043462	regulation of ATPase activity	17/2242	73/18800	0.0047451	0.0481579	0.0387111	SIRT1/DNAJB11/SSBP1/TPM2/OXA1L/MSH2/DHX9/DNM2/AHSA1/TPM1/TSC1/HNRNPU/TOR1AIP1/VMP1/DNAJC10/PXK/PLN	17
BP	GO:0010507	negative regulation of autophagy	19/2242	85/18800	0.00474729	0.0481579	0.0387111	HMOX1/RUBCN/PTPN22/TBC1D14/IL10RA/EHMT2/NRBP2/LEPR/EIF4G1/PIK3CA/TIGAR/MTMR9/TAB2/HERC1/TSC1/PINK1/USP30/USP36/PHF23	19
BP	GO:0071229	cellular response to acid chemical	19/2242	85/18800	0.00474729	0.0481579	0.0387111	COL5A2/COL1A2/PKD2/PDGFRA/UBR1/PDGFC/MMP2/RRAGC/PIK3CA/DNMT1/NTRK2/FYN/DNMT3A/COL4A1/PLEC/BAIAP2/RPTOR/COL1A1/EGFR	19
BP	GO:0031060	regulation of histone methylation	18/2242	79/18800	0.00476879	0.0481602	0.038713	SIRT1/PYGO2/RRP8/PAF1/SUPT6H/NELFE/KANSL1/EHMT2/SMAD4/TET1/PRMT6/PAXIP1/NSD1/DNMT1/PHF20/ZNF335/CTCF/PIH1D1	18
BP	GO:0048844	artery morphogenesis	18/2242	79/18800	0.00476879	0.0481602	0.038713	PKD2/EDNRA/ADAMTS9/NPRL3/BMPR1A/ARID2/LRP1/SEC24B/PDGFRB/NOTCH3/TGFBR1/ENG/NOTCH1/NRP1/CHD7/TGFB2/PRRX1/LRP2	18
BP	GO:0030100	regulation of endocytosis	38/2242	208/18800	0.00477938	0.0481602	0.038713	NR1H3/RUBCN/ANGPT1/CDH13/ITGA2/ROCK1/ATAD1/BTBD9/RSPO1/MIB1/EEF2K/RABGEF1/RAB4A/OPHN1/SYNJ1/RAB21/LRP1/BMP2K/ZFYVE16/DNM2/INSR/PPP3CC/RAB5A/F2RL1/ARF6/GREM1/PROM2/CDC42/ABL1/ARFGAP1/PTPN1/CBL/MTMR2/AXL/SPHK1/ITGB3/PRKD1/APPL1	38
BP	GO:0045637	regulation of myeloid cell differentiation	38/2242	208/18800	0.00477938	0.0481602	0.038713	KITLG/HIF1A/TNFAIP6/ACVR2A/LEO1/MEIS1/PAF1/ZFP36/MED1/C1QC/RIPK1/INPP5D/CSF3R/FADD/HMGB3/PRMT6/NOTCH2/PURB/MTURN/CDK6/TOB2/NDFIP1/FSTL3/HMGB2/FBN1/RB1/TNFSF11/FAM210B/KLF10/ZBTB16/TRAF6/STAT5B/PIK3R1/FES/GPR68/KLF13/NFKBIA/FOXP1	38
BP	GO:0043123	positive regulation of I-kappaB kinase/NF-kappaB signaling	35/2242	188/18800	0.00485219	0.0488126	0.0392374	HMOX1/S100B/IRAK4/GAPDH/PPP5C/VAPA/IKBKG/TFRC/ANKRD17/PRKCB/RIPK1/FADD/MID2/MIER1/TNFRSF1A/NDFIP1/CXXC5/SLC44A2/TRIM14/FYN/TAB2/F2RL1/TICAM2/CFLAR/PINK1/SLC20A1/ABL1/CARD9/TNFSF11/RBCK1/UBE2V1/RIPK2/TRAF6/TRAF5/PRKD1	35
BP	GO:0006888	ER to Golgi vesicle-mediated transport	26/2242	129/18800	0.00488279	0.0490388	0.0394192	SEC22A/TMED5/CREB3L2/NRBP1/COPB1/TRIP11/VAPA/TRAPPC11/VAMP7/YIPF4/ERGIC1/GBF1/NRBP2/COPG2/SEC24B/SEC31A/SEC24A/GOPC/TICAM2/TMED7/TEX261/SEC16A/COG3/TBC1D20/MIA3/SEC23A	26
BP	GO:1901652	response to peptide	78/2242	491/18800	0.00490256	0.0491557	0.0395132	INSIG2/SIRT1/STAT4/STAT6/IGF1/KLF3/ICAM1/ANXA1/PARP1/EDNRA/EIF2B1/MMP2/STC2/ROCK1/FOXO4/PTPN22/CAV2/ITGA4/PRKCZ/TLR2/ERBIN/PRKCB/TIMP4/EEF2K/YWHAG/IDE/CXCL12/EIF4EBP2/ZBTB7B/ARHGEF2/IRF5/CACNA2D1/PIK3CA/OSBPL8/TNS2/ADCY6/MDM2/LRP1/RANGAP1/NFKB1/TRIM41/NCK1/INSR/JAK3/PIK3R2/DENND4C/JAK2/KANK1/SLC39A14/FYN/APC/FBN1/CFLAR/TSC1/RHOQ/LPIN1/CARD9/NOTCH1/RB1/PLCB1/PTPRA/PTPN1/RIPK2/SIK2/NUCKS1/PTPN11/GA…	78
BP	GO:0002824	positive regulation of adaptive immune response based on somatic recombination of immune receptors built from immunoglobulin superfamily domains	23/2242	110/18800	0.00491434	0.0491922	0.0395425	STAT6/STX7/IL1R1/MSH2/PLA2G4A/PTPRC/AZGP1/BTK/SASH3/TFRC/PRKCZ/FADD/KMT5B/PAXIP1/ZBTB1/CARD9/TNFSF13B/RIPK2/TRAF6/PVR/NECTIN2/KMT5C/TP53BP1	23
BP	GO:0030183	B cell differentiation	28/2242	142/18800	0.0049315	0.0492011	0.0395497	BCL6/DOCK10/GON4L/MSH2/PTPRC/BTK/ZFP36L2/ITGA4/IKZF3/IRF2BP2/BAK1/HDAC4/INPP5D/HHEX/BAD/SYVN1/DOCK11/HMGB3/NOTCH2/JAK3/PLCL2/LRRC8A/ABL1/TNFSF13B/ST3GAL1/POU2AF1/STAT5B/YY1	28
BP	GO:0032147	activation of protein kinase activity	28/2242	142/18800	0.0049315	0.0492011	0.0395497	IGF1/CCDC88A/ADNP/ANGPT1/PDGFC/PRKCZ/PRLR/DAXX/TAOK2/EMP2/PIK3CA/OSBPL8/MOB1B/PRRC1/MOB3A/INSR/MOB3B/JAK2/MAP2K1/GREM1/PINK1/ABL1/RGCC/TRAF6/TGFB2/STRADB/RPTOR/ITGB3	28
BP	GO:0050769	positive regulation of neurogenesis	40/2242	222/18800	0.00494815	0.0492858	0.0396178	HIF1A/MME/CXCR4/WNT2/UFL1/RAB11A/ADNP/GOLGA4/TLR2/SRRT/EEF2K/CXCL12/SMO/SYNJ1/RAB21/NAP1L1/SKIL/SHANK3/FAIM/FZD3/NTRK2/MAP2K1/NIN/ACTR2/NOTCH1/ANAPC2/NRP1/ZNF335/CAPRIN1/SPEN/PLXNA2/FBXW8/BAIAP2/LRP2/PAFAH1B1/NDEL1/TRPV2/CYFIP1/DICER1/PARP6	40
BP	GO:0035265	organ growth	33/2242	175/18800	0.00499965	0.0493777	0.0396916	THBS3/S1PR1/WNT2/IGF1/STC1/EXT1/PTEN/PSAP/SASH3/STK4/PRLR/EHMT2/SMAD2/WWC2/BMPR1A/LEPR/SMO/ARID2/PDLIM5/EVC/WWC1/PDGFRB/TGFBR1/COL27A1/LATS1/ESR1/SAV1/NOTCH1/TSKU/TGFB2/PTPN11/SOX9/YY1	33
BP	GO:0007435	salivary gland morphogenesis	10/2242	34/18800	0.00500735	0.0493777	0.0396916	SEMA3A/SEMA3C/TWSG1/POLB/NFIB/CDC42/NRP1/LAMA5/TGFB2/EGFR	10
BP	GO:0032743	positive regulation of interleukin-2 production	10/2242	34/18800	0.00500735	0.0493777	0.0396916	ANXA1/CD3E/PTPRC/SASH3/SPTBN1/ABL1/RIPK2/TRAF6/PRKD2/STAT5B	10
BP	GO:0035308	negative regulation of protein dephosphorylation	10/2242	34/18800	0.00500735	0.0493777	0.0396916	PPP1R15A/PPP1R11/ROCK1/MFHAS1/BOD1L1/ARPP19/MGAT5/YWHAE/PPP1R9B/PPP1R1B	10
BP	GO:0046475	glycerophospholipid catabolic process	10/2242	34/18800	0.00500735	0.0493777	0.0396916	PNPLA8/PLA2G4A/GDE1/ABHD16A/SMPD4/PLCB1/ABHD12/GPCPD1/PRDX6/SCARB1	10
BP	GO:0060323	head morphogenesis	10/2242	34/18800	0.00500735	0.0493777	0.0396916	TIPARP/RAB3GAP1/PDGFRA/CRISPLD2/MMP2/PLEKHA1/PTPN11/ANKRD11/COL1A1/NIPBL	10
BP	GO:0030900	forebrain development	62/2242	376/18800	0.00501454	0.0493777	0.0396916	HIF1A/GART/CXCR4/RAB3GAP1/NRP2/SEMA3A/LAMB1/METTL14/SECISBP2/BBS4/EXT1/ADGRG1/PTEN/DLC1/DYNC2H1/TWSG1/HOOK3/BMPR1A/CXCL12/BAD/OPHN1/DOCK7/SMO/CDK6/SLC38A2/KRAS/SHANK3/TACC3/NOTCH3/NFIB/NTRK2/AKNA/FYN/SYNE2/NIN/TSC1/WNT4/NOTCH1/DCLK1/PLCB1/NRP1/XRN2/ZNF335/CHD7/TSKU/SRGAP2/NF2/TCTN1/KDM2B/RAN/CSNK2A2/PHLPP2/AXL/LRP2/YWHAE/PAFAH1B1/NDEL1/PPP1R9B/CNP/SIN3A/SETD2/EGFR	62
CC	GO:0030055	cell-substrate junction	105/2296	428/19594	7.08146e-14	5.09157e-11	4.0178e-11	ITGB6/ARHGAP31/MME/SYNPO2/SCARB2/CALR/ICAM1/G3BP1/ANXA1/RPL4/FBLIM1/HMCN1/PTPRC/CDH13/RPS19/RPS11/CLTC/ITGA2/DLC1/ADAM9/RPL6/CAV2/SENP1/ITGA4/ERBIN/IL16/COL17A1/LIMD1/NEDD9/HMGA1/YES1/ARMC5/YWHAG/CAPN1/AHNAK/NHS/GAK/ZNF185/DOCK7/ARHGEF2/DCAF6/RALA/SLC4A2/RAB21/ITGB7/TNS2/LRP1/HSP90B1/KRAS/PDGFRB/ARHGAP26/PDLIM7/PIP5K1C/DNM2/JAK2/TNC/GSN/MARCKS/AKAP12/IGF2R/MAP2K1/SYNE2/ADAM10/TLN2/ARF6/FHL2/LIMS1…	105
CC	GO:0005925	focal adhesion	102/2296	419/19594	2.71747e-13	9.76929e-11	7.70902e-11	ITGB6/ARHGAP31/MME/SYNPO2/SCARB2/CALR/ICAM1/G3BP1/ANXA1/RPL4/FBLIM1/PTPRC/CDH13/RPS19/RPS11/CLTC/ITGA2/DLC1/ADAM9/RPL6/CAV2/SENP1/ITGA4/IL16/LIMD1/NEDD9/HMGA1/YES1/ARMC5/YWHAG/CAPN1/AHNAK/NHS/GAK/ZNF185/DOCK7/ARHGEF2/DCAF6/RALA/SLC4A2/RAB21/ITGB7/TNS2/LRP1/HSP90B1/KRAS/PDGFRB/ARHGAP26/PDLIM7/PIP5K1C/DNM2/JAK2/TNC/GSN/MARCKS/AKAP12/IGF2R/MAP2K1/SYNE2/ADAM10/TLN2/ARF6/FHL2/LIMS1/CDC42/ACTR2/ENG/TNF…	102
CC	GO:0035770	ribonucleoprotein granule	64/2296	261/19594	5.47457e-09	1.31207e-06	1.03537e-06	MBNL1/FASTKD1/FASTKD2/PUM1/CSDE1/PSMC2/POLDIP3/G3BP1/DCP2/EIF2S1/SNRPG/TRUB2/UPF2/DHX9/ZFP36/DCP1A/ROCK1/CARHSP1/DDX3X/RPL6/CNOT8/UBAP2/TUBB/LIMD1/ATXN2L/GIGYF2/CNOT7/PABPC4/PRKAA2/EIF4G1/LARP4/DCP1B/TNRC6B/CLOCK/CIRBP/ELAVL1/ICOSLG/TDRD7/MCC/SAMD4A/USP3/CDC42/PUM2/RC3H2/PNRC2/PAN3/YTHDF2/NCL/PABPC1/YTHDF3/AGO2/CAPRIN1/CNOT9/DDX6/HNRNPU/LARP1B/SYMPK/MCRIP1/RPTOR/KPNB1/CASC3/IQGAP1/DHX30/RBM4	64
CC	GO:0010494	cytoplasmic stress granule	29/2296	79/19594	7.55865e-09	1.35867e-06	1.07214e-06	MBNL1/PUM1/CSDE1/G3BP1/EIF2S1/ZFP36/ROCK1/DDX3X/ATXN2L/GIGYF2/PABPC4/PRKAA2/EIF4G1/LARP4/CIRBP/ELAVL1/PUM2/RC3H2/YTHDF2/PABPC1/YTHDF3/CAPRIN1/DDX6/LARP1B/MCRIP1/RPTOR/KPNB1/CASC3/RBM4	29
CC	GO:0031252	cell leading edge	89/2296	416/19594	9.97281e-09	1.43409e-06	1.13165e-06	KITLG/ARHGAP31/S100B/CXCR4/PKD2/TRPM7/SNX1/CCDC88A/NRBP1/NME1/ROCK1/STX4/ACTA2/SLK/DLC1/EXOC8/VAMP7/DDX3X/DOCK8/TESK1/ANTXR1/PRKCZ/NEDD9/DUSP22/GBF1/PLEKHA1/EPS8L2/NHS/ITSN1/ARHGEF2/ACAP2/CDK6/PIK3CA/FGD4/EPS8/PTPN13/WWC1/PDLIM7/SNX2/PIP5K1C/DNM2/INSR/SH3RF1/CLCN3/MTMR9/KANK1/GSN/RAB5A/SNX9/JMY/APC/MCC/SYNE2/TLN2/TPM1/ARF6/TSC1/SPTBN1/PSD4/CDC42/ACTR2/ABL1/SPATA13/FGR/RAB22A/PLCG1/PABPC1/CAPRIN1/…	89
CC	GO:0036464	cytoplasmic ribonucleoprotein granule	59/2296	243/19594	3.13091e-08	3.75187e-06	2.96063e-06	MBNL1/PUM1/CSDE1/PSMC2/POLDIP3/G3BP1/DCP2/EIF2S1/SNRPG/UPF2/DHX9/ZFP36/DCP1A/ROCK1/CARHSP1/DDX3X/RPL6/CNOT8/UBAP2/TUBB/LIMD1/ATXN2L/GIGYF2/CNOT7/PABPC4/PRKAA2/EIF4G1/LARP4/DCP1B/TNRC6B/CLOCK/CIRBP/ELAVL1/ICOSLG/TDRD7/MCC/SAMD4A/USP3/CDC42/PUM2/RC3H2/PNRC2/PAN3/YTHDF2/NCL/PABPC1/YTHDF3/AGO2/CAPRIN1/CNOT9/DDX6/HNRNPU/LARP1B/MCRIP1/RPTOR/KPNB1/CASC3/IQGAP1/RBM4	59
CC	GO:0005667	transcription factor complex	96/2296	483/19594	1.18319e-07	1.08233e-05	8.54073e-06	HIF1A/NR1H3/GTF2E1/STAT4/TAF12/PYGO2/RFX5/CBX5/ATF7/DDIT3/STAT6/XRCC6/RFX3/TBPL1/IRF9/ARID4A/MED6/SIX4/MEIS1/C1D/E2F6/GTF2F2/ADNP/PARP1/MED11/SNF8/MED1/TCF4/BARX2/CDK2/GTF3C6/RFXAP/BDP1/MED20/ABT1/TAF4B/LIMD1/TAF8/HMGA1/SMAD4/SMAD2/TAF6/HDAC4/MMS19/MXI1/TAF5/THRB/MTA2/CCND1/TBL1X/MED14/RBBP7/MIER1/HDGF/PBX1/POU2F1/AHR/TBL1XR1/SKIL/MDM2/ATF7IP/CLOCK/GEMIN5/GTF2F1/KLF4/ASCC3/ESR1/TBP/TLE3/GTF2A1/TC…	96
CC	GO:0001726	ruffle	46/2296	177/19594	1.20426e-07	1.08233e-05	8.54073e-06	S100B/TRPM7/NME1/ROCK1/DLC1/PLEKHA1/EPS8L2/ARHGEF2/ACAP2/CDK6/FGD4/EPS8/WWC1/PDLIM7/PIP5K1C/DNM2/CLCN3/MTMR9/KANK1/RAB5A/SNX9/APC/TLN2/TPM1/ARF6/PSD4/ABL1/SPATA13/FGR/RAB22A/PLCG1/ALS2/NF2/CORO1C/CLIP1/KLHL2/BAIAP2/WIPF1/PPP1R9B/ITGB3/NCKAP1/MYO10/IQGAP1/CYFIP1/EGFR/APPL1	46
CC	GO:0090575	RNA polymerase II transcription factor complex	54/2296	230/19594	3.78034e-07	3.02007e-05	2.38316e-05	HIF1A/NR1H3/GTF2E1/STAT4/TAF12/PYGO2/RFX5/ATF7/DDIT3/STAT6/TBPL1/IRF9/MED6/E2F6/GTF2F2/ADNP/MED11/MED1/TCF4/RFXAP/MED20/TAF4B/TAF8/HMGA1/SMAD4/SMAD2/TAF6/MMS19/MXI1/TAF5/THRB/MED14/PBX1/POU2F1/CLOCK/GEMIN5/GTF2F1/ASCC3/TBP/TLE3/GTF2A1/TCF12/FOSL2/RB1/MED4/TAF2/TEAD1/POU2AF1/ASCC2/ERCC2/DBP/MED25/ERCC3/TADA3	54
CC	GO:0015629	actin cytoskeleton	95/2296	499/19594	1.04666e-06	7.5255e-05	5.93843e-05	TOPBP1/STK17B/RND1/SYNPO2/ANXA1/TPM2/VPS18/MYO1E/ACTR1B/FBLIM1/DHX9/CENPQ/MSRB1/DNAJA3/ACTA2/ACTR1A/PDLIM3/DLC1/BARX2/UTRN/PRKCZ/PRKCB/DUSP22/MYO5B/YES1/TAOK2/SH3PXD2A/TAF5/AHNAK/EHBP1L1/LSP1/SPTBN2/OPHN1/ZNF185/ZNF74/CGN/ARHGEF5/CALD1/PAWR/STK38L/PDLIM5/SHROOM3/PDLIM7/SH3GL1/MYO1F/KEAP1/NOTCH3/ALG2/PDLIM2/GSN/MARCKS/FYN/MICAL1/RAB5A/SNX9/CGNL1/TLN2/TPM1/TSC1/RTKN/RHOQ/SPTBN1/EHBP1/ACTR2/CLIC4/AB…	95
CC	GO:0030027	lamellipodium	47/2296	202/19594	2.7369e-06	0.000178894	0.000141166	KITLG/ARHGAP31/PKD2/SNX1/CCDC88A/NRBP1/ROCK1/STX4/ACTA2/VAMP7/DDX3X/DOCK8/TESK1/ANTXR1/NEDD9/DUSP22/NHS/ITSN1/PIK3CA/FGD4/PTPN13/SNX2/DNM2/SH3RF1/GSN/APC/MCC/SYNE2/TSC1/ACTR2/SPATA13/PLCG1/PABPC1/CAPRIN1/RDX/SRGAP2/ENAH/ALS2/NF2/CORO1C/KLHL2/BAIAP2/PPP1R9B/ITGB3/NCKAP1/MYO10/CYFIP1	47
CC	GO:0061695	transferase complex, transferring phosphorus-containing groups	56/2296	259/19594	3.72132e-06	0.000222969	0.000175946	CCNT1/GTF2E1/ACVR2A/TAF12/POLR3B/POLR3H/XRCC6/CCNI/POLR2E/TBPL1/LEO1/SOCS4/POLR1B/GTF2F2/SLA2/CHRAC1/PAF1/POLR1C/LAS1L/IKBKG/CDK2/TAF4B/TAF8/SOCS6/TAF6/POLR3E/CCNF/MMS19/TAF5/CCND1/PRKAA2/CDK6/PIK3CA/ERC1/GTF2F1/INSR/PIK3R2/TGFBR1/REV3L/TBP/GTF2A1/POLR1A/PARD3/TAF2/RB1CC1/UVRAG/PIK3CD/ULK1/CCNT2/ERCC2/PRPSAP1/POLR2A/PRKAA1/PIK3R1/ERCC3/TADA3	56
CC	GO:0005769	early endosome	75/2296	389/19594	8.75837e-06	0.000484405	0.000382248	SLC5A1/RUBCN/MME/CXCR4/STX12/ACKR1/APH1A/EPS15/MON2/HAVCR2/ARRDC3/ANXA1/STX7/VPS18/USP8/SNX1/VIPAS39/GPR107/VPS35/LIPG/WDFY4/TFRC/MMGT1/RBSN/RABGEF1/RET/RAB4A/CLCN5/DTX3L/SNX27/ATP13A3/VPS8/SNX13/RAB21/LRP1/UHRF1BP1L/HTT/LNPEP/ZFYVE16/SNX2/SH3GL1/CLCN3/SLC39A14/NTRK2/TMEM30A/SNX3/RAB5A/IGF2R/MAP2K1/F2RL1/TICAM2/ARF6/RCC2/NRP1/RAB22A/PMEPA1/PTPN1/ATP9A/SNX16/LAPTM4B/UVRAG/MTMR2/ALS2/TRAK2/NF2/MYO1…	75
CC	GO:0005819	spindle	76/2296	402/19594	1.57263e-05	0.000763353	0.000602368	CEP19/TOPBP1/RACGAP1/TBCK/PKD2/IK/CCAR2/CEP162/KATNA1/RAB11A/BUB1B/NUSAP1/ANAPC7/CLTC/ZNF207/KIF11/TNKS/MID1/IKBKG/EVI5/CDC7/INVS/CENPF/DYNC1LI1/RASSF1/NEDD9/MMS19/TUBGCP2/SMC3/POLB/EML3/TBL1X/STAG2/TUBGCP3/CDC16/CDC14A/ARHGEF2/TBL1XR1/RANGAP1/BOD1L1/TACC3/NR3C1/PPP2CA/MAP1S/CLTA/FAM110C/LATS1/NIN/MAPKBP1/INO80/RMDN3/KATNBL1/RCC2/BIRC6/RMDN2/CDC42/SPOUT1/RB1/TPT1/KIF3B/MAPRE1/CKAP5/NUMA1/HNRNPU/C…	76
CC	GO:0062023	collagen-containing extracellular matrix	80/2296	429/19594	1.59253e-05	0.000763353	0.000602368	COL8A1/COL5A2/C1QA/THBS3/COL1A2/LAMB1/WNT2/CALR/ICAM1/COL5A3/EDIL3/ANXA1/LOXL2/ECM2/LAMA2/LOXL3/POSTN/ANGPT1/PRELP/MYOC/HMCN1/CDH13/MMP2/CLEC14A/FBLN5/ADAMTS9/AZGP1/PSAP/ADAMTSL4/COL6A3/NPNT/LAMC1/ERBIN/ABI3BP/C1QC/COL17A1/F13A1/LAMA3/COL26A1/ATRNL1/COL8A2/ANXA7/CXCL12/NID1/CTSC/F3/HDGF/AEBP1/HSP90B1/ADAM19/ANGPTL4/ADAMTS2/COL15A1/TMEFF1/COL27A1/TNC/PXDN/COL12A1/COL6A5/LAMA4/THSD4/THBS4/FBN1/THBS…	80
CC	GO:0005774	vacuolar membrane	82/2296	449/19594	2.74232e-05	0.00123233	0.000972443	MANBA/CP/GDAP2/ATP6V1F/DRAM1/GABARAPL1/SCARB2/VPS13A/STX7/VNN1/VPS18/ATP6V1D/ZFYVE26/ATP6V1B1/ATRAID/SLC35F6/PIGR/TMEM63A/VPS35/CLTC/CD68/GAA/NEU1/VAPA/PI4K2A/PSAP/PRCP/LAMP2/VAMP7/CCDC115/NPRL3/VASN/AP1S1/ATG16L1/CSF3R/AHNAK/AP5B1/CLCN5/TMEM175/DTX3L/GNAI3/ZNRF2/GNB4/LRP1/TMEM150C/LNPEP/SLC44A2/RAB3D/CLCN3/TRPM2/CLTA/SLC39A14/TMEM30A/GOPC/JMY/SPG11/SPPL2A/LRRC8A/THBD/RPN2/LAPTM4B/RB1CC1/STK11IP/…	82
CC	GO:0070603	SWI/SNF superfamily-type complex	24/2296	86/19594	3.45369e-05	0.00146071	0.00115266	ANP32E/ACTR6/CHRAC1/RUVBL2/SRCAP/BAZ1B/BCL7C/ERCC6/MTA2/RSF1/NFRKB/SMARCA1/RBBP7/ARID2/SMARCC2/SMARCA4/ARID1B/INO80/RB1/CSNK2A1/SMARCA5/MYBBP1A/YY1/BAZ1A	24
CC	GO:0034708	methyltransferase complex	25/2296	92/19594	3.90939e-05	0.00156158	0.00123226	CBX5/METTL1/METTL14/SNRPG/E2F6/RUVBL2/RIOK1/LAS1L/KANSL1/CXXC1/TAF6/KDM6A/RBBP7/WDR77/PAXIP1/HCFC2/AEBP2/BOD1L1/WTAP/PHF20/KMT2B/PRPF31/PELP1/SENP3/WDR82	25
CC	GO:1904949	ATPase complex	24/2296	88/19594	5.19598e-05	0.00196627	0.0015516	ANP32E/ACTR6/CHRAC1/RUVBL2/SRCAP/BAZ1B/BCL7C/ERCC6/MTA2/RSF1/NFRKB/SMARCA1/RBBP7/ARID2/SMARCC2/SMARCA4/ARID1B/INO80/RB1/CSNK2A1/SMARCA5/MYBBP1A/YY1/BAZ1A	24
CC	GO:0035097	histone methyltransferase complex	19/2296	62/19594	5.49206e-05	0.00197439	0.00155801	CBX5/E2F6/RUVBL2/LAS1L/KANSL1/CXXC1/TAF6/KDM6A/RBBP7/PAXIP1/HCFC2/AEBP2/BOD1L1/PHF20/KMT2B/PRPF31/PELP1/SENP3/WDR82	19
CC	GO:0055029	nuclear DNA-directed RNA polymerase complex	26/2296	100/19594	6.28507e-05	0.00211054	0.00166544	GTF2E1/TAF12/POLR3B/POLR3H/POLR2E/TBPL1/LEO1/POLR1B/GTF2F2/PAF1/POLR1C/TAF4B/TAF8/TAF6/POLR3E/MMS19/TAF5/GTF2F1/TBP/GTF2A1/POLR1A/TAF2/ERCC2/POLR2A/ERCC3/TADA3	26
CC	GO:0031074	nucleocytoplasmic transport complex	7/2296	11/19594	6.45783e-05	0.00211054	0.00166544	KPNA6/XPO5/KPNA4/KPNA3/RAN/MYBBP1A/KPNB1	7
CC	GO:0005604	basement membrane	25/2296	95/19594	6.96912e-05	0.00217861	0.00171916	COL8A1/LAMB1/LOXL2/LAMA2/HMCN1/NPNT/LAMC1/ERBIN/COL17A1/LAMA3/ATRNL1/COL8A2/NID1/COL15A1/TMEFF1/LAMA4/THBS4/FBN1/LAMC3/COL5A1/ENTPD2/COL4A1/LAMA5/AGRN/CCDC80	25
CC	GO:0000428	DNA-directed RNA polymerase complex	26/2296	101/19594	7.53224e-05	0.00223314	0.00176219	GTF2E1/TAF12/POLR3B/POLR3H/POLR2E/TBPL1/LEO1/POLR1B/GTF2F2/PAF1/POLR1C/TAF4B/TAF8/TAF6/POLR3E/MMS19/TAF5/GTF2F1/TBP/GTF2A1/POLR1A/TAF2/ERCC2/POLR2A/ERCC3/TADA3	26
CC	GO:0030496	midbody	43/2296	203/19594	7.8595e-05	0.00223314	0.00176219	RACGAP1/TBCK/CENPC/KATNA1/USP8/ZFYVE26/ANKRD45/CENPF/IL16/KIF13A/EML3/GNAI3/EXOC4/RALA/HSP90B1/EXOC1/KEAP1/DNM2/KLHL9/MICAL1/LATS1/USP3/ARF6/KATNBL1/RCC2/BIRC6/CDC42/CLIC4/CELF2/SVIL/KIF3B/UVRAG/RDX/HNRNPU/RAN/RALB/CHMP1A/KATNB1/TTC19/FLCN/EXOC3/IQGAP1/PDCD6IP	43
CC	GO:0072686	mitotic spindle	36/2296	160/19594	8.07532e-05	0.00223314	0.00176219	RACGAP1/TBCK/PKD2/IK/KATNA1/NUSAP1/CLTC/KIF11/TNKS/IKBKG/CDC7/SMC3/EML3/TBL1X/STAG2/CDC16/CDC14A/TBL1XR1/RANGAP1/TACC3/NIN/MAPKBP1/RMDN3/KATNBL1/RCC2/RMDN2/CDC42/SPOUT1/MAPRE1/NUMA1/HNRNPU/TMEM9/PHLPP2/FLCN/CDC27/EML1	36
CC	GO:0016607	nuclear speck	74/2296	411/19594	0.000105639	0.00281313	0.00221986	HIF1A/CWC22/VPS72/PRPF3/PPIE/SF3A3/POLDIP3/DDX46/IK/CDC40/BCLAF1/NUP43/AAGAB/RBM25/SRSF7/PSME4/RBM39/GPATCH2/RBM19/ZNF830/MSL1/TRIP11/NOC3L/GRK5/SPRTN/FOXO4/RFXAP/FAM76B/ERBIN/IL16/EHMT2/MBD1/CXXC1/HDAC4/ATXN2L/CNOT7/KAT6A/FIBP/THOC2/PRKAA2/PRCC/NAMPT/DAZAP2/BAZ2A/SMC4/RSRC1/DDX17/YTHDC1/BMP2K/RBM27/NR3C1/MAML1/ASCC3/WTAP/ZC3H14/TCF12/NFATC4/EPAS1/DZIP1/PLCB1/TRIP12/ZBTB16/FNBP4/HNRNPU/ZBTB18/KAZ…	74
CC	GO:0005911	cell-cell junction	86/2296	497/19594	0.000128677	0.00330424	0.0026074	IGSF5/F11R/CD2/RND1/PKD2/FAT2/ITK/ANXA1/MYO1E/CD3E/HMCN1/VSIG10/CDH5/PMP22/PECAM1/VAPA/UBN1/PDLIM3/PRKCZ/COL17A1/LIMD1/DNMBP/AHNAK/SPTBN2/CCND1/FZD4/NHS/TMEM47/MAGI3/CGN/ADAM15/ASH1L/ARHGEF2/KLHL24/PIK3CA/RAP2B/PDLIM5/SHROOM3/PCDH12/PCDH1/PDLIM7/NCK1/PIP5K1C/TJP3/AMOTL2/TGFBR1/PDLIM2/EPB41L4B/APC/CGNL1/ADAM10/FRMD6/SAV1/STRN/EPCAM/LIMS1/CDC42/CLIC4/NOTCH1/PARD3/CLMP/SCN4B/RDX/AMOTL1/TRPC6/MXRA8/K…	86
CC	GO:0005802	trans-Golgi network	51/2296	260/19594	0.000145321	0.00360296	0.00284312	TBC1D23/MME/PLEKHA8/LGR5/ARL1/SCAMP1/RAB11A/GCC2/TGOLN2/POSTN/ARL5B/ARFGEF2/ARFIP1/SLC10A7/CLTC/GOLGA4/VPS52/STX4/PI4K2A/RAB30/VAMP7/GPR108/YIPF4/KIF13A/ATP9B/AP1S1/GBF1/CCDC186/SMPD4/ATP8B2/RAB21/DNM2/RGP1/CLTA/SNX9/IGF2R/BIRC6/GOLGA1/COG6/COG3/USP6NL/ATP9A/ARFGEF1/ST3GAL1/OSBP/RAB6A/PCSK7/MYO1B/ARL5A/PRKD1/FURIN	51
CC	GO:0030880	RNA polymerase complex	26/2296	105/19594	0.000150362	0.00360367	0.00284368	GTF2E1/TAF12/POLR3B/POLR3H/POLR2E/TBPL1/LEO1/POLR1B/GTF2F2/PAF1/POLR1C/TAF4B/TAF8/TAF6/POLR3E/MMS19/TAF5/GTF2F1/TBP/GTF2A1/POLR1A/TAF2/ERCC2/POLR2A/ERCC3/TADA3	26
CC	GO:0043296	apical junction complex	33/2296	148/19594	0.00018771	0.00426071	0.00336216	IGSF5/F11R/CDH5/PMP22/VAPA/UBN1/PRKCZ/CCND1/NHS/MAGI3/CGN/ASH1L/ARHGEF2/RAP2B/SHROOM3/TJP3/AMOTL2/TGFBR1/EPB41L4B/APC/CGNL1/FRMD6/STRN/EPCAM/PARD3/CLMP/AMOTL1/MXRA8/MARVELD3/NECTIN2/SYMPK/NECTIN3/PDCD6IP	33
CC	GO:0005923	bicellular tight junction	29/2296	124/19594	0.000189628	0.00426071	0.00336216	IGSF5/F11R/CDH5/PMP22/VAPA/UBN1/PRKCZ/CCND1/NHS/MAGI3/CGN/ASH1L/ARHGEF2/RAP2B/TJP3/AMOTL2/TGFBR1/EPB41L4B/APC/CGNL1/STRN/EPCAM/PARD3/CLMP/AMOTL1/MXRA8/MARVELD3/SYMPK/PDCD6IP	29
CC	GO:0005669	transcription factor TFIID complex	12/2296	33/19594	0.000215982	0.00470579	0.00371338	GTF2E1/TAF12/TAF4B/TAF8/TAF6/TAF5/GTF2F1/TBP/GTF2A1/TAF2/ERCC2/ERCC3	12
CC	GO:0000922	spindle pole	36/2296	169/19594	0.000256991	0.00543459	0.00428848	CEP19/TOPBP1/IK/KATNA1/RAB11A/KIF11/TNKS/IKBKG/CENPF/DYNC1LI1/RASSF1/NEDD9/TUBGCP2/SMC3/STAG2/TUBGCP3/CDC14A/BOD1L1/TACC3/PPP2CA/FAM110C/LATS1/NIN/MAPKBP1/RMDN3/KATNBL1/BIRC6/RMDN2/SPOUT1/TPT1/CKAP5/NUMA1/HNRNPU/KATNB1/KIF2A/EML1	36
CC	GO:0031010	ISWI-type complex	7/2296	13/19594	0.000271149	0.00544141	0.00429386	CHRAC1/BAZ1B/RSF1/SMARCA1/RBBP7/SMARCA5/BAZ1A	7
CC	GO:0098857	membrane microdomain	60/2296	327/19594	0.000272449	0.00544141	0.00429386	HMOX1/ABCG2/MME/STX12/CD2/KCNA3/S1PR1/STAT6/ICAM1/ANGPT1/KCNE3/PTPRC/CDH13/ADGRG1/PECAM1/PI4K2A/DLC1/BTK/LAMP2/CAV2/PRKCZ/TLR2/TUBB/RIPK1/EMP2/INPP5D/MYOF/BMPR1A/HK1/RET/AHNAK/FADD/GNAI3/SMO/PRKAR2B/TNFRSF1A/RAP2B/PPP2CA/INSR/JAK2/TGFBR1/FYN/CD24/RAB5A/SYNJ2/CFLAR/SPRED1/PROM2/RHOQ/HCK/STIM1/CBL/PPP2R1B/CORO1C/SCARB1/CBLB/SKAP1/PLPP1/FURIN/EGFR	60
CC	GO:0097550	transcriptional preinitiation complex	6/2296	10/19594	0.00035485	0.00663508	0.00523579	GTF2E1/GTF2F2/ESR1/TBP/GTF2A1/ERCC3	6
CC	GO:0016591	RNA polymerase II, holoenzyme	20/2296	76/19594	0.000357398	0.00663508	0.00523579	GTF2E1/TAF12/POLR2E/TBPL1/LEO1/GTF2F2/PAF1/TAF4B/TAF8/TAF6/MMS19/TAF5/GTF2F1/TBP/GTF2A1/TAF2/ERCC2/POLR2A/ERCC3/TADA3	20
CC	GO:0000932	P-body	23/2296	93/19594	0.0003599	0.00663508	0.00523579	PUM1/CSDE1/PSMC2/DCP2/ZFP36/DCP1A/CARHSP1/CNOT8/UBAP2/LIMD1/CNOT7/DCP1B/TNRC6B/SAMD4A/RC3H2/PNRC2/PAN3/YTHDF2/YTHDF3/AGO2/CAPRIN1/CNOT9/DDX6	23
CC	GO:0016605	PML body	25/2296	105/19594	0.000381825	0.0068633	0.00541588	SIRT1/ATR/TOPBP1/SP140/NR2C1/CBX5/NSMCE2/EIF3E/RFWD3/UBN1/PTEN/DAXX/USP7/KAT6A/ELF4/TDG/MKNK2/PIAS4/SATB1/RNF111/RB1/ZBTB16/CHFR/TDP2/N4BP1	25
CC	GO:0098687	chromosomal region	65/2296	366/19594	0.000397116	0.00696405	0.00549539	ATR/LRIF1/ORC5/HNRNPA2B1/CBX5/ATF7/XRCC6/CENPC/NUP43/ZWILCH/BUB1B/GPATCH11/MSH2/NSMCE2/PARP1/ZNF207/MIS12/CENPQ/TNKS/NUP133/CDK2/CENPF/KANSL1/SMCHD1/TNKS2/DYNC1LI1/DAXX/PPP1R10/ERCC4/SMC3/ZWINT/MTA2/KMT5B/THOC2/STAG2/RBBP7/SMC4/MCM5/RANGAP1/PDS5A/BOD1L1/PPP2CA/DNMT1/APC/RCC2/XPO1/DNMT3A/SPOUT1/SETX/CENPB/NCAPD3/CKAP5/UVRAG/NUP98/HNRNPU/CLIP1/CHMP1A/CTCF/KMT5C/SMG6/PAFAH1B1/NDEL1/TP53BP1/SIN3A/WDR…	65
CC	GO:0005635	nuclear envelope	81/2296	479/19594	0.000418804	0.00716952	0.00565753	MGST3/SIRT1/CBX5/IPO8/GAPDH/CCNI/NUDT9/CALR/LMNB1/NUP43/UNC50/ATRAID/GLE1/PARP1/MRPS14/PLA2G4A/DHX37/CDH5/INTS2/IPO11/VAPA/GRK5/TNKS/NUP133/DNAJB12/SENP1/ANKRD17/DUSP2/PRKCZ/CENPF/ERBIN/TUBB/TNKS2/MYOF/CCND1/DHCR7/PHF8/ITSN1/CC2D1B/SMPD4/DPY19L1/OSBPL8/KPNA4/RANGAP1/NUP50/INSR/AGPAT3/SIGMAR1/WTAP/IGF2R/PARP16/ZBTB1/SYNE2/GCH1/XPO1/PUM2/LPIN1/NUP188/ABL1/NUP214/KPNA3/PLCB1/TBC1D20/PHF20/LYPLA1/RB1…	81
CC	GO:0045121	membrane raft	59/2296	326/19594	0.000439561	0.00734987	0.00579984	HMOX1/ABCG2/MME/STX12/CD2/KCNA3/S1PR1/STAT6/ICAM1/ANGPT1/KCNE3/PTPRC/CDH13/ADGRG1/PECAM1/PI4K2A/DLC1/BTK/CAV2/PRKCZ/TLR2/TUBB/RIPK1/EMP2/INPP5D/MYOF/BMPR1A/HK1/RET/AHNAK/FADD/GNAI3/SMO/PRKAR2B/TNFRSF1A/RAP2B/PPP2CA/INSR/JAK2/TGFBR1/FYN/CD24/RAB5A/SYNJ2/CFLAR/SPRED1/PROM2/RHOQ/HCK/STIM1/CBL/PPP2R1B/CORO1C/SCARB1/CBLB/SKAP1/PLPP1/FURIN/EGFR	59
CC	GO:0019898	extrinsic component of membrane	57/2296	314/19594	0.000503723	0.0082313	0.00649538	WNT2/RACGAP1/ANXA1/VPS13A/GNG2/USP8/SOCS4/ATP6V1B1/SLA2/CDH13/CDH5/ACADVL/NMT1/DNAJA3/CAV2/CCDC115/YES1/SOCS6/GFRA1/SYTL2/ATG2A/ST14/MCF2L/GNG5/GNAI3/ESYT2/GNB4/PIK3CA/KRAS/SHANK3/PIK3R2/GFRA2/FYN/STXBP5/SNX9/APC/GNB5/FARP1/FGR/OSBPL2/HCK/SNX16/RB1CC1/UVRAG/NUMA1/COQ8A/VPS13D/PIK3CD/ULK1/PLEKHA4/WDR81/WDR45B/PIK3R1/IQGAP1/FES/ATG2B/SEC23A	57
CC	GO:0097431	mitotic spindle pole	12/2296	36/19594	0.000544812	0.00870488	0.00686909	IK/KATNA1/TNKS/SMC3/STAG2/NIN/MAPKBP1/RMDN3/KATNBL1/RMDN2/NUMA1/EML1	12
CC	GO:0070160	tight junction	29/2296	132/19594	0.000577533	0.00902709	0.00712335	IGSF5/F11R/CDH5/PMP22/VAPA/UBN1/PRKCZ/CCND1/NHS/MAGI3/CGN/ASH1L/ARHGEF2/RAP2B/TJP3/AMOTL2/TGFBR1/EPB41L4B/APC/CGNL1/STRN/EPCAM/PARD3/CLMP/AMOTL1/MXRA8/MARVELD3/SYMPK/PDCD6IP	29
CC	GO:0005874	microtubule	74/2296	435/19594	0.0006099	0.00933017	0.00736251	CCT8/RACGAP1/GABARAPL1/CEP162/KATNA1/RAB11A/NUSAP1/DNAL1/ARFGEF2/TBCB/CLTC/ZNF207/KIF11/MID1/INVS/DYNC2H1/TUBB/DYNC1LI1/RASSF1/KIF13A/TUBGCP2/HOOK3/POLB/REEP3/EML3/MID1IP1/MID2/KIF21B/TUBGCP3/HOOK1/ARHGEF2/SYNJ1/DNM1L/FKBP4/SHROOM3/BOD1L1/DNM2/RAB3D/MAP1S/KIF13B/KIF27/AKNA/FAM110C/APC/NIN/INO80/RMDN3/RCC2/RMDN2/TMEM214/HSPH1/TPT1/SVIL/KIF3B/MAPRE1/CKAP5/NUMA1/STIM1/CLMP/HNRNPU/KIF1B/CLIP1/CHMP1A/…	74
CC	GO:0032587	ruffle membrane	23/2296	97/19594	0.000682559	0.00981727	0.00774688	NME1/DLC1/PLEKHA1/EPS8L2/ARHGEF2/EPS8/WWC1/PIP5K1C/DNM2/CLCN3/MTMR9/KANK1/APC/TPM1/PSD4/SPATA13/FGR/PLCG1/NF2/CORO1C/PPP1R9B/ITGB3/EGFR	23
CC	GO:0044665	MLL1/2 complex	11/2296	32/19594	0.000686632	0.00981727	0.00774688	E2F6/RUVBL2/LAS1L/KANSL1/TAF6/HCFC2/PHF20/KMT2B/PRPF31/PELP1/SENP3	11
CC	GO:0005788	endoplasmic reticulum lumen	56/2296	311/19594	0.000686999	0.00981727	0.00774688	COL8A1/DNAJB11/CP/COL5A2/DBI/COL1A2/LAMB1/AMBN/CALR/COL5A3/ERAP1/ERAP2/FUCA2/TGOLN2/PDGFC/STC2/GPX8/SUMF1/F8/ARSA/ADAMTSL4/COL6A3/LAMC1/CRTAP/COL17A1/COL26A1/COL8A2/PNPLA2/APLP2/CTSC/PDIA4/HSP90B1/FSTL3/ANO8/COL15A1/COL27A1/TNC/COL12A1/ERO1A/FBN1/ADAM10/THBS1/LTBP1/WNT4/COL5A1/COL4A1/UGGT2/SDC2/MIA3/H6PD/MXRA8/COLGALT2/EDEM3/COL1A1/DNAJC10/UGGT1	56
CC	GO:0000109	nucleotide-excision repair complex	6/2296	11/19594	0.000703176	0.00981727	0.00774688	ERCC5/ERCC4/XPA/RAD23B/ERCC3/XPC	6
CC	GO:0098858	actin-based cell projection	42/2296	217/19594	0.000710011	0.00981727	0.00774688	KITLG/MUC20/DOCK4/PDGFRA/SLC26A2/MYO1E/ATP6V1B1/TPRN/ANGPT1/ACTA2/UTRN/ANTXR1/ADGRA2/EPS8L2/CDC14A/EXOC4/ADCY6/FGD4/EPS8/MYO1F/FZD3/SYNE2/ARF6/PROM2/CDC42/CLIC4/FARP1/SPATA13/PKHD1L1/RDX/ENAH/NF2/MYO1B/BAIAP2/PAFAH1B1/PPP1R9B/CNP/ITGB3/MYO10/CYFIP1/DYNC1H1/SLC4A7	42
CC	GO:0001650	fibrillar center	30/2296	140/19594	0.000726222	0.00985196	0.00777426	SIRT1/SP140/NUAK1/DDX46/LEO1/WDR43/FBLIM1/UBTF/IP6K1/NOLC1/SAP30L/TAF4B/LIPA/HERC4/ZNRF2/FOXJ2/PTPN13/AFF4/MLLT1/NFIB/AKNA/SAMD4A/PAFAH1B2/PEX14/SMARCA5/UTP4/FBL/COIL/ACACA/RAI14	30
CC	GO:0031901	early endosome membrane	35/2296	172/19594	0.00075496	0.0100522	0.00793223	STX12/EPS15/MON2/ANXA1/STX7/SNX1/MMGT1/RBSN/RABGEF1/RAB4A/DTX3L/SNX27/ATP13A3/SNX13/RAB21/ZFYVE16/SNX2/SH3GL1/CLCN3/SLC39A14/NTRK2/TMEM30A/SNX3/RAB5A/TICAM2/ARF6/RCC2/PMEPA1/ATP9A/SNX16/MTMR2/SPHK1/WDR81/EGFR/APPL1	35
CC	GO:0031965	nuclear membrane	54/2296	300/19594	0.000854196	0.0111667	0.0088117	SIRT1/GAPDH/CCNI/NUDT9/LMNB1/UNC50/GLE1/MRPS14/DHX37/CDH5/INTS2/VAPA/GRK5/TNKS/NUP133/DNAJB12/SENP1/ANKRD17/DUSP2/ERBIN/MYOF/CCND1/DHCR7/PHF8/SMPD4/DPY19L1/OSBPL8/KPNA4/RANGAP1/NUP50/SIGMAR1/WTAP/ZBTB1/SYNE2/GCH1/XPO1/PUM2/LPIN1/ABL1/PLCB1/TBC1D20/PHF20/LYPLA1/RB1CC1/NUP98/LBR/TOR1AIP1/TMEM120B/NUP93/PAFAH1B1/KPNB1/CASC3/TEX2/EGFR	54
CC	GO:0000123	histone acetyltransferase complex	21/2296	87/19594	0.000895315	0.0114952	0.00907095	MSL2/TAF12/VPS72/ING4/RUVBL2/MSL1/PHF14/KANSL1/BRPF3/TAF6/TAF5/KAT6A/KAT6B/MSL3/YEATS2/JADE2/MLLT1/PHF20/TAF2/PHF20L1/TADA3	21
CC	GO:0000775	chromosome, centromeric region	43/2296	227/19594	0.000974841	0.0122967	0.0097034	CBX5/CENPC/NUP43/ZWILCH/BUB1B/GPATCH11/ZNF207/MIS12/CENPQ/NUP133/CENPF/KANSL1/DYNC1LI1/DAXX/SMC3/ZWINT/KMT5B/STAG2/SMC4/RANGAP1/PDS5A/BOD1L1/PPP2CA/DNMT1/APC/RCC2/XPO1/DNMT3A/SPOUT1/CENPB/NCAPD3/CKAP5/UVRAG/NUP98/HNRNPU/CLIP1/CHMP1A/CTCF/KMT5C/PAFAH1B1/NDEL1/TP53BP1/SIN3A	43
CC	GO:0000151	ubiquitin ligase complex	54/2296	302/19594	0.00100058	0.0124038	0.0097879	CAND1/CDC23/DCAF11/BUB1B/UBR1/PCGF1/KBTBD7/WDR26/ANAPC7/RANBP10/MED11/IKBKG/FBXO33/PCGF6/FAM8A1/RANBP9/CCNF/ZSWIM8/SYVN1/CDC16/DCAF6/KLHL24/DCUN1D1/FBXL5/KEAP1/ZSWIM4/KLHL9/UBE3D/FEM1C/SEL1L/NEDD4/KLHDC1/ARIH1/FBXO11/RNF144A/ASB6/ANAPC2/GID8/RBCK1/UBE2V1/WWP1/RNF19A/USP47/DERL3/KCTD10/FBXW8/KLHL2/TNFAIP1/GID4/FBXL20/CDC27/OTULIN/ATG3/ARIH2	54
CC	GO:0000779	condensed chromosome, centromeric region	32/2296	156/19594	0.00107892	0.0130524	0.0102997	CBX5/CENPC/NUP43/ZWILCH/BUB1B/GPATCH11/ZNF207/MIS12/CENPQ/NUP133/CENPF/KANSL1/DYNC1LI1/ZWINT/KMT5B/RANGAP1/BOD1L1/APC/XPO1/SPOUT1/CENPB/NCAPD3/CKAP5/NUP98/HNRNPU/CLIP1/CHMP1A/KMT5C/PAFAH1B1/NDEL1/TP53BP1/SIN3A	32
CC	GO:0005938	cell cortex	55/2296	310/19594	0.00108921	0.0130524	0.0102997	RND1/ITPR2/PKD2/MYO1E/NRBP1/HMCN1/ACTR1A/DLC1/EXOC8/UTRN/PRKCZ/PRKCB/NEDD9/SPIRE1/MYO5B/SPTBN2/FNBP1L/CALD1/EXOC4/EPS8/ERC1/EXOC1/SHROOM3/NDFIP1/CLTA/GSN/FAM110C/MARCKS/AKAP12/SNX9/NEDD4/ARF6/TSC1/RTKN/SPTBN1/ACTR2/PARD3/MAPRE1/NCL/TRAF6/NUMA1/STIM1/RDX/NF2/CORO1C/ACTN4/PAFAH1B1/PPP1R9B/MYO10/RAI14/EXOC3/IQGAP1/DYNC1H1/PRKD1/STXBP6	55
CC	GO:0005583	fibrillar collagen trimer	6/2296	12/19594	0.0012671	0.0146942	0.0115953	COL5A2/COL1A2/COL5A3/COL27A1/COL5A1/COL1A1	6
CC	GO:0098643	banded collagen fibril	6/2296	12/19594	0.0012671	0.0146942	0.0115953	COL5A2/COL1A2/COL5A3/COL27A1/COL5A1/COL1A1	6
CC	GO:0005765	lysosomal membrane	68/2296	404/19594	0.00131616	0.0147862	0.0116679	MANBA/CP/GDAP2/DRAM1/SCARB2/VPS13A/STX7/VNN1/VPS18/ATP6V1D/ZFYVE26/ATRAID/SLC35F6/PIGR/TMEM63A/VPS35/CLTC/CD68/GAA/NEU1/VAPA/PI4K2A/PSAP/PRCP/LAMP2/VAMP7/NPRL3/VASN/AP1S1/ATG16L1/CSF3R/AHNAK/AP5B1/CLCN5/TMEM175/DTX3L/GNAI3/ZNRF2/GNB4/LRP1/TMEM150C/LNPEP/SLC44A2/RAB3D/CLCN3/TRPM2/CLTA/SLC39A14/TMEM30A/GOPC/SPG11/SPPL2A/LRRC8A/LAPTM4B/STK11IP/SIDT2/TMEM9/HPS4/SCARB1/CHMP1A/SPHK2/RPTOR/ABCA5/LRP2/WD…	68
CC	GO:0098852	lytic vacuole membrane	68/2296	404/19594	0.00131616	0.0147862	0.0116679	MANBA/CP/GDAP2/DRAM1/SCARB2/VPS13A/STX7/VNN1/VPS18/ATP6V1D/ZFYVE26/ATRAID/SLC35F6/PIGR/TMEM63A/VPS35/CLTC/CD68/GAA/NEU1/VAPA/PI4K2A/PSAP/PRCP/LAMP2/VAMP7/NPRL3/VASN/AP1S1/ATG16L1/CSF3R/AHNAK/AP5B1/CLCN5/TMEM175/DTX3L/GNAI3/ZNRF2/GNB4/LRP1/TMEM150C/LNPEP/SLC44A2/RAB3D/CLCN3/TRPM2/CLTA/SLC39A14/TMEM30A/GOPC/SPG11/SPPL2A/LRRC8A/LAPTM4B/STK11IP/SIDT2/TMEM9/HPS4/SCARB1/CHMP1A/SPHK2/RPTOR/ABCA5/LRP2/WD…	68
CC	GO:0099023	tethering complex	16/2296	61/19594	0.00139503	0.0154312	0.0121769	SYNPO2/VPS18/VIPAS39/VPS52/TRAPPC11/EXOC8/EXOC4/VPS8/EXOC1/TRAPPC10/CDC42/NBAS/COG6/COG3/EXOC3/STXBP6	16
CC	GO:0005741	mitochondrial outer membrane	39/2296	205/19594	0.00150329	0.01623	0.0128072	HMOX1/MSTO1/MTX1/PI4KB/MIGA1/LETMD1/VPS13A/IMMT/MYOC/MFN2/PPP1R15A/ATAD1/ARMCX1/MTCH2/BAK1/SPIRE1/SNN/HK1/BAD/APOOL/MFN1/DNM1L/KRAS/TIGAR/SLC25A46/QTRT1/TRIM14/SLC44A1/RMDN3/PINK1/LPIN1/FAM210B/PLEC/ACSL3/USP30/BRI3BP/ULK1/PGAM5/CNP	39
CC	GO:0031968	organelle outer membrane	43/2296	232/19594	0.00152401	0.01623	0.0128072	HMOX1/MSTO1/MTX1/PI4KB/MIGA1/LETMD1/VPS13A/IMMT/MYOC/MFN2/PPP1R15A/ATAD1/ARMCX1/MTCH2/BAK1/SPIRE1/SNN/HK1/BAD/APOOL/DHCR7/SMPD4/MFN1/DNM1L/KRAS/TIGAR/SLC25A46/QTRT1/TRIM14/SIGMAR1/SLC44A1/SYNE2/RMDN3/PINK1/LPIN1/FAM210B/PLEC/ACSL3/USP30/BRI3BP/ULK1/PGAM5/CNP	43
CC	GO:0098791	Golgi subcompartment	65/2296	385/19594	0.00153496	0.01623	0.0128072	TBC1D23/GOLGB1/GOLIM4/MME/APH1A/PLEKHA8/LGR5/ARL1/SCAMP1/RAB11A/FUT8/GCC2/TGOLN2/POSTN/ARL5B/ARFGEF2/ARFIP1/SLC10A7/CLTC/GOLGA4/VPS52/STX4/PI4K2A/RAB30/VAMP7/GPR108/YIPF4/KIF13A/ATP9B/AP1S1/GBF1/DNMBP/CCDC186/GALNT2/CSGALNACT2/BET1L/SMPD4/ATP8B2/RAB21/TMBIM4/B4GALNT3/DNM2/ST6GAL1/RGP1/CLTA/SNX9/IGF2R/BIRC6/GOLGA1/COG6/COG3/USP6NL/SULF2/ATP9A/ARFGEF1/ST3GAL1/OSBP/RAB6A/PCSK7/MYO1B/ARL5A/NSF/PRKD1/…	65
CC	GO:0016363	nuclear matrix	24/2296	109/19594	0.00159833	0.0166426	0.0131328	LRIF1/HNRNPA2B1/LMNB1/RUVBL2/GMCL1/PRKCZ/CENPF/MBD1/CXXC1/SMC3/STAG2/ZNF326/PAXIP1/PIAS4/SATB1/SCAF8/CAD/DNMT3A/CLIC4/ARFGEF1/NUMA1/HNRNPU/CHMP1A/YY1	24
CC	GO:0031248	protein acetyltransferase complex	22/2296	97/19594	0.00164342	0.0166426	0.0131328	MSL2/TAF12/VPS72/ING4/RUVBL2/MSL1/PHF14/KANSL1/NAA50/BRPF3/TAF6/TAF5/KAT6A/KAT6B/MSL3/YEATS2/JADE2/MLLT1/PHF20/TAF2/PHF20L1/TADA3	22
CC	GO:1902493	acetyltransferase complex	22/2296	97/19594	0.00164342	0.0166426	0.0131328	MSL2/TAF12/VPS72/ING4/RUVBL2/MSL1/PHF14/KANSL1/NAA50/BRPF3/TAF6/TAF5/KAT6A/KAT6B/MSL3/YEATS2/JADE2/MLLT1/PHF20/TAF2/PHF20L1/TADA3	22
CC	GO:0098562	cytoplasmic side of membrane	37/2296	193/19594	0.00169902	0.0169666	0.0133885	CD2/RACGAP1/PKD2/GNG2/PTPRC/MIEN1/PTEN/PTPN22/CAV2/YES1/GNG5/GNAI3/ESYT2/GNB4/RAB21/KRAS/SHANK3/EXOC1/FYN/RAB5A/SNX9/SPPL2A/GNB5/FARP1/FGR/OSBPL2/HCK/PTPN1/TRAF6/TRAF5/SPPL3/PTPN4/PLEKHA4/PPP1R9B/IQGAP1/FES/TRAF3	37
CC	GO:0030427	site of polarized growth	33/2296	167/19594	0.00175601	0.0172955	0.013648	GDPD5/PI4K2A/EXOC8/USP9X/ITGA4/TAOK2/KIF21B/DOCK7/EXOC4/COPG2/EPS8/FKBP4/DNM2/SIGMAR1/NIN/NEO1/TSC1/PINK1/ABL1/SETX/CBL/ACAP3/ALS2/KATNB1/KIF5C/MYH14/PAFAH1B1/NDEL1/TRPV2/PPP1R9B/EXOC3/IQGAP1/CYFIP1	33
CC	GO:0019867	outer membrane	43/2296	234/19594	0.00181004	0.0175867	0.0138778	HMOX1/MSTO1/MTX1/PI4KB/MIGA1/LETMD1/VPS13A/IMMT/MYOC/MFN2/PPP1R15A/ATAD1/ARMCX1/MTCH2/BAK1/SPIRE1/SNN/HK1/BAD/APOOL/DHCR7/SMPD4/MFN1/DNM1L/KRAS/TIGAR/SLC25A46/QTRT1/TRIM14/SIGMAR1/SLC44A1/SYNE2/RMDN3/PINK1/LPIN1/FAM210B/PLEC/ACSL3/USP30/BRI3BP/ULK1/PGAM5/CNP	43
CC	GO:0030426	growth cone	32/2296	161/19594	0.00185272	0.0177614	0.0140157	GDPD5/EXOC8/USP9X/ITGA4/TAOK2/KIF21B/DOCK7/EXOC4/COPG2/EPS8/FKBP4/DNM2/SIGMAR1/NIN/NEO1/TSC1/PINK1/ABL1/SETX/CBL/ACAP3/ALS2/KATNB1/KIF5C/MYH14/PAFAH1B1/NDEL1/TRPV2/PPP1R9B/EXOC3/IQGAP1/CYFIP1	32
CC	GO:0031092	platelet alpha granule membrane	7/2296	17/19594	0.00200896	0.0190058	0.0149977	PECAM1/TMX3/APLP2/CD109/PHACTR2/LHFPL2/ITGB3	7
CC	GO:0071339	MLL1 complex	10/2296	31/19594	0.00207108	0.0193391	0.0152606	E2F6/RUVBL2/LAS1L/KANSL1/TAF6/HCFC2/PHF20/PRPF31/PELP1/SENP3	10
CC	GO:0005677	chromatin silencing complex	6/2296	13/19594	0.00212077	0.0195491	0.0154264	SIRT1/RRP8/BAZ2A/RB1/SMARCA5/YY1	6
CC	GO:1904813	ficolin-1-rich granule lumen	26/2296	124/19594	0.00219184	0.0199485	0.0157415	CCT8/PSMD14/TNFAIP6/PPIE/PSMC2/CAND1/XRCC6/LRG1/EEF2/PSMB1/ACTR1B/CRISPLD2/DDX3X/IMPDH2/CSNK2B/CAPN1/IMPDH1/PSMD2/DERA/GYG1/PGM2/HK3/GSN/ACTR2/PAFAH1B2/KPNB1	26
CC	GO:0098644	complex of collagen trimers	8/2296	22/19594	0.00246201	0.0221273	0.0174608	COL8A1/COL5A2/COL1A2/COL5A3/COL27A1/COL5A1/COL4A1/COL1A1	8
CC	GO:0101002	ficolin-1-rich granule	35/2296	185/19594	0.00279874	0.0245527	0.0193748	CCT8/PSMD14/TNFAIP6/PPIE/PSMC2/CAND1/XRCC6/LRG1/EEF2/PSMB1/ACTR1B/COPB1/CRISPLD2/GAA/PRCP/LAMP2/DDX3X/IMPDH2/DYNC1LI1/CSNK2B/CAPN1/CD58/IMPDH1/PSMD2/DERA/GYG1/PGM2/HK3/TRPM2/GSN/UBR4/ACTR2/PAFAH1B2/KPNB1/NBEAL2	35
CC	GO:0008023	transcription elongation factor complex	13/2296	48/19594	0.00280017	0.0245527	0.0193748	CCNT1/ICE2/LEO1/PAF1/SUPT6H/NELFE/ERCC6/AFF1/AFF4/MLLT1/NELFCD/CCNT2/SUPT5H	13
CC	GO:0031527	filopodium membrane	7/2296	18/19594	0.00295773	0.0256217	0.0202183	UTRN/ANTXR1/SYNE2/ARF6/NF2/ITGB3/MYO10	7
CC	GO:0034399	nuclear periphery	26/2296	127/19594	0.0031005	0.0265388	0.020942	LRIF1/HNRNPA2B1/LMNB1/RUVBL2/GMCL1/PRKCZ/CENPF/MBD1/CXXC1/SMC3/STAG2/ZNF326/PAXIP1/PIAS4/SATB1/SCAF8/CAD/DNMT3A/CLIC4/ARFGEF1/NUMA1/NUP98/HNRNPU/CHMP1A/NUP93/YY1	26
CC	GO:0000793	condensed chromosome	45/2296	255/19594	0.00325049	0.0274953	0.0216967	TOPBP1/NIFK/CBX5/CENPC/NUP43/ZWILCH/BUB1B/GPATCH11/NSMCE2/ZNF207/MIS12/CENPQ/NUP133/CDK2/NOL6/CENPF/KANSL1/DYNC1LI1/BAZ1B/SMC3/NSMCE4A/ZWINT/KMT5B/STAG2/TOP3B/RANGAP1/BOD1L1/HMGB2/APC/XPO1/SPOUT1/CENPB/NCAPD3/CKAP5/NUP98/HNRNPU/CLIP1/SMARCA5/CHMP1A/CTCF/KMT5C/PAFAH1B1/NDEL1/TP53BP1/SIN3A	45
CC	GO:0070775	H3 histone acetyltransferase complex	5/2296	10/19594	0.00333242	0.0275901	0.0217716	ING4/PHF14/BRPF3/KAT6A/KAT6B	5
CC	GO:0031082	BLOC complex	6/2296	14/19594	0.00334574	0.0275901	0.0217716	HPS5/HPS3/BLOC1S5/HPS1/BCAS4/HPS4	6
CC	GO:0031300	intrinsic component of organelle membrane	67/2296	412/19594	0.00337682	0.0275901	0.0217716	FKBP8/INSIG2/ELOVL6/SLC35A5/RHBDD1/STX12/MTX1/PKD2/CALR/PEX3/SCAMP1/OXA1L/UNC50/IMMT/FITM2/EXT1/DPAGT1/MFN2/UBIAD1/SLC35B1/SLC25A19/DNAJB12/LAMP2/SLC35A2/TIMM17B/ERGIC1/MMGT1/SEC61A1/TRAM2/MCUR1/BAK1/SPIRE1/TBL2/SLC25A4/GALNT2/CSGALNACT2/MCU/SAMD8/SYVN1/APOOL/DHCR7/ZDHHC9/TMEM175/BET1L/MPC2/ESYT2/SLC37A3/MFN1/SREBF2/SLC35A4/TECR/RAB5A/ADCK1/SPPL2A/PINK1/TEX261/LRRC8A/TBC1D20/STIM1/FAR1/PCSK7/LBR/…	67
CC	GO:0031228	intrinsic component of Golgi membrane	16/2296	67/19594	0.00392534	0.0317115	0.0250238	SLC35A5/UNC50/UBIAD1/SLC35B1/SLC35A2/ERGIC1/GALNT2/CSGALNACT2/SAMD8/ZDHHC9/BET1L/SLC35A4/TEX261/TBC1D20/PCSK7/FURIN	16
CC	GO:0009898	cytoplasmic side of plasma membrane	32/2296	169/19594	0.0040764	0.0325659	0.025698	CD2/RACGAP1/GNG2/PTPRC/MIEN1/PTEN/PTPN22/CAV2/YES1/GNG5/GNAI3/ESYT2/GNB4/RAB21/KRAS/SHANK3/EXOC1/FYN/SNX9/GNB5/FARP1/FGR/OSBPL2/HCK/TRAF6/TRAF5/PTPN4/PLEKHA4/PPP1R9B/IQGAP1/FES/TRAF3	32
CC	GO:0030173	integral component of Golgi membrane	15/2296	62/19594	0.00451288	0.0356567	0.028137	SLC35A5/UNC50/UBIAD1/SLC35B1/SLC35A2/ERGIC1/GALNT2/CSGALNACT2/SAMD8/BET1L/SLC35A4/TEX261/TBC1D20/PCSK7/FURIN	15
CC	GO:0030175	filopodium	22/2296	105/19594	0.00464146	0.036274	0.0286241	KITLG/ACTA2/UTRN/ANTXR1/ADGRA2/FGD4/FZD3/SYNE2/ARF6/CDC42/FARP1/SPATA13/RDX/ENAH/NF2/MYO1B/BAIAP2/PPP1R9B/ITGB3/MYO10/CYFIP1/DYNC1H1	22
CC	GO:0031301	integral component of organelle membrane	62/2296	382/19594	0.00487952	0.0377245	0.0297687	FKBP8/INSIG2/ELOVL6/SLC35A5/RHBDD1/STX12/MTX1/PKD2/CALR/PEX3/SCAMP1/OXA1L/UNC50/IMMT/FITM2/EXT1/DPAGT1/UBIAD1/SLC35B1/SLC25A19/DNAJB12/LAMP2/SLC35A2/TIMM17B/ERGIC1/MMGT1/SEC61A1/TRAM2/MCUR1/BAK1/SPIRE1/TBL2/SLC25A4/GALNT2/CSGALNACT2/MCU/SAMD8/SYVN1/APOOL/DHCR7/TMEM175/BET1L/MPC2/SLC37A3/MFN1/SREBF2/SLC35A4/TECR/ADCK1/SPPL2A/PINK1/TEX261/LRRC8A/TBC1D20/STIM1/FAR1/PCSK7/LBR/TIMM17A/DERL3/SPPL3/FURIN	62
CC	GO:0090543	Flemming body	10/2296	35/19594	0.00554026	0.0419085	0.0330703	RACGAP1/IL16/EXOC4/RALA/EXOC1/USP3/ARF6/BIRC6/CELF2/PDCD6IP	10
CC	GO:0030667	secretory granule membrane	52/2296	312/19594	0.00554558	0.0419085	0.0330703	MANBA/PLA1A/MME/ITPR2/VNN1/SCAMP1/ATP6V1D/COPB1/PIGR/TMEM63A/PTPRC/C5AR1/CD68/PECAM1/GAA/TRIP11/VAPA/PSAP/PRCP/LAMP2/VAMP7/CAV2/TLR2/CADPS/DYNC1LI1/TMX3/ANXA7/ALDH3B1/APLP2/CD58/RAP2B/SLC44A2/RAB3D/TRPM2/CD109/TMEM30A/PHACTR2/STXBP5/IGF2R/LHFPL2/TICAM2/ADAM10/UBR4/DGAT1/RAB6A/DEGS1/CPE/ITGB3/EXOC3/SLC30A5/IQGAP1/NBEAL2	52
CC	GO:0005884	actin filament	23/2296	113/19594	0.00559557	0.0419085	0.0330703	ANXA1/TPM2/VPS18/DNAJA3/PDLIM3/DUSP22/YES1/EHBP1L1/PAWR/PDLIM5/PDLIM7/KEAP1/PDLIM2/FYN/TPM1/TSC1/RHOQ/EHBP1/HCK/MYO1B/WIPF1/NCKAP1/IQGAP1	23
CC	GO:0000776	kinetochore	28/2296	146/19594	0.00576461	0.0427294	0.0337181	CBX5/CENPC/NUP43/ZWILCH/BUB1B/GPATCH11/ZNF207/MIS12/CENPQ/NUP133/CENPF/KANSL1/DYNC1LI1/ZWINT/RANGAP1/BOD1L1/APC/XPO1/SPOUT1/CKAP5/NUP98/HNRNPU/CLIP1/CHMP1A/PAFAH1B1/NDEL1/TP53BP1/SIN3A	28
MF	GO:0031267	small GTPase binding	72/2282	267/18410	7.55719e-11	8.26757e-08	6.96057e-08	RAB3GAP1/DOCK4/IPO8/RAPGEF6/GCC2/RAB3GAP2/IPO11/TRIP11/GOLGA4/ROCK1/EXOC8/CHM/EVI5/MYCBP2/TBC1D7/RBSN/XPO5/DAAM2/RANBP9/MYO5B/XPO6/RABGEF1/BICDL2/CCDC186/RAB11FIP1/SYTL2/CDC42EP2/DOCK11/DOCK7/STRIP1/CDC42SE1/ARHGEF2/EXOC4/DVL3/TBC1D30/DNM1L/FGD4/EPS8/ERC1/RANGAP1/RUSC2/RGP1/DOCK5/MICAL1/RABGGTA/RCC2/RTKN/XPO1/RABGAP1/GAPVD1/NOXA1/FARP1/USP6NL/GDI2/TBC1D20/KIF3B/RIMS4/SRGAP2/ALS2/HPS4/CORO1C/ULK1/…	72
MF	GO:0051020	GTPase binding	77/2282	298/18410	1.54873e-10	8.47158e-08	7.13233e-08	RAB3GAP1/DOCK4/IPO8/RAPGEF6/GCC2/RAB3GAP2/IPO11/TRIP11/GOLGA4/ROCK1/EXOC8/CHM/EVI5/MYCBP2/TBC1D7/RBSN/XPO5/DAAM2/RANBP9/MYO5B/XPO6/RABGEF1/BICDL2/ATG16L1/CCDC186/RAB11FIP1/RRAGC/SYTL2/CDC42EP2/DOCK11/DOCK7/FNBP1L/STRIP1/CDC42SE1/ARHGEF2/EXOC4/DVL3/TBC1D30/DNM1L/FGD4/EPS8/ERC1/RANGAP1/RUSC2/RGP1/CLTA/DOCK5/MICAL1/RABGGTA/RCC2/RTKN/SPTBN1/XPO1/RABGAP1/GAPVD1/NOXA1/FARP1/USP6NL/GDI2/TBC1D20/KIF3B/RI…	77
MF	GO:0030695	GTPase regulator activity	105/2282	488/18410	7.32056e-09	2.00217e-06	1.68565e-06	ARHGAP31/ARHGAP15/RAB3GAP1/DOCK10/RGS5/VAV3/DOCK4/RACGAP1/TBCK/RAP1GDS1/RAPGEF6/ARHGEF37/CCDC88A/ARFGEF2/RAB3GAP2/RGS16/EIF2B1/AGFG2/DNAJA3/DLC1/CHM/EVI5/TBC1D14/DOCK8/MYCBP2/RASAL2/TBC1D7/ARHGEF3/NPRL3/RABGEF1/GBF1/HPS1/DNMBP/EPS8L2/CDC42EP2/OPHN1/ITSN1/RPGR/DOCK11/MCF2L/DOCK7/ARHGAP29/DENND2D/CDC42SE1/ARHGEF2/ARHGAP30/ACAP2/ARHGEF5/CHN2/TBC1D30/ARHGAP9/DNM1L/FGD4/RANGAP1/ARHGAP8/TBC1D1/ARHGAP26…	105
MF	GO:0060589	nucleoside-triphosphatase regulator activity	105/2282	488/18410	7.32056e-09	2.00217e-06	1.68565e-06	ARHGAP31/ARHGAP15/RAB3GAP1/DOCK10/RGS5/VAV3/DOCK4/RACGAP1/TBCK/RAP1GDS1/RAPGEF6/ARHGEF37/CCDC88A/ARFGEF2/RAB3GAP2/RGS16/EIF2B1/AGFG2/DNAJA3/DLC1/CHM/EVI5/TBC1D14/DOCK8/MYCBP2/RASAL2/TBC1D7/ARHGEF3/NPRL3/RABGEF1/GBF1/HPS1/DNMBP/EPS8L2/CDC42EP2/OPHN1/ITSN1/RPGR/DOCK11/MCF2L/DOCK7/ARHGAP29/DENND2D/CDC42SE1/ARHGEF2/ARHGAP30/ACAP2/ARHGEF5/CHN2/TBC1D30/ARHGAP9/DNM1L/FGD4/RANGAP1/ARHGAP8/TBC1D1/ARHGAP26…	105
MF	GO:0140297	NA	101/2282	470/18410	1.51473e-08	3.31423e-06	2.79029e-06	CCNT1/HIF1A/SIRT1/BCL6/NIF3L1/RNF25/TAF12/LRIF1/NFIA/CBX5/DDIT3/GABARAPL1/CALR/BBS4/C1D/COMMD6/PARP1/DHX9/MED1/BHLHE40/TMF1/CHCHD2/LCOR/HIF1AN/BRMS1/FOXO4/STK4/CENPF/TAF4B/PRKCB/DAXX/CSNK2B/HMGA1/SMAD4/SMAD2/TAF6/HDAC4/MMS19/HHEX/CNOT7/KAT6A/KAT6B/MTA2/SYVN1/TBL1X/MED14/SMARCA1/DTX3L/NOTCH2/UBXN7/PBX1/TRIM24/PURB/AHR/BAZ2A/TDG/BHLHE41/FKBP4/TOB2/ZBTB49/CXXC5/NSD1/KEAP1/SMARCA4/HMGB2/KLF4/NCOA7/LA…	101
MF	GO:0042393	histone binding	60/2282	250/18410	2.71569e-07	4.95161e-05	4.16882e-05	SIRT1/PYGO2/VPS72/ANP32E/CBX5/ING4/L3MBTL2/TSPYL1/ANP32A/PSME4/RRP8/SBNO1/SUPT6H/TNKS/ASF1B/SAP30L/MPHOSPH8/PRKCB/SFMBT1/DAXX/KDM1B/CXXC1/GLYR1/SRCAP/BAZ1B/KAT6A/KAT6B/NAP1L4/RSF1/PHF8/TBL1X/MSL3/RBBP7/DTX3L/PRMT6/TRIM24/YEATS2/NAP1L1/TBL1XR1/BAZ2A/SMARCC2/CHD1/MLLT1/CARM1/SMARCA4/JAK2/TSPYL4/USP3/INO80/SET/TDRD3/CHD7/TONSL/NCAPD3/HINFP/SMARCA5/BRD7/PIH1D1/KMT5C/TP53BP1	60
MF	GO:0019838	growth factor binding	39/2282	139/18410	5.34148e-07	8.34797e-05	7.02826e-05	ACVR2A/NRP2/COL1A2/ERBB3/PDGFRA/IL1R1/RPS19/NRDC/IL10RA/TWSG1/VASN/FIBP/NRROS/PDGFRB/INSR/TGFBR1/NTRK2/PXDN/CD109/IGF2R/THBS1/LTBP1/CRIM1/ENG/COL5A1/COL4A1/FLT1/NRP1/TSKU/GLG1/LTBP4/LRP2/COL1A1/ERBB2/ITGB3/LIFR/OSMR/FURIN/EGFR	39
MF	GO:0003712	transcription coregulator activity	99/2282	497/18410	9.34937e-07	0.000127853	0.000107641	SIRT1/TAF12/GON4L/ING4/CCAR2/BCLAF1/MED6/C1D/DHX9/RUVBL2/MED11/MED1/TRIP11/TMF1/BTAF1/LCOR/NCOA4/SAP30L/MED20/ABT1/PRKCB/IRF2BP2/SFMBT1/RYBP/LIMD1/DAXX/HMGA1/TAF6/SRCAP/MMS19/CNOT7/KAT6A/KAT6B/MTA2/SF1/RSF1/CCND1/PHF8/TBL1X/MED14/MID2/MIER1/WDR77/HDGF/DCAF6/TRIM24/PAWR/TBL1XR1/SMARCC2/TDG/HCFC2/AEBP2/ATF7IP/DDX17/TOB2/WWC1/NSD1/PIAS4/CARM1/SMARCA4/MAML1/CNOT6/HMGB2/TRIM14/NCOA7/ARID1B/TLE3/JMY/FH…	99
MF	GO:0019787	ubiquitin-like protein transferase activity	92/2282	458/18410	1.55345e-06	0.000188831	0.000158979	LTN1/TRIM59/MSL2/RNF25/RNF115/TRIM33/HERC3/CDC23/UFL1/SHPRH/VPS18/UBR1/NHLRC3/NSMCE2/TRIM2/RFWD3/MED11/PPP1R11/HLTF/MYCBP2/TRIM26/RNF39/MIB1/MEX3C/RNF125/HDAC4/SMURF1/RABGEF1/ATG16L1/HECTD2/LONRF1/HERC4/SYVN1/HECTD3/DTX3L/TRIM24/ZNRF2/MDM2/UBE2D3/HERC5/HERC6/FBXL5/RNF145/TRIM41/PIAS4/SH3RF1/KLHL9/UBE2G2/TRIM14/TTC3/UBE3D/RNF146/TRIM36/NEDD4/RNF111/HERC1/ARIH1/UBR4/RNF149/BIRC6/FBXO11/CDC42/RNF144…	92
MF	GO:0017124	SH3 domain binding	35/2282	125/18410	2.11042e-06	0.00023088	0.000194381	ARHGAP31/EPS15/DOCK4/USP8/FUT8/CD3E/CASP9/ADAM9/PTPN22/INPP5D/ADAM12/CCDC6/ADAM15/SYNJ1/SHANK3/ADAM19/DNM2/SH3BP5/MICAL1/SYNJ2/QKI/ADAM10/SOS1/ABL1/NOXA1/ELMO2/UVRAG/CBL/ENAH/DTX1/CBLB/LRP2/PLSCR3/WIPF1/SKAP1	35
MF	GO:0035091	phosphatidylinositol binding	61/2282	273/18410	2.81739e-06	0.000280202	0.000235906	RUBCN/PLEKHA8/RACGAP1/ITPR2/MYO1E/SNX1/ZFYVE26/CCDC88A/PLA2G4A/ARFIP1/EXOC8/BTK/VEPH1/SAP30L/PITPNC1/SNX29/SH3PXD2A/GBF1/SYTL2/ATG2A/AMER1/MCF2L/SNX27/ESYT2/SNX13/OSBPL8/ARHGAP9/PLEKHA5/EXOC1/ZFYVE16/SNX2/GSN/SNX3/SNX9/VPS36/PLCB1/PARD3/SVIL/OSBPL2/SNX16/LAPTM4B/OSBP/NUMA1/SBF2/PITPNB/SCARB1/MYO1B/ZCCHC14/PLEKHA4/PITPNA/PLD2/FLII/WDR45B/MYO10/IQGAP1/FES/ATG2B/STXBP6/NISCH/PXK/APPL1	61
MF	GO:0005096	GTPase activator activity	61/2282	274/18410	3.19354e-06	0.000291144	0.000245118	ARHGAP31/ARHGAP15/RAB3GAP1/RGS5/VAV3/DOCK4/RACGAP1/TBCK/RAP1GDS1/RAB3GAP2/RGS16/AGFG2/DLC1/CHM/EVI5/TBC1D14/RASAL2/TBC1D7/NPRL3/CDC42EP2/OPHN1/ARHGAP29/ARHGAP30/ACAP2/CHN2/TBC1D30/ARHGAP9/DNM1L/RANGAP1/ARHGAP8/TBC1D1/ARHGAP26/TBC1D9B/DOCK5/STXBP5/GNB5/TBC1D8/SOS1/RABGAP1/GAPVD1/PLCB1/USP6NL/NRP1/ARHGAP21/GDI2/ARFGAP1/TBC1D20/RALGAPB/PREX2/AGFG1/SRGAP2/ACAP3/ALS2/GIT2/PGAM5/TBC1D16/FLCN/RUNDC1/DOC…	61
MF	GO:0061629	RNA polymerase II sequence-specific DNA-binding transcription factor binding	73/2282	348/18410	3.71316e-06	0.000312477	0.000263078	HIF1A/SIRT1/NIF3L1/RNF25/LRIF1/DDIT3/GABARAPL1/CALR/BBS4/C1D/COMMD6/PARP1/DHX9/MED1/BHLHE40/TMF1/LCOR/HIF1AN/BRMS1/STK4/TAF4B/PRKCB/DAXX/CSNK2B/HMGA1/SMAD4/SMAD2/TAF6/HDAC4/MMS19/KAT6A/KAT6B/MTA2/MED14/SMARCA1/DTX3L/NOTCH2/UBXN7/TRIM24/AHR/BAZ2A/BHLHE41/FKBP4/TOB2/NSD1/KEAP1/SMARCA4/KLF4/NCOA7/LATS1/ESR1/TBP/GTF2A1/STRN/EPAS1/DNMT3A/RB1/MED4/TRIP12/PRRX1/SPEN/CD34/ACTN4/MED25/STAT5B/DDX5/ZNF366/M…	73
MF	GO:0042578	phosphoric ester hydrolase activity	75/2282	366/18410	6.69806e-06	0.000523405	0.000440662	HMOX1/PPM1L/LRRC40/PDE3A/NT5DC1/PDE7B/NT5E/F2RL2/GDPD5/PTPRC/EDNRA/PDP2/PPP5C/LRRC2/CCR5/GDE1/PTEN/PTPN22/PDE5A/DUSP2/PPM1D/SACM1L/DUSP22/PHLPP1/PPP4R1/INPP5D/NT5C2/DUSP4/CAMK2G/PLCB3/PPM1F/MTMR1/SMPD4/CDC14A/SYNJ1/TNS2/PPM1H/DUSP16/TIGAR/PTPN13/PPP2CA/MTMR9/PPP3CC/PLCL2/SYNJ2/STYX/PLCB2/PPP3R1/PPM1G/LPIN1/PLCB1/PLCB4/GPCPD1/PTPRA/PLCG1/PTPN1/PDP1/SGPP2/MTMR2/BPNT1/PTPN11/PGAM5/INPP4B/TDP2/PTPN4/…	75
MF	GO:0019902	phosphatase binding	46/2282	193/18410	7.81811e-06	0.000527835	0.000444391	STAT6/TPRN/ANAPC7/CDH5/KCNN4/PPP1R15A/PPP1R11/CARHSP1/PPP1R10/PPP1R3G/SMAD2/PPP1R35/MFHAS1/BAD/SYTL2/PPP6R3/CTSC/CSRNP2/HSP90B1/BOD1L1/GTF2F1/JAK3/PIK3R2/MTMR9/SNX3/ARPP19/SPRED1/STRN/PPP3R1/AKAP11/PTPN1/SBF2/SMG7/CADM4/STRN4/PPP6R1/SPHK1/YWHAE/PPP1R9B/SKAP1/ERBB2/CDC27/PIK3R1/IQGAP1/TRAF3/EGFR	46
MF	GO:0005085	guanyl-nucleotide exchange factor activity	51/2282	223/18410	9.0256e-06	0.000527835	0.000444391	RAB3GAP1/DOCK10/VAV3/DOCK4/RAPGEF6/ARHGEF37/CCDC88A/ARFGEF2/RAB3GAP2/EIF2B1/DOCK8/MYCBP2/ARHGEF3/RABGEF1/GBF1/HPS1/DNMBP/EPS8L2/ITSN1/RPGR/DOCK11/MCF2L/DOCK7/DENND2D/ARHGEF2/ARHGEF5/FGD4/DENND4C/RGP1/DOCK5/SH3BP5/ARFGEF3/DENND4A/HERC1/ARHGEF40/RCC2/SOS1/PSD4/ITSN2/GAPVD1/FARP1/SPATA13/PREX2/ARFGEF1/DENND3/SBF2/ALS2/HPS4/FLCN/ARHGEF28/DOCK2	51
MF	GO:1990841	promoter-specific chromatin binding	21/2282	62/18410	9.51067e-06	0.000527835	0.000444391	SIRT1/SETDB1/PCGF1/DHX9/MED1/FOXO4/IKZF3/EHMT2/ERCC4/GTF2F1/DNMT1/KLF4/RBL1/CHD7/NUP98/HNRNPU/RBL2/POLR2A/DDX5/NIPBL/ERCC3	21
MF	GO:0004842	ubiquitin-protein transferase activity	85/2282	433/18410	9.71193e-06	0.000527835	0.000444391	LTN1/TRIM59/MSL2/RNF25/RNF115/TRIM33/HERC3/CDC23/SHPRH/VPS18/UBR1/NHLRC3/TRIM2/RFWD3/MED11/PPP1R11/HLTF/MYCBP2/TRIM26/RNF39/MIB1/MEX3C/RNF125/SMURF1/RABGEF1/HECTD2/LONRF1/HERC4/SYVN1/HECTD3/DTX3L/TRIM24/ZNRF2/MDM2/UBE2D3/HERC5/HERC6/FBXL5/RNF145/TRIM41/SH3RF1/KLHL9/UBE2G2/TRIM14/TTC3/UBE3D/RNF146/TRIM36/NEDD4/RNF111/HERC1/ARIH1/UBR4/RNF149/BIRC6/FBXO11/CDC42/RNF144A/RC3H2/RNF24/RBCK1/RNF114/WWP1/…	85
MF	GO:0004386	helicase activity	39/2282	155/18410	9.7977e-06	0.000527835	0.000444391	DDX56/RECQL/XRCC6/DDX49/DDX46/G3BP1/ERCC6L2/SHPRH/DHX57/GTF2F2/DDX27/DHX9/DHX37/CHD9/RUVBL2/FANCM/BTAF1/DDX3X/HLTF/RAD54L2/SRCAP/SMARCA1/MCM5/DDX17/CHD1/SMARCA4/ASCC3/SNRNP200/SETX/CHD7/DDX6/DDX51/SMARCA5/CHTF8/ERCC2/DDX5/ERCC3/DICER1/DHX30	39
MF	GO:0004712	protein serine/threonine/tyrosine kinase activity	87/2282	446/18410	9.88926e-06	0.000527835	0.000444391	TNIK/ATR/STK17B/IRAK4/ERBB3/NUAK1/TXK/PDGFRA/ITK/PBK/BUB1B/MAPK6/TRPM7/CDK8/NEK4/RIOK1/ROCK1/SLK/BTK/RPS6KA3/CDC7/CDK2/TESK1/STK4/PRKCZ/PRKCB/DDR1/RIPK1/YES1/MAPK4/TAOK2/BAZ1B/EPHB4/CAMK2G/RET/GAK/PRKAA2/BRAF/CDK6/PIK3CA/STK38L/BMP2K/STK32B/PDGFRB/MKNK2/INSR/JAK3/JAK2/NTRK2/WNK2/FYN/LATS1/MAP2K1/RPS6KA5/TTBK2/MERTK/PINK1/MAP4K3/PKDCC/ABL1/RPS6KA1/FLT1/DCLK1/FGR/CAMK1D/MAP3K8/STK35/CSNK2A1/HCK/TP5…	87
MF	GO:0005201	extracellular matrix structural constituent	42/2282	172/18410	1.01321e-05	0.000527835	0.000444391	COL8A1/COL5A2/THBS3/COL1A2/LAMB1/AMBN/COL5A3/EDIL3/LAMA2/POSTN/PRELP/HMCN1/FBLN5/COL6A3/NPNT/LAMC1/ABI3BP/COL17A1/LAMA3/COL8A2/NID1/ANOS1/AEBP1/COL15A1/COL27A1/TNC/PXDN/COL12A1/COL6A5/LAMA4/THSD4/FBN1/THBS1/LTBP1/COL5A1/COL4A1/LAMA5/AGRN/PRG4/LTBP4/COL1A1/FBLN2	42
MF	GO:0008022	protein C-terminus binding	43/2282	179/18410	1.23794e-05	0.000615593	0.000518275	SIRT1/TOPBP1/XRCC6/CNGA3/PCGF1/MSH2/SNF8/FBLN5/TCF4/TESK1/CENPF/USP7/ERCC4/ERCC6/TBL1X/MID1IP1/SYNJ1/SREBF2/SHANK3/PPP2CA/PIAS4/JAK2/MAP2K1/FOXN3/SDC1/ABL1/VPS36/KPNA3/MAPRE1/NCL/PABPC1/AGO2/ZBTB16/NUMA1/ERCC2/BAIAP2/COIL/POLR2A/PPP1R9B/ERBB2/PRKAA1/NIPBL/ERCC3	43
MF	GO:0004713	protein tyrosine kinase activity	35/2282	135/18410	1.37168e-05	0.000652444	0.000549301	NRP2/TXK/PDGFRA/ITK/PBK/BTK/TESK1/DDR1/YES1/BAZ1B/EPHB4/RET/PDGFRB/INSR/JAK3/JAK2/NTRK2/FYN/IGF2R/MAP2K1/MERTK/CRIM1/PKDCC/ABL1/FLT1/FGR/NRP1/HCK/RIPK2/WEE1/AXL/ERBB2/FES/PEAK1/EGFR	35
MF	GO:0047485	protein N-terminus binding	29/2282	105/18410	2.03528e-05	0.00092775	0.000781084	PEX19/SLA2/EIF3E/PARP1/SNF8/ERCC5/TNKS2/DAXX/ERCC4/ZWINT/ERCC6/EXOC4/TBL1XR1/MDM2/SMARCA4/TDRD7/ALG2/MAP2K1/ARF6/TSC1/CSNK2A1/TRAF6/PEX14/CSNK2A2/ACTN4/ERCC2/PELP1/NIPBL/ERCC3	29
MF	GO:0140296	NA	18/2282	52/18410	2.91197e-05	0.00127428	0.00107283	TAF12/CAND1/RUVBL2/TCF4/BTAF1/NOLC1/BDP1/ERCC4/HHEX/AHR/YEATS2/GTF2F1/ESR1/TBP/GTF2A1/HNRNPU/FBL/RPTOR	18
MF	GO:0015631	tubulin binding	74/2282	376/18410	3.26663e-05	0.0013745	0.00115721	RACGAP1/GABARAPL1/GAPDH/KATNA1/RAB11A/BBS4/NUSAP1/DNAL1/CCDC88A/ADNP/ZNF207/VAPA/KIF11/DDX3X/MID1/CENPF/KIF13A/TRAF3IP1/TUBGCP2/SMC3/HOOK3/POLB/REEP3/CCSER2/SVBP/EML3/MID2/KIF21B/TUBGCP3/HOOK1/ARHGEF2/DNM1L/HTT/DNM2/MAP1S/KIF13B/KIF27/FAM110C/FYN/JMY/TRIM36/APC/NIN/TTBK2/INO80/RMDN3/KATNBL1/RCC2/RMDN2/RABGAP1/STRBP/HSPH1/KIF3B/MAPRE1/CKAP5/NUMA1/STIM1/TBCEL/PEX14/KIF1B/CEP350/CLIP1/KATNB1/KIF5C/T…	74
MF	GO:0045296	cadherin binding	67/2282	333/18410	3.72035e-05	0.00150249	0.00126497	CCT8/ABCF3/MB21D2/EIF2A/BZW1/F11R/EPS15/EEF2/ANXA1/USP8/SNX1/EIF3E/CDH13/CDH5/VAPA/SLK/DDX3X/RPL6/UBAP2/HDLBP/ATXN2L/VASN/GIGYF2/AHNAK/EPS8L2/PLCB3/SPTBN2/FNBP1L/CGN/ESYT2/CALD1/ERC1/RANGAP1/PDLIM5/SNX2/NCK1/SH3GL1/NOTCH3/SNX9/AHSA1/EPCAM/SPTBN1/GAPVD1/MAPRE1/PTPN1/YWHAZ/PLEC/CKAP5/CBL/DDX6/RDX/PRDX6/GCN1/PTPN11/RAN/MYO1B/FMNL2/BAIAP2/COBLL1/YWHAE/MPRIP/OLA1/EXOC3/IQGAP1/EIF5/STXBP6/EGFR	67
MF	GO:0008094	DNA-dependent ATPase activity	28/2282	103/18410	3.8455e-05	0.00150249	0.00126497	RECQL/XRCC6/G3BP1/MSH2/GTF2F2/DHX9/CHD9/RUVBL2/RAD51C/FANCM/BTAF1/DDX3X/HLTF/RAD54L2/SMC3/ERCC6/SMARCA1/MCM5/CHD1/SMARCA4/ASCC3/INO80/SETX/CHD7/SMARCA5/CHTF8/ERCC2/ERCC3	28
MF	GO:0008017	microtubule binding	57/2282	272/18410	4.25401e-05	0.00160479	0.00135109	RACGAP1/GAPDH/KATNA1/RAB11A/NUSAP1/CCDC88A/ZNF207/VAPA/KIF11/MID1/CENPF/KIF13A/TRAF3IP1/TUBGCP2/HOOK3/POLB/REEP3/CCSER2/SVBP/EML3/MID2/KIF21B/TUBGCP3/HOOK1/ARHGEF2/DNM1L/DNM2/MAP1S/KIF13B/KIF27/JMY/APC/NIN/TTBK2/RMDN3/KATNBL1/RCC2/RMDN2/STRBP/KIF3B/MAPRE1/CKAP5/NUMA1/STIM1/PEX14/KIF1B/CEP350/CLIP1/KATNB1/KIF5C/PAFAH1B1/NDEL1/KIF2A/FES/KIF7/MAP1A/EML1	57
MF	GO:0019903	protein phosphatase binding	36/2282	148/18410	4.60816e-05	0.00164336	0.00138357	STAT6/ANAPC7/CDH5/KCNN4/PPP1R15A/PPP1R11/PPP1R10/PPP1R3G/MFHAS1/BAD/PPP6R3/HSP90B1/BOD1L1/GTF2F1/JAK3/PIK3R2/MTMR9/SNX3/ARPP19/STRN/AKAP11/PTPN1/SMG7/CADM4/STRN4/PPP6R1/SPHK1/YWHAE/PPP1R9B/SKAP1/ERBB2/CDC27/PIK3R1/IQGAP1/TRAF3/EGFR	36
MF	GO:0061659	ubiquitin-like protein ligase activity	66/2282	329/18410	4.6567e-05	0.00164336	0.00138357	LTN1/TRIM59/MSL2/RNF25/RNF115/HERC3/UFL1/SHPRH/VPS18/UBR1/NHLRC3/NSMCE2/TRIM2/RFWD3/MED11/PPP1R11/HLTF/MYCBP2/TRIM26/RNF39/MEX3C/RNF125/SMURF1/RABGEF1/LONRF1/HERC4/SYVN1/DTX3L/TRIM24/ZNRF2/MDM2/UBE2D3/HERC5/HERC6/RNF145/TRIM41/PIAS4/SH3RF1/TRIM14/UBE3D/RNF146/NEDD4/RNF111/ARIH1/UBR4/RNF149/CDC42/RNF144A/RC3H2/RNF24/RNF114/WWP1/RNF19A/UBR5/TRIP12/TRAF6/CBL/DTX1/CHFR/CBLB/UBE2O/GID4/NEURL1B/RNF180/…	66
MF	GO:0001091	RNA polymerase II basal transcription factor binding	11/2282	24/18410	5.49461e-05	0.00182776	0.00153881	RUVBL2/TCF4/NOLC1/ERCC4/AHR/GTF2F1/ESR1/TBP/GTF2A1/HNRNPU/FBL	11
MF	GO:0004715	non-membrane spanning protein tyrosine kinase activity	16/2282	45/18410	5.51335e-05	0.00182776	0.00153881	TXK/ITK/BTK/YES1/BAZ1B/JAK3/JAK2/FYN/PKDCC/ABL1/FGR/HCK/RIPK2/WEE1/FES/PEAK1	16
MF	GO:0001098	basal transcription machinery binding	22/2282	74/18410	5.89142e-05	0.00184149	0.00155037	CCAR2/LEO1/WDR43/DHX9/PAF1/RUVBL2/TCF4/NOLC1/ERCC5/ERCC4/ZNF326/AHR/GTF2F1/ESR1/SCAF8/TBP/GTF2A1/AGO2/HNRNPU/SMYD2/FBL/SCAF1	22
MF	GO:0001099	basal RNA polymerase II transcription machinery binding	22/2282	74/18410	5.89142e-05	0.00184149	0.00155037	CCAR2/LEO1/WDR43/DHX9/PAF1/RUVBL2/TCF4/NOLC1/ERCC5/ERCC4/ZNF326/AHR/GTF2F1/ESR1/SCAF8/TBP/GTF2A1/AGO2/HNRNPU/SMYD2/FBL/SCAF1	22
MF	GO:0043021	ribonucleoprotein complex binding	36/2282	150/18410	6.22609e-05	0.00189204	0.00159293	LTN1/EIF2A/CBX5/LETMD1/EEF2/SECISBP2/OXA1L/EIF2S1/PTCD3/SNRPG/SRP9/DHX9/ABCE1/NME1/NOLC1/DDX3X/SECISBP2L/MTIF2/SEC61A1/EIF1B/XPO5/BAG6/MDM2/STRAP/GEMIN5/RPN2/YTHDF3/CKAP5/HNRNPU/DERL3/GCN1/PRPF31/SMG6/OLA1/DDX5/EFL1	36
MF	GO:0061630	ubiquitin protein ligase activity	63/2282	316/18410	8.26891e-05	0.00244492	0.00205841	LTN1/TRIM59/MSL2/RNF25/RNF115/HERC3/SHPRH/VPS18/UBR1/NHLRC3/TRIM2/RFWD3/MED11/PPP1R11/HLTF/MYCBP2/TRIM26/RNF39/MEX3C/RNF125/SMURF1/RABGEF1/LONRF1/HERC4/SYVN1/DTX3L/TRIM24/ZNRF2/MDM2/UBE2D3/HERC5/HERC6/RNF145/TRIM41/SH3RF1/TRIM14/UBE3D/RNF146/NEDD4/RNF111/ARIH1/UBR4/RNF149/CDC42/RNF144A/RC3H2/RNF24/RNF114/WWP1/RNF19A/UBR5/TRIP12/TRAF6/CBL/DTX1/CHFR/CBLB/UBE2O/GID4/NEURL1B/RNF180/ARIH2/PDZRN3	63
MF	GO:0016887	ATPase activity	64/2282	325/18410	0.000106108	0.00305479	0.00257187	CCT8/HSPA13/PMS1/PSMC2/DDX56/RECQL/DDX49/DDX46/G3BP1/KATNA1/PSMC6/CLPX/MYO1E/DHX57/MSH2/GTF2F2/YME1L1/DDX27/DHX9/DHX37/CHD9/RUVBL2/FANCM/ATAD1/BTAF1/DDX3X/MDN1/CLPB/SMCHD1/RAD54L2/KIF13A/SRCAP/SMC3/ERCC6/KIF21B/HSP90B1/SMC4/MCM5/ATF7IP/DDX17/CHD1/SMARCA4/KIF13B/KIF27/ASCC3/INO80/SNRNP200/HSPH1/KIF3B/CHD7/DDX6/KIF1B/DDX51/SMARCA5/ERCC2/KIF5C/OLA1/NSF/DDX5/KIF2A/TRIP13/ERCC3/KIF7/DHX30	64
MF	GO:0140142	nucleocytoplasmic carrier activity	12/2282	30/18410	0.000127807	0.00358516	0.0030184	KPNA6/IPO11/XPO5/XPO6/KPNA4/RANBP6/XPO1/NUP214/KPNA3/RAN/KPNB1/TNPO1	12
MF	GO:0004435	phosphatidylinositol phospholipase C activity	11/2282	26/18410	0.000134198	0.00367031	0.00309009	F2RL2/GDPD5/EDNRA/CCR5/PLCB3/PLCL2/PLCB2/PLCB1/PLCB4/PLCG1/PLCD3	11
MF	GO:0005178	integrin binding	36/2282	156/18410	0.00014629	0.00390344	0.00328636	ITGB6/F11R/LAMB1/IGF1/CALR/ICAM1/EDIL3/ECM2/ITGA2/FBLN5/ADAM9/NPNT/UTRN/ITGA4/ITGAE/LAMA3/EMP2/GFRA1/ANXA7/LGALS8/CXCL12/ADAM15/ITGB7/THBS4/FBN1/ADAM10/TLN2/THBS1/COL5A1/LAMA5/NF2/ACTN4/LTBP4/ITGB3/NISCH/ITGA9	36
MF	GO:0016922	nuclear receptor binding	33/2282	139/18410	0.000153928	0.00400946	0.00337562	HIF1A/SIRT1/LRIF1/CALR/C1D/PARP1/MED1/TMF1/LCOR/PRKCB/DAXX/HMGA1/MMS19/MED14/TRIM24/BAZ2A/FKBP4/TOB2/NSD1/SMARCA4/NCOA7/LATS1/ESR1/STRN/MED4/TRIP12/ACTN4/MED25/STAT5B/DDX5/ZNF366/FOXP1/TADA3	33
MF	GO:0019207	kinase regulator activity	49/2282	235/18410	0.000160997	0.00409607	0.00344853	CCNT1/CXCL10/ERBB3/CCNI/SOCS4/SLA2/HEXIM1/DDX3X/STK4/DAXX/CSNK2B/SOCS6/TAOK2/PRKRIP1/YWHAG/CCNF/BMPR1A/ERCC6/CCND1/PRKAR2B/PIK3CA/DAZAP2/MOB1B/MOB3A/NCK1/CDC37/PIK3R2/MOB3B/IBTK/SH3BP5/CD24/MAP2K1/PARP16/APC/SPRED1/GREM1/RGCC/CCNYL1/ALS2/GCN1/CCNT2/RPTOR/FAM20A/TAOK1/WDR81/PPP1R1B/PIK3R1/IQGAP1/GSKIP	49
MF	GO:0019199	transmembrane receptor protein kinase activity	22/2282	79/18410	0.000171466	0.00426326	0.00358929	ACVR2A/NRP2/PDGFRA/DDR1/EPHB4/BMPR1A/RET/PDGFRB/INSR/TGFBR1/NTRK2/IGF2R/MERTK/LTBP1/CRIM1/ENG/FLT1/NRP1/LTBP4/AXL/ERBB2/EGFR	22
MF	GO:0001223	transcription coactivator binding	14/2282	40/18410	0.000193558	0.00470561	0.00396171	RORA/HIF1A/ATF7/MED6/MED1/TFAM/SMAD4/THRB/AHR/ZBTB49/ESR1/EPAS1/CCNT2/MED25	14
MF	GO:0008143	poly(A) binding	10/2282	23/18410	0.000206976	0.00492244	0.00414427	PPIE/RBMS2/RBMS3/DDX3X/PABPC4/LARP4/ZC3H14/PAN3/PABPC1/HNRNPU	10
MF	GO:0140223	general transcription initiation factor activity	15/2282	45/18410	0.000215092	0.00500662	0.00421514	GTF2E1/TAF12/TBPL1/GTF2F2/UBTF/RRN3/TAF4B/TAF8/TAF6/TAF5/GTF2F1/TBP/SNAPC5/GTF2A1/TAF2	15
MF	GO:0005543	phospholipid binding	84/2282	467/18410	0.000260592	0.00581992	0.00489986	RUBCN/MME/PLEKHA8/RACGAP1/ITPR2/SCARB2/RAPGEF6/ANXA1/MYO1E/SNX1/ZFYVE26/CCDC88A/GLE1/PLA2G4A/ARFIP1/GRK5/EXOC8/PSAP/BTK/VEPH1/SAP30L/PITPNC1/SMURF1/NME4/SNX29/SH3PXD2A/MYOF/GBF1/ANXA7/BAD/SYTL2/SPTBN2/ATG2A/OPHN1/AMER1/MCF2L/F3/SNX27/ESYT2/SNX13/OSBPL8/ARHGAP9/PLEKHA5/EXOC1/ZFYVE16/ARHGAP26/SNX2/GSN/SNX3/SNX9/PLCB2/THBS1/SPTBN1/PSD4/VPS36/PLCB1/PARD3/SVIL/OSBPL2/SNX16/LAPTM4B/OSBP/SYT13/NUMA1/SBF…	84
MF	GO:0030020	extracellular matrix structural constituent conferring tensile strength	14/2282	41/18410	0.000260673	0.00581992	0.00489986	COL8A1/COL5A2/COL1A2/COL5A3/COL6A3/COL17A1/COL8A2/COL15A1/COL27A1/COL12A1/COL6A5/COL5A1/COL4A1/COL1A1	14
MF	GO:0003714	transcription corepressor activity	41/2282	191/18410	0.000281472	0.0061586	0.005185	SIRT1/GON4L/C1D/RUVBL2/MED1/LCOR/IRF2BP2/SFMBT1/RYBP/LIMD1/DAXX/CNOT7/MTA2/SF1/CCND1/TBL1X/MIER1/HDGF/PAWR/TBL1XR1/ATF7IP/TOB2/NSD1/PIAS4/SMARCA4/TLE3/FHL2/WNT4/DNMT3A/RB1/HNRNPU/PEX14/SPEN/RCOR3/TDP2/HSBP1/TCF25/BRD7/MYBBP1A/ZNF366/SIN3A	41
MF	GO:0004629	phospholipase C activity	11/2282	28/18410	0.000294478	0.00622111	0.00523763	F2RL2/GDPD5/EDNRA/CCR5/PLCB3/PLCL2/PLCB2/PLCB1/PLCB4/PLCG1/PLCD3	11
MF	GO:0003713	transcription coactivator activity	53/2282	266/18410	0.000295702	0.00622111	0.00523763	SIRT1/TAF12/ING4/CCAR2/MED6/DHX9/MED1/TRIP11/TMF1/NCOA4/MED20/ABT1/PRKCB/DAXX/HMGA1/TAF6/SRCAP/MMS19/KAT6A/MTA2/MED14/MID2/WDR77/DCAF6/TRIM24/SMARCC2/HCFC2/DDX17/WWC1/CARM1/SMARCA4/MAML1/CNOT6/HMGB2/TRIM14/NCOA7/ARID1B/JMY/LPIN1/ABL1/NOTCH1/MED4/TDRD3/NUP98/CNOT9/POU2AF1/NUCKS1/DTX1/BRD7/ACTN4/SIN3A/XPC/TADA3	53
MF	GO:0050431	transforming growth factor beta binding	10/2282	24/18410	0.00031557	0.00651383	0.00548408	TWSG1/VASN/NRROS/TGFBR1/CD109/THBS1/LTBP1/ENG/TSKU/LTBP4	10
MF	GO:0051219	phosphoprotein binding	23/2282	88/18410	0.000342846	0.00689844	0.00580789	PKD2/LEO1/MID1/SHF/YES1/TBL2/MID2/FKBP4/PIK3R2/SCAF8/IGF2R/NEDD4/ABL1/RB1/FGR/HCK/CBL/PTPN11/CBLB/PIH1D1/YWHAE/PAFAH1B1/PIK3R1	23
MF	GO:0001046	core promoter sequence-specific DNA binding	14/2282	42/18410	0.000346814	0.00689844	0.00580789	TBPL1/RUVBL2/UBTF/RRN3/POU2F1/BAZ2A/NR3C1/SMARCA4/TBP/GTF2A1/KLF10/AGO2/PIH1D1/FOXP1	14
MF	GO:1901981	phosphatidylinositol phosphate binding	38/2282	175/18410	0.000363153	0.00709445	0.00597291	RUBCN/PLEKHA8/RACGAP1/ZFYVE26/PLA2G4A/ARFIP1/BTK/VEPH1/SAP30L/SH3PXD2A/GBF1/SYTL2/ATG2A/AMER1/SNX27/SNX13/OSBPL8/ARHGAP9/PLEKHA5/EXOC1/ZFYVE16/GSN/SNX3/VPS36/PLCB1/PARD3/SVIL/OSBPL2/LAPTM4B/OSBP/MYO1B/PLEKHA4/FLII/WDR45B/MYO10/IQGAP1/ATG2B/STXBP6	38
MF	GO:0019208	phosphatase regulator activity	27/2282	111/18410	0.000389881	0.00748298	0.00630002	PPP1R2/ANP32E/PPP1R15A/RCAN2/PPP1R11/PPP1R10/PPP4R1/PPP1R35/BMPR1A/PPP6R3/BMP2K/BOD1L1/PPP2R3A/GTF2F1/PHACTR2/STYX/ARPP19/PPP3R1/RCAN1/SET/PPP1R26/SBF2/PPP2R1B/MGAT5/PPP6R1/PPP1R9B/PPP1R1B	27
MF	GO:0004722	protein serine/threonine phosphatase activity	25/2282	100/18410	0.000405241	0.00752887	0.00633865	PPM1L/LRRC40/PDP2/PPP5C/LRRC2/PTEN/DUSP2/PPM1D/DUSP22/PHLPP1/DUSP4/CAMK2G/PPM1F/CDC14A/PPM1H/DUSP16/PPP2CA/PPP3CC/PPP3R1/PPM1G/PDP1/PGAM5/PHLPP2/SSH2/CTDSPL	25
MF	GO:0016791	phosphatase activity	54/2282	276/18410	0.000415837	0.00752887	0.00633865	PPM1L/LRRC40/NT5DC1/NT5E/PTPRC/PDP2/PPP5C/LRRC2/PTEN/PTPN22/DUSP2/PPM1D/SACM1L/DUSP22/PHLPP1/PPP4R1/INPP5D/NT5C2/DUSP4/CAMK2G/PPM1F/MTMR1/CDC14A/SYNJ1/TNS2/PPM1H/DUSP16/TIGAR/PTPN13/PPP2CA/MTMR9/PPP3CC/SYNJ2/STYX/PPP3R1/PPM1G/LPIN1/PTPRA/PTPN1/PDP1/SGPP2/MTMR2/BPNT1/PTPN11/PGAM5/INPP4B/PTPN4/PHLPP2/NT5C/SSH2/PLPP1/MTMR10/PTPRG/CTDSPL	54
MF	GO:0016251	RNA polymerase II general transcription initiation factor activity	13/2282	38/18410	0.000420845	0.00752887	0.00633865	GTF2E1/TAF12/TBPL1/GTF2F2/TAF4B/TAF8/TAF6/TAF5/GTF2F1/TBP/SNAPC5/GTF2A1/TAF2	13
MF	GO:0070717	poly-purine tract binding	11/2282	29/18410	0.000421645	0.00752887	0.00633865	PPIE/RBMS2/RBMS3/DDX3X/PABPC4/LARP4/DAZAP1/ZC3H14/PAN3/PABPC1/HNRNPU	11
MF	GO:0019887	protein kinase regulator activity	43/2282	207/18410	0.000426682	0.00752887	0.00633865	CCNT1/CXCL10/ERBB3/CCNI/HEXIM1/DDX3X/STK4/DAXX/CSNK2B/TAOK2/PRKRIP1/YWHAG/CCNF/BMPR1A/ERCC6/CCND1/PRKAR2B/PIK3CA/DAZAP2/MOB1B/MOB3A/NCK1/CDC37/MOB3B/IBTK/SH3BP5/CD24/MAP2K1/PARP16/APC/SPRED1/GREM1/RGCC/CCNYL1/ALS2/GCN1/CCNT2/RPTOR/FAM20A/TAOK1/PPP1R1B/IQGAP1/GSKIP	43
MF	GO:0019955	cytokine binding	32/2282	141/18410	0.000455108	0.00785471	0.00661298	CXCR4/NRP2/ACKR1/IL1R1/ZFP36/CCR5/ITGA4/IL10RA/PRLR/TWSG1/VASN/CSF3R/BMPR1A/FZD4/LEPR/NRROS/IFNAR1/CHRD/TNFRSF1A/TGFBR1/PXDN/CD109/THBS1/GREM1/LTBP1/ENG/NRP1/TSKU/LTBP4/ITGB3/LIFR/OSMR	32
MF	GO:0004721	phosphoprotein phosphatase activity	38/2282	177/18410	0.000459508	0.00785471	0.00661298	PPM1L/LRRC40/PTPRC/PDP2/PPP5C/LRRC2/PTEN/PTPN22/DUSP2/PPM1D/DUSP22/PHLPP1/PPP4R1/DUSP4/CAMK2G/PPM1F/MTMR1/CDC14A/TNS2/PPM1H/DUSP16/PTPN13/PPP2CA/PPP3CC/STYX/PPP3R1/PPM1G/PTPRA/PTPN1/PDP1/MTMR2/PTPN11/PGAM5/PTPN4/PHLPP2/SSH2/PTPRG/CTDSPL	38
MF	GO:0035591	signaling adaptor activity	21/2282	81/18410	0.00068406	0.0115133	0.00969316	DOK2/HOMER1/SLA2/CD3E/CD3G/MMS19/GNB4/EPS8/SHANK3/BANK1/NCK1/STAP2/SH3RF1/MAP2K1/GNB5/SAV1/PTPN11/SH2B3/SPAG9/PIK3R1/IQGAP1	21
MF	GO:0030295	protein kinase activator activity	25/2282	104/18410	0.000757993	0.0124133	0.0104509	CCNT1/ERBB3/DDX3X/STK4/DAXX/TAOK2/BMPR1A/ERCC6/PIK3CA/DAZAP2/MOB1B/MOB3A/MOB3B/CD24/MAP2K1/PARP16/GREM1/RGCC/CCNYL1/ALS2/CCNT2/RPTOR/FAM20A/TAOK1/IQGAP1	25
MF	GO:0004438	phosphatidylinositol-3-phosphatase activity	8/2282	18/18410	0.000760232	0.0124133	0.0104509	PTEN/SACM1L/MTMR1/SYNJ1/MTMR9/SYNJ2/MTMR2/MTMR10	8
MF	GO:0048407	platelet-derived growth factor binding	6/2282	11/18410	0.000954264	0.0151063	0.0127182	COL1A2/PDGFRA/PDGFRB/COL5A1/COL4A1/COL1A1	6
MF	GO:0008139	nuclear localization sequence binding	10/2282	27/18410	0.000955894	0.0151063	0.0127182	KPNA6/NOLC1/KPNA4/RANBP6/NUP214/KPNA3/NUP98/KPNB1/TNPO1/NFKBIA	10
MF	GO:0003743	translation initiation factor activity	15/2282	51/18410	0.000966582	0.0151063	0.0127182	EIF2A/EIF3D/EIF2S1/EIF3E/EIF2B1/EIF1AD/EIF1AX/MTIF2/EIF4G3/EIF1B/EIF4G1/EIF5B/EIF3H/AGO2/EIF5	15
MF	GO:0046332	SMAD binding	20/2282	78/18410	0.0010545	0.0162482	0.0136795	COL5A2/TRIM33/COL1A2/PARP1/USP9X/SMAD4/SMAD2/SMURF1/BMPR1A/PURB/SKIL/TGFBR1/TCF12/RNF111/SAV1/RGCC/PMEPA1/DDX5/MEF2A/YY1	20
MF	GO:0008135	translation factor activity, RNA binding	21/2282	84/18410	0.00113813	0.0171956	0.0144772	EIF2A/EIF3D/EEF2/HBS1L/EIF2S1/EIF3E/EIF2B1/EIF1AD/EIF1AX/MTIF2/EIF4G3/EIF1B/EEF2K/EIF4G1/MTRF1L/EIF5B/EIF3H/AGO2/GCN1/EIF5/EFL1	21
MF	GO:0070063	RNA polymerase binding	19/2282	73/18410	0.00114742	0.0171956	0.0144772	CCNT1/CCAR2/LEO1/WDR43/DHX9/PAF1/ZFP36/RRN3/ERCC5/ZNF326/SCAF8/NEDD4/AGO2/MAF1/HNRNPU/SMYD2/CCNT2/SCAF1/ERBB2	19
MF	GO:0052744	phosphatidylinositol monophosphate phosphatase activity	8/2282	19/18410	0.00117125	0.0173155	0.0145782	PTEN/SACM1L/MTMR1/SYNJ1/MTMR9/SYNJ2/MTMR2/MTMR10	8
MF	GO:0090079	translation regulator activity, nucleic acid binding	25/2282	108/18410	0.00135226	0.019725	0.0166067	EIF2A/SHMT2/EIF3D/EEF2/HBS1L/EIF2S1/EIF3E/EIF2B1/EIF1AD/EIF1AX/MTIF2/EIF4G3/EIF1B/CTIF/EEF2K/EIF4G1/MTRF1L/EIF5B/PABPC1/EIF3H/AGO2/GCN1/PAIP1/EIF5/EFL1	25
MF	GO:0003779	actin binding	76/2282	439/18410	0.00152095	0.0218937	0.0184326	CXCR4/SYNPO2/TPM2/VPS18/MYO1E/TRPM7/CCDC88A/CCR5/MSRB1/PDLIM3/UTRN/ANTXR1/DAAM2/SPIRE1/MYO5B/EPS8L2/LSP1/SPTBN2/OPHN1/ZNF185/HOOK1/CGN/CALD1/PAWR/FGD4/STK38L/EPS8/SHANK3/PDLIM5/SHROOM3/PDLIM7/MYO1F/MAP1S/PDLIM2/GSN/MARCKS/MICAL1/PHACTR2/JMY/SYNE2/TLN2/TPM1/INO80/SPTBN1/ACTR2/ABL1/NEBL/SVIL/SNTB1/PLEC/TNS1/RDX/ENAH/HNRNPU/NF2/CORO1C/MYO1B/KLHL2/FHOD1/ACTN4/MYH14/FMNL2/COBLL1/SSH2/FLII/MPRIP/WIPF1/…	76
MF	GO:0031625	ubiquitin protein ligase binding	55/2282	298/18410	0.00154506	0.0219519	0.0184816	HIF1A/CXCR4/TXNIP/DBT/ERBB3/GABARAPL1/CALR/SHPRH/YOD1/MFN2/SLF2/WBP1L/MID1/IKBKG/PTPN22/HLTF/TUBB/DAXX/BAG6/RIPK1/SMAD2/USP7/ERLIN1/MFHAS1/FZD4/UBXN7/RALA/PRKAR2B/MDM2/DNM1L/RANGAP1/PIAS4/SNX9/APC/DIO2/ARIH1/PINK1/ANAPC2/RB1/LAPTM4B/YWHAZ/FZD6/TRAF6/PRDX6/TRAF5/PATZ1/DTX1/RALB/YWHAE/POLR2A/CASC3/TRAF3/NFKBIA/USP19/EGFR	55
MF	GO:0019209	kinase activator activity	25/2282	110/18410	0.00177667	0.0248979	0.0209618	CCNT1/ERBB3/DDX3X/STK4/DAXX/TAOK2/BMPR1A/ERCC6/PIK3CA/DAZAP2/MOB1B/MOB3A/MOB3B/CD24/MAP2K1/PARP16/GREM1/RGCC/CCNYL1/ALS2/CCNT2/RPTOR/FAM20A/TAOK1/IQGAP1	25
MF	GO:0043548	phosphatidylinositol 3-kinase binding	10/2282	29/18410	0.00179793	0.0248979	0.0209618	NLRC3/PTPN13/PDGFRB/DNM2/INSR/JAK2/GSN/CBL/AXL/PIK3R1	10
MF	GO:0140097	catalytic activity, acting on DNA	43/2282	222/18410	0.00186413	0.025492	0.021462	RECQL/XRCC6/G3BP1/POLK/MSH2/GTF2F2/CHRAC1/DFFB/DHX9/CHD9/RUVBL2/RAD51C/NME1/FANCM/BTAF1/DDX3X/HLTF/ERCC5/RAD54L2/ERCC4/SMC3/POLB/ERCC6/SMARCA1/TOP3B/TDG/MCM5/CHD1/DNMT1/SMARCA4/REV3L/ASCC3/INO80/DNMT3A/ENDOG/SETX/CHD7/SMARCA5/TDP2/CHTF8/ERCC2/ERCC3/DICER1	43
MF	GO:0001618	virus receptor activity	19/2282	76/18410	0.0019161	0.0256056	0.0215577	ITGB6/CXCR4/F11R/SCARB2/ICAM1/MRC1/SLC52A2/ITGA2/CCR5/TFRC/IDE/ITGB7/XPR1/SCARB1/AXL/PVR/NECTIN2/ITGB3/EGFR	19
MF	GO:0019212	phosphatase inhibitor activity	14/2282	49/18410	0.00191925	0.0256056	0.0215577	PPP1R2/ANP32E/PPP1R11/PPP1R10/PPP1R35/BOD1L1/PHACTR2/STYX/ARPP19/SET/PPP1R26/MGAT5/PPP1R9B/PPP1R1B	14
MF	GO:0032266	phosphatidylinositol-3-phosphate binding	13/2282	44/18410	0.001977	0.0259108	0.0218147	ZFYVE26/PLA2G4A/SH3PXD2A/ATG2A/SNX27/SNX13/PLEKHA5/SNX3/VPS36/PARD3/PLEKHA4/WDR45B/ATG2B	13
MF	GO:0043014	alpha-tubulin binding	12/2282	39/18410	0.0019895	0.0259108	0.0218147	RACGAP1/BBS4/DNAL1/FAM110C/FYN/TRIM36/INO80/HSPH1/TBCEL/TAOK1/NDEL1/SETD2	12
MF	GO:0004674	protein serine/threonine kinase activity	74/2282	430/18410	0.00204401	0.0263076	0.0221487	TNIK/ATR/ACVR2A/STK17B/IRAK4/NUAK1/PBK/BUB1B/MAPK6/TRPM7/CDK8/NEK4/RIOK1/ROCK1/SLK/GRK5/RPS6KA3/CDC7/CDK2/TESK1/STK4/PRKCZ/PPM1D/BCKDK/PRKCB/CSNK2B/RIPK1/MAPK4/TAOK2/EEF2K/BMPR1A/CAMK2G/GAK/PRKAA2/NRBP2/BRAF/CDK6/PIK3CA/STK38L/BMP2K/STK32B/MKNK2/TGFBR1/WNK2/LATS1/MAP2K1/RPS6KA5/ADCK1/TTBK2/PINK1/LTBP1/MAP4K3/ENG/RPS6KA1/DCLK1/CAMK1D/MAP3K8/STK35/CSNK2A1/TP53RK/RIPK2/SIK2/MAPKAPK2/ULK1/CSNK2A2/LTB…	74
MF	GO:0004714	transmembrane receptor protein tyrosine kinase activity	16/2282	60/18410	0.00208616	0.0265379	0.0223426	NRP2/PDGFRA/DDR1/EPHB4/RET/PDGFRB/INSR/NTRK2/IGF2R/MERTK/CRIM1/FLT1/NRP1/AXL/ERBB2/EGFR	16
MF	GO:0008081	phosphoric diester hydrolase activity	21/2282	88/18410	0.0021272	0.026749	0.0225203	HMOX1/PDE3A/PDE7B/F2RL2/GDPD5/EDNRA/CCR5/GDE1/PDE5A/PLCB3/SMPD4/PLCL2/PLCB2/PLCB1/PLCB4/GPCPD1/PLCG1/TDP2/PLD2/CNP/PLCD3	21
MF	GO:0017025	TBP-class protein binding	9/2282	25/18410	0.00215454	0.0267848	0.0225505	TAF12/CAND1/RUVBL2/BTAF1/HHEX/AHR/YEATS2/ESR1/GTF2A1	9
MF	GO:0140272	NA	19/2282	77/18410	0.00225367	0.0277024	0.023323	ITGB6/CXCR4/F11R/SCARB2/ICAM1/MRC1/SLC52A2/ITGA2/CCR5/TFRC/IDE/ITGB7/XPR1/SCARB1/AXL/PVR/NECTIN2/ITGB3/EGFR	19
MF	GO:0003678	DNA helicase activity	18/2282	72/18410	0.00248979	0.0297181	0.0250201	RECQL/XRCC6/G3BP1/GTF2F2/DHX9/CHD9/RUVBL2/FANCM/DDX3X/RAD54L2/MCM5/CHD1/ASCC3/SETX/CHD7/CHTF8/ERCC2/ERCC3	18
MF	GO:0051010	microtubule plus-end binding	8/2282	21/18410	0.00251048	0.0297181	0.0250201	APC/TTBK2/MAPRE1/CKAP5/NUMA1/STIM1/CLIP1/PAFAH1B1	8
MF	GO:0097718	disordered domain specific binding	11/2282	35/18410	0.00251336	0.0297181	0.0250201	FKBP8/GAPDH/RRM1/DFFB/CLTC/SMAD2/MDM2/KEAP1/FYN/RB1/NUMA1	11
MF	GO:0003925	NA	12/2282	40/18410	0.00252631	0.0297181	0.0250201	RAB11A/RIT1/RAB4A/RALA/KRAS/RAP2B/RAB5A/RASL12/CDC42/RASL11A/RALB/RASL10B	12
MF	GO:0030374	nuclear receptor transcription coactivator activity	15/2282	56/18410	0.00270822	0.031519	0.0265363	CCAR2/MED1/TMF1/PRKCB/HMGA1/MED14/WDR77/DCAF6/CARM1/CNOT6/NCOA7/MED4/CNOT9/ACTN4/TADA3	15
MF	GO:0000400	four-way junction DNA binding	7/2282	17/18410	0.00279086	0.032139	0.0270582	MSH2/RAD51C/FANCM/HMGB3/HMGB2/ABL1/YY1	7
MF	GO:0001221	transcription cofactor binding	24/2282	108/18410	0.00297171	0.0338651	0.0285115	RORA/HIF1A/BCL6/ATF7/MED6/MED1/LCOR/TFAM/EHMT2/HMGA1/SMAD4/THRB/HDGF/PBX1/AHR/ZBTB49/SMARCA4/ESR1/EPAS1/ZBTB16/CCNT2/CTCF/MED25/BAIAP2	24
MF	GO:0042054	histone methyltransferase activity	15/2282	57/18410	0.00326194	0.0364139	0.0306573	SETDB1/EHMT2/CXXC1/KMT5B/PRMT6/ASH1L/NSD1/CARM1/SMYD5/SMYD2/FBL/KMT5C/KMT2B/SETD2/WDR82	15
MF	GO:0043175	RNA polymerase core enzyme binding	15/2282	57/18410	0.00326194	0.0364139	0.0306573	CCAR2/LEO1/WDR43/DHX9/PAF1/RRN3/ERCC5/ZNF326/SCAF8/AGO2/MAF1/HNRNPU/SMYD2/SCAF1/ERBB2	15
MF	GO:0044389	ubiquitin-like protein ligase binding	56/2282	317/18410	0.00381484	0.0421559	0.0354916	HIF1A/CXCR4/TXNIP/DBT/ERBB3/GABARAPL1/CALR/SHPRH/YOD1/MFN2/SLF2/WBP1L/MID1/IKBKG/PTPN22/HLTF/TUBB/DAXX/BAG6/RIPK1/SMAD2/USP7/ERLIN1/MFHAS1/FZD4/DTX3L/UBXN7/RALA/PRKAR2B/MDM2/DNM1L/RANGAP1/PIAS4/SNX9/APC/DIO2/ARIH1/PINK1/ANAPC2/RB1/LAPTM4B/YWHAZ/FZD6/TRAF6/PRDX6/TRAF5/PATZ1/DTX1/RALB/YWHAE/POLR2A/CASC3/TRAF3/NFKBIA/USP19/EGFR	56
MF	GO:0018024	histone-lysine N-methyltransferase activity	12/2282	42/18410	0.00395254	0.043221	0.0363883	SETDB1/EHMT2/CXXC1/KMT5B/ASH1L/NSD1/SMYD5/SMYD2/KMT5C/KMT2B/SETD2/WDR82	12
MF	GO:0060090	molecular adaptor activity	65/2282	379/18410	0.00399024	0.043221	0.0363883	STX12/APH1A/COL1A2/CBX5/SYNPO2/DOK2/STX7/PEX3/HOMER1/PSMC6/BBS4/VPS18/SLA2/CD3E/CD3G/RUVBL2/GOSR2/PSMG2/STX4/NOLC1/VAMP7/CAV2/HERPUD1/SRRT/AP1S1/MMS19/COL8A2/WWC2/ZSWIM8/ITSN1/BET1L/MAGI3/EIF4G1/GNB4/EPS8/FKBP4/SHANK3/BANK1/WWC1/NCK1/STAP2/SH3RF1/IPPK/KLF4/MAP2K1/FEM1C/SYNE2/GNB5/APH1B/SAV1/KLHDC1/ITSN2/DZIP1/RB1CC1/ISCU/PTPN11/SH2B3/ERCC2/BAIAP2/RPTOR/SPAG9/PIK3R1/IQGAP1/MAP1A/ARPC4	65
MF	GO:0031072	heat shock protein binding	26/2282	123/18410	0.00420979	0.0444275	0.0374041	HIF1A/HSPA13/TTC4/ZFP36/PPP5C/DNAJA3/DNAJB12/TFAM/TFRC/SLC12A2/DAXX/BAG6/FKBP5/BAK1/AHR/FKBP4/HTT/NR3C1/CDC37/AHSA1/TSC1/CSNK2A1/KPNB1/DNAJC10/USP19/METTL23	26
MF	GO:0043539	protein serine/threonine kinase activator activity	14/2282	53/18410	0.00424734	0.0444275	0.0374041	CCNT1/DDX3X/STK4/TAOK2/BMPR1A/DAZAP2/MAP2K1/PARP16/CCNYL1/ALS2/CCNT2/FAM20A/TAOK1/IQGAP1	14
MF	GO:0036312	phosphatidylinositol 3-kinase regulatory subunit binding	5/2282	10/18410	0.00427978	0.0444275	0.0374041	NLRC3/PTPN13/DNM2/CBL/PIK3R1	5
MF	GO:0043560	insulin receptor substrate binding	5/2282	10/18410	0.00427978	0.0444275	0.0374041	PRKCZ/PIK3CA/INSR/JAK2/PIK3R1	5
MF	GO:0019888	protein phosphatase regulator activity	21/2282	93/18410	0.00430468	0.0444275	0.0374041	PPP1R2/PPP1R15A/RCAN2/PPP1R11/PPP1R10/PPP4R1/PPP1R35/PPP6R3/BOD1L1/PPP2R3A/PHACTR2/ARPP19/PPP3R1/RCAN1/SET/PPP1R26/PPP2R1B/MGAT5/PPP6R1/PPP1R9B/PPP1R1B	21
MF	GO:0005172	vascular endothelial growth factor receptor binding	6/2282	14/18410	0.00445621	0.0451398	0.0380038	PGF/CCDC88A/CDH5/GREM1/CADM4/ITGB3	6
MF	GO:0043138	3'-5' DNA helicase activity	6/2282	14/18410	0.00445621	0.0451398	0.0380038	RECQL/DHX9/FANCM/MCM5/ASCC3/ERCC3	6
MF	GO:0048156	tau protein binding	12/2282	43/18410	0.00487549	0.0483024	0.0406664	S100B/PPP5C/ROCK1/SMAD2/TAOK2/FKBP4/PPP2CA/FYN/TTBK2/TAOK1/PRKAA1/MAP1A	12
MF	GO:0051879	Hsp90 protein binding	12/2282	43/18410	0.00487549	0.0483024	0.0406664	HIF1A/TTC4/PPP5C/SLC12A2/AHR/NR3C1/CDC37/AHSA1/TSC1/CSNK2A1/KPNB1/USP19	12
MF	GO:0004620	phospholipase activity	23/2282	106/18410	0.00490089	0.0483024	0.0406664	HMOX1/PLA1A/PNPLA8/F2RL2/GDPD5/PLA2G4A/EDNRA/CCR5/LIPG/GDE1/ABHD16A/PLCB3/SMPD4/PLCL2/PLCB2/PLCB1/PLCB4/ABHD12/PLCG1/LYPLA1/PRDX6/PLD2/PLCD3	23

## Sheet: GO_C2
ONTOLOGY	ID	Description	GeneRatio	BgRatio	pvalue	p.adjust	qvalue	geneID	Count
BP	GO:0016311	dephosphorylation	75/1706	422/18800	1.07169e-08	4.47515e-05	3.63274e-05	SLC39A10/GBA/LRRC40/NUAK1/PPP2R2B/NT5DC1/NT5E/PPP2R5E/SGPP1/PTPRC/DUSP18/PDP2/INPP5K/ITGA2/PFKFB4/PPP1R11/ROCK1/PTEN/PTPN22/DUSP2/MTMR14/PPP2R5D/PHLPP1/PPP4R1/DUSP4/CAMK2G/PALD1/PTPRF/GSK3B/PPP1CA/MTMR1/MTM1/CDC14A/SMG5/SYNJ1/PPM1H/HSP90B1/DUSP16/TIGAR/PTPN13/BOD1L1/HTT/NCK1/PPP2R3A/PPP3CC/RNGTT/SYNJ2/STYX/ARPP19/TSC1/PPP3R1/LPIN1/RCAN1/PPP1R26/SGPP2/MTMR2/TGFB2/BPNT1/SSH1/SPPL3/PTPN11/ANKLE2/PGA…	75
BP	GO:0031331	positive regulation of cellular catabolic process	78/1706	449/18800	1.53416e-08	4.47515e-05	3.63274e-05	FTO/PUM1/GBA/TMEM59/TMTC3/IGF1/METTL14/RNF217/UFL1/PSMC6/RNF31/SOCS4/PIP4K2A/ITCH/TP53INP1/DHX9/VPS35/DCP1A/NPRL2/ROCK1/RNF40/PTEN/NRDC/CNOT8/HERPUD1/GCLC/BAG6/NPRL3/SMURF1/GIGYF2/BAD/GSK3B/CTSC/MID2/PRKAA2/PRICKLE1/MDM2/FBXO7/USP5/DCP1B/TNRC6B/GRSF1/SLC4A4/HTT/APP/KEAP1/INSR/CNOT6/TRIM14/AGTPBP1/FOXO3/SYNCRIP/SNX9/SPTLC2/ARIH1/TSC1/SESN2/YTHDF2/RIPK2/MTDH/RNF19A/PABPC1/UVRAG/RDX/HNRNPU/VPS13D/CH…	78
BP	GO:0043161	proteasome-mediated ubiquitin-dependent protein catabolic process	73/1706	414/18800	2.35834e-08	4.58619e-05	3.72287e-05	LTN1/PSMD14/GBA/CDC23/CCAR2/RNF217/UFL1/PSMC6/FEM1B/UBR1/SOCS4/JKAMP/KBTBD7/NHLRC3/ITCH/YOD1/UCHL5/ANAPC7/DERL2/CDK2/UBR3/HERPUD1/FBXO33/GCLC/EDEM1/RYBP/BAG6/SPSB3/SMURF1/RNF216/GSK3B/HECTD3/TBL1X/KLHL15/MTM1/CDC16/UBXN7/PSMD2/TBL1XR1/PRICKLE1/MDM2/OS9/HSP90B1/USP5/UBE2D3/CLOCK/SKP1/KEAP1/MAN1A1/STYX/SEL1L/KLHDC2/ARIH1/XPO1/CUL2/GID8/RBCK1/WWP1/RNF19A/EIF3H/DERL3/ASCC2/KCTD10/CHFR/CEBPA/SIRT2/KCT…	73
BP	GO:0030705	cytoskeleton-dependent intracellular transport	43/1706	197/18800	4.44927e-08	5.19474e-05	4.21686e-05	IFT27/MYO1E/MYO5C/DYNC2LI1/IFT52/IFT81/SPAST/DYNC2H1/BLOC1S5/MYO5B/BICDL2/ARL3/CCDC186/HOOK3/RPGR/HOOK1/FNBP1L/COPG2/RAB21/HTT/PURA/APP/MYO1F/AGTPBP1/SPG11/SYNE2/LRPPRC/IFT88/ARHGAP21/KIF5B/RAB6A/HNRNPU/KIF1B/TRAK2/BICDL1/MYO1B/ACTN4/KIF5C/NDEL1/FBXW11/MYO10/DYNC1H1/MAP1A	43
BP	GO:0016049	cell growth	81/1706	484/18800	4.45212e-08	5.19474e-05	4.21686e-05	BCL6/NRP2/SEMA4A/MFSD2A/SEMA3A/SEMA3C/IGF1/ING4/DDX49/CCAR2/GJA1/RAB11A/ITCH/CPNE1/NDRG3/EXT1/EDNRA/DERL2/FBLN5/GOLGA4/NUBP1/ZFYVE27/SLC9A6/USP9X/RPS6KA3/ITGA4/BMPR2/PLXNA1/DDR1/CDKN1A/MEX3C/TAOK2/AUTS2/SMURF1/BRAT1/CXCL12/GSK3B/RAB21/DIP2B/PDLIM5/EFNA5/APP/DNM2/SMARCA4/EXTL3/TGFBR1/SPG11/ADAM10/NIN/INO80/GREM1/ITSN2/ABL1/RPS6KA1/DCLK1/RB1/SESN2/NRP1/CSNK2A1/USP47/TEAD1/FN1/CDC73/TGFB2/RASAL1/LTB…	81
BP	GO:0031589	cell-substrate adhesion	64/1706	364/18800	1.90634e-07	0.000165341	0.000134217	ITGB6/COL8A1/CD96/BCL6/COL3A1/SGCE/LAMB1/PDGFB/COL5A3/FAT2/EDIL3/ECM2/TRPM7/ANGPT1/CD3E/CDH13/POLDIP2/ITGA2/ADAMTS12/FBLN5/ADAMTS9/ROCK1/PTEN/SLK/UTRN/ANTXR1/ITGA4/DDR1/NEDD9/TAOK2/EMP2/COL26A1/ATRNL1/GSK3B/FZD4/EFNA1/CDK6/ITGA5/EFNA5/DNM2/KANK1/ACTN1/NID2/TYRO3/THBS1/GREM1/TSC1/MERTK/PRKCE/LIMS1/ABL1/JAG1/NRP1/ATRN/COL16A1/FN1/SRGAP2/ACTN4/BCAM/CRK/MINK1/ITGB3/PIK3R1/ITGA9	64
BP	GO:0007229	integrin-mediated signaling pathway	28/1706	107/18800	1.98386e-07	0.000165341	0.000134217	ITGB6/COL3A1/VAV3/ITGB8/TXK/VAV1/FUT8/LOXL3/ISG15/ITGA2/ITGA4/ERBIN/NEDD9/LAMA3/EMP2/ITGA5/TLN1/ADAM10/LIMS1/ABL1/FGR/NRP1/COL16A1/HCK/FN1/PTPN11/ITGB3/ITGA9	28
BP	GO:0010498	proteasomal protein catabolic process	80/1706	496/18800	2.65031e-07	0.00019085	0.000154924	LTN1/PSMD14/GBA/TMTC3/CDC23/CCAR2/ALAD/RNF217/UFL1/PSMB1/PSMC6/FEM1B/UBR1/SOCS4/JKAMP/KBTBD7/NHLRC3/ITCH/YOD1/UCHL5/ANAPC7/DERL2/RNF40/CDK2/UBR3/HERPUD1/FBXO33/GCLC/EDEM1/RYBP/BAG6/SPSB3/SMURF1/RNF216/ATE1/NGLY1/GSK3B/HECTD3/TBL1X/KLHL15/MTM1/CDC16/UBXN7/PSMD2/TBL1XR1/PRICKLE1/MDM2/OS9/HSP90B1/USP5/UBE2D3/CLOCK/SKP1/KEAP1/MAN1A1/STYX/SEL1L/KLHDC2/ARIH1/XPO1/UGGT2/CUL2/GID8/RBCK1/WWP1/RNF19A/EIF3H…	80
BP	GO:0006470	protein dephosphorylation	54/1706	291/18800	2.9442e-07	0.00019085	0.000154924	SLC39A10/GBA/LRRC40/NUAK1/PPP2R2B/PPP2R5E/PTPRC/DUSP18/PDP2/PPP1R11/ROCK1/PTEN/PTPN22/DUSP2/MTMR14/PPP2R5D/PHLPP1/PPP4R1/DUSP4/CAMK2G/PALD1/PTPRF/GSK3B/PPP1CA/MTMR1/MTM1/CDC14A/PPM1H/HSP90B1/DUSP16/PTPN13/BOD1L1/HTT/NCK1/PPP2R3A/PPP3CC/RNGTT/STYX/ARPP19/TSC1/PPP3R1/RCAN1/MTMR2/SSH1/SPPL3/PTPN11/ANKLE2/PGAM5/PTPN4/MGAT5/PHLPP2/PPP1R9B/FBXW11/PTPRG	54
BP	GO:1901652	response to peptide	79/1706	491/18800	3.48295e-07	0.000203195	0.000164945	INSIG2/SP1/ADIPOQ/COL3A1/STAT4/CREB1/PIK3R3/STAT6/IGF1/KLF3/ICAM1/GJA1/PIP4K2A/PARP1/EDNRA/EIF2B1/MMP2/INPP5K/STAT3/ROCK1/RNF40/PTPN22/CAV2/CRY1/ITGA4/TLR2/ERBIN/EPM2AIP1/GCLC/PRKCB/TIMP4/MAPK14/YWHAG/IDE/LEPROTL1/CXCL12/EIF4EBP2/GSK3B/USF1/CACNA2D1/PIK3CA/OSBPL8/ATP2B1/ADCY6/MDM2/STAT2/RANGAP1/NFKB1/APP/NCK1/INSR/PIK3R2/KANK1/GCNT1/FOXO3/FBN1/CFLAR/TSC1/RHOQ/LPIN1/SLC2A8/TBC1D4/RB1/SESN2/JAG1/RI…	79
BP	GO:0048588	developmental cell growth	45/1706	227/18800	4.21221e-07	0.0002234	0.000181347	NRP2/SEMA4A/SEMA3A/SEMA3C/IGF1/RAB11A/CPNE1/EXT1/EDNRA/GOLGA4/ZFYVE27/SLC9A6/USP9X/ITGA4/BMPR2/PLXNA1/DDR1/MEX3C/AUTS2/SMURF1/CXCL12/GSK3B/RAB21/DIP2B/PDLIM5/EFNA5/APP/DNM2/SPG11/NIN/ITSN2/ABL1/DCLK1/NRP1/FN1/RASAL1/SOX9/NDEL1/TRPV2/SPAG9/SEMA5A/IQGAP1/SIN3A/CYFIP1/YY1	45
BP	GO:1901532	regulation of hematopoietic progenitor cell differentiation	14/1706	34/18800	5.91899e-07	0.000287762	0.000233593	METTL14/N4BP2L2/ITCH/NUDT21/PUS7/CDK6/FNIP1/PDCD2/ZBTB1/SOS1/ABL1/YTHDF2/SPI1/FLCN	14
BP	GO:0051056	regulation of small GTPase mediated signal transduction	54/1706	299/18800	7.17333e-07	0.000321917	0.000261318	BCL6/COL3A1/ARHGAP15/F11R/VAV3/IGF1/VAV1/F2RL2/KBTBD7/ARFGEF2/ARHGEF12/MFN2/ADGRG1/MET/DOCK8/ERBIN/ARHGAP28/AUTS2/ARHGAP29/NOTCH2/CDC42SE1/ARHGAP30/CHN2/KRAS/ARHGAP8/DNM2/KANK1/PLEKHG1/F2RL1/F2R/CGNL1/ARF6/SOS1/ABL1/VAV2/SPATA13/NRP1/ARHGAP21/ARFGAP1/PREX2/ARFGEF1/DENND3/CBL/RDX/SRGAP2/TGFB2/ALS2/KCTD10/RASAL1/TNFAIP1/CRK/FLCN/ARHGEF28/RALGAPA1	54
BP	GO:0061564	axon development	76/1706	479/18800	1.0085e-06	0.000420258	0.000341147	S100B/NRP2/KLF7/CREB1/SEMA4A/SEMA3A/SEMA3C/DHFR/LAMA2/RAB11A/EXT1/EDNRA/MMP2/GOLGA4/PTEN/ZFYVE27/SLC9A6/USP9X/PLXNC1/SPAST/MYCBP2/ITGA4/BMPR2/PLXNA1/DDR1/TNFRSF21/LAMA3/TAOK2/AUTS2/CXCL12/RET/SVBP/PTPRF/GSK3B/APLP2/ANOS1/DOCK7/NOTCH2/EFNA1/PAK2/RAB21/DIP2B/EFNA5/APP/DNM2/NOTCH3/KIF13B/TMEFF1/UST/MAP2K1/SPG11/RPS6KA5/NIN/SOS1/B3GNT2/ABL1/DCLK1/PARD3/NRP1/KIF5B/ZPR1/FN1/ENAH/ALS2/PTPN11/TCTN1/CDH11…	76
BP	GO:0051052	regulation of DNA metabolic process	75/1706	472/18800	1.12067e-06	0.000435868	0.000353819	BCL6/ADIPOQ/ATR/ZBTB38/VPS72/ORC5/HNRNPA1/STAT6/ING4/PDGFB/MSH2/CHRAC1/UCHL5/PARP1/EXOSC10/DHX9/PTPRC/SUPT6H/KPNA2/IL7R/SLF2/TNKS/PARG/USP9X/CDK2/ANKRD17/MPHOSPH8/BMPR2/NPM1/EHMT2/SMCHD1/TNKS2/PPP1R10/CDKN1A/BRPF3/SPIRE1/ESCO1/INO80E/CCT6A/RFC2/SMC3/ERCC6/KMT5B/NFRKB/KLHL15/WAS/SMG5/PAXIP1/PIK3CA/ARID2/TIGAR/NDFIP1/JADE2/MAP3K4/INO80/GREM1/LPIN1/EPC1/UBR5/SPI1/RNF169/HNRNPU/SMARCA5/OTUD4/CHTF8/KM…	75
BP	GO:1901653	cellular response to peptide	61/1706	361/18800	1.46214e-06	0.000533132	0.000432774	INSIG2/SP1/ADIPOQ/PIK3R3/STAT6/IGF1/KLF3/ICAM1/GJA1/PIP4K2A/PARP1/EDNRA/INPP5K/STAT3/ROCK1/PTPN22/CAV2/ITGA4/GCLC/PRKCB/YWHAG/IDE/LEPROTL1/EIF4EBP2/GSK3B/USF1/CACNA2D1/PIK3CA/OSBPL8/ATP2B1/ADCY6/MDM2/RANGAP1/NFKB1/APP/NCK1/INSR/PIK3R2/KANK1/FOXO3/FBN1/CFLAR/RHOQ/LPIN1/SLC2A8/TBC1D4/RB1/RIPK2/SIK2/XBP1/PTPN11/BAIAP2/CRK/NDEL1/PPP1R9B/PIP4K2B/STAT5B/PRKAA1/PIK3R1/CYFIP1/APPL1	61
BP	GO:1990138	neuron projection extension	36/1706	172/18800	1.56465e-06	0.00053695	0.000435873	NRP2/SEMA4A/SEMA3A/SEMA3C/RAB11A/CPNE1/EDNRA/GOLGA4/ZFYVE27/SLC9A6/USP9X/ITGA4/BMPR2/PLXNA1/DDR1/AUTS2/SMURF1/CXCL12/GSK3B/RAB21/DIP2B/DNM2/SPG11/ITSN2/ABL1/DCLK1/NRP1/FN1/RASAL1/NDEL1/TRPV2/SPAG9/SEMA5A/IQGAP1/SIN3A/CYFIP1	36
BP	GO:2000144	positive regulation of DNA-templated transcription, initiation	16/1706	47/18800	1.94423e-06	0.000590104	0.000479021	CAND1/BCLAF1/PSMC6/MED1/TAF11/TAF4B/TAF5/ERCC6/MED14/MED12/PAXIP1/TBP/GTF2A1/SETX/MED4/TAF2	16
BP	GO:0007409	axonogenesis	69/1706	430/18800	2.09819e-06	0.000590104	0.000479021	S100B/NRP2/KLF7/CREB1/SEMA4A/SEMA3A/SEMA3C/LAMA2/RAB11A/EXT1/EDNRA/GOLGA4/PTEN/ZFYVE27/SLC9A6/USP9X/PLXNC1/SPAST/MYCBP2/ITGA4/BMPR2/PLXNA1/LAMA3/TAOK2/AUTS2/CXCL12/RET/GSK3B/APLP2/ANOS1/DOCK7/NOTCH2/EFNA1/PAK2/RAB21/DIP2B/EFNA5/APP/DNM2/NOTCH3/KIF13B/TMEFF1/UST/MAP2K1/SPG11/RPS6KA5/NIN/SOS1/B3GNT2/ABL1/DCLK1/PARD3/NRP1/KIF5B/FN1/ENAH/ALS2/PTPN11/TCTN1/CDH11/KIF5C/BAIAP2/NDEL1/TRPV2/CNP/SEMA5A/SIN…	69
BP	GO:0035966	response to topologically incorrect protein	34/1706	160/18800	2.1122e-06	0.000590104	0.000479021	HSPA13/HSPA6/DNAJB4/HERPUD2/TMEM33/ERMP1/UFL1/JKAMP/EIF2S1/YOD1/MFN2/DERL2/CREBRF/CHAC1/HERPUD1/EDEM1/DAXX/BAG6/TBL2/NGLY1/KLHL15/OS9/TM7SF3/NCK1/PARP16/ERO1A/THBS1/TMTC4/UGGT2/DERL3/XBP1/ERN1/PIK3R1/QRICH1	34
BP	GO:0002064	epithelial cell development	40/1706	203/18800	2.12413e-06	0.000590104	0.000479021	FASN/ADIPOQ/F11R/PDGFB/ICAM1/STC1/GJA1/FEM1B/MYO1E/ARID4A/FNDC3A/EDNRA/PECAM1/FLNB/ROCK1/MET/NOTCH4/BAD/GSK3B/ST14/NOTCH2/CDK6/TIGAR/CLOCK/SHROOM3/TJP3/F2RL1/FRMD6/CLIC4/RAPGEF1/JAG1/PLEC/SIDT2/RDX/PGR/TFCP2L1/FOXJ1/SOX9/IQGAP1/FOXA1	40
BP	GO:0030198	extracellular matrix organization	53/1706	307/18800	3.67787e-06	0.000975303	0.000791709	COL8A1/COL5A2/COL3A1/OLFML2B/CTSK/COL11A1/COL1A2/LAMB1/COL5A3/LOXL2/ECM2/MYO1E/WDR72/LOXL3/EXT1/MMP16/HMCN1/CRISPLD2/MMP2/ATXN1L/ADAMTS12/FBLN5/ADAMTS9/P4HA1/ATP7A/CAV2/ANTXR1/DDR1/COL8A2/ADAMTS15/APP/RECK/TGFBR1/COL27A1/COL12A1/COL6A5/SERAC1/ERO1A/CFLAR/ADAM10/NID2/GREM1/ENG/ABL1/COL5A1/RB1/COL16A1/TGFB2/COLGALT2/MMP15/SOX9/MMP28/FURIN	53
BP	GO:0043087	regulation of GTPase activity	60/1706	364/18800	4.03138e-06	0.000986505	0.000800802	BCL6/ARHGAP15/DOCK10/F11R/VAV3/TBC1D15/RAP1GDS1/VAV1/RAPGEF6/BBS4/EIF2S1/RGS16/ELMOD2/POLDIP2/EVI5/MET/CAV2/PLXNC1/DOCK8/RGL1/TBC1D7/PLXNA1/NEDD9/TBC1D22B/GSK3B/DOCK7/ARHGAP29/CHN2/RANGAP1/EFNA5/SNX9/F2RL1/F2R/GNB5/CCPG1/TSC1/TBC1D8/SOS1/LIMS1/ASAP3/RABGAP1/RAPGEF1/VAV2/TBC1D4/LRCH1/USP6NL/ARFGEF1/SBF2/RDX/SRGAP2/ALS2/RASAL1/CBLB/TBC1D16/FOXJ1/CRK/NDEL1/FLCN/IQGAP1/RALGAPA1	60
BP	GO:0043062	extracellular structure organization	53/1706	308/18800	4.0583e-06	0.000986505	0.000800802	COL8A1/COL5A2/COL3A1/OLFML2B/CTSK/COL11A1/COL1A2/LAMB1/COL5A3/LOXL2/ECM2/MYO1E/WDR72/LOXL3/EXT1/MMP16/HMCN1/CRISPLD2/MMP2/ATXN1L/ADAMTS12/FBLN5/ADAMTS9/P4HA1/ATP7A/CAV2/ANTXR1/DDR1/COL8A2/ADAMTS15/APP/RECK/TGFBR1/COL27A1/COL12A1/COL6A5/SERAC1/ERO1A/CFLAR/ADAM10/NID2/GREM1/ENG/ABL1/COL5A1/RB1/COL16A1/TGFB2/COLGALT2/MMP15/SOX9/MMP28/FURIN	53
BP	GO:0001706	endoderm formation	17/1706	55/18800	4.25096e-06	0.000992004	0.000805266	COL8A1/COL5A2/COL11A1/LAMB1/MMP2/DUSP2/ITGA4/SMAD2/LAMA3/DUSP4/ITGA5/COL12A1/COL5A1/FN1/CDC73/MMP15/SETD2	17
BP	GO:0035967	cellular response to topologically incorrect protein	27/1706	117/18800	4.57053e-06	0.00102556	0.000832503	HSPA13/HSPA6/HERPUD2/TMEM33/ERMP1/UFL1/EIF2S1/YOD1/DERL2/HERPUD1/DAXX/BAG6/TBL2/NGLY1/KLHL15/OS9/TM7SF3/NCK1/PARP16/ERO1A/TMTC4/UGGT2/DERL3/XBP1/ERN1/PIK3R1/QRICH1	27
BP	GO:0048193	Golgi vesicle transport	51/1706	294/18800	4.84048e-06	0.0010275	0.000834078	SEC22A/PGAP1/COG5/MON2/ARL1/VPS13A/SCAMP1/GCC2/ARFGEF2/ZW10/TRAPPC4/SLC10A7/GOSR2/TRIP11/GOLGA4/VPS52/TRAPPC8/VAPA/SEC23IP/TRAPPC11/VAMP7/SPAST/YIPF4/AP1G1/SPIRE1/ATP9B/ARL3/BET1L/COPG2/HTT/YIPF5/DNM2/TRAPPC10/TICAM2/TMED7/TMED10/TEX261/SPTBN1/NBAS/SEC16A/COG6/ATP9A/LYPLA1/UVRAG/RAB6A/HYOU1/MYO1B/TRAPPC2L/NKD2/SEC23A/STXBP6	51
BP	GO:0045229	external encapsulating structure organization	53/1706	310/18800	4.93142e-06	0.0010275	0.000834078	COL8A1/COL5A2/COL3A1/OLFML2B/CTSK/COL11A1/COL1A2/LAMB1/COL5A3/LOXL2/ECM2/MYO1E/WDR72/LOXL3/EXT1/MMP16/HMCN1/CRISPLD2/MMP2/ATXN1L/ADAMTS12/FBLN5/ADAMTS9/P4HA1/ATP7A/CAV2/ANTXR1/DDR1/COL8A2/ADAMTS15/APP/RECK/TGFBR1/COL27A1/COL12A1/COL6A5/SERAC1/ERO1A/CFLAR/ADAM10/NID2/GREM1/ENG/ABL1/COL5A1/RB1/COL16A1/TGFB2/COLGALT2/MMP15/SOX9/MMP28/FURIN	53
BP	GO:0006986	response to unfolded protein	30/1706	139/18800	5.92298e-06	0.00111531	0.00090536	HSPA13/HSPA6/DNAJB4/HERPUD2/TMEM33/ERMP1/UFL1/JKAMP/EIF2S1/YOD1/MFN2/DERL2/CREBRF/CHAC1/HERPUD1/EDEM1/DAXX/TBL2/OS9/TM7SF3/NCK1/PARP16/ERO1A/THBS1/TMTC4/DERL3/XBP1/ERN1/PIK3R1/QRICH1	30
BP	GO:0060560	developmental growth involved in morphogenesis	43/1706	234/18800	5.97461e-06	0.00111531	0.00090536	NRP2/SEMA4A/SEMA3A/SEMA3C/RAB11A/CPNE1/EXT1/EDNRA/MED1/GOLGA4/ZFYVE27/SLC9A6/USP9X/ITGA4/BMPR2/PLXNA1/DDR1/AUTS2/SMURF1/CXCL12/GSK3B/MED12/RAB21/DIP2B/EFNA5/APP/DNM2/SPG11/NIN/ITSN2/ABL1/DCLK1/NRP1/FN1/RASAL1/SOX9/NDEL1/TRPV2/SPAG9/SEMA5A/IQGAP1/SIN3A/CYFIP1	43
BP	GO:0030199	collagen fibril organization	18/1706	62/18800	6.03992e-06	0.00111531	0.00090536	COL5A2/COL3A1/COL11A1/COL1A2/COL5A3/LOXL2/LOXL3/EXT1/ADAMTS12/P4HA1/ATP7A/TGFBR1/COL12A1/GREM1/COL5A1/RB1/TGFB2/COLGALT2	18
BP	GO:0031330	negative regulation of cellular catabolic process	47/1706	265/18800	6.11757e-06	0.00111531	0.00090536	RUBCN/MFSD2A/CCAR2/ALAD/UCHL5/DHX9/VPS35/POLDIP2/STAT3/ROCK1/PTPN22/MET/IL10RA/EHMT2/TIMP4/RYBP/BAG6/MAPK14/MTM1/LEPR/MCL1/EFNA1/PIK3CA/TIGAR/CIRBP/SYNCRIP/TAB2/STYX/HERC1/TSC1/LRPPRC/NBAS/LARP4B/CSNK2A1/PABPC1/EIF3H/MTMR2/HNRNPU/ANGEL2/TRAF5/CSNK2A2/SIRT2/USP36/PAIP1/FURIN/MAP1A/WDR6	47
BP	GO:0016055	Wnt signaling pathway	70/1706	452/18800	6.33123e-06	0.00111928	0.000908587	WNT2/LGR5/G3BP1/CCAR2/EXT1/EDNRA/VPS35/RBMS3/PTEN/TNKS/ZBTB33/INVS/TLR2/TNKS2/LIMD1/MAPK14/DAAM2/RSPO1/RNF138/SMURF1/ADGRA2/GSK3B/LRP5/FZD4/PPP1CA/TBL1X/MED12/XIAP/PRKAA2/OTUD5/MDFIC/TBL1XR1/PRICKLE1/NFKB1/APP/PIAS4/SMARCA4/KANK1/TLE4/RECK/RNF146/FOXO3/CD24/LATS1/MCC/GREM1/ABL1/GID8/CSNK2A1/UBR5/FZD6/CTNND1/LGR4/USP47/AMOTL1/SOX13/CDC73/CCNYL1/BRD7/CSNK2A2/TRPM4/SOX9/NXN/FBXW11/PRKAA1/SEMA5A/NKD2…	70
BP	GO:0007160	cell-matrix adhesion	43/1706	235/18800	6.68248e-06	0.00114663	0.000930788	ITGB6/CD96/BCL6/COL3A1/SGCE/COL5A3/ECM2/TRPM7/CD3E/CDH13/POLDIP2/ITGA2/ADAMTS12/FBLN5/ADAMTS9/ROCK1/PTEN/SLK/UTRN/ITGA4/DDR1/TAOK2/EMP2/GSK3B/CDK6/ITGA5/EFNA5/ACTN1/NID2/THBS1/GREM1/TSC1/LIMS1/ABL1/JAG1/NRP1/COL16A1/FN1/BCAM/MINK1/ITGB3/PIK3R1/ITGA9	43
BP	GO:0010638	positive regulation of organelle organization	74/1706	487/18800	6.94962e-06	0.0011584	0.000940341	ATR/HNRNPA1/IGF1/PDGFB/NCAPG/CDC23/G3BP1/BBS4/NUSAP1/PIP4K2A/NSMCE2/ANAPC7/VPS35/NMT1/SLF2/TNKS/MET/CDK2/TGFA/SPAST/MPHOSPH8/TNKS2/PPP1R10/SPIRE1/CCT6A/ARL3/DDHD2/BAD/GSK3B/LRP5/WAS/CDC16/SYNJ1/FBXO7/SMC4/HTT/NCK1/INSR/CNOT6/TGFBR1/GSN/SNX9/MAP3K4/F2RL1/DDHD1/TPM1/NIN/ARF6/TSC1/PRKCE/ABL1/DZIP1/RB1/NRP1/HCK/MAPRE1/RAD21/CKAP5/UVRAG/NUMA1/VPS13D/CLIP1/PGAM5/SIRT2/BAIAP2/SPHK1/GIT1/PIP4K2B/CDC27/SE…	74
BP	GO:0198738	cell-cell signaling by wnt	70/1706	454/18800	7.38609e-06	0.00117614	0.000954743	WNT2/LGR5/G3BP1/CCAR2/EXT1/EDNRA/VPS35/RBMS3/PTEN/TNKS/ZBTB33/INVS/TLR2/TNKS2/LIMD1/MAPK14/DAAM2/RSPO1/RNF138/SMURF1/ADGRA2/GSK3B/LRP5/FZD4/PPP1CA/TBL1X/MED12/XIAP/PRKAA2/OTUD5/MDFIC/TBL1XR1/PRICKLE1/NFKB1/APP/PIAS4/SMARCA4/KANK1/TLE4/RECK/RNF146/FOXO3/CD24/LATS1/MCC/GREM1/ABL1/GID8/CSNK2A1/UBR5/FZD6/CTNND1/LGR4/USP47/AMOTL1/SOX13/CDC73/CCNYL1/BRD7/CSNK2A2/TRPM4/SOX9/NXN/FBXW11/PRKAA1/SEMA5A/NKD2…	70
BP	GO:0043434	response to peptide hormone	64/1706	404/18800	7.45926e-06	0.00117614	0.000954743	INSIG2/SP1/ADIPOQ/COL3A1/STAT4/CREB1/PIK3R3/STAT6/PIP4K2A/PARP1/EDNRA/EIF2B1/INPP5K/STAT3/ROCK1/RNF40/CAV2/CRY1/TLR2/EPM2AIP1/GCLC/PRKCB/TIMP4/MAPK14/YWHAG/IDE/LEPROTL1/CXCL12/EIF4EBP2/GSK3B/USF1/PIK3CA/OSBPL8/ATP2B1/ADCY6/STAT2/RANGAP1/NFKB1/NCK1/INSR/PIK3R2/KANK1/GCNT1/FBN1/CFLAR/TSC1/RHOQ/LPIN1/SLC2A8/TBC1D4/RB1/SESN2/SIK2/XBP1/PTPN11/BAIAP2/CRK/NDEL1/PIP4K2B/STAT5B/PRKAA1/PIK3R1/CYFIP1/APPL1	64
BP	GO:0001667	ameboidal-type cell migration	73/1706	480/18800	7.75747e-06	0.00118921	0.00096535	SP1/NRP2/SEMA4A/PIK3R3/SEMA3A/SEMA3C/PDGFB/FAT2/LOXL2/STC1/GJA1/RAB11A/ANGPT1/EDNRA/CDH13/ITGA2/CLEC14A/ADAMTS9/ROCK1/PTEN/PRCP/MET/ITGA4/BMPR2/DAAM2/EMP2/ADGRA2/LGALS8/RET/SVBP/MTA2/CORO1B/LRP5/SRPX2/EFNA1/PAXIP1/NOS3/PIK3CA/HDAC7/CARD10/KANK1/TGFBR1/EPB41L4B/AKAP12/MCC/ARF6/THBS1/SPRED1/GREM1/PRKCE/ABL1/NRP1/PLCG1/PLEC/TNS1/FN1/AMOTL1/SRGAP2/TGFB2/PIK3CD/GLUL/PTPN11/SCARB1/MARVELD3/GPI/CYGB/SOX…	73
BP	GO:0006352	DNA-templated transcription, initiation	29/1706	134/18800	7.95487e-06	0.00118921	0.00096535	CAND1/POLR3H/MED23/TBPL1/BCLAF1/PSMC6/GTF2F2/MED1/UBTF/TAF11/TFAM/BDP1/TAF4B/TAF5/ERCC6/RSF1/MED14/MED12/PAXIP1/GTF2F1/SMARCA4/TBP/GTF2A1/SETX/MED4/TAF2/SMARCA5/PIH1D1/ERCC3	29
BP	GO:0060261	positive regulation of transcription initiation from RNA polymerase II promoter	14/1706	41/18800	8.15365e-06	0.00118921	0.00096535	CAND1/PSMC6/MED1/TAF11/TAF4B/TAF5/ERCC6/MED14/MED12/PAXIP1/TBP/GTF2A1/MED4/TAF2	14
BP	GO:0009895	negative regulation of catabolic process	54/1706	324/18800	8.67997e-06	0.00120912	0.000981511	RUBCN/MFSD2A/CCAR2/ALAD/UCHL5/DHX9/VPS35/POLDIP2/STAT3/ROCK1/DDIT4/PTPN22/MET/MYCBP2/IL10RA/EHMT2/TIMP4/RYBP/BAG6/MAPK14/MTM1/LEPR/MCL1/EFNA1/PIK3CA/TIGAR/CIRBP/SYNCRIP/TAB2/STYX/HERC1/TSC1/LRPPRC/NBAS/LARP4B/CSNK2A1/PABPC1/EIF3H/MTMR2/HNRNPU/ANGEL2/TRAF5/CSNK2A2/SIRT2/USP36/GIT1/NCOR1/PRKAA1/PAIP1/CRTC3/FURIN/MAP1A/WDR6/EGFR	54
BP	GO:0030307	positive regulation of cell growth	33/1706	163/18800	8.85442e-06	0.00120912	0.000981511	MFSD2A/IGF1/DDX49/RAB11A/DERL2/GOLGA4/ZFYVE27/RPS6KA3/BMPR2/SMURF1/BRAT1/CXCL12/EFNA5/EXTL3/TGFBR1/ADAM10/INO80/ITSN2/RPS6KA1/NRP1/CSNK2A1/USP47/TEAD1/FN1/TGFB2/RASAL1/RPTOR/SPHK1/NDEL1/TRPV2/SEMA5A/CYFIP1/EGFR	33
BP	GO:0048675	axon extension	27/1706	121/18800	8.91192e-06	0.00120912	0.000981511	NRP2/SEMA4A/SEMA3A/SEMA3C/RAB11A/EDNRA/GOLGA4/ZFYVE27/SLC9A6/USP9X/BMPR2/AUTS2/CXCL12/GSK3B/RAB21/DIP2B/DNM2/SPG11/ABL1/DCLK1/NRP1/FN1/NDEL1/TRPV2/SEMA5A/SIN3A/CYFIP1	27
BP	GO:0045936	negative regulation of phosphate metabolic process	68/1706	440/18800	9.17515e-06	0.00121654	0.000987536	RUBCN/ADIPOQ/GBA/PDGFB/SOCS4/PIP4K2A/CDK5RAP1/ANGPT1/HIPK3/PARP1/PTPRC/INPP5K/STAT3/NPRL2/PPP1R11/ROCK1/PTEN/DDIT4/PTPN22/PAQR3/NPM1/PRKAR2A/GPD1L/CDKN1A/YWHAG/GSK3B/LRP5/PAK2/PRKAR2B/FBXO7/DUSP16/TIGAR/PTPN13/BOD1L1/DGKQ/NCK1/CD109/SH3BP5/MICAL1/LATS1/ARPP19/SPRED1/GREM1/LPIN1/ENG/ABL1/PPP1R26/RB1/PARD3/PLEC/CBL/TGFB2/HNRNPU/SH2B3/ANKLE2/CBLB/MGAT5/CEBPA/SIRT2/GGNBP2/GIT1/NCOR1/FLCN/SPAG9/PPP1R9…	68
BP	GO:0010563	negative regulation of phosphorus metabolic process	68/1706	441/18800	9.90845e-06	0.00128458	0.00104276	RUBCN/ADIPOQ/GBA/PDGFB/SOCS4/PIP4K2A/CDK5RAP1/ANGPT1/HIPK3/PARP1/PTPRC/INPP5K/STAT3/NPRL2/PPP1R11/ROCK1/PTEN/DDIT4/PTPN22/PAQR3/NPM1/PRKAR2A/GPD1L/CDKN1A/YWHAG/GSK3B/LRP5/PAK2/PRKAR2B/FBXO7/DUSP16/TIGAR/PTPN13/BOD1L1/DGKQ/NCK1/CD109/SH3BP5/MICAL1/LATS1/ARPP19/SPRED1/GREM1/LPIN1/ENG/ABL1/PPP1R26/RB1/PARD3/PLEC/CBL/TGFB2/HNRNPU/SH2B3/ANKLE2/CBLB/MGAT5/CEBPA/SIRT2/GGNBP2/GIT1/NCOR1/FLCN/SPAG9/PPP1R9…	68
BP	GO:0010970	transport along microtubule	32/1706	157/18800	1.04108e-05	0.00132036	0.00107182	IFT27/DYNC2LI1/IFT52/IFT81/SPAST/DYNC2H1/BLOC1S5/BICDL2/ARL3/RPGR/COPG2/RAB21/HTT/PURA/APP/AGTPBP1/SPG11/SYNE2/LRPPRC/IFT88/ARHGAP21/KIF5B/RAB6A/HNRNPU/KIF1B/TRAK2/BICDL1/KIF5C/NDEL1/FBXW11/DYNC1H1/MAP1A	32
BP	GO:0010506	regulation of autophagy	55/1706	336/18800	1.23284e-05	0.00151364	0.00122871	RUBCN/GBA/TMEM59/DRAM1/UFL1/RNF31/ATP6V1B1/PIP4K2A/TP53INP1/VPS35/POLDIP2/STAT3/NPRL2/ROCK1/PTPN22/MET/IL10RA/EHMT2/NPRL3/BAD/GSK3B/MID2/MTM1/PRKAA2/LEPR/MCL1/PIK3CA/FBXO7/TIGAR/SREBF2/HTT/KEAP1/PIK3R2/TRIM14/FOXO3/TAB2/SPTLC2/HERC1/TSC1/ABL1/SESN2/RIPK2/MTDH/UVRAG/VPS13D/ATP6V0A2/CSNK2A2/SIRT2/RPTOR/USP36/FLCN/PIP4K2B/ERN1/PRKAA1/WDR6	55
BP	GO:0035303	regulation of dephosphorylation	28/1706	130/18800	1.24537e-05	0.00151364	0.00122871	SLC39A10/GBA/NUAK1/PTPRC/INPP5K/ITGA2/PPP1R11/ROCK1/PPP2R5D/GSK3B/MTMR1/SMG5/HSP90B1/BOD1L1/HTT/ARPP19/TSC1/LPIN1/RCAN1/PPP1R26/MTMR2/TGFB2/SPPL3/ANKLE2/MGAT5/SMG6/PPP1R9B/IQGAP1	28
BP	GO:2000058	regulation of ubiquitin-dependent protein catabolic process	33/1706	166/18800	1.32174e-05	0.00157368	0.00127745	GBA/CCAR2/RNF217/UFL1/SOCS4/UCHL5/PTEN/CDK2/HERPUD1/GCLC/RYBP/BAG6/SMURF1/GSK3B/MTM1/PRICKLE1/MDM2/USP5/KEAP1/AGTPBP1/LATS1/STYX/ARIH1/XPO1/CSNK2A1/RNF19A/EIF3H/CHFR/CSNK2A2/CEBPA/SIRT2/NKD2/MAP1A	33
BP	GO:0045785	positive regulation of cell adhesion	68/1706	446/18800	1.44649e-05	0.00166414	0.00135088	COL8A1/BCL6/F11R/VAV3/IGF1/PDGFB/VAV1/HAVCR2/EDIL3/ECM2/ANGPT1/CD3E/PTPRC/CDH13/ADGRG1/POLDIP2/ITGA2/IL7R/ROCK1/STX4/DNAJA3/PTPN22/DOCK8/UTRN/ITGA4/NEDD9/IL4R/EMP2/COL26A1/CXCL12/RET/BAD/GSK3B/NKAP/CHRD/CDK6/PIK3CA/ITGA5/ADAM19/NCK1/DNM2/EPB41L4B/FOXO3/CD24/ZBTB1/TPM1/TSC1/PRKCE/LIMS1/ABL1/TNFSF13B/TNFSF11/IL2RA/NRP1/MAP3K8/COL16A1/ADA/RIPK2/FN1/SOX13/TGFB2/XBP1/PTPN11/CRK/FLCN/STAT5B/MYO10/FOXA1	68
BP	GO:0051656	establishment of organelle localization	63/1706	404/18800	1.45477e-05	0.00166414	0.00135088	CENPC/SDAD1/CDC23/GJA1/RAB11A/BBS4/NUSAP1/MYO1E/MYO5C/ZW10/ABCE1/MIS12/TRIP11/BTK/VAMP7/SPAST/ITGA4/CENPF/NPM1/BLOC1S5/SPIRE1/CHMP1B/MYO5B/IL4R/BICDL2/CCDC186/HOOK3/DOCK7/FNBP1L/COPG2/STARD3NL/SYNJ1/HTT/MYO1F/DNM2/AGTPBP1/SPG11/TMED10/SYNE2/LRPPRC/XPO1/SEC16A/FGR/PARD3/ARHGAP21/KIF5B/ATP9A/RAB6A/NUMA1/CBL/HNRNPU/PIK3CD/TRAK2/BICDL1/MYO1B/ACTN4/KIF5C/SPHK2/NDEL1/FBXW11/DYNC1H1/CLMN/PDCD6IP	63
BP	GO:0033044	regulation of chromosome organization	39/1706	212/18800	1.54794e-05	0.00171756	0.00139424	ATR/HNRNPA1/NCAPG/CDC23/IK/ZWILCH/BUB1B/NSMCE2/ZW10/UCHL5/PARP1/EXOSC10/ANAPC7/ZNF207/SLF2/TNKS/CDK2/MPHOSPH8/CENPF/TNKS2/PPP1R10/INO80E/CCT6A/NFRKB/CDC16/SMG5/SMC4/MAP3K4/INO80/RB1/RAD21/NUMA1/HNRNPU/CHFR/SMARCA5/SMG6/CDC27/SIN3A/YY1	39
BP	GO:0051983	regulation of chromosome segregation	22/1706	91/18800	1.56035e-05	0.00171756	0.00139424	PUM1/CDC23/IK/ZWILCH/BUB1B/NSMCE2/ZW10/ANAPC7/ZNF207/SMC6/CENPF/CDC16/PUM2/RB1/CSNK2A1/RAD21/NUMA1/HNRNPU/CHFR/CSNK2A2/SIRT2/CDC27	22
BP	GO:0035728	response to hepatocyte growth factor	9/1706	19/18800	1.62543e-05	0.00172528	0.00140051	CREB1/MED1/ADAMTS12/GCLC/GCLM/NRP1/SIRT2/CRK/APPL1	9
BP	GO:0032868	response to insulin	45/1706	259/18800	1.64172e-05	0.00172528	0.00140051	INSIG2/SP1/ADIPOQ/PIK3R3/PIP4K2A/PARP1/INPP5K/CAV2/CRY1/TLR2/EPM2AIP1/GCLC/PRKCB/MAPK14/YWHAG/IDE/EIF4EBP2/GSK3B/USF1/PIK3CA/OSBPL8/ATP2B1/NCK1/INSR/PIK3R2/KANK1/GCNT1/CFLAR/TSC1/RHOQ/LPIN1/SLC2A8/TBC1D4/RB1/SESN2/SIK2/XBP1/PTPN11/BAIAP2/NDEL1/PIP4K2B/PRKAA1/PIK3R1/CYFIP1/APPL1	45
BP	GO:0032869	cellular response to insulin stimulus	38/1706	205/18800	1.65608e-05	0.00172528	0.00140051	INSIG2/SP1/ADIPOQ/PIK3R3/PIP4K2A/PARP1/INPP5K/CAV2/GCLC/PRKCB/YWHAG/IDE/EIF4EBP2/GSK3B/USF1/PIK3CA/OSBPL8/ATP2B1/NCK1/INSR/PIK3R2/KANK1/CFLAR/RHOQ/LPIN1/SLC2A8/TBC1D4/RB1/SIK2/XBP1/PTPN11/BAIAP2/NDEL1/PIP4K2B/PRKAA1/PIK3R1/CYFIP1/APPL1	38
BP	GO:0034620	cellular response to unfolded protein	23/1706	98/18800	1.69664e-05	0.00173653	0.00140964	HSPA13/HSPA6/HERPUD2/TMEM33/ERMP1/UFL1/EIF2S1/YOD1/DERL2/HERPUD1/DAXX/TBL2/OS9/TM7SF3/NCK1/PARP16/ERO1A/TMTC4/DERL3/XBP1/ERN1/PIK3R1/QRICH1	23
BP	GO:0001558	regulation of cell growth	64/1706	415/18800	1.78266e-05	0.00179311	0.00145557	BCL6/SEMA4A/MFSD2A/SEMA3A/SEMA3C/IGF1/ING4/DDX49/CCAR2/GJA1/RAB11A/ITCH/NDRG3/DERL2/FBLN5/GOLGA4/NUBP1/ZFYVE27/RPS6KA3/BMPR2/DDR1/CDKN1A/TAOK2/SMURF1/BRAT1/CXCL12/GSK3B/RAB21/DIP2B/EFNA5/DNM2/SMARCA4/EXTL3/TGFBR1/ADAM10/INO80/GREM1/ITSN2/ABL1/RPS6KA1/RB1/SESN2/NRP1/CSNK2A1/USP47/TEAD1/FN1/CDC73/TGFB2/RASAL1/LTBP4/SPHK2/RPTOR/SPHK1/NDEL1/TRPV2/FLCN/SPAG9/PPP1R9B/SEMA5A/SIN3A/CYFIP1/YY1/EGFR	64
BP	GO:1903131	mononuclear cell differentiation	66/1706	433/18800	1.94034e-05	0.00191595	0.00155529	FASN/RORA/ITGB6/BCL6/DOCK10/SEMA4A/GBA/ITGB8/STAT6/CLEC4E/VAV1/ITK/TNFSF8/LOXL3/MSH2/CD3E/CD3G/PTPRC/MED1/STAT3/IL7R/DNAJA3/BTK/ATP7A/PTPN22/ITGA4/IKZF3/ARMC5/IL4R/BAD/NKAP/HMGB3/LEPR/NOTCH2/PBX1/CDK6/FBXO7/NCAPH2/NDFIP1/FNIP1/TRPM2/FOXO3/PLCL2/F2RL1/ZBTB1/TYRO3/TSC1/MERTK/SOS1/ABL1/TNFSF13B/IL2RA/ADA/RIPK2/CHD7/SPI1/POU2AF1/SOX13/PIK3CD/BATF3/XBP1/FOXJ1/STAT5B/YY1/GPR68/JAG2	66
BP	GO:0010631	epithelial cell migration	57/1706	358/18800	1.98885e-05	0.00191595	0.00155529	SP1/NRP2/SEMA4A/PIK3R3/SEMA3A/PDGFB/FAT2/LOXL2/STC1/RAB11A/ANGPT1/CDH13/ITGA2/CLEC14A/ADAMTS9/ROCK1/PTEN/PRCP/MET/BMPR2/DAAM2/EMP2/ADGRA2/LGALS8/SVBP/CORO1B/SRPX2/EFNA1/PAXIP1/NOS3/PIK3CA/HDAC7/CARD10/KANK1/TGFBR1/EPB41L4B/MCC/ARF6/THBS1/SPRED1/GREM1/PRKCE/ABL1/NRP1/PLCG1/TGFB2/PIK3CD/GLUL/PTPN11/SCARB1/MARVELD3/GPI/SOX9/TNFSF12/ITGB3/SEMA5A/PTPRG	57
BP	GO:0060828	regulation of canonical Wnt signaling pathway	45/1706	261/18800	2.00331e-05	0.00191595	0.00155529	LGR5/G3BP1/CCAR2/VPS35/RBMS3/TNKS/INVS/TNKS2/LIMD1/MAPK14/DAAM2/RSPO1/ADGRA2/GSK3B/FZD4/PPP1CA/TBL1X/XIAP/OTUD5/TBL1XR1/PRICKLE1/NFKB1/KANK1/TLE4/RECK/RNF146/FOXO3/LATS1/MCC/GREM1/GID8/UBR5/FZD6/CTNND1/LGR4/USP47/SOX13/CCNYL1/TRPM4/SOX9/SEMA5A/NKD2/OTULIN/GSKIP/EGFR	45
BP	GO:2000637	positive regulation of gene silencing by miRNA	10/1706	24/18800	2.19957e-05	0.00203637	0.00165303	PUM1/DHX9/STAT3/LIMD1/RIPK1/MAP2K2/MAP2K1/PUM2/DDX5/EGFR	10
BP	GO:0071375	cellular response to peptide hormone stimulus	49/1706	294/18800	2.22359e-05	0.00203637	0.00165303	INSIG2/SP1/ADIPOQ/PIK3R3/STAT6/PIP4K2A/PARP1/EDNRA/INPP5K/STAT3/ROCK1/CAV2/GCLC/PRKCB/YWHAG/IDE/LEPROTL1/EIF4EBP2/GSK3B/USF1/PIK3CA/OSBPL8/ATP2B1/ADCY6/RANGAP1/NFKB1/NCK1/INSR/PIK3R2/KANK1/FBN1/CFLAR/RHOQ/LPIN1/SLC2A8/TBC1D4/RB1/SIK2/XBP1/PTPN11/BAIAP2/CRK/NDEL1/PIP4K2B/STAT5B/PRKAA1/PIK3R1/CYFIP1/APPL1	49
BP	GO:1903050	regulation of proteolysis involved in cellular protein catabolic process	40/1706	223/18800	2.23393e-05	0.00203637	0.00165303	PSMD14/GBA/TMTC3/CCAR2/ALAD/RNF217/UFL1/PSMC6/SOCS4/UCHL5/RNF40/PTEN/CDK2/HERPUD1/GCLC/RYBP/BAG6/SMURF1/GSK3B/CTSC/MTM1/EFNA1/PRICKLE1/MDM2/USP5/KEAP1/AGTPBP1/LATS1/STYX/ARIH1/XPO1/CSNK2A1/RNF19A/EIF3H/CHFR/CSNK2A2/CEBPA/SIRT2/NKD2/MAP1A	40
BP	GO:0090132	epithelium migration	57/1706	361/18800	2.54338e-05	0.00228278	0.00185307	SP1/NRP2/SEMA4A/PIK3R3/SEMA3A/PDGFB/FAT2/LOXL2/STC1/RAB11A/ANGPT1/CDH13/ITGA2/CLEC14A/ADAMTS9/ROCK1/PTEN/PRCP/MET/BMPR2/DAAM2/EMP2/ADGRA2/LGALS8/SVBP/CORO1B/SRPX2/EFNA1/PAXIP1/NOS3/PIK3CA/HDAC7/CARD10/KANK1/TGFBR1/EPB41L4B/MCC/ARF6/THBS1/SPRED1/GREM1/PRKCE/ABL1/NRP1/PLCG1/TGFB2/PIK3CD/GLUL/PTPN11/SCARB1/MARVELD3/GPI/SOX9/TNFSF12/ITGB3/SEMA5A/PTPRG	57
BP	GO:0006417	regulation of translation	69/1706	463/18800	2.67761e-05	0.00232042	0.00188362	FTO/TRMT10C/EIF2A/FASTKD2/PUM1/DPH2/POLDIP3/METTL14/EEF2/DHFR/PUM3/EIF2S1/CDK5RAP1/EIF3E/METTL18/DHX9/ABCE1/ITGA2/DCP1A/ROCK1/NOLC1/RBM3/RPS6KA3/CNOT8/NPM1/EIF4G3/EIF1B/EIF3B/GIGYF2/EIF4EBP2/PPP1CA/PUS7/EIF4B/LARP4/DCP1B/TNRC6B/BANK1/METAP1/PURA/CIRBP/APP/MKNK2/NCK1/CNOT6/FOXO3/SYNCRIP/DIO2/THBS1/DPH6/TSC1/EIF5B/LRPPRC/PUM2/RPS6KA1/SESN2/YTHDF2/LARP4B/PABPC1/EIF3H/DDX6/HNRNPU/GCN1/LARP1B/UNK/NT5C…	69
BP	GO:0008361	regulation of cell size	34/1706	179/18800	2.68102e-05	0.00232042	0.00188362	CREB1/SEMA4A/VAV3/SEMA3A/SEMA3C/VAV1/RAB11A/SLC12A6/IL7R/GOLGA4/PTEN/ZFYVE27/ATP7A/BMPR2/CXCL12/RET/GSK3B/RAB21/DIP2B/EFNA5/DNM2/TSC1/ABL1/VAV2/NRP1/RB1CC1/FN1/RDX/RPTOR/NDEL1/TRPV2/SEMA5A/SIN3A/CYFIP1	34
BP	GO:0042060	wound healing	65/1706	429/18800	2.70464e-05	0.00232042	0.00188362	ITGB6/COL3A1/F11R/VAV3/ERBB3/IGF1/PDGFB/TXK/VAV1/F2RL2/EXT1/PLA2G4A/ITGA2/PTEN/ENTPD1/PRCP/F8/TGFA/DSP/MAPK14/NOTCH4/DDR1/CDKN1A/SMAD2/CHMP1B/MYOF/CORO1B/WAS/NOTCH2/USF1/NOS3/PIK3CA/ADIPOR2/ITGA5/METAP1/DGKQ/KANK1/TLN1/TGFBR1/EPB41L4B/CD109/F2RL1/F2R/CFLAR/TPM1/TYRO3/THBS1/MERTK/PRKCE/VAV2/COL5A1/THBD/FZD6/ARFGEF1/PLEC/DGKZ/MCAM/FN1/TGFB2/CSRP1/XBP1/SH2B3/SCARB1/CRK/ITGB3	65
BP	GO:0001701	in utero embryonic development	60/1706	387/18800	2.74709e-05	0.00232269	0.00188546	MBNL1/COL3A1/WNT2/IGF1/PDGFB/APBA3/GJA1/MYO1E/FUT8/MSH2/N4BP2L2/ANGPT1/C2CD3/MFN2/EDNRA/SUPT6H/INPP5K/MED1/NMT1/ATP7A/ASF1B/SLC25A34/MIB1/SMAD2/ARMC5/ADCY9/SH3PXD2A/TET1/ST14/NOTCH2/NOS3/TBL1XR1/PCDH12/KEAP1/TGFBR1/LATS1/MAP2K1/ADAM10/BIRC6/ADA/ZNF335/CHD7/RCN1/TTLL4/ZPR1/ALS2/TCTN1/CEBPA/GPI/UNK/GGNBP2/NXN/NDEL1/FLCN/MAFG/SIN3A/FURIN/JAG2/SETD2/EGFR	60
BP	GO:0046578	regulation of Ras protein signal transduction	35/1706	187/18800	2.84362e-05	0.00234611	0.00190447	BCL6/COL3A1/F11R/IGF1/F2RL2/KBTBD7/ARFGEF2/MFN2/ADGRG1/MET/ERBIN/AUTS2/NOTCH2/CDC42SE1/KRAS/DNM2/KANK1/F2RL1/F2R/ARF6/ABL1/NRP1/ARFGAP1/ARFGEF1/DENND3/CBL/RDX/TGFB2/ALS2/KCTD10/RASAL1/TNFAIP1/CRK/FLCN/ARHGEF28	35
BP	GO:0060070	canonical Wnt signaling pathway	51/1706	313/18800	2.85522e-05	0.00234611	0.00190447	WNT2/LGR5/G3BP1/CCAR2/EXT1/EDNRA/VPS35/RBMS3/PTEN/TNKS/INVS/TNKS2/LIMD1/MAPK14/DAAM2/RSPO1/ADGRA2/GSK3B/LRP5/FZD4/PPP1CA/TBL1X/MED12/XIAP/OTUD5/TBL1XR1/PRICKLE1/NFKB1/KANK1/TLE4/RECK/RNF146/FOXO3/LATS1/MCC/GREM1/GID8/UBR5/FZD6/CTNND1/LGR4/USP47/SOX13/CCNYL1/TRPM4/SOX9/SEMA5A/NKD2/OTULIN/GSKIP/EGFR	51
BP	GO:2000142	regulation of DNA-templated transcription, initiation	16/1706	57/18800	3.12522e-05	0.00250924	0.00203689	CAND1/BCLAF1/PSMC6/MED1/TAF11/TAF4B/TAF5/ERCC6/MED14/MED12/PAXIP1/TBP/GTF2A1/SETX/MED4/TAF2	16
BP	GO:0007265	Ras protein signal transduction	55/1706	347/18800	3.13978e-05	0.00250924	0.00203689	BCL6/COL3A1/F11R/COL1A2/IGF1/RAPGEF6/G3BP1/F2RL2/KBTBD7/ARFGEF2/ARHGEF12/MFN2/CDH13/ADGRG1/NKIRAS2/ROCK1/MET/CDK2/RGL1/ERBIN/RIT1/CDKN1A/AUTS2/WAS/ARHGAP29/NOTCH2/CDC42SE1/RAB21/KRAS/DNM2/KANK1/F2RL1/F2R/ARF6/RTKN/SOS1/ABL1/RAPGEF1/RB1/NRP1/ARFGAP1/ARFGEF1/DENND3/CBL/RDX/TGFB2/ALS2/KCTD10/RASAL1/TNFAIP1/CRK/FLCN/ARHGEF28/CYFIP1/NISCH	55
BP	GO:0071559	response to transforming growth factor beta	44/1706	258/18800	3.23943e-05	0.00251984	0.0020455	ITGB6/COL3A1/TRIM33/COL1A2/ITGB8/WNT2/FUT8/PARP1/STAT3/ROCK1/USP9X/CAV2/VEPH1/SMAD2/SMURF1/CREBBP/ZFYVE9/PAK2/LEMD3/STRAP/NR3C1/DNM2/HPGD/TGFBR1/CD109/LATS1/FBN1/CFLAR/RNF111/THBS1/SPRED1/LTBP1/LIMS1/ENG/ABL1/SPI1/TGFB2/GLG1/LTBP4/SOX9/CRK/FLCN/FURIN/APPL1	44
BP	GO:1903362	regulation of cellular protein catabolic process	44/1706	258/18800	3.23943e-05	0.00251984	0.0020455	PSMD14/GBA/TMTC3/CCAR2/ALAD/RNF217/UFL1/PSMC6/SOCS4/UCHL5/VPS35/RNF40/PTEN/CDK2/HERPUD1/GCLC/RYBP/BAG6/SMURF1/GSK3B/CTSC/MTM1/EFNA1/PRICKLE1/MDM2/USP5/KEAP1/AGTPBP1/LATS1/STYX/ARIH1/XPO1/CSNK2A1/RNF19A/EIF3H/RDX/CHFR/CSNK2A2/CEBPA/SIRT2/LRP2/NKD2/FURIN/MAP1A	44
BP	GO:0060148	positive regulation of posttranscriptional gene silencing	10/1706	25/18800	3.36834e-05	0.00255207	0.00207166	PUM1/DHX9/STAT3/LIMD1/RIPK1/MAP2K2/MAP2K1/PUM2/DDX5/EGFR	10
BP	GO:1900370	positive regulation of RNA interference	10/1706	25/18800	3.36834e-05	0.00255207	0.00207166	PUM1/DHX9/STAT3/LIMD1/RIPK1/MAP2K2/MAP2K1/PUM2/DDX5/EGFR	10
BP	GO:0030968	endoplasmic reticulum unfolded protein response	19/1706	76/18800	3.53151e-05	0.00264139	0.00214417	HERPUD2/TMEM33/ERMP1/UFL1/EIF2S1/YOD1/DERL2/HERPUD1/TBL2/OS9/NCK1/PARP16/ERO1A/TMTC4/DERL3/XBP1/ERN1/PIK3R1/QRICH1	19
BP	GO:0035987	endodermal cell differentiation	14/1706	46/18800	3.5983e-05	0.00265727	0.00215706	COL8A1/COL5A2/COL11A1/LAMB1/MMP2/ITGA4/LAMA3/ITGA5/COL12A1/COL5A1/FN1/CDC73/MMP15/SETD2	14
BP	GO:0090130	tissue migration	57/1706	366/18800	3.79305e-05	0.00276608	0.00224539	SP1/NRP2/SEMA4A/PIK3R3/SEMA3A/PDGFB/FAT2/LOXL2/STC1/RAB11A/ANGPT1/CDH13/ITGA2/CLEC14A/ADAMTS9/ROCK1/PTEN/PRCP/MET/BMPR2/DAAM2/EMP2/ADGRA2/LGALS8/SVBP/CORO1B/SRPX2/EFNA1/PAXIP1/NOS3/PIK3CA/HDAC7/CARD10/KANK1/TGFBR1/EPB41L4B/MCC/ARF6/THBS1/SPRED1/GREM1/PRKCE/ABL1/NRP1/PLCG1/TGFB2/PIK3CD/GLUL/PTPN11/SCARB1/MARVELD3/GPI/SOX9/TNFSF12/ITGB3/SEMA5A/PTPRG	57
BP	GO:0071560	cellular response to transforming growth factor beta stimulus	43/1706	252/18800	3.90924e-05	0.00281562	0.0022856	ITGB6/COL3A1/TRIM33/COL1A2/ITGB8/WNT2/FUT8/PARP1/STAT3/USP9X/CAV2/VEPH1/SMAD2/SMURF1/CREBBP/ZFYVE9/PAK2/LEMD3/STRAP/NR3C1/DNM2/HPGD/TGFBR1/CD109/LATS1/FBN1/CFLAR/RNF111/THBS1/SPRED1/LTBP1/LIMS1/ENG/ABL1/SPI1/TGFB2/GLG1/LTBP4/SOX9/CRK/FLCN/FURIN/APPL1	43
BP	GO:0018205	peptidyl-lysine modification	60/1706	392/18800	4.02979e-05	0.00286705	0.00232734	MSL2/VPS72/ING4/TET2/LOXL2/ARID4A/LOXL3/NSMCE2/METTL18/SUPT6H/ATP7A/SENP5/EZH1/EHMT2/BAG6/BRPF3/ESCO1/AUTS2/CREBBP/TAF5/KAT6A/KAT6B/KMT5B/MSL3/PRKAA2/ASH1L/PAXIP1/DIP2B/HDAC7/MDM2/RANGAP1/CLOCK/TADA2B/JADE2/NSD1/PIAS4/RPS6KA5/LIPT1/TET3/KDM3A/EPC1/ZNF335/NCOA3/TAF2/PHF20L1/SPI1/SMYD2/GCSH/BRD7/UBA2/SIRT2/SPHK2/TRPM4/PIH1D1/KMT5C/FLCN/MLLT6/PRKAA1/SIN3A/SETD2	60
BP	GO:0031668	cellular response to extracellular stimulus	42/1706	245/18800	4.28048e-05	0.00300871	0.00244234	GBA/MFSD2A/HNRNPA1/NUAK1/GABARAPL1/EIF2S1/RRP8/FOLR2/PTPRC/CD68/MED1/NPRL2/ITGA4/BMPR2/EHMT2/CDKN1A/NPRL3/TBL2/ERCC6/PRKAA2/USF1/TRIM24/ATP2B1/SLC38A2/SREBF2/FNIP1/FOXO3/TSC1/SESN2/PLEC/CBL/SIK2/XPR1/GLUL/XBP1/GCN1/RPTOR/MYBBP1A/FLCN/PPP1R9B/WDR45B/PRKAA1	42
BP	GO:0032535	regulation of cellular component size	55/1706	351/18800	4.33951e-05	0.00301389	0.00244655	CREB1/SEMA4A/VAV3/SEMA3A/SEMA3C/VAV1/RAB11A/BBS4/SLC12A6/IL7R/GOLGA4/PTEN/ZFYVE27/ATP7A/BMPR2/DAAM2/ARHGAP28/CXCL12/RET/GSK3B/PPP1CA/WAS/KANK4/PIK3CA/RAB21/DIP2B/EFNA5/NCK1/DNM2/KANK1/GSN/LATS1/SNX9/F2RL1/ARF6/TSC1/PRKCE/SPTBN1/ABL1/VAV2/NRP1/HCK/ARFGEF1/RB1CC1/FN1/RDX/ALS2/SSH1/BAIAP2/RPTOR/NDEL1/TRPV2/SEMA5A/SIN3A/CYFIP1	55
BP	GO:0030111	regulation of Wnt signaling pathway	53/1706	336/18800	4.95092e-05	0.00339808	0.00275842	LGR5/G3BP1/CCAR2/VPS35/RBMS3/TNKS/INVS/TLR2/TNKS2/LIMD1/MAPK14/DAAM2/RSPO1/ADGRA2/GSK3B/FZD4/PPP1CA/TBL1X/XIAP/OTUD5/MDFIC/TBL1XR1/PRICKLE1/NFKB1/APP/SMARCA4/KANK1/TLE4/RECK/RNF146/FOXO3/LATS1/MCC/GREM1/ABL1/GID8/CSNK2A1/UBR5/FZD6/CTNND1/LGR4/USP47/SOX13/CDC73/CCNYL1/TRPM4/SOX9/NXN/SEMA5A/NKD2/OTULIN/GSKIP/EGFR	53
BP	GO:0072010	glomerular epithelium development	10/1706	26/18800	5.02959e-05	0.00340921	0.00276745	ADIPOQ/MYO1E/EXT1/EDNRA/PECAM1/NOTCH2/CD24/JAG1/FOXJ1/IQGAP1	10
BP	GO:0001659	temperature homeostasis	33/1706	177/18800	5.14713e-05	0.00340921	0.00276745	ELOVL6/FTO/ADIPOQ/STAT6/ARRDC3/EBF2/GJA1/MFN2/PDGFC/STAT3/IP6K1/NRDC/PRLR/IL4R/DOCK7/LEPR/ADIPOR2/TRPM2/LAMA4/PLCL2/DIO2/KDM3A/LPIN1/PTGES/RB1/TNFSF11/LGR4/ACADL/FH/PGAM5/TRPV2/FLCN/DYNC1H1	33
BP	GO:0007492	endoderm development	19/1706	78/18800	5.1995e-05	0.00340921	0.00276745	COL8A1/COL5A2/COL11A1/LAMB1/EXT1/MMP2/DUSP2/ITGA4/SMAD2/LAMA3/DUSP4/MED12/ITGA5/COL12A1/COL5A1/FN1/CDC73/MMP15/SETD2	19
BP	GO:0035729	cellular response to hepatocyte growth factor stimulus	8/1706	17/18800	5.20089e-05	0.00340921	0.00276745	CREB1/MED1/ADAMTS12/GCLC/GCLM/NRP1/SIRT2/APPL1	8
BP	GO:0006401	RNA catabolic process	46/1706	280/18800	5.61703e-05	0.00364108	0.00295568	FTO/FASTKD1/FASTKD2/PUM1/SND1/METTL14/DDX49/UPF2/EIF3E/EXOSC10/DHX9/DCP1A/ROCK1/CNOT8/NPM1/MAPK14/GIGYF2/RNASEH2C/SMG5/DCP1B/TNRC6B/GRSF1/CIRBP/CNOT6/SYNCRIP/ZC3H14/LRPPRC/PUM2/NBAS/YTHDF2/XRN2/LARP4B/PABPC1/SIDT2/ZPR1/HNRNPU/ANGEL2/TRAF5/EDC4/SMG6/ELAC2/NT5C3B/ERN1/DDX5/PAIP1/DICER1	46
BP	GO:0045927	positive regulation of growth	43/1706	256/18800	5.7191e-05	0.00366651	0.00297631	CREB1/MFSD2A/WNT2/IGF1/DDX49/RAB11A/BBS4/DERL2/GOLGA4/ZFYVE27/RPS6KA3/BMPR2/MAPK14/SMURF1/BRAT1/CXCL12/MTM1/EFNA5/INSR/EXTL3/TGFBR1/ADAM10/INO80/ITSN2/RPS6KA1/NRP1/CSNK2A1/CHD7/USP47/TEAD1/ZPR1/FN1/TGFB2/RASAL1/TFCP2L1/RPTOR/SPHK1/NDEL1/TRPV2/STAT5B/SEMA5A/CYFIP1/EGFR	43
BP	GO:0046326	positive regulation of glucose import	12/1706	37/18800	6.44512e-05	0.0040436	0.00328242	ADIPOQ/IGF1/CREBL2/MAPK14/OSBPL8/INSR/ARPP19/RHOQ/PTPN11/PIK3R1/MEF2A/APPL1	12
BP	GO:0034470	ncRNA processing	63/1706	424/18800	6.44592e-05	0.0040436	0.00328242	TRMT10C/NIFK/PUM1/WDR3/DDX56/UTP20/DDX49/THG1L/WDR36/FCF1/ANKRD16/CDK5RAP1/DDX27/RRP8/METTL18/EXOSC10/DHX37/POP5/ADAT1/INTS2/TSR1/UTP18/STAT3/RIOK1/ZC3H7A/THUMPD1/NOLC1/BMS1/INTS4/PUS3/LAS1L/LARP7/MDN1/ABT1/RIPK1/SMAD2/MTERF4/RSL1D1/TRUB1/PUS7/WBP11/DDX17/GRSF1/MAP2K2/MAP2K1/PUM2/YTHDF2/XRN2/CHD7/TRMT1L/NOC4L/UTP4/FBL/PIH1D1/TSEN34/USP36/ELAC2/NCOR1/DDX5/IMP3/DICER1/WDR6/EGFR	63
BP	GO:0007059	chromosome segregation	54/1706	348/18800	6.62463e-05	0.0041115	0.00333754	PUM1/NCAPG/CENPC/CDC23/IK/NUP43/RAB11A/ZWILCH/BUB1B/NUSAP1/NSMCE2/ZW10/ANAPC7/RAD51C/ZNF207/MIS12/FANCM/SKA1/SLF2/TNKS/USP9X/SMC6/CENPF/EHMT2/BAG6/CHMP1B/ESCO1/SMC3/STAG2/NDC1/TOP3B/CDC16/SMC4/NCAPH2/NR3C1/LATS1/INO80/PUM2/RB1/CSNK2A1/RAD21/NCAPD3/UVRAG/NUMA1/HNRNPU/CHFR/SMARCA5/CSNK2A2/CHTF8/SIRT2/TLK1/NDEL1/CDC27/DYNC1H1	54
BP	GO:0030098	lymphocyte differentiation	58/1706	382/18800	6.76491e-05	0.00415437	0.00337234	RORA/BCL6/DOCK10/SEMA4A/GBA/STAT6/CLEC4E/VAV1/ITK/TNFSF8/LOXL3/MSH2/CD3E/CD3G/PTPRC/STAT3/IL7R/DNAJA3/BTK/ATP7A/PTPN22/ITGA4/IKZF3/ARMC5/IL4R/BAD/NKAP/HMGB3/LEPR/NOTCH2/PBX1/CDK6/FBXO7/NCAPH2/NDFIP1/FNIP1/FOXO3/PLCL2/ZBTB1/TYRO3/TSC1/MERTK/SOS1/ABL1/TNFSF13B/IL2RA/ADA/RIPK2/CHD7/SPI1/POU2AF1/SOX13/PIK3CD/XBP1/FOXJ1/STAT5B/YY1/JAG2	58
BP	GO:0008654	phospholipid biosynthetic process	43/1706	258/18800	6.8851e-05	0.00418413	0.0033965	PGAP1/FDPS/PIK3R3/MFSD2A/ETNK1/PDGFB/SOCS4/PIP4K2A/PLA2G4A/INPP5K/IP6K1/VAPA/PTEN/PI4K2A/PIGU/MTMR14/AGPAT1/IPMK/SAMD8/MTMR1/MTM1/SLC44A3/SYNJ1/PIK3CA/DGKQ/SLC44A2/PIK3R2/AGPAT3/SLC44A1/SYNJ2/SERAC1/SPTLC2/LPIN1/DGKZ/UVRAG/MTMR2/BPNT1/PIK3CD/INPP4B/SPHK2/PIGS/PIP4K2B/PIK3R1	43
BP	GO:0034063	stress granule assembly	10/1706	27/18800	7.34079e-05	0.00440038	0.00357204	G3BP1/EIF2S1/ATXN2L/PRKAA2/CIRBP/PUM2/YTHDF2/DDX6/PRKAA1/DYNC1H1	10
BP	GO:0006913	nucleocytoplasmic transport	49/1706	308/18800	7.54057e-05	0.00440038	0.00357204	KPNA6/NUP205/HNRNPA1/IPO8/POLDIP3/SDAD1/UPF2/ANGPT1/DHX9/ABCE1/SUPT6H/MED1/STAT3/KPNA2/NOLC1/NPM1/NUP153/MAPK14/PPP1R10/CDKN1A/SMURF1/GSK3B/THOC2/SMG5/MDFIC/PRICKLE1/DUSP16/RANGAP1/PIK3R2/RANBP6/XPO7/STYX/TSC1/XPO1/NUP214/KPNA3/UBR5/AGFG1/NUP98/ZPR1/PTPN11/DDX19A/CBLB/NUP93/SMG6/PIK3R1/TNPO1/SETD2/APPL1	49
BP	GO:0051169	nuclear transport	49/1706	308/18800	7.54057e-05	0.00440038	0.00357204	KPNA6/NUP205/HNRNPA1/IPO8/POLDIP3/SDAD1/UPF2/ANGPT1/DHX9/ABCE1/SUPT6H/MED1/STAT3/KPNA2/NOLC1/NPM1/NUP153/MAPK14/PPP1R10/CDKN1A/SMURF1/GSK3B/THOC2/SMG5/MDFIC/PRICKLE1/DUSP16/RANGAP1/PIK3R2/RANBP6/XPO7/STYX/TSC1/XPO1/NUP214/KPNA3/UBR5/AGFG1/NUP98/ZPR1/PTPN11/DDX19A/CBLB/NUP93/SMG6/PIK3R1/TNPO1/SETD2/APPL1	49
BP	GO:0090066	regulation of anatomical structure size	70/1706	487/18800	7.54264e-05	0.00440038	0.00357204	CREB1/SEMA4A/GJA5/VAV3/SEMA3A/SEMA3C/DOCK4/RAP1GDS1/VAV1/RAB11A/BBS4/SLC12A6/EXT1/EDNRA/MMP2/IL7R/GOLGA4/ROCK1/PTEN/ZFYVE27/ATP7A/BMPR2/GCLC/DAAM2/ARHGAP28/CXCL12/RET/GSK3B/PPP1CA/WAS/KANK4/GCLM/NOS3/PIK3CA/RAB21/ATP2B1/DIP2B/ADCY6/EFNA5/NCK1/DNM2/KANK1/GSN/LATS1/SNX9/F2RL1/F2R/GCH1/ARF6/TSC1/PRKCE/SPTBN1/ABL1/VAV2/NRP1/HCK/ARFGEF1/RB1CC1/FN1/RDX/ALS2/SSH1/TRPM4/BAIAP2/RPTOR/NDEL1/TRPV2/SEMA5A/SI…	70
BP	GO:0006403	RNA localization	35/1706	196/18800	7.77176e-05	0.0044695	0.00362815	ATR/NUP205/HNRNPA1/POLDIP3/NUP43/UPF2/EXOSC10/DHX9/SUPT6H/TNKS/NPM1/NUP153/CCT6A/THOC2/NDC1/SMG5/SLBP/TSC1/LRPPRC/XPO1/NUP214/AGFG1/CKAP5/NUP98/SIDT2/AHCTF1/HNRNPU/DDX19A/NUP93/FBL/KIF5C/PIH1D1/SMG6/YY1/SETD2	35
BP	GO:0060260	regulation of transcription initiation from RNA polymerase II promoter	14/1706	49/18800	7.81435e-05	0.0044695	0.00362815	CAND1/PSMC6/MED1/TAF11/TAF4B/TAF5/ERCC6/MED14/MED12/PAXIP1/TBP/GTF2A1/MED4/TAF2	14
BP	GO:0071496	cellular response to external stimulus	49/1706	309/18800	8.1894e-05	0.00463854	0.00376537	F11R/GBA/MFSD2A/HNRNPA1/NUAK1/GABARAPL1/EIF2S1/RRP8/FOLR2/PTPRC/CD68/MED1/ITGA2/NPRL2/ITGA4/BMPR2/GCLC/EHMT2/CDKN1A/NPRL3/TBL2/ERCC6/BAD/PRKAA2/USF1/TRIM24/ATP2B1/SLC38A2/SREBF2/NFKB1/FNIP1/FOXO3/TSC1/ENG/SESN2/PLEC/CBL/SIK2/XPR1/GLUL/XBP1/GCN1/RPTOR/SOX9/MYBBP1A/FLCN/PPP1R9B/WDR45B/PRKAA1	49
BP	GO:0000209	protein polyubiquitination	41/1706	244/18800	8.33867e-05	0.00467767	0.00379713	UBE2Q1/CDC23/RNF217/SHPRH/RNF31/KBTBD7/NHLRC3/ITCH/RNF26/ANAPC7/RNF40/TNKS/PTPN22/TNKS2/SMURF1/RNF216/XIAP/CDC16/MKRN1/MDM2/UBE2D3/SKP1/TRIM14/RNF183/TTC3/RNF146/RNF111/ARIH1/RBCK1/RNF114/WWP1/RNF19A/UBR5/CBL/TRAF5/CHFR/DZIP3/CDC27/FBXW11/UBE2Q2/TRAF3	41
BP	GO:0030177	positive regulation of Wnt signaling pathway	28/1706	144/18800	8.6997e-05	0.00483372	0.0039238	LGR5/CCAR2/VPS35/TNKS/TLR2/TNKS2/DAAM2/RSPO1/ADGRA2/TBL1X/XIAP/TBL1XR1/NFKB1/SMARCA4/KANK1/RECK/RNF146/ABL1/GID8/CSNK2A1/UBR5/LGR4/USP47/CDC73/TRPM4/SEMA5A/GSKIP/EGFR	28
BP	GO:0031669	cellular response to nutrient levels	37/1706	213/18800	8.97783e-05	0.00494119	0.00401105	GBA/MFSD2A/HNRNPA1/NUAK1/GABARAPL1/EIF2S1/RRP8/FOLR2/CD68/MED1/NPRL2/BMPR2/EHMT2/CDKN1A/NPRL3/TBL2/PRKAA2/USF1/TRIM24/ATP2B1/SLC38A2/SREBF2/FNIP1/FOXO3/TSC1/SESN2/CBL/SIK2/XPR1/GLUL/XBP1/GCN1/RPTOR/MYBBP1A/FLCN/WDR45B/PRKAA1	37
BP	GO:0032434	regulation of proteasomal ubiquitin-dependent protein catabolic process	27/1706	137/18800	9.09413e-05	0.00495842	0.00402503	GBA/CCAR2/RNF217/UFL1/SOCS4/UCHL5/CDK2/HERPUD1/GCLC/RYBP/BAG6/GSK3B/MTM1/PRICKLE1/MDM2/USP5/KEAP1/STYX/ARIH1/XPO1/RNF19A/EIF3H/CHFR/CEBPA/SIRT2/NKD2/MAP1A	27
BP	GO:0042176	regulation of protein catabolic process	59/1706	395/18800	9.36693e-05	0.00505988	0.00410739	PSMD14/GBA/TMTC3/CCAR2/ALAD/RNF217/UFL1/PSMC6/SOCS4/ITCH/UCHL5/VPS35/ROCK1/RNF40/PTEN/NRDC/CDK2/MYCBP2/HERPUD1/GCLC/TIMP4/RYBP/BAG6/SMURF1/IDE/GSK3B/CTSC/MTM1/EFNA1/PSMD2/PRICKLE1/MDM2/USP5/NDFIP1/KEAP1/AGTPBP1/LATS1/SNX9/STYX/ARIH1/XPO1/CSNK2A1/WWP1/RNF19A/EIF3H/RDX/CHFR/SH3D19/CBLB/CSNK2A2/CEBPA/SIRT2/SOX9/LRP2/TNFSF12/NKD2/FURIN/MAP1A/EGFR	59
BP	GO:0045840	positive regulation of mitotic nuclear division	13/1706	44/18800	9.57328e-05	0.0051239	0.00415936	IGF1/PDGFB/CDC23/NUSAP1/NSMCE2/ANAPC7/TGFA/LRP5/CDC16/INSR/RB1/SPHK1/CDC27	13
BP	GO:0046474	glycerophospholipid biosynthetic process	37/1706	214/18800	9.92414e-05	0.00522442	0.00424096	PGAP1/PIK3R3/MFSD2A/ETNK1/PDGFB/SOCS4/PIP4K2A/PLA2G4A/INPP5K/IP6K1/PTEN/PI4K2A/PIGU/MTMR14/AGPAT1/IPMK/MTMR1/MTM1/SLC44A3/SYNJ1/PIK3CA/DGKQ/SLC44A2/PIK3R2/AGPAT3/SLC44A1/SYNJ2/LPIN1/DGKZ/UVRAG/MTMR2/BPNT1/PIK3CD/INPP4B/PIGS/PIP4K2B/PIK3R1	37
BP	GO:0007030	Golgi organization	30/1706	160/18800	9.94019e-05	0.00522442	0.00424096	GOLGB1/COG5/ARL1/GCC2/ZW10/TRIP11/TRAPPC8/PI4K2A/SEC23IP/TRAPPC11/YIPF4/DYNC2H1/HOOK1/ATP8B2/HTT/YIPF5/MAP2K2/DNM2/MAP2K1/TICAM2/TMED7/TMED10/SEC16A/COG6/USP6NL/ARHGAP21/ARFGEF1/RAB29/PLEKHM2/VMP1	30
BP	GO:0090263	positive regulation of canonical Wnt signaling pathway	23/1706	109/18800	0.000100517	0.00523584	0.00425023	LGR5/CCAR2/VPS35/TNKS/TNKS2/DAAM2/RSPO1/ADGRA2/TBL1X/XIAP/TBL1XR1/NFKB1/KANK1/RECK/RNF146/GID8/UBR5/LGR4/USP47/TRPM4/SEMA5A/GSKIP/EGFR	23
BP	GO:0072311	glomerular epithelial cell differentiation	9/1706	23/18800	0.000102818	0.00530833	0.00430907	ADIPOQ/MYO1E/EXT1/EDNRA/NOTCH2/CD24/JAG1/FOXJ1/IQGAP1	9
BP	GO:0006275	regulation of DNA replication	26/1706	131/18800	0.000107821	0.00551779	0.0044791	BCL6/ATR/ZBTB38/ORC5/CHRAC1/UCHL5/DHX9/CDK2/ANKRD17/EHMT2/BRPF3/ESCO1/INO80E/RFC2/SMC3/NFRKB/JADE2/INO80/LPIN1/SMARCA5/CHTF8/LIG3/TNFAIP1/YY1/BAZ1A/EGFR	26
BP	GO:0106106	cold-induced thermogenesis	28/1706	146/18800	0.000111658	0.00561564	0.00455853	ELOVL6/ADIPOQ/STAT6/ARRDC3/EBF2/GJA1/MFN2/PDGFC/IP6K1/NRDC/PRLR/IL4R/DOCK7/LEPR/ADIPOR2/LAMA4/PLCL2/DIO2/KDM3A/LPIN1/RB1/LGR4/ACADL/FH/PGAM5/TRPV2/FLCN/DYNC1H1	28
BP	GO:0120161	regulation of cold-induced thermogenesis	28/1706	146/18800	0.000111658	0.00561564	0.00455853	ELOVL6/ADIPOQ/STAT6/ARRDC3/EBF2/GJA1/MFN2/PDGFC/IP6K1/NRDC/PRLR/IL4R/DOCK7/LEPR/ADIPOR2/LAMA4/PLCL2/DIO2/KDM3A/LPIN1/RB1/LGR4/ACADL/FH/PGAM5/TRPV2/FLCN/DYNC1H1	28
BP	GO:0007015	actin filament organization	65/1706	450/18800	0.000116198	0.00573874	0.00465846	F11R/RND1/TPM2/BBS4/MYO1E/MYO5C/HMCN1/ARFIP1/INPP5K/ROCK1/MSRB1/MET/TTC17/DAAM2/NEDD9/SPIRE1/MYO5B/ARHGAP28/EMP2/CXCL12/CORO1B/WAS/KANK4/PAK2/PIK3CA/PAWR/HSP90B1/SHROOM3/NCK1/MYO1F/KANK1/TGFBR1/RHOBTB2/GSN/MICAL1/LATS1/SNX9/F2RL1/ACTN1/CGNL1/TPM1/ARF6/TSC1/PRKCE/SPTBN1/ASAP3/ABL1/NRP1/NEBL/FAM171A1/HCK/ARFGEF1/PLEC/RDX/ENAH/SSH1/MYO1B/BAIAP2/TNFAIP1/MPRIP/WIPF1/PPP1R9B/PIK3R1/SEMA5A/CYFIP1	65
BP	GO:0016482	cytosolic transport	31/1706	169/18800	0.000117102	0.00573874	0.00465846	MON2/ARL1/VPS13A/HEATR5B/GCC2/PIP4K2A/ARFIP1/VPS35/CLTC/VPS53/VPS52/EVI5/AP1G1/EMP2/HOOK3/BET1L/HOOK1/RAB21/MAP2K2/DNAJC13/TRAPPC10/MAP2K1/KIF5B/ATP9A/SNX16/RAB6A/RDX/MTMR2/RAB29/WDR81/SPAG9	31
BP	GO:0016570	histone modification	70/1706	494/18800	0.000117485	0.00573874	0.00465846	BCL6/MSL2/VPS72/ING4/TET2/UFL1/ARID4A/PCGF1/RRP8/SUPT6H/RNF40/PARG/BRMS1/CDK2/EZH1/EHMT2/PRKCB/RYBP/BRPF3/AUTS2/CREBBP/PCGF5/TAF5/KAT6A/KAT6B/TET1/MTA2/KMT5B/TBL1X/MSL3/PRKAA2/MIER1/ASH1L/PAXIP1/KDM7A/TBL1XR1/HDAC7/KDM5A/CLOCK/TADA2B/JADE2/SKP1/NSD1/CARM1/RPS6KA5/USP3/TET3/KDM3A/EPC1/ZNF335/NCOA3/TAF2/UBR5/PHF20L1/SPI1/CDC73/SMYD2/SMARCA5/BRD7/SIRT2/FBL/SPHK2/PIH1D1/KMT5C/USP36/FLCN/MLLT6/PRKAA1/…	70
BP	GO:0007179	transforming growth factor beta receptor signaling pathway	35/1706	200/18800	0.000118041	0.00573874	0.00465846	ITGB6/COL3A1/TRIM33/COL1A2/ITGB8/FUT8/PARP1/STAT3/USP9X/CAV2/VEPH1/SMAD2/SMURF1/CREBBP/ZFYVE9/LEMD3/STRAP/DNM2/HPGD/TGFBR1/CD109/LATS1/FBN1/RNF111/THBS1/SPRED1/LTBP1/ENG/SPI1/TGFB2/GLG1/LTBP4/FLCN/FURIN/APPL1	35
BP	GO:0060612	adipose tissue development	13/1706	45/18800	0.000123535	0.00595625	0.00483503	FTO/KLF7/ARRDC3/EBF2/BBS4/LRP5/PAXIP1/PIK3CA/TBL1XR1/SPTLC2/SPI1/XBP1/TRPM4	13
BP	GO:0019083	viral transcription	14/1706	51/18800	0.000125868	0.00601898	0.00488595	CCNT1/SP1/DHX9/INPP5K/TAF11/LARP7/RSF1/MID2/USF1/MDFIC/CHD1/SMARCA4/TRIM14/CCNT2	14
BP	GO:0008286	insulin receptor signaling pathway	24/1706	118/18800	0.000131557	0.00623317	0.00505982	PIK3R3/PIP4K2A/INPP5K/CAV2/PRKCB/IDE/EIF4EBP2/GSK3B/PIK3CA/OSBPL8/NCK1/INSR/PIK3R2/KANK1/RHOQ/SLC2A8/SIK2/PTPN11/BAIAP2/NDEL1/PIP4K2B/PRKAA1/PIK3R1/APPL1	24
BP	GO:0010810	regulation of cell-substrate adhesion	37/1706	217/18800	0.000133283	0.00623317	0.00505982	COL8A1/BCL6/PDGFB/EDIL3/ECM2/CD3E/CDH13/POLDIP2/ROCK1/PTEN/SLK/UTRN/DDR1/NEDD9/EMP2/COL26A1/GSK3B/FZD4/CDK6/ITGA5/EFNA5/DNM2/KANK1/THBS1/GREM1/TSC1/PRKCE/LIMS1/ABL1/JAG1/NRP1/COL16A1/FN1/ACTN4/CRK/MINK1/PIK3R1	37
BP	GO:0045732	positive regulation of protein catabolic process	39/1706	233/18800	0.000133553	0.00623317	0.00505982	GBA/TMTC3/RNF217/PSMC6/SOCS4/ITCH/VPS35/RNF40/PTEN/NRDC/HERPUD1/GCLC/BAG6/SMURF1/IDE/GSK3B/CTSC/PRICKLE1/MDM2/USP5/NDFIP1/KEAP1/AGTPBP1/SNX9/ARIH1/CSNK2A1/WWP1/RNF19A/RDX/CHFR/SH3D19/CBLB/CEBPA/SIRT2/SOX9/LRP2/TNFSF12/NKD2/FURIN	39
BP	GO:0097009	energy homeostasis	12/1706	40/18800	0.000150383	0.00696299	0.00565226	MFSD2A/RRP8/STAT3/PRCP/MEX3C/NR1D2/PRKAA2/LEPR/PIK3CA/FLCN/PRKAA1/CRTC3	12
BP	GO:0007178	transmembrane receptor protein serine/threonine kinase signaling pathway	55/1706	368/18800	0.000156793	0.00714477	0.00579981	ITGB6/COL3A1/TNFAIP6/ACVR2A/TRIM33/COL1A2/ITGB8/FUT8/EXT1/PARP1/STAT3/USP9X/CAV2/VEPH1/BMPR2/MAPK14/SMAD2/SMURF1/CREBBP/RBPMS/ZFYVE9/XIAP/NOTCH2/CHRD/LEMD3/BTBD11/STRAP/UBE2D3/DNM2/HPGD/TGFBR1/CD109/LATS1/FBN1/RNF111/THBS1/SPRED1/GREM1/LTBP1/CRIM1/SPTBN1/ENG/ABL1/SPI1/NUMA1/TGFB2/GLG1/NUP93/LTBP4/ZNF8/LRP2/FLCN/DDX5/FURIN/APPL1	55
BP	GO:0150115	NA	21/1706	98/18800	0.000157652	0.00714477	0.00579981	POLDIP2/ITGA2/ROCK1/PTEN/SLK/TAOK2/ITGA5/EFNA5/TLN1/ACTN1/ARF6/THBS1/GREM1/TSC1/LIMS1/ABL1/NRP1/COL16A1/PLEC/FN1/PIK3R1	21
BP	GO:0006661	phosphatidylinositol biosynthetic process	26/1706	134/18800	0.00015869	0.00714477	0.00579981	PGAP1/PIK3R3/PDGFB/SOCS4/PIP4K2A/INPP5K/IP6K1/PTEN/PI4K2A/PIGU/MTMR14/IPMK/MTMR1/MTM1/SYNJ1/PIK3CA/PIK3R2/SYNJ2/UVRAG/MTMR2/BPNT1/PIK3CD/INPP4B/PIGS/PIP4K2B/PIK3R1	26
BP	GO:0099518	vesicle cytoskeletal trafficking	17/1706	71/18800	0.000159208	0.00714477	0.00579981	MYO1E/MYO5C/BLOC1S5/MYO5B/BICDL2/CCDC186/FNBP1L/HTT/MYO1F/KIF5B/TRAK2/BICDL1/MYO1B/ACTN4/NDEL1/FBXW11/DYNC1H1	17
BP	GO:0140014	mitotic nuclear division	46/1706	293/18800	0.000168976	0.00752523	0.00610866	IGF1/PDGFB/NCAPG/CENPC/CDC23/IK/RAB11A/ZWILCH/BUB1B/NUSAP1/NSMCE2/ZW10/ANAPC7/ZNF207/POLDIP2/MIS12/SLF2/TNKS/CAV2/TGFA/SPAST/CENPF/CHMP1B/SMC3/LRP5/STAG2/CDC16/CDC14A/SMC4/NCAPH2/INSR/INO80/RB1/RAD21/NCAPD3/NUMA1/HNRNPU/ANKLE2/SMARCA5/CHTF8/SIRT2/SPHK1/NDEL1/PPP1R9B/CDC27/KIF2A	46
BP	GO:0042593	glucose homeostasis	40/1706	244/18800	0.000174231	0.00770046	0.00625091	ADIPOQ/KLF7/ICAM1/INPP5K/STAT3/STX4/PRCP/CRY1/GCLC/PPP1R3G/CCDC186/BAD/LRP5/PRKAA2/LEPR/GCLM/USF1/PIK3CA/ADIPOR2/EFNA5/HK3/SMARCA4/INSR/PIK3R2/FOXO3/PRKCE/SESN2/SIDT2/XBP1/PTPN11/CEBPA/GPI/TRPM4/PIH1D1/ERN1/PRKAA1/PIK3R1/SIN3A/GPR68/FOXA1	40
BP	GO:0045931	positive regulation of mitotic cell cycle	25/1706	128/18800	0.000188902	0.00819301	0.00665073	CDC23/RAB11A/NSMCE2/RRM1/ANAPC7/RAD51C/POLDIP2/ANKRD17/PPP1R10/CDC16/PBX1/MDM2/LSM11/APP/ABL1/RB1/RDX/PTPN11/RPTOR/SPHK1/STAT5B/CDC27/SIN3A/FOXA1/EGFR	25
BP	GO:0033500	carbohydrate homeostasis	40/1706	245/18800	0.000190365	0.00819301	0.00665073	ADIPOQ/KLF7/ICAM1/INPP5K/STAT3/STX4/PRCP/CRY1/GCLC/PPP1R3G/CCDC186/BAD/LRP5/PRKAA2/LEPR/GCLM/USF1/PIK3CA/ADIPOR2/EFNA5/HK3/SMARCA4/INSR/PIK3R2/FOXO3/PRKCE/SESN2/SIDT2/XBP1/PTPN11/CEBPA/GPI/TRPM4/PIH1D1/ERN1/PRKAA1/PIK3R1/SIN3A/GPR68/FOXA1	40
BP	GO:1905818	regulation of chromosome separation	17/1706	72/18800	0.000191025	0.00819301	0.00665073	CDC23/IK/ZWILCH/BUB1B/NSMCE2/ZW10/ANAPC7/ZNF207/CENPF/CDC16/RB1/CSNK2A1/RAD21/NUMA1/CHFR/CSNK2A2/CDC27	17
BP	GO:0071824	protein-DNA complex subunit organization	39/1706	237/18800	0.0001925	0.00819301	0.00665073	VPS72/ANP32E/CAND1/ACTR6/CENPC/TSPYL1/SHPRH/PSMC6/CHRAC1/RAD51C/SUPT6H/MIS12/UBTF/TAF11/TCF4/SPTY2D1/ASF1B/CENPF/NPM1/BDP1/DAXX/HMGA1/TAF5/KAT6A/KAT6B/NAP1L4/RSF1/ARID2/CHD1/SMARCA4/TSPYL4/TBP/RB1/TAF2/SMARCA5/PIH1D1/SOX9/BAZ1A/SETD2	39
BP	GO:0000819	sister chromatid segregation	35/1706	205/18800	0.000194439	0.00819301	0.00665073	NCAPG/CENPC/CDC23/IK/RAB11A/ZWILCH/BUB1B/NUSAP1/NSMCE2/ZW10/ANAPC7/RAD51C/ZNF207/MIS12/SLF2/TNKS/CENPF/CHMP1B/ESCO1/SMC3/STAG2/CDC16/SMC4/NCAPH2/LATS1/INO80/RB1/RAD21/NCAPD3/NUMA1/HNRNPU/CHFR/SMARCA5/CHTF8/CDC27	35
BP	GO:0031396	regulation of protein ubiquitination	36/1706	213/18800	0.000195101	0.00819301	0.00665073	ARRDC3/UFL1/BUB1B/ANGPT1/ISG15/FANCI/FANCM/RNF40/PTEN/WBP1L/PTPN22/CRY1/MYCBP2/HERPUD1/FBXO33/GCLC/TBC1D7/DAXX/SVBP/XIAP/PAXIP1/DCUN1D1/PRICKLE1/NDFIP1/SKP1/TGFBR1/RNF111/PRKCE/ABL1/RIPK2/UBR5/BIRC3/CHFR/CBLB/SPHK1/NXN	36
BP	GO:0009299	mRNA transcription	12/1706	41/18800	0.000195205	0.00819301	0.00665073	HIPK3/SUPT6H/MED1/STAT3/TAF11/TAF4B/TAF5/THRB/TBP/ZBTB1/TAF2/DDX5	12
BP	GO:0031398	positive regulation of protein ubiquitination	24/1706	121/18800	0.000197085	0.00821281	0.0066668	ARRDC3/ANGPT1/FANCI/FANCM/RNF40/PTEN/WBP1L/PTPN22/CRY1/MYCBP2/FBXO33/TBC1D7/XIAP/PAXIP1/DCUN1D1/PRICKLE1/NDFIP1/SKP1/RNF111/RIPK2/BIRC3/CHFR/CBLB/SPHK1	24
BP	GO:0038094	Fc-gamma receptor signaling pathway	10/1706	30/18800	0.00020298	0.00828285	0.00672366	VAV3/CLEC4E/VAV1/PTPRC/PRKCE/ABL1/VAV2/FGR/HCK/APPL1	10
BP	GO:0010508	positive regulation of autophagy	26/1706	136/18800	0.000203518	0.00828285	0.00672366	TMEM59/UFL1/RNF31/PIP4K2A/TP53INP1/NPRL2/ROCK1/NPRL3/BAD/GSK3B/MID2/PRKAA2/FBXO7/HTT/TRIM14/FOXO3/SPTLC2/TSC1/SESN2/RIPK2/MTDH/UVRAG/VPS13D/FLCN/PIP4K2B/PRKAA1	26
BP	GO:1903320	regulation of protein modification by small protein conjugation or removal	40/1706	246/18800	0.000207831	0.00828285	0.00672366	ARRDC3/UFL1/BUB1B/ITCH/ANGPT1/ISG15/FANCI/FANCM/RNF40/PTEN/WBP1L/PTPN22/CRY1/MYCBP2/HERPUD1/FBXO33/GCLC/TBC1D7/DAXX/SVBP/XIAP/PAXIP1/DCUN1D1/PRICKLE1/NDFIP1/SKP1/PIAS4/TGFBR1/RNF111/PRKCE/ABL1/RIPK2/UBR5/BIRC3/CHFR/OTUD4/CBLB/UBA2/SPHK1/NXN	40
BP	GO:0071900	regulation of protein serine/threonine kinase activity	55/1706	372/18800	0.000207869	0.00828285	0.00672366	CCNT1/ADIPOQ/GBA/PDGFB/CCNI/CDK5RAP1/HIPK3/PTPRC/PDGFC/INPP5K/PTEN/PTPN22/PDE5A/PAQR3/TGFA/BMPR2/PRKAR2A/CDKN1A/TAOK2/LRP5/FZD4/DIRAS3/PRKAR2B/DAZAP2/FBXO7/DUSP16/HERC5/HTT/MAP2K2/CDC37/INSR/TPD52L1/CD24/LATS1/MAP3K4/MAP2K1/PARP16/THBS1/SOS1/ABL1/RB1/TNFSF11/SESN2/UVRAG/CCNYL1/ALS2/SH2B3/CCNT2/CEBPA/PIH1D1/RPTOR/TAOK1/ERN1/IQGAP1/EGFR	55
BP	GO:0046931	pore complex assembly	8/1706	20/18800	0.000210253	0.00828285	0.00672366	NUP205/NUP153/BAD/NDC1/ADAM10/NUP98/AHCTF1/NUP93	8
BP	GO:0032835	glomerulus development	16/1706	66/18800	0.000210978	0.00828285	0.00672366	ADIPOQ/PDGFB/MYO1E/EXT1/ANGPT1/EDNRA/PECAM1/RET/NOTCH2/NOTCH3/CD24/CFLAR/JAG1/LGR4/FOXJ1/IQGAP1	16
BP	GO:1990845	adaptive thermogenesis	29/1706	159/18800	0.000211764	0.00828285	0.00672366	ELOVL6/ADIPOQ/STAT6/ARRDC3/EBF2/GJA1/MFN2/PDGFC/IP6K1/NRDC/PRLR/IL4R/DOCK7/LEPR/ADIPOR2/LAMA4/PLCL2/DIO2/KDM3A/LPIN1/RB1/LGR4/ACADL/HNRNPU/FH/PGAM5/TRPV2/FLCN/DYNC1H1	29
BP	GO:0019080	viral gene expression	21/1706	100/18800	0.00021243	0.00828285	0.00672366	CCNT1/SP1/FUT8/DHX9/INPP5K/TAF11/LARP7/EIF3B/RSF1/GSK3B/MID2/USF1/MDFIC/CHD1/SMARCA4/TRIM14/PARP16/MGAT5/CCNT2/ST6GALNAC2/FURIN	21
BP	GO:0030516	regulation of axon extension	20/1706	93/18800	0.000212774	0.00828285	0.00672366	SEMA4A/SEMA3A/SEMA3C/RAB11A/GOLGA4/ZFYVE27/BMPR2/CXCL12/GSK3B/RAB21/DIP2B/DNM2/ABL1/NRP1/FN1/NDEL1/TRPV2/SEMA5A/SIN3A/CYFIP1	20
BP	GO:0099111	microtubule-based transport	34/1706	198/18800	0.000212963	0.00828285	0.00672366	CFAP54/IFT27/DYNC2LI1/IFT52/IFT81/SPAST/DYNC2H1/BLOC1S5/BICDL2/ARL3/RPGR/COPG2/RAB21/HTT/PURA/APP/KIF27/AGTPBP1/SPG11/SYNE2/LRPPRC/IFT88/ARHGAP21/KIF5B/RAB6A/HNRNPU/KIF1B/TRAK2/BICDL1/KIF5C/NDEL1/FBXW11/DYNC1H1/MAP1A	34
BP	GO:0022411	cellular component disassembly	65/1706	460/18800	0.00021942	0.00847748	0.00688165	RUBCN/GBA/CTSK/GABARAPL1/UFL1/WDR72/MFN2/DFFB/ABCE1/MMP2/DDIT4/SPAST/C1QC/PRKCB/EXOG/DDR1/HMGA1/CHMP1B/ATG4B/GSK3B/PPP1CA/ADAMTS15/MID1IP1/SYNJ1/PIK3CA/ARID2/FBXO7/TIGAR/SREBF2/HTT/SH3GL1/CDC37/SMARCA4/INSR/TGFBR1/GSN/MICAL1/MTRF1L/SCAF8/F2RL1/ADAM10/ARF6/SPTBN1/LPIN1/SETX/KIF5B/RB1CC1/CKAP5/UVRAG/RDX/VPS13D/MMP15/CSNK2A2/USP36/VMP1/TAOK1/NDEL1/PPP1R9B/WDR45B/PIK3R1/KIF2A/SEMA5A/DICER1/FURIN/MAP1A	65
BP	GO:0010811	positive regulation of cell-substrate adhesion	24/1706	122/18800	0.000224598	0.00858647	0.00697013	COL8A1/PDGFB/EDIL3/ECM2/CD3E/CDH13/POLDIP2/ROCK1/UTRN/NEDD9/EMP2/COL26A1/GSK3B/CDK6/ITGA5/DNM2/TSC1/PRKCE/LIMS1/ABL1/NRP1/COL16A1/FN1/CRK	24
BP	GO:0007254	JNK cascade	31/1706	175/18800	0.000225185	0.00858647	0.00697013	SEMA3A/IRAK4/ITCH/HIPK3/PTPN22/DAXX/RIPK1/PHLPP1/TAOK2/ERCC6/XIAP/MAGI3/MDFIC/DUSP16/NFKB1/APP/TPD52L1/F2RL1/MAPKBP1/MAP4K3/TNFSF11/RIPK2/RB1CC1/TRAF5/MARVELD3/TAOK1/MINK1/NCOR1/ZNF622/TRAF3/EGFR	31
BP	GO:0090068	positive regulation of cell cycle process	40/1706	247/18800	0.000226723	0.00858899	0.00697217	IGF1/PDGFB/CDC23/RAB11A/NUSAP1/NSMCE2/RRM1/ANAPC7/RAD51C/POLDIP2/MED1/SLF2/ANKRD17/TGFA/SPAST/NPM1/PPP1R10/LRP5/CDC16/CDC14A/PBX1/MDM2/LSM11/APP/INSR/INO80/PRKCE/RB1/RAD21/NUMA1/RDX/CDC73/HNRNPU/SIRT2/RPTOR/SPHK1/CDC27/SIN3A/DYNC1H1/EGFR	40
BP	GO:0009267	cellular response to starvation	29/1706	160/18800	0.000236638	0.00888946	0.00721608	GBA/MFSD2A/HNRNPA1/NUAK1/GABARAPL1/EIF2S1/RRP8/NPRL2/BMPR2/EHMT2/CDKN1A/NPRL3/TBL2/PRKAA2/SLC38A2/SREBF2/FNIP1/FOXO3/SESN2/SIK2/XPR1/GLUL/XBP1/GCN1/RPTOR/MYBBP1A/FLCN/WDR45B/PRKAA1	29
BP	GO:0030522	intracellular receptor signaling pathway	42/1706	264/18800	0.000237702	0.00888946	0.00721608	RORA/PUM1/NR2C1/UFL1/ITCH/PARP1/NR3C2/MED1/STAT3/PRCP/PTPN22/CRY1/ANKRD17/ERBIN/DAXX/THRB/NR1D2/XIAP/TRIM24/AHR/FKBP4/DDX17/CLOCK/NR3C1/CARM1/SMARCA4/LATS1/FAM120B/KDM3A/ASXL2/PUM2/RIPK2/UBR5/PGR/BIRC3/ACTN4/NCOR1/DDX5/PLPP1/OTULIN/ZNF366/FOXA1	42
BP	GO:0006367	transcription initiation from RNA polymerase II promoter	18/1706	80/18800	0.000239655	0.00890539	0.00722901	CAND1/MED23/PSMC6/GTF2F2/MED1/TAF11/TAF4B/TAF5/ERCC6/MED14/MED12/PAXIP1/GTF2F1/TBP/GTF2A1/MED4/TAF2/ERCC3	18
BP	GO:0030168	platelet activation	25/1706	130/18800	0.000243039	0.00897399	0.0072847	COL3A1/F11R/VAV3/PDGFB/TXK/VAV1/F2RL2/PLA2G4A/MAPK14/NOS3/PIK3CA/METAP1/DGKQ/TLN1/F2R/TYRO3/MERTK/VAV2/THBD/FZD6/DGKZ/FN1/CSRP1/SH2B3/ITGB3	25
BP	GO:0002244	hematopoietic progenitor cell differentiation	24/1706	123/18800	0.00025545	0.00937293	0.00760854	METTL14/EEF2/UFL1/N4BP2L2/ITCH/EXT1/PTPRC/NUDT21/DHTKD1/WDR7/PUS7/CDK6/HERC6/FNIP1/ZBTB24/PDCD2/ZBTB1/SOS1/ABL1/YTHDF2/SPI1/FLCN/SIN3A/EML1	24
BP	GO:0006473	protein acetylation	36/1706	216/18800	0.000258518	0.00942621	0.00765179	MSL2/VPS72/ING4/BAG6/BRPF3/ESCO1/AUTS2/CREBBP/TAF5/KAT6A/KAT6B/GSK3B/MSL3/PRKAA2/PAXIP1/DIP2B/CLOCK/TADA2B/JADE2/NAA35/RPS6KA5/NAA30/EPC1/NCOA3/TAF2/PHF20L1/SPI1/BRD7/SPHK2/PIH1D1/SPHK1/NAT9/TAOK1/FLCN/PRKAA1/SIN3A	36
BP	GO:0034446	substrate adhesion-dependent cell spreading	22/1706	109/18800	0.000276166	0.0100068	0.00812309	LAMB1/ANTXR1/ITGA4/NEDD9/ATRNL1/FZD4/EFNA1/EFNA5/DNM2/KANK1/TYRO3/MERTK/LIMS1/ABL1/NRP1/ATRN/FN1/SRGAP2/ACTN4/CRK/ITGB3/PIK3R1	22
BP	GO:0006402	mRNA catabolic process	38/1706	233/18800	0.000277872	0.0100068	0.00812309	FTO/FASTKD1/FASTKD2/PUM1/SND1/METTL14/UPF2/EIF3E/EXOSC10/DHX9/DCP1A/ROCK1/CNOT8/NPM1/MAPK14/GIGYF2/SMG5/DCP1B/TNRC6B/CIRBP/CNOT6/SYNCRIP/ZC3H14/PUM2/NBAS/YTHDF2/XRN2/LARP4B/PABPC1/HNRNPU/ANGEL2/TRAF5/EDC4/SMG6/NT5C3B/ERN1/DDX5/PAIP1	38
BP	GO:0001503	ossification	60/1706	420/18800	0.000281561	0.0100775	0.00818045	FASN/COL5A2/TNFAIP6/ACVR2A/CTSK/COL11A1/COL1A2/SND1/IGF1/SLC26A2/STC1/GJA1/UFL1/ATP6V1B1/EXT1/MMP16/ISG15/DHX9/MMP2/CLTC/ADAMTS12/BMPR2/LIMD1/MAPK14/RSL1D1/GSK3B/LRP5/PBX1/SNX10/CHRD/CDK6/ATP2B1/HDAC7/TOB2/BMP2K/VCAN/DNAJC13/SYNCRIP/GREM1/SNRNP200/CRIM1/TNFSF11/FGR/JAG1/ZHX3/LGR4/DCHS1/TGFB2/HNRNPU/PTPN11/CDH11/CEBPA/FBL/TRPM4/SOX9/GIT1/MYBBP1A/DDX5/CHSY1/EGFR	60
BP	GO:0051236	establishment of RNA localization	29/1706	162/18800	0.000294301	0.0104692	0.00849847	ATR/NUP205/HNRNPA1/POLDIP3/NUP43/UPF2/DHX9/SUPT6H/TNKS/NPM1/NUP153/THOC2/NDC1/SMG5/SLBP/TSC1/LRPPRC/XPO1/NUP214/AGFG1/CKAP5/NUP98/SIDT2/AHCTF1/DDX19A/NUP93/KIF5C/SMG6/SETD2	29
BP	GO:0046854	phosphatidylinositol phosphorylation	16/1706	68/18800	0.000304696	0.0106257	0.00862548	PIK3R3/SOCS4/PIP4K2A/IP6K1/PI4K2A/IPMK/SYNJ1/PIK3CA/PIK3R2/SYNJ2/UVRAG/BPNT1/PIK3CD/INPP4B/PIP4K2B/PIK3R1	16
BP	GO:0006650	glycerophospholipid metabolic process	47/1706	309/18800	0.000304864	0.0106257	0.00862548	PGAP1/PIK3R3/MFSD2A/PNPLA8/ETNK1/PDGFB/SOCS4/PIP4K2A/PLA2G4A/PLA2G15/INPP5K/IP6K1/PTEN/PI4K2A/PIGU/MTMR14/AGPAT1/ABHD16A/IPMK/MTMR1/MTM1/SLC44A3/SYNJ1/PIK3CA/OSBPL8/DGKQ/SLC44A2/PIK3R2/AGPAT3/SLC44A1/SYNJ2/SERAC1/LPIN1/GPCPD1/PLCG1/DGKZ/UVRAG/MTMR2/BPNT1/PIK3CD/PRDX6/SCARB1/INPP4B/PIGS/PIP4K2B/PIK3R1/MTMR10	47
BP	GO:0002433	immune response-regulating cell surface receptor signaling pathway involved in phagocytosis	9/1706	26/18800	0.000305985	0.0106257	0.00862548	VAV3/VAV1/PTPRC/PRKCE/ABL1/VAV2/FGR/HCK/APPL1	9
BP	GO:0038096	Fc-gamma receptor signaling pathway involved in phagocytosis	9/1706	26/18800	0.000305985	0.0106257	0.00862548	VAV3/VAV1/PTPRC/PRKCE/ABL1/VAV2/FGR/HCK/APPL1	9
BP	GO:0002573	myeloid leukocyte differentiation	35/1706	210/18800	0.000312494	0.0107207	0.00870256	FASN/ITGB6/ADIPOQ/TNFAIP6/CREB1/GBA/ITGB8/PARP1/EVI2B/MED1/SRP54/TLR2/C1QC/MAPK14/RIPK1/SH3PXD2A/NKAP/NOTCH2/SNX10/CDK6/TOB2/NDFIP1/APP/CD109/F2RL1/FBN1/RB1/TNFSF11/SPI1/PIK3CD/BATF3/CEBPA/PIK3R1/GPR68/IREB2	35
BP	GO:0099515	actin filament-based transport	8/1706	21/18800	0.000312732	0.0107207	0.00870256	MYO1E/MYO5C/MYO5B/FNBP1L/MYO1F/SYNE2/MYO1B/ACTN4	8
BP	GO:0070213	protein auto-ADP-ribosylation	6/1706	12/18800	0.00031607	0.0107207	0.00870256	PARP1/TNKS/PARP12/TNKS2/PARP16/PARP6	6
BP	GO:0070493	thrombin-activated receptor signaling pathway	6/1706	12/18800	0.00031607	0.0107207	0.00870256	F2RL2/MET/DGKQ/HPGD/F2RL1/F2R	6
BP	GO:0071364	cellular response to epidermal growth factor stimulus	12/1706	43/18800	0.00031961	0.0107781	0.00874918	INPP5K/MED1/CFLAR/PLCG1/ZPR1/PTPN11/BAIAP2/SOX9/PPP1R9B/STAT5B/IQGAP1/EGFR	12
BP	GO:1903322	positive regulation of protein modification by small protein conjugation or removal	26/1706	140/18800	0.00032805	0.0109991	0.00892859	ARRDC3/ANGPT1/FANCI/FANCM/RNF40/PTEN/WBP1L/PTPN22/CRY1/MYCBP2/FBXO33/TBC1D7/XIAP/PAXIP1/DCUN1D1/PRICKLE1/NDFIP1/SKP1/PIAS4/RNF111/RIPK2/BIRC3/CHFR/CBLB/UBA2/SPHK1	26
BP	GO:0034655	nucleobase-containing compound catabolic process	58/1706	405/18800	0.000330832	0.0110243	0.00894903	FTO/FASTKD1/FASTKD2/PUM1/PDE4B/SND1/NUDT4/METTL14/NUDT9/DDX49/NT5E/UPF2/EIF3E/EXOSC10/DFFB/DHX9/DCP1A/ROCK1/ENTPD1/PDE5A/CNOT8/NPM1/EXOG/MAPK14/GIGYF2/RNASEH2C/NUDT8/SMG5/DERA/DCP1B/TNRC6B/GRSF1/CIRBP/CNOT6/SYNCRIP/ZC3H14/LRPPRC/PUM2/NBAS/YTHDF2/XRN2/LARP4B/ADA/PABPC1/SIDT2/ZPR1/HNRNPU/ANGEL2/TRAF5/EDC4/SMG6/ELAC2/NT5C3B/CNP/ERN1/DDX5/PAIP1/DICER1	58
BP	GO:0000070	mitotic sister chromatid segregation	30/1706	171/18800	0.000334758	0.0110243	0.00894903	NCAPG/CENPC/CDC23/IK/RAB11A/ZWILCH/BUB1B/NUSAP1/NSMCE2/ZW10/ANAPC7/ZNF207/MIS12/SLF2/TNKS/CENPF/CHMP1B/SMC3/CDC16/SMC4/NCAPH2/INO80/RB1/RAD21/NCAPD3/NUMA1/HNRNPU/SMARCA5/CHTF8/CDC27	30
BP	GO:0033674	positive regulation of kinase activity	66/1706	476/18800	0.000337189	0.0110243	0.00894903	CCNT1/ADIPOQ/VAV3/ERBB3/IGF1/PDGFB/ANGPT1/PTPRC/PDGFC/MET/PDE5A/TGFA/BMPR2/PRLR/DAXX/DDR1/NEDD9/CDKN1A/TAOK2/EMP2/ERCC6/RET/BAD/FZD4/EFNA1/PAK2/PIK3CA/OSBPL8/DAZAP2/CARD10/TIGAR/MOB1B/DGKQ/EFNA5/PRRC1/MAP2K2/INSR/TPD52L1/CD24/TAB2/SNX9/MAP3K4/MAP2K1/PARP16/TYRO3/THBS1/GREM1/MERTK/ABL1/VAV2/TNFSF11/FGR/DGKZ/TGFB2/CCNYL1/ALS2/GCN1/CCNT2/PIH1D1/RPTOR/TAOK1/ITGB3/ERN1/ZNF622/IQGAP1/EGFR	66
BP	GO:2000736	regulation of stem cell differentiation	15/1706	62/18800	0.000337391	0.0110243	0.00894903	N4BP2L2/ITCH/NUDT21/STAT3/GSK3B/PUS7/CDK6/PRICKLE1/KDM3A/ABL1/JAG1/YTHDF2/TGFB2/HNRNPU/SOX9	15
BP	GO:0061448	connective tissue development	41/1706	260/18800	0.000338249	0.0110243	0.00894903	FTO/COL3A1/KLF7/CTSK/COL11A1/ITGB8/PDGFB/ARRDC3/LOXL2/STC1/EBF2/BBS4/EXT1/ADAMTS12/TRIP11/ATP7A/BMPR2/MAPK14/MEX3C/LRP5/PAXIP1/PIK3CA/TBL1XR1/EVC/TGFBR1/COL27A1/SPTLC2/CFLAR/GREM1/COL5A1/RB1/TRPS1/SPI1/PRRX1/XBP1/PTPN11/GLG1/TRPM4/SOX9/CHSY1/FOXA1	41
BP	GO:0030048	actin filament-based movement	25/1706	133/18800	0.000349973	0.011286	0.00916147	GJA5/PDE4B/STC1/GJA1/MYO1E/MYO5C/ROCK1/GPD1L/DSP/MYO5B/EMP2/WAS/FNBP1L/CACNA2D1/PIK3CA/MYO1F/GSN/SYNE2/TPM1/FRMD6/SCN4B/MYO1B/ACTN4/TRPM4/WIPF1	25
BP	GO:0034504	protein localization to nucleus	45/1706	294/18800	0.000352082	0.011286	0.00916147	KPNA6/IPO8/BBS4/ANGPT1/PARP1/MED1/STAT3/KPNA2/NOLC1/LARP7/NUP153/MAPK14/PPP1R10/CDKN1A/CCT6A/GSK3B/MDFIC/OSBPL8/PRICKLE1/MDM2/CARD10/RANGAP1/SKP1/PIK3R2/RANBP6/LATS1/POLR1A/XPO1/NUP214/DCLK1/KPNA3/SESN2/UBR5/NUP98/ZPR1/HNRNPU/GLUL/CBLB/NUP93/SOX9/FLCN/PIK3R1/TNPO1/SIN3A/APPL1	45
BP	GO:1903311	regulation of mRNA metabolic process	45/1706	294/18800	0.000352082	0.011286	0.00916147	CCNT1/FTO/SON/MBNL1/FASTKD1/FASTKD2/PUM1/HNRNPA1/METTL14/RBM39/DHX9/NUDT21/SUPT6H/DCP1A/ROCK1/RNF40/RBM3/LARP7/CNOT8/NPM1/MAPK14/GIGYF2/SF1/DCP1B/DDX17/TNRC6B/CIRBP/CNOT6/SYNCRIP/ZC3H14/PUM2/NBAS/YTHDF2/LARP4B/PABPC1/NUP98/CDC73/HNRNPU/PRDX6/ANGEL2/TRAF5/NT5C3B/DDX5/PAIP1/PAPOLA	45
BP	GO:1901987	regulation of cell cycle phase transition	59/1706	415/18800	0.000357655	0.0113813	0.00923884	ATR/ING4/CDC23/IK/CCAR2/RAB11A/ZWILCH/FEM1B/BUB1B/MSH2/NSMCE2/ZW10/RRM1/ANAPC7/RAD51C/ZNF207/PTEN/ECD/CDK2/CRY1/ANKRD17/CENPF/NPM1/MAPK14/PPP1R10/CDKN1A/TAOK2/GIGYF2/ERCC6/CDC16/CDC14A/PBX1/PAXIP1/MDM2/FBXO7/APBB2/CLOCK/LSM11/APP/INO80/RB1/RBL1/RAD21/USP47/RDX/CDC73/PTPN11/CHFR/BRD7/SIRT2/RPTOR/TAOK1/PPP1R9B/CDC27/ERCC3/TP53BP1/SIN3A/EGFR/APPL1	59
BP	GO:0019221	cytokine-mediated signaling pathway	67/1706	486/18800	0.000358957	0.0113813	0.00923884	CXCL10/ADIPOQ/STAT4/IRAK4/STAT6/PDGFB/TXK/BBS4/IL1R1/CPNE1/EXT1/ANGPT1/ISG15/PTPRC/MED1/NKIRAS2/STAT3/IL7R/CCR5/WBP1L/IL10RA/PRLR/AGPAT1/RIPK1/IL4R/CXCL12/BAD/FZD4/XIAP/LEPR/IFNGR2/ADIPOR2/STAT2/SPPL2B/PIAS4/CDC37/FOXO3/CD24/F2RL1/TICAM2/RPS6KA5/SOS1/LIMS1/TNFSF13B/TNFSF11/IL2RA/YTHDF2/HCK/COMMD7/RIPK2/SPI1/CBL/BIRC3/TRAF5/PTPN11/SH2B3/OTUD4/NLRC5/CEBPA/ACTN4/SPHK1/STAT5B/OSMR/OTULIN/TRAF3/IL17RC…	67
BP	GO:0006979	response to oxidative stress	61/1706	433/18800	0.000366088	0.0115446	0.00937145	SP1/ADIPOQ/PNPLA8/STAT6/THG1L/DHFR/ERMP1/ALAD/FUT8/EIF2S1/TP53INP1/PARP1/EDNRA/MMP2/FBLN5/STX4/BTK/ATP7A/MET/GCLC/RIPK1/PLEKHA1/RBPMS/ERCC6/BAD/GPX7/PRKAA2/GCLM/MCL1/NOS3/PAWR/FBXO7/APP/KEAP1/PSIP1/TRPM2/NCOA7/FOXO3/ERO1A/GCH1/TPM1/TSC1/RCAN1/ABL1/SETX/SESN2/ATRN/PRDX6/ALS2/STX2/SIRT2/CYGB/SPHK1/CRK/ERN1/PRKAA1/ZNF622/ERCC3/SIN3A/GSKIP/EGFR	61
BP	GO:0046328	regulation of JNK cascade	26/1706	141/18800	0.000368142	0.011547	0.00937335	SEMA3A/ITCH/HIPK3/PTPN22/RIPK1/PHLPP1/TAOK2/XIAP/MAGI3/MDFIC/DUSP16/APP/TPD52L1/F2RL1/MAPKBP1/TNFSF11/RIPK2/RB1CC1/TRAF5/MARVELD3/TAOK1/MINK1/NCOR1/ZNF622/TRAF3/EGFR	26
BP	GO:0051028	mRNA transport	24/1706	126/18800	0.000371572	0.0115923	0.0094101	NUP205/HNRNPA1/POLDIP3/NUP43/UPF2/DHX9/SUPT6H/TNKS/NUP153/THOC2/NDC1/SMG5/SLBP/LRPPRC/XPO1/NUP214/AGFG1/NUP98/AHCTF1/DDX19A/NUP93/KIF5C/SMG6/SETD2	24
BP	GO:0045017	glycerolipid biosynthetic process	40/1706	253/18800	0.000376119	0.0116717	0.00947458	PGAP1/PIK3R3/MFSD2A/ETNK1/PDGFB/SOCS4/PIP4K2A/PLA2G4A/PLA2G15/INPP5K/IP6K1/PTEN/PI4K2A/PIGU/MTMR14/AGPAT1/IPMK/MTMR1/MTM1/SLC44A3/SYNJ1/PIK3CA/DGKQ/SLC44A2/PIK3R2/AGPAT3/SLC44A1/SYNJ2/LPIN1/DGAT1/DGKZ/UVRAG/MTMR2/BPNT1/PIK3CD/SCARB1/INPP4B/PIGS/PIP4K2B/PIK3R1	40
BP	GO:0045787	positive regulation of cell cycle	49/1706	329/18800	0.000378309	0.0116776	0.00947933	CCNT1/IGF1/PDGFB/CDC23/RAB11A/NUSAP1/NSMCE2/RRM1/ANAPC7/RAD51C/POLDIP2/MED1/SLF2/ANKRD17/TGFA/SPAST/NPM1/PPP1R10/LRP5/CDC16/CDC14A/PBX1/MDM2/LSM11/APP/INSR/CCPG1/INO80/PRKCE/ABL1/RB1/RAD21/NUMA1/RDX/CDC73/TGFB2/HNRNPU/CCNYL1/PTPN11/CCNT2/SIRT2/RPTOR/SPHK1/STAT5B/CDC27/SIN3A/DYNC1H1/FOXA1/EGFR	49
BP	GO:0051403	stress-activated MAPK cascade	39/1706	245/18800	0.000384773	0.0118146	0.00959055	SEMA3A/IRAK4/ITCH/HIPK3/PTPN22/DAXX/MAPK14/RIPK1/PHLPP1/TAOK2/ERCC6/XIAP/MAGI3/MDFIC/DUSP16/NFKB1/RELL1/APP/MAP2K2/TPD52L1/MAP3K4/MAP2K1/F2RL1/MAPKBP1/MAP4K3/TNFSF11/RIPK2/RB1CC1/SPI1/TGFB2/TRAF5/MARVELD3/SPHK1/TAOK1/MINK1/NCOR1/ZNF622/TRAF3/EGFR	39
BP	GO:0042254	ribosome biogenesis	46/1706	304/18800	0.000394957	0.0120638	0.00979285	EIF2A/NIFK/FASTKD2/WDR3/DDX56/UTP20/SDAD1/DDX49/WDR36/FCF1/DDX27/RRP8/METTL18/EXOSC10/ABCE1/DHX37/POP5/TSR1/UTP18/RIOK1/PTEN/NOLC1/BMS1/LAS1L/RPL6/MDN1/NPM1/ABT1/MTERF4/RSL1D1/WBP11/DDX17/TSC1/XPO1/YTHDF2/XRN2/CHD7/GLUL/NOC4L/UTP4/FBL/PIH1D1/USP36/MYBBP1A/ZNF622/IMP3	46
BP	GO:0010828	positive regulation of glucose transmembrane transport	12/1706	44/18800	0.000403565	0.0122479	0.0099423	ADIPOQ/IGF1/CREBL2/MAPK14/OSBPL8/INSR/ARPP19/RHOQ/PTPN11/PIK3R1/MEF2A/APPL1	12
BP	GO:0042326	negative regulation of phosphorylation	55/1706	382/18800	0.000407545	0.0122479	0.0099423	RUBCN/ADIPOQ/GBA/SOCS4/PIP4K2A/CDK5RAP1/ANGPT1/HIPK3/PTPRC/INPP5K/STAT3/NPRL2/ROCK1/PTEN/DDIT4/PTPN22/PAQR3/NPM1/PRKAR2A/GPD1L/CDKN1A/YWHAG/LRP5/PAK2/PRKAR2B/FBXO7/DUSP16/TIGAR/PTPN13/DGKQ/NCK1/CD109/SH3BP5/MICAL1/LATS1/SPRED1/GREM1/ENG/ABL1/RB1/PARD3/PLEC/CBL/HNRNPU/SH2B3/ANKLE2/CBLB/CEBPA/SIRT2/GGNBP2/GIT1/NCOR1/SPAG9/PIP4K2B/GSKIP	55
BP	GO:0050878	regulation of body fluid levels	55/1706	382/18800	0.000407545	0.0122479	0.0099423	COL3A1/CREB1/F11R/GBA/GJA5/VAV3/PDGFB/TXK/VAV1/GJA1/F2RL2/ATP6V1B1/EXT1/PLA2G4A/INPP5K/MED1/ITGA2/ENTPD1/F8/ATP7A/MET/PRLR/MAPK14/DDR1/MYO5B/EMP2/WAS/USF1/NOS3/PIK3CA/ADCY6/METAP1/DGKQ/TLN1/F2RL1/F2R/TYRO3/THBS1/MERTK/PRKCE/VAV2/AKAP11/THBD/ADA/FZD6/PLEC/DGKZ/FN1/CSRP1/XBP1/SH2B3/GPI/MLLT6/STAT5B/ITGB3	55
BP	GO:0051650	establishment of vesicle localization	30/1706	173/18800	0.000410629	0.0122479	0.0099423	RAB11A/BBS4/MYO1E/MYO5C/TRIP11/ITGA4/BLOC1S5/MYO5B/BICDL2/CCDC186/FNBP1L/STARD3NL/SYNJ1/HTT/MYO1F/DNM2/SPG11/TMED10/SEC16A/KIF5B/ATP9A/TRAK2/BICDL1/MYO1B/ACTN4/KIF5C/NDEL1/FBXW11/DYNC1H1/PDCD6IP	30
BP	GO:0009185	ribonucleoside diphosphate metabolic process	22/1706	112/18800	0.000411482	0.0122479	0.0099423	IGF1/NUDT9/NT5E/RRM1/STAT3/DDIT4/DHTKD1/BAD/PRKAA2/MAGI3/TIGAR/SLC4A4/APP/HK3/INSR/CAD/PFKP/GPI/GIT1/NCOR1/PRKAA1/GUK1	22
BP	GO:0046838	phosphorylated carbohydrate dephosphorylation	7/1706	17/18800	0.000429692	0.0125782	0.0102104	INPP5K/PTEN/SYNJ1/SYNJ2/MTMR2/BPNT1/INPP4B	7
BP	GO:0046855	inositol phosphate dephosphorylation	7/1706	17/18800	0.000429692	0.0125782	0.0102104	INPP5K/PTEN/SYNJ1/SYNJ2/MTMR2/BPNT1/INPP4B	7
BP	GO:0030217	T cell differentiation	41/1706	263/18800	0.000430713	0.0125782	0.0102104	RORA/BCL6/SEMA4A/GBA/STAT6/CLEC4E/VAV1/ITK/TNFSF8/LOXL3/CD3E/CD3G/PTPRC/STAT3/IL7R/DNAJA3/ATP7A/PTPN22/ARMC5/IL4R/BAD/NKAP/LEPR/CDK6/NCAPH2/FOXO3/ZBTB1/TSC1/SOS1/ABL1/IL2RA/ADA/RIPK2/CHD7/SPI1/SOX13/PIK3CD/XBP1/FOXJ1/STAT5B/JAG2	41
BP	GO:0016032	viral process	59/1706	418/18800	0.000431202	0.0125782	0.0102104	CCNT1/SP1/ITGB6/TMPRSS2/KPNA6/F11R/ICAM1/FUT8/ITCH/ISG15/DHX9/INPP5K/KPNA2/ITGA2/ZNF502/CCR5/TAF11/VAPA/LARP7/CAV2/MPHOSPH8/NUP153/CHMP1B/EIF3B/IDE/SLC20A2/RSF1/GSK3B/MID2/USF1/MDFIC/ITGA5/HCFC2/CHD1/SMARCA4/INSR/CXADR/TRIM14/GSN/PARP16/TYRO3/KPNA3/USP6NL/NRP1/ZNFX1/WWP1/PABPC1/UVRAG/DDX6/RAB29/XPR1/SCARB1/MGAT5/CCNT2/ST6GALNAC2/ITGB3/FURIN/EGFR/PDCD6IP	59
BP	GO:0051017	actin filament bundle assembly	28/1706	158/18800	0.000439429	0.0127544	0.0103535	F11R/BBS4/INPP5K/ROCK1/MET/NEDD9/SPIRE1/ARHGAP28/CORO1B/WAS/PAK2/PAWR/HSP90B1/TGFBR1/MICAL1/ACTN1/CGNL1/TPM1/TSC1/ASAP3/ABL1/NRP1/FAM171A1/RDX/MYO1B/BAIAP2/TNFAIP1/PIK3R1	28
BP	GO:0032784	regulation of DNA-templated transcription, elongation	14/1706	57/18800	0.00044679	0.0127874	0.0103803	CCNT1/CCAR2/SUPT6H/LARP7/ERCC6/ZNF326/GTF2F1/HMGN1/SCAF8/NELFCD/CDC73/HNRNPU/CCNT2/EAPP	14
BP	GO:0044380	protein localization to cytoskeleton	14/1706	57/18800	0.00044679	0.0127874	0.0103803	GOLGB1/BBS4/CRIPT/C2CD3/HOOK3/GSK3B/MID2/SNX10/MAPRE1/NUMA1/HNRNPU/CEP350/PPP1R9B/MAP1A	14
BP	GO:0061318	renal filtration cell differentiation	8/1706	22/18800	0.00045255	0.0127874	0.0103803	ADIPOQ/MYO1E/EXT1/EDNRA/NOTCH2/CD24/JAG1/IQGAP1	8
BP	GO:0072112	glomerular visceral epithelial cell differentiation	8/1706	22/18800	0.00045255	0.0127874	0.0103803	ADIPOQ/MYO1E/EXT1/EDNRA/NOTCH2/CD24/JAG1/IQGAP1	8
BP	GO:0032872	regulation of stress-activated MAPK cascade	33/1706	198/18800	0.000456892	0.0127874	0.0103803	SEMA3A/ITCH/HIPK3/PTPN22/RIPK1/PHLPP1/TAOK2/XIAP/MAGI3/MDFIC/DUSP16/RELL1/APP/MAP2K2/TPD52L1/MAP3K4/MAP2K1/F2RL1/MAPKBP1/TNFSF11/RIPK2/RB1CC1/SPI1/TGFB2/TRAF5/MARVELD3/SPHK1/TAOK1/MINK1/NCOR1/ZNF622/TRAF3/EGFR	33
BP	GO:0007219	Notch signaling pathway	31/1706	182/18800	0.000457214	0.0127874	0.0103803	BCL6/STAT3/HIF1AN/CHAC1/TIMP4/SUSD5/NOTCH4/GMDS/MIB1/NKAP/NOTCH2/NOS3/CDK6/SREBF2/BMP2K/APP/NOTCH3/SEL1L/ADAM10/APH1B/JAG1/IL2RA/YTHDF2/MAML2/TGFB2/SPEN/DTX1/CEBPA/SOX9/JAG2/FOXA1	31
BP	GO:0016050	vesicle organization	46/1706	306/18800	0.000457376	0.0127874	0.0103803	CREB1/STX12/VAV3/SAMD9/TBPL1/RAB11A/PIP4K2A/ARFGEF2/RNF26/GOSR2/VAPA/STX4/PI4K2A/VAMP7/CAV2/YIPF4/AP1G1/BLOC1S5/CHMP1B/HPS1/HOOK3/LYST/HOOK1/FNBP1L/VPS8/SNX10/SYNJ1/YIPF5/DNAJC13/F2R/SPG11/TMED10/SEC16A/TBC1D4/VPS36/SYT13/UVRAG/RAB29/ALS2/STX2/SPHK1/PIP4K2B/NKD2/SEC23A/STXBP6/PDCD6IP	46
BP	GO:0061136	regulation of proteasomal protein catabolic process	32/1706	190/18800	0.000458102	0.0127874	0.0103803	PSMD14/GBA/TMTC3/CCAR2/ALAD/RNF217/UFL1/PSMC6/SOCS4/UCHL5/RNF40/CDK2/HERPUD1/GCLC/RYBP/BAG6/GSK3B/MTM1/PRICKLE1/MDM2/USP5/KEAP1/STYX/ARIH1/XPO1/RNF19A/EIF3H/CHFR/CEBPA/SIRT2/NKD2/MAP1A	32
BP	GO:0018105	peptidyl-serine phosphorylation	47/1706	315/18800	0.000472742	0.0131332	0.010661	ATR/CREBL2/PDGFB/ANGPT1/HIPK3/INPP5K/ROCK1/PTEN/TNKS/DDIT4/RPS6KA3/CDK2/PAQR3/PRKCH/PRKCB/GPD1L/MAPK14/RIPK1/RET/GSK3B/PRKAA2/DOCK7/PAK2/PIK3CA/DGKQ/APP/NSD1/FNIP1/MKNK2/NCK1/MAP2K2/TGFBR1/PLCL2/LATS1/RPS6KA5/PRKCE/RPS6KA1/DCLK1/CSNK2A1/RIPK2/CSNK2A2/RPTOR/GGNBP2/TLK1/ERN1/PRKAA1/EGFR	47
BP	GO:0050657	nucleic acid transport	28/1706	159/18800	0.000488091	0.0134317	0.0109033	NUP205/HNRNPA1/POLDIP3/NUP43/UPF2/DHX9/SUPT6H/TNKS/NPM1/NUP153/THOC2/NDC1/SMG5/SLBP/TSC1/LRPPRC/XPO1/NUP214/AGFG1/CKAP5/NUP98/SIDT2/AHCTF1/DDX19A/NUP93/KIF5C/SMG6/SETD2	28
BP	GO:0050658	RNA transport	28/1706	159/18800	0.000488091	0.0134317	0.0109033	NUP205/HNRNPA1/POLDIP3/NUP43/UPF2/DHX9/SUPT6H/TNKS/NPM1/NUP153/THOC2/NDC1/SMG5/SLBP/TSC1/LRPPRC/XPO1/NUP214/AGFG1/CKAP5/NUP98/SIDT2/AHCTF1/DDX19A/NUP93/KIF5C/SMG6/SETD2	28
BP	GO:0046839	phospholipid dephosphorylation	12/1706	45/18800	0.000505393	0.0138426	0.0112368	SGPP1/INPP5K/PTEN/MTMR1/MTM1/SYNJ1/SYNJ2/SGPP2/MTMR2/INPP4B/PLPP1/MTMR10	12
BP	GO:0045773	positive regulation of axon extension	11/1706	39/18800	0.000510043	0.0139046	0.0112872	RAB11A/GOLGA4/ZFYVE27/BMPR2/CXCL12/NRP1/FN1/NDEL1/TRPV2/SEMA5A/CYFIP1	11
BP	GO:0007044	cell-substrate junction assembly	19/1706	92/18800	0.000519877	0.0141068	0.0114513	POLDIP2/ITGA2/ROCK1/PTEN/SLK/TAOK2/ITGA5/EFNA5/TLN1/ACTN1/THBS1/GREM1/TSC1/LIMS1/ABL1/NRP1/COL16A1/PLEC/FN1	19
BP	GO:0010507	negative regulation of autophagy	18/1706	85/18800	0.000526297	0.0141299	0.01147	RUBCN/POLDIP2/STAT3/PTPN22/MET/IL10RA/EHMT2/MTM1/LEPR/MCL1/PIK3CA/TIGAR/TAB2/HERC1/TSC1/SIRT2/USP36/WDR6	18
BP	GO:0071229	cellular response to acid chemical	18/1706	85/18800	0.000526297	0.0141299	0.01147	COL5A2/COL3A1/COL1A2/UBR1/PDGFC/MMP2/ATP7A/GCLC/GCLM/PIK3CA/DNMT3A/SESN2/COL16A1/PLEC/XBP1/BAIAP2/RPTOR/EGFR	18
BP	GO:0022613	ribonucleoprotein complex biogenesis	62/1706	448/18800	0.000528423	0.0141299	0.01147	EIF2A/ATR/NIFK/SF3B1/FASTKD2/WDR3/DDX56/UTP20/SDAD1/DDX49/WDR36/FCF1/SNRPG/DDX27/RRP8/METTL18/EXOSC10/DHX9/ABCE1/DHX37/POP5/NUDT21/SNRPD2/TSR1/UTP18/RIOK1/PTEN/NOLC1/BMS1/LAS1L/RPL6/MDN1/NPM1/ABT1/MTERF4/RSL1D1/SF1/EIF4B/SCAF11/STRAP/WBP11/DDX17/PSIP1/TSC1/SNRNP200/XPO1/SETX/YTHDF2/XRN2/CHD7/CDC73/GLUL/NOC4L/UTP4/FBL/PIH1D1/USP36/COIL/MYBBP1A/ZNF622/IMP3/EIF5	62
BP	GO:0016052	carbohydrate catabolic process	27/1706	152/18800	0.000530415	0.0141299	0.01147	MANBA/IGF1/FUT8/STAT3/GAA/NEU1/DDIT4/DHTKD1/ENOSF1/BAD/LRP5/PPP1CA/PRKAA2/DERA/TIGAR/NAGA/SLC4A4/APP/HK3/INSR/PFKP/RB1CC1/GPI/GPD2/GIT1/NCOR1/PRKAA1	27
BP	GO:0072310	glomerular epithelial cell development	6/1706	13/18800	0.000541961	0.0143718	0.0116664	ADIPOQ/MYO1E/NOTCH2/JAG1/FOXJ1/IQGAP1	6
BP	GO:0006338	chromatin remodeling	41/1706	266/18800	0.000545072	0.0143889	0.0116803	VPS72/ANP32E/ACTR6/TSPYL1/SHPRH/CHRAC1/UCHL5/SUPT6H/SPTY2D1/ASF1B/EZH1/NPM1/DAXX/HMGA1/INO80E/KAT6A/KAT6B/MTA2/NAP1L4/RSF1/NFRKB/SMARCA1/MIER1/ARID2/HCFC2/KDM5A/TADA2B/CHD1/SMARCA4/TSPYL4/ZBTB1/INO80/RB1/CHD7/SMARCA5/PIH1D1/SOX9/YY1/BAZ1A/FOXA1/SETD2	41
BP	GO:0044270	cellular nitrogen compound catabolic process	62/1706	449/18800	0.000560175	0.0147052	0.0119371	FTO/FASTKD1/FASTKD2/PUM1/PDE4B/SND1/NUDT4/METTL14/TET2/NUDT9/DDX49/NT5E/UPF2/EIF3E/EXOSC10/DFFB/DHX9/DCP1A/ROCK1/ENTPD1/PDE5A/CNOT8/NPM1/EXOG/MAPK14/GIGYF2/TET1/RNASEH2C/NUDT8/SMG5/DERA/DCP1B/TNRC6B/GRSF1/CIRBP/CNOT6/SYNCRIP/ZC3H14/TET3/LRPPRC/PUM2/NBAS/YTHDF2/XRN2/LARP4B/ADA/PABPC1/SIDT2/ZPR1/ACADL/HNRNPU/ANGEL2/TRAF5/EDC4/SMG6/ELAC2/NT5C3B/CNP/ERN1/DDX5/PAIP1/DICER1	62
BP	GO:0043543	protein acylation	40/1706	258/18800	0.000562096	0.0147052	0.0119371	MSL2/VPS72/ING4/NMT1/ZDHHC4/BAG6/BRPF3/ESCO1/AUTS2/CREBBP/TAF5/KAT6A/KAT6B/GSK3B/MSL3/ZDHHC9/PRKAA2/PAXIP1/DIP2B/CLOCK/TADA2B/JADE2/NAA35/RPS6KA5/NAA30/EPC1/NCOA3/TAF2/PHF20L1/SPI1/GLUL/BRD7/SPHK2/PIH1D1/SPHK1/NAT9/TAOK1/FLCN/PRKAA1/SIN3A	40
BP	GO:1903649	regulation of cytoplasmic transport	9/1706	28/18800	0.000572588	0.0149129	0.0121056	ARFIP1/RAB21/MAP2K2/DNAJC13/MAP2K1/ATP9A/RDX/MTMR2/RAB29	9
BP	GO:0044409	entry into host	27/1706	153/18800	0.000589503	0.0152211	0.0123558	ITGB6/TMPRSS2/F11R/ICAM1/ITCH/ITGA2/CCR5/CAV2/NUP153/IDE/SLC20A2/MID2/ITGA5/INSR/CXADR/TRIM14/GSN/TYRO3/KPNA3/NRP1/WWP1/UVRAG/CBL/XPR1/SCARB1/ITGB3/EGFR	27
BP	GO:0038093	Fc receptor signaling pathway	13/1706	52/18800	0.000589641	0.0152211	0.0123558	VAV3/CLEC4E/VAV1/PTPRC/BTK/SOS1/PRKCE/ABL1/VAV2/FGR/HCK/PLCG1/APPL1	13
BP	GO:0009132	nucleoside diphosphate metabolic process	24/1706	130/18800	0.000597027	0.0153362	0.0124493	IGF1/NUDT9/NT5E/RRM1/STAT3/ENTPD1/DDIT4/DHTKD1/BAD/PRKAA2/MAGI3/TIGAR/SLC4A4/APP/HK3/INSR/CAD/CMPK2/PFKP/GPI/GIT1/NCOR1/PRKAA1/GUK1	24
BP	GO:0070302	regulation of stress-activated protein kinase signaling cascade	33/1706	201/18800	0.000600728	0.0153362	0.0124493	SEMA3A/ITCH/HIPK3/PTPN22/RIPK1/PHLPP1/TAOK2/XIAP/MAGI3/MDFIC/DUSP16/RELL1/APP/MAP2K2/TPD52L1/MAP3K4/MAP2K1/F2RL1/MAPKBP1/TNFSF11/RIPK2/RB1CC1/SPI1/TGFB2/TRAF5/MARVELD3/SPHK1/TAOK1/MINK1/NCOR1/ZNF622/TRAF3/EGFR	33
BP	GO:0033045	regulation of sister chromatid segregation	16/1706	72/18800	0.00060347	0.0153362	0.0124493	CDC23/IK/ZWILCH/BUB1B/NSMCE2/ZW10/ANAPC7/ZNF207/CENPF/CDC16/RB1/RAD21/NUMA1/HNRNPU/CHFR/CDC27	16
BP	GO:0052126	movement in host environment	30/1706	177/18800	0.000609201	0.0153362	0.0124493	ITGB6/TMPRSS2/F11R/ICAM1/ITCH/ITGA2/ZNF502/CCR5/VAPA/CAV2/NUP153/CHMP1B/IDE/SLC20A2/MID2/ITGA5/INSR/CXADR/TRIM14/GSN/TYRO3/KPNA3/NRP1/WWP1/UVRAG/CBL/XPR1/SCARB1/ITGB3/EGFR	30
BP	GO:0002312	B cell activation involved in immune response	18/1706	86/18800	0.000610093	0.0153362	0.0124493	BCL6/DOCK10/STAT6/MSH2/PTPRC/SUPT6H/KMT5B/NOTCH2/PAXIP1/NDFIP1/PLCL2/ABL1/ADA/SPI1/POU2AF1/XBP1/KMT5C/TP53BP1	18
BP	GO:0033627	cell adhesion mediated by integrin	18/1706	86/18800	0.000610093	0.0153362	0.0124493	ITGB6/ITGB8/ICAM1/EXT1/CD3E/ITGA2/ITGA4/RET/EFNA1/ITGA5/FBN1/COL16A1/ADA/TGFB2/PTPN11/CRK/ITGB3/ITGA9	18
BP	GO:0048844	artery morphogenesis	17/1706	79/18800	0.000612502	0.0153362	0.0124493	COL3A1/GJA5/EDNRA/ADAMTS9/BMPR2/NPRL3/ARID2/NOTCH3/HPGD/TGFBR1/ENG/JAG1/NRP1/CHD7/TGFB2/PRRX1/LRP2	17
BP	GO:0032007	negative regulation of TOR signaling	12/1706	46/18800	0.000627994	0.0156302	0.0126879	UBR1/NPRL2/DDIT4/TBC1D7/NPRL3/MTM1/PRKAA2/FNIP1/TSC1/SESN2/FLCN/PRKAA1	12
BP	GO:0007346	regulation of mitotic cell cycle	65/1706	478/18800	0.000631179	0.0156302	0.0126879	BTG3/BCL6/IGF1/PDGFB/CDC23/IK/RAB11A/ZWILCH/BUB1B/NUSAP1/MSH2/NSMCE2/ZW10/RRM1/ANAPC7/RAD51C/ZNF207/POLDIP2/PTEN/ECD/CAV2/CDK2/ANKRD17/TGFA/CENPF/PPP1R10/CDKN1A/TAOK2/GIGYF2/LRP5/CDC16/CDC14A/PBX1/MDM2/FBXO7/LSM11/APP/INSR/HECA/INO80/ABL1/RB1/RBL1/RAD21/USP47/RDX/CDC73/HNRNPU/ANGEL2/PTPN11/CHFR/BRD7/SIRT2/RPTOR/SPHK1/TAOK1/PPP1R9B/STAT5B/CDC27/ERCC3/IQGAP1/SIN3A/FOXA1/EGFR/APPL1	65
BP	GO:0061387	regulation of extent of cell growth	21/1706	108/18800	0.000633991	0.0156302	0.0126879	SEMA4A/SEMA3A/SEMA3C/RAB11A/GOLGA4/ZFYVE27/BMPR2/CXCL12/GSK3B/RAB21/DIP2B/EFNA5/DNM2/ABL1/NRP1/FN1/NDEL1/TRPV2/SEMA5A/SIN3A/CYFIP1	21
BP	GO:0001704	formation of primary germ layer	23/1706	123/18800	0.000638649	0.0156302	0.0126879	COL8A1/COL5A2/COL11A1/LAMB1/GJA1/MMP2/ITGA2/DUSP2/ITGA4/BMPR2/SMAD2/LAMA3/ARMC5/DUSP4/ITGA5/COL12A1/COL5A1/FN1/CDC73/MMP15/GPI/ITGB3/SETD2	23
BP	GO:0001952	regulation of cell-matrix adhesion	23/1706	123/18800	0.000638649	0.0156302	0.0126879	BCL6/CD3E/CDH13/POLDIP2/ROCK1/PTEN/SLK/UTRN/DDR1/EMP2/GSK3B/CDK6/EFNA5/THBS1/GREM1/TSC1/LIMS1/ABL1/JAG1/NRP1/COL16A1/MINK1/PIK3R1	23
BP	GO:0046718	viral entry into host cell	26/1706	146/18800	0.00064032	0.0156302	0.0126879	ITGB6/TMPRSS2/F11R/ICAM1/ITCH/ITGA2/CCR5/CAV2/NUP153/IDE/SLC20A2/MID2/ITGA5/INSR/CXADR/TRIM14/GSN/TYRO3/KPNA3/NRP1/WWP1/UVRAG/XPR1/SCARB1/ITGB3/EGFR	26
BP	GO:0045945	positive regulation of transcription by RNA polymerase III	7/1706	18/18800	0.000648296	0.0156755	0.0127247	SF3B1/ICE2/ERCC6/SMARCA5/CEBPA/RPTOR/MYBBP1A	7
BP	GO:1905820	positive regulation of chromosome separation	7/1706	18/18800	0.000648296	0.0156755	0.0127247	CDC23/NSMCE2/ANAPC7/CDC16/RB1/NUMA1/CDC27	7
BP	GO:0051785	positive regulation of nuclear division	14/1706	59/18800	0.000650235	0.0156755	0.0127247	IGF1/PDGFB/CDC23/NUSAP1/NSMCE2/ANAPC7/TGFA/LRP5/CDC16/INSR/RB1/SIRT2/SPHK1/CDC27	14
BP	GO:0050770	regulation of axonogenesis	27/1706	154/18800	0.000654278	0.0157081	0.0127511	SEMA4A/SEMA3A/SEMA3C/RAB11A/GOLGA4/PTEN/ZFYVE27/PLXNC1/BMPR2/PLXNA1/CXCL12/RET/GSK3B/EFNA1/PAK2/DIP2B/EFNA5/KIF13B/UST/MAP2K1/NIN/NRP1/FN1/NDEL1/TRPV2/SEMA5A/CYFIP1	27
BP	GO:0046488	phosphatidylinositol metabolic process	28/1706	162/18800	0.000663659	0.0157502	0.0127853	PGAP1/PIK3R3/PDGFB/SOCS4/PIP4K2A/INPP5K/IP6K1/PTEN/PI4K2A/PIGU/MTMR14/IPMK/MTMR1/MTM1/SYNJ1/PIK3CA/PIK3R2/SYNJ2/PLCG1/UVRAG/MTMR2/BPNT1/PIK3CD/INPP4B/PIGS/PIP4K2B/PIK3R1/MTMR10	28
BP	GO:0061572	actin filament bundle organization	28/1706	162/18800	0.000663659	0.0157502	0.0127853	F11R/BBS4/INPP5K/ROCK1/MET/NEDD9/SPIRE1/ARHGAP28/CORO1B/WAS/PAK2/PAWR/HSP90B1/TGFBR1/MICAL1/ACTN1/CGNL1/TPM1/TSC1/ASAP3/ABL1/NRP1/FAM171A1/RDX/MYO1B/BAIAP2/TNFAIP1/PIK3R1	28
BP	GO:0046700	heterocycle catabolic process	61/1706	443/18800	0.000664133	0.0157502	0.0127853	FTO/FASTKD1/FASTKD2/PUM1/PDE4B/SND1/NUDT4/METTL14/TET2/NUDT9/DDX49/NT5E/UPF2/EIF3E/EXOSC10/DFFB/DHX9/DCP1A/ROCK1/ENTPD1/PDE5A/CNOT8/NPM1/EXOG/MAPK14/GIGYF2/TET1/RNASEH2C/NUDT8/SMG5/DERA/DCP1B/TNRC6B/GRSF1/CIRBP/CNOT6/SYNCRIP/ZC3H14/TET3/LRPPRC/PUM2/NBAS/YTHDF2/XRN2/LARP4B/ADA/PABPC1/SIDT2/ZPR1/HNRNPU/ANGEL2/TRAF5/EDC4/SMG6/ELAC2/NT5C3B/CNP/ERN1/DDX5/PAIP1/DICER1	61
BP	GO:0031098	stress-activated protein kinase signaling cascade	39/1706	252/18800	0.000677758	0.0160083	0.0129948	SEMA3A/IRAK4/ITCH/HIPK3/PTPN22/DAXX/MAPK14/RIPK1/PHLPP1/TAOK2/ERCC6/XIAP/MAGI3/MDFIC/DUSP16/NFKB1/RELL1/APP/MAP2K2/TPD52L1/MAP3K4/MAP2K1/F2RL1/MAPKBP1/MAP4K3/TNFSF11/RIPK2/RB1CC1/SPI1/TGFB2/TRAF5/MARVELD3/SPHK1/TAOK1/MINK1/NCOR1/ZNF622/TRAF3/EGFR	39
BP	GO:0018209	peptidyl-serine modification	49/1706	338/18800	0.000702392	0.0165232	0.0134128	ATR/CREBL2/PDGFB/ANGPT1/HIPK3/PARP1/INPP5K/ROCK1/PTEN/TNKS/DDIT4/RPS6KA3/CDK2/PAQR3/PRKCH/PRKCB/GPD1L/MAPK14/RIPK1/GALNT2/RET/GSK3B/PRKAA2/DOCK7/PAK2/PIK3CA/DGKQ/APP/NSD1/FNIP1/MKNK2/NCK1/MAP2K2/TGFBR1/PLCL2/LATS1/RPS6KA5/PRKCE/RPS6KA1/DCLK1/CSNK2A1/RIPK2/CSNK2A2/RPTOR/GGNBP2/TLK1/ERN1/PRKAA1/EGFR	49
BP	GO:0072698	protein localization to microtubule cytoskeleton	13/1706	53/18800	0.000717256	0.0166656	0.0135284	GOLGB1/BBS4/CRIPT/C2CD3/HOOK3/GSK3B/MID2/SNX10/MAPRE1/NUMA1/HNRNPU/CEP350/MAP1A	13
BP	GO:1903313	positive regulation of mRNA metabolic process	23/1706	124/18800	0.000718049	0.0166656	0.0135284	FTO/PUM1/METTL14/DHX9/NUDT21/DCP1A/ROCK1/RBM3/CNOT8/GIGYF2/DCP1B/TNRC6B/CIRBP/CNOT6/SYNCRIP/YTHDF2/PABPC1/NUP98/CDC73/HNRNPU/PRDX6/NT5C3B/PAIP1	23
BP	GO:0090174	organelle membrane fusion	21/1706	109/18800	0.000719381	0.0166656	0.0135284	STX12/VAV3/SAMD9/PIP4K2A/GOSR2/STX4/VAMP7/CAV2/YIPF4/VPS8/MFN1/YIPF5/SPG11/TBC1D4/SYT13/UVRAG/STX2/SPHK1/PIP4K2B/NKD2/STXBP6	21
BP	GO:0030099	myeloid cell differentiation	55/1706	391/18800	0.000719873	0.0166656	0.0135284	FASN/ITGB6/BCL6/ADIPOQ/TNFAIP6/ACVR2A/CREB1/GBA/ITGB8/TET2/UFL1/ARID4A/PIP4K2A/PARP1/ISG15/EVI2B/MED1/STAT3/SRP54/TLR2/C1QC/MAPK14/RIPK1/SH3PXD2A/KAT6A/NKAP/HMGB3/NOTCH2/PURB/SNX10/CDK6/TOB2/NDFIP1/APP/CD109/FOXO3/F2RL1/ACTN1/FBN1/RB1/TNFSF11/JAG1/SPI1/CDC73/PIK3CD/BATF3/PTPN11/SH2B3/CEBPA/STAT5B/PIK3R1/GPR68/KLF13/IREB2/NBEAL2	55
BP	GO:0034067	protein localization to Golgi apparatus	9/1706	29/18800	0.000764004	0.0176174	0.014301	ARL1/VPS13A/GCC2/ARL5B/PAQR3/PACS1/TMED10/RAB6A/VPS13D	9
BP	GO:0070849	response to epidermal growth factor	12/1706	47/18800	0.000774571	0.0177907	0.0144418	INPP5K/MED1/CFLAR/PLCG1/ZPR1/PTPN11/BAIAP2/SOX9/PPP1R9B/STAT5B/IQGAP1/EGFR	12
BP	GO:0007249	I-kappaB kinase/NF-kappaB signaling	43/1706	288/18800	0.000793425	0.0181523	0.0147353	RORA/ADIPOQ/S100B/IRAK4/GJA1/UFL1/RNF31/CPNE1/ANGPT1/EDNRA/NKIRAS2/ROCK1/VAPA/BTK/ANKRD17/TLR2/PRKCB/RIPK1/MID2/MIER1/ASH1L/FAIM/NDFIP1/SLC44A2/TRIM14/TAB2/F2RL1/F2R/TICAM2/CFLAR/MAPKBP1/PRKCE/SLC20A1/ABL1/TNFSF11/RBCK1/EEF1D/RIPK2/MTDH/BIRC3/TRAF5/SPHK2/TRAF3	43
BP	GO:0032970	regulation of actin filament-based process	55/1706	393/18800	0.000813166	0.0184471	0.0149746	F11R/GJA5/PDE4B/RND1/STC1/BBS4/ARFIP1/INPP5K/ROCK1/MET/ABRACL/DSP/DAAM2/ARHGAP28/TAOK2/CXCL12/CORO1B/WAS/KANK4/NOTCH2/PAK2/PIK3CA/EFNA5/NCK1/TRPM2/KANK1/TGFBR1/RHOBTB2/GSN/LATS1/SNX9/F2RL1/CGNL1/TPM1/FRMD6/ARF6/TSC1/PRKCE/RHOQ/SPTBN1/ASAP3/ABL1/NRP1/HCK/ARFGEF1/RDX/SSH1/TRPM4/BAIAP2/TAOK1/CRK/PIK3R1/SEMA5A/IQGAP1/CYFIP1	55
BP	GO:2001020	regulation of response to DNA damage stimulus	38/1706	246/18800	0.000817276	0.0184471	0.0149746	ATR/VPS72/ING4/CCAR2/BCLAF1/FEM1B/PARP1/DHX9/SLF2/PARG/CRY1/SMCHD1/PPP1R10/SPIRE1/CXCL12/ERCC6/KMT5B/KLHL15/WAS/MCL1/PAXIP1/ARID2/MDM2/TIGAR/PIAS4/SPRED1/ABL1/TPT1/EPC1/UBR5/RNF169/USP47/SMYD2/KMT5C/DDX5/TP53BP1/SETD2/EGFR	38
BP	GO:0048511	rhythmic process	44/1706	297/18800	0.00081781	0.0184471	0.0149746	RORA/SP1/ADIPOQ/TNFAIP6/CREB1/CCAR2/DHX9/MMP2/BHLHE40/PTEN/USP9X/CRY1/MYCBP2/IMPDH2/TIMP4/PHLPP1/CREBBP/PLEKHA1/NR1D2/GSK3B/FZD4/PPP1CA/PRKAA2/NOS3/NAMPT/AHR/KDM5A/CLOCK/TRPM2/FOXO3/TYRO3/SETX/CSNK2A1/LGR4/PGR/TGFB2/HNRNPU/MYBBP1A/NCOR1/STAT5B/DDX5/FBXW11/PRKAA1/SIN3A	44
BP	GO:0097191	extrinsic apoptotic signaling pathway	35/1706	221/18800	0.000818958	0.0184471	0.0149746	ERBB3/IGF1/ICAM1/FEM1B/SGPP1/PTPRC/STX4/PTEN/GCLC/DAXX/RIPK1/ITPRIP/RET/BAD/GSK3B/PPP1CA/GCLM/MCL1/PAK2/NOS3/HTT/FAIM/MKNK2/TGFBR1/FOXO3/CFLAR/THBS1/BIRC6/NRP1/RBCK1/RB1CC1/SPI1/TGFB2/TNFSF12/PIK3R1	35
BP	GO:0006354	DNA-templated transcription, elongation	17/1706	81/18800	0.000827526	0.0185684	0.015073	CCNT1/CCAR2/GTF2F2/SUPT6H/LARP7/ERCC6/ZNF326/GTF2F1/HMGN1/SCAF8/NELFCD/CDC73/HNRNPU/CCNT2/ERCC3/EAPP/SETD2	17
BP	GO:0032386	regulation of intracellular transport	48/1706	332/18800	0.000840157	0.0187796	0.0152445	ADIPOQ/PGAP1/RNF31/GCC2/ANGPT1/YOD1/DHX9/ARFIP1/VPS35/SUPT6H/INPP5K/NMT1/DERL2/NOLC1/EDEM1/NUP153/MAPK14/GSK3B/MDFIC/RAB21/OS9/RANGAP1/SREBF2/ARHGAP8/UBE2D3/YIPF5/MAP2K2/DNAJC13/PIK3R2/MAP2K1/XPO1/NUP214/ATP9A/UBR5/NUMA1/ZPR1/RDX/MTMR2/RAB29/DERL3/PTPN11/CSNK2A2/USP36/NDEL1/PRKAA1/PIK3R1/DYNC1H1/SETD2	48
BP	GO:0030900	forebrain development	53/1706	376/18800	0.000848339	0.0188533	0.0153043	GART/COL3A1/PGAP1/NRP2/CREB1/MFSD2A/SEMA3A/LAMB1/METTL14/BBS4/EXT1/UCHL5/ADGRG1/PTEN/ATP7A/DYNC2H1/EZH1/HOOK3/CXCL12/BAD/GSK3B/DOCK7/CDK6/SLC38A2/KRAS/APP/NOTCH3/AGTPBP1/AKNA/SYNE2/NIN/TYRO3/TSC1/LHX6/DCLK1/NRP1/XRN2/ZNF335/CHD7/SRGAP2/TCTN1/FAT4/CSNK2A2/PHLPP2/LRP2/CRK/NDEL1/PPP1R9B/CNP/SEMA5A/SIN3A/SETD2/EGFR	53
BP	GO:0043547	positive regulation of GTPase activity	41/1706	272/18800	0.000857429	0.0188533	0.0153043	DOCK10/F11R/TBC1D15/RAP1GDS1/VAV1/RAPGEF6/RGS16/ELMOD2/EVI5/CAV2/DOCK8/RGL1/TBC1D7/NEDD9/TBC1D22B/GSK3B/DOCK7/ARHGAP29/CHN2/RANGAP1/SNX9/F2RL1/F2R/GNB5/TSC1/TBC1D8/SOS1/LIMS1/ASAP3/RABGAP1/RAPGEF1/TBC1D4/USP6NL/SRGAP2/ALS2/TBC1D16/FOXJ1/CRK/NDEL1/FLCN/RALGAPA1	41
BP	GO:0009135	purine nucleoside diphosphate metabolic process	20/1706	103/18800	0.000859611	0.0188533	0.0153043	IGF1/NUDT9/NT5E/STAT3/DDIT4/DHTKD1/BAD/PRKAA2/MAGI3/TIGAR/SLC4A4/APP/HK3/INSR/PFKP/GPI/GIT1/NCOR1/PRKAA1/GUK1	20
BP	GO:0009179	purine ribonucleoside diphosphate metabolic process	20/1706	103/18800	0.000859611	0.0188533	0.0153043	IGF1/NUDT9/NT5E/STAT3/DDIT4/DHTKD1/BAD/PRKAA2/MAGI3/TIGAR/SLC4A4/APP/HK3/INSR/PFKP/GPI/GIT1/NCOR1/PRKAA1/GUK1	20
BP	GO:0035335	peptidyl-tyrosine dephosphorylation	20/1706	103/18800	0.000859611	0.0188533	0.0153043	PTPRC/DUSP18/PTEN/PTPN22/DUSP2/MTMR14/DUSP4/PALD1/PTPRF/MTMR1/MTM1/CDC14A/DUSP16/PTPN13/RNGTT/MTMR2/SSH1/PTPN11/PTPN4/PTPRG	20
BP	GO:0060491	regulation of cell projection assembly	32/1706	197/18800	0.00086803	0.0189666	0.0153963	ICAM1/BBS4/DYNC2LI1/ATP7A/TBC1D7/DAAM2/AUTS2/RABEP2/GSK3B/WAS/FNBP1L/PIK3CA/HTT/DNM2/TRPM2/KANK1/TGFBR1/FAM110C/F2RL1/PLEK2/SYNE2/ARF6/RHOQ/ODF2/DZIP1/IFT88/NRP1/RDX/NDEL1/PIK3R1/MYO10/CYFIP1	32
BP	GO:0006999	nuclear pore organization	6/1706	14/18800	0.000875818	0.0189945	0.0154189	NUP205/NUP153/NDC1/NUP98/AHCTF1/NUP93	6
BP	GO:0007171	activation of transmembrane receptor protein tyrosine kinase activity	6/1706	14/18800	0.000875818	0.0189945	0.0154189	ANGPT1/PDGFC/PRLR/DGKQ/EFNA5/GREM1	6
BP	GO:0051648	vesicle localization	31/1706	189/18800	0.000879461	0.0190029	0.0154257	RAB11A/BBS4/MYO1E/MYO5C/TRIP11/PTEN/ITGA4/BLOC1S5/MYO5B/BICDL2/CCDC186/FNBP1L/STARD3NL/SYNJ1/HTT/MYO1F/DNM2/SPG11/TMED10/SEC16A/KIF5B/ATP9A/TRAK2/BICDL1/MYO1B/ACTN4/KIF5C/NDEL1/FBXW11/DYNC1H1/PDCD6IP	31
BP	GO:0046434	organophosphate catabolic process	27/1706	157/18800	0.00088739	0.0190332	0.0154503	PDE4B/PNPLA8/NUDT4/NUDT9/NT5E/PLA2G4A/PLA2G15/INPP5K/PTEN/ENTPD1/PDE5A/GPD1L/ABHD16A/NUDT8/SYNJ1/DERA/PGM2/SYNJ2/GPCPD1/PLCG1/ADA/MTMR2/BPNT1/PRDX6/SCARB1/INPP4B/CNP	27
BP	GO:1903364	positive regulation of cellular protein catabolic process	27/1706	157/18800	0.00088739	0.0190332	0.0154503	GBA/TMTC3/RNF217/PSMC6/SOCS4/VPS35/RNF40/PTEN/HERPUD1/GCLC/BAG6/SMURF1/GSK3B/CTSC/PRICKLE1/MDM2/USP5/KEAP1/AGTPBP1/ARIH1/RNF19A/RDX/CHFR/CEBPA/SIRT2/LRP2/NKD2	27
BP	GO:0007088	regulation of mitotic nuclear division	21/1706	111/18800	0.000920343	0.0196677	0.0159654	IGF1/PDGFB/CDC23/IK/ZWILCH/BUB1B/NUSAP1/NSMCE2/ZW10/ANAPC7/ZNF207/CAV2/TGFA/CENPF/LRP5/CDC16/INSR/RB1/RAD21/SPHK1/CDC27	21
BP	GO:0072594	establishment of protein localization to organelle	59/1706	431/18800	0.000932202	0.0198044	0.0160764	KPNA6/TOMM40L/PEX19/IPO8/GRPEL1/VPS13A/PEX3/RAB11A/RNF31/OXA1L/GCC2/ANGPT1/MFN2/CD68/MED1/STAT3/NMT1/KPNA2/SRP54/MON1A/NOLC1/IL10RA/HERPUD1/EDEM1/NUP153/BAG6/MAPK14/PPP1R10/TRAM2/CDKN1A/MTERF4/SMURF1/CCT6A/NAGPA/MDFIC/PRICKLE1/FBXO7/SREBF2/UBE2D3/PIK3R2/RANBP6/MAN1A1/NUP214/VPS36/KPNA3/SNX16/UBR5/NUP98/ZPR1/VPS13D/CBLB/NUP93/CSNK2A2/PIH1D1/USP36/PRKAA1/PIK3R1/TNPO1/APPL1	59
BP	GO:1903052	positive regulation of proteolysis involved in cellular protein catabolic process	24/1706	134/18800	0.00093353	0.0198044	0.0160764	GBA/TMTC3/RNF217/PSMC6/SOCS4/RNF40/PTEN/HERPUD1/GCLC/BAG6/SMURF1/GSK3B/CTSC/PRICKLE1/MDM2/USP5/KEAP1/AGTPBP1/ARIH1/RNF19A/CHFR/CEBPA/SIRT2/NKD2	24
BP	GO:0030050	vesicle transport along actin filament	7/1706	19/18800	0.00094654	0.019908	0.0161604	MYO1E/MYO5C/MYO5B/FNBP1L/MYO1F/MYO1B/ACTN4	7
BP	GO:0071545	inositol phosphate catabolic process	7/1706	19/18800	0.00094654	0.019908	0.0161604	INPP5K/PTEN/SYNJ1/SYNJ2/MTMR2/BPNT1/INPP4B	7
BP	GO:0035305	negative regulation of dephosphorylation	12/1706	48/18800	0.000948649	0.019908	0.0161604	INPP5K/PPP1R11/ROCK1/GSK3B/BOD1L1/ARPP19/LPIN1/PPP1R26/TGFB2/MGAT5/PPP1R9B/IQGAP1	12
BP	GO:0009755	hormone-mediated signaling pathway	31/1706	190/18800	0.000961612	0.0201077	0.0163226	LGR5/NR2C1/UFL1/PARP1/NR3C2/MED1/PRCP/CRY1/PRLR/DAXX/THRB/NR1D2/ADIPOR2/FKBP4/DDX17/CLOCK/NR3C1/CARM1/SMARCA4/LATS1/KDM3A/UBR5/LGR4/PGR/PTPN11/NCOR1/DDX5/PLPP1/ZNF366/FOXA1/APPL1	31
BP	GO:0071230	cellular response to amino acid stimulus	16/1706	75/18800	0.000967012	0.0201484	0.0163556	COL5A2/COL3A1/COL1A2/UBR1/PDGFC/MMP2/ATP7A/GCLC/GCLM/DNMT3A/SESN2/COL16A1/XBP1/BAIAP2/RPTOR/EGFR	16
BP	GO:0043488	regulation of mRNA stability	27/1706	158/18800	0.000979718	0.0203405	0.0165115	FTO/FASTKD1/FASTKD2/PUM1/METTL14/DHX9/DCP1A/ROCK1/CNOT8/NPM1/MAPK14/GIGYF2/DCP1B/TNRC6B/CIRBP/CNOT6/SYNCRIP/ZC3H14/PUM2/YTHDF2/LARP4B/PABPC1/HNRNPU/ANGEL2/TRAF5/NT5C3B/PAIP1	27
BP	GO:0032786	positive regulation of DNA-templated transcription, elongation	9/1706	30/18800	0.00100444	0.020768	0.0168586	CCNT1/SUPT6H/ERCC6/GTF2F1/HMGN1/SCAF8/CDC73/CCNT2/EAPP	9
BP	GO:0045022	early endosome to late endosome transport	11/1706	42/18800	0.00101099	0.020768	0.0168586	EMP2/HOOK3/HOOK1/RAB21/MAP2K2/DNAJC13/MAP2K1/SNX16/RDX/MTMR2/WDR81	11
BP	GO:0060964	regulation of gene silencing by miRNA	11/1706	42/18800	0.00101099	0.020768	0.0168586	PUM1/DHX9/STAT3/LIMD1/RIPK1/MAP2K2/MAP2K1/PUM2/NCOR1/DDX5/EGFR	11
BP	GO:0051304	chromosome separation	19/1706	97/18800	0.00102598	0.0209011	0.0169666	CDC23/IK/ZWILCH/BUB1B/NSMCE2/ZW10/ANAPC7/ZNF207/FANCM/CENPF/CDC16/NCAPH2/RB1/CSNK2A1/RAD21/NUMA1/CHFR/CSNK2A2/CDC27	19
BP	GO:0006644	phospholipid metabolic process	54/1706	388/18800	0.00102653	0.0209011	0.0169666	PGAP1/FDPS/PIK3R3/MFSD2A/PNPLA8/ETNK1/PDGFB/SOCS4/SGPP1/PIP4K2A/PLA2G4A/PLA2G15/INPP5K/IP6K1/VAPA/PTEN/PI4K2A/PIGU/MTMR14/AGPAT1/ABHD16A/IPMK/SAMD8/MTMR1/MTM1/SLC44A3/SYNJ1/PIK3CA/OSBPL8/DGKQ/SLC44A2/PIK3R2/AGPAT3/SLC44A1/SYNJ2/SERAC1/SPTLC2/LPIN1/GPCPD1/PLCG1/DGKZ/UVRAG/MTMR2/BPNT1/PIK3CD/PRDX6/SCARB1/INPP4B/SPHK2/PIGS/PIP4K2B/PLPP1/PIK3R1/MTMR10	54
BP	GO:0042789	mRNA transcription by RNA polymerase II	10/1706	36/18800	0.00103745	0.0209011	0.0169666	SUPT6H/MED1/STAT3/TAF11/TAF4B/TAF5/THRB/TBP/ZBTB1/TAF2	10
BP	GO:0001954	positive regulation of cell-matrix adhesion	13/1706	55/18800	0.00104284	0.0209011	0.0169666	CD3E/CDH13/POLDIP2/ROCK1/UTRN/EMP2/GSK3B/CDK6/TSC1/LIMS1/ABL1/NRP1/COL16A1	13
BP	GO:0003179	heart valve morphogenesis	13/1706	55/18800	0.00104284	0.0209011	0.0169666	GJA5/ADAMTS9/ROCK1/BMPR2/NOTCH2/EFNA1/NOS3/MDM2/RB1/JAG1/DCHS1/TGFB2/SOX9	13
BP	GO:0003093	regulation of glomerular filtration	5/1706	10/18800	0.00104409	0.0209011	0.0169666	GJA5/PDGFB/EMP2/F2RL1/F2R	5
BP	GO:1905456	regulation of lymphoid progenitor cell differentiation	5/1706	10/18800	0.00104409	0.0209011	0.0169666	NUDT21/FNIP1/ZBTB1/SOS1/FLCN	5
BP	GO:0046777	protein autophosphorylation	35/1706	224/18800	0.00104613	0.0209011	0.0169666	ADIPOQ/ATR/STK17B/PDGFB/TXK/ITK/TRPM7/EIF2S1/PTPRC/PDGFC/SLK/BTK/DDR1/RIPK1/TAOK2/GSK3B/PAK2/TRIM24/MOB1B/MKNK2/MAP2K2/INSR/TYRO3/GREM1/CAD/ENG/ABL1/FGR/HCK/RB1CC1/SIK2/TAOK1/MINK1/ERN1/EGFR	35
BP	GO:0051701	interaction with host	31/1706	191/18800	0.00105039	0.0209145	0.0169775	ITGB6/TMPRSS2/F11R/ICAM1/ITCH/ITGA2/ZNF502/CCR5/VAPA/CAV2/NUP153/CHMP1B/IDE/SLC20A2/THOC2/MID2/ITGA5/INSR/CXADR/TRIM14/GSN/TYRO3/KPNA3/NRP1/WWP1/UVRAG/CBL/XPR1/SCARB1/ITGB3/EGFR	31
BP	GO:0046031	ADP metabolic process	18/1706	90/18800	0.00106997	0.0212319	0.0172352	IGF1/NUDT9/NT5E/STAT3/DDIT4/DHTKD1/BAD/PRKAA2/TIGAR/SLC4A4/APP/HK3/INSR/PFKP/GPI/GIT1/NCOR1/PRKAA1	18
BP	GO:0043491	protein kinase B signaling	34/1706	216/18800	0.00107442	0.021248	0.0172482	PIK3R3/IGF1/CPNE1/ANGPT1/INPP5K/PTEN/MET/PHLPP1/PLEKHA1/RET/MTM1/PIK3CA/OSBPL8/BANK1/INSR/TGFBR1/FAM110C/TYRO3/THBS1/MERTK/ENG/SETX/TNFSF11/SESN2/MTDH/PIK3CD/PHLDA3/SH2B3/SIRT2/SOX9/LRP2/FLCN/SEMA5A/EGFR	34
BP	GO:0034599	cellular response to oxidative stress	42/1706	284/18800	0.00109823	0.0215395	0.0174848	PNPLA8/STAT6/DHFR/ERMP1/FUT8/EIF2S1/TP53INP1/PARP1/EDNRA/MMP2/FBLN5/STX4/BTK/ATP7A/MET/RIPK1/PLEKHA1/GPX7/PRKAA2/MCL1/NOS3/PAWR/FBXO7/KEAP1/TRPM2/NCOA7/FOXO3/GCH1/TPM1/TSC1/ABL1/SETX/SESN2/STX2/SIRT2/SPHK1/ERN1/PRKAA1/ZNF622/SIN3A/GSKIP/EGFR	42
BP	GO:0050673	epithelial cell proliferation	60/1706	443/18800	0.0011032	0.0215395	0.0174848	SP1/COL8A1/ACVR2A/NRP2/LAMB1/WNT2/LGR5/STAT6/IGF1/PDGFB/LOXL2/IFT52/EHF/CDH13/MED1/STAT3/PTEN/ATP7A/CAV2/TGFA/ITGA4/BMPR2/COL8A2/CXCL12/DEAF1/BAD/NOTCH2/CDK6/PURA/TGFBR1/CD109/MAP2K1/AGGF1/MCC/CFLAR/SAV1/THBS1/RPS6KA1/RB1/TNFSF11/NRP1/PLCG1/SGPP2/LGR4/SIDT2/PGR/CDC73/TGFB2/PIK3CD/GLUL/XBP1/SCARB1/MARVELD3/RPTOR/SOX9/TNFSF12/ITGB3/ERN1/SEMA5A/EGFR	60
BP	GO:0002683	negative regulation of immune system process	58/1706	425/18800	0.00110362	0.0215395	0.0174848	CD96/BCL6/ADIPOQ/COL3A1/TNFAIP6/STAT6/HAVCR2/LOXL3/ITCH/ANGPT1/ISG15/PTPRC/CD68/IL7R/BTK/PTPN22/PDE5A/C1QC/MAPK14/TNFRSF21/IL4R/DLG5/CXCL12/HMGB3/AHR/CDK6/PAWR/STAT2/FBXO7/TOB2/BANK1/NDFIP1/PLCL2/FBN1/TYRO3/THBS1/GREM1/MERTK/LRCH1/FGR/IL2RA/YTHDF2/HCK/PLCG1/ADA/SPI1/DGKZ/TGFB2/CBLB/NLRC5/FOXJ1/SOX9/MMP28/CRK/PIK3R1/GPR68/FURIN/APPL1	58
BP	GO:0006906	vesicle fusion	20/1706	105/18800	0.00110393	0.0215395	0.0174848	STX12/VAV3/SAMD9/PIP4K2A/GOSR2/STX4/VAMP7/CAV2/YIPF4/VPS8/YIPF5/SPG11/TBC1D4/SYT13/UVRAG/STX2/SPHK1/PIP4K2B/NKD2/STXBP6	20
BP	GO:0043550	regulation of lipid kinase activity	15/1706	69/18800	0.00112389	0.0218558	0.0177416	RUBCN/VAV3/PIK3R3/PDGFB/SOCS4/PIP4K2A/PIK3R2/VAV2/RB1/FGR/RBL1/DGKZ/WDR81/PIP4K2B/PIK3R1	15
BP	GO:0018394	peptidyl-lysine acetylation	30/1706	184/18800	0.00116402	0.0225611	0.0183141	MSL2/VPS72/ING4/BAG6/BRPF3/ESCO1/AUTS2/CREBBP/TAF5/KAT6A/KAT6B/MSL3/PRKAA2/PAXIP1/DIP2B/CLOCK/TADA2B/JADE2/RPS6KA5/EPC1/NCOA3/TAF2/PHF20L1/SPI1/BRD7/SPHK2/PIH1D1/FLCN/PRKAA1/SIN3A	30
BP	GO:0048638	regulation of developmental growth	47/1706	329/18800	0.0012208	0.0234941	0.0190715	FTO/CREB1/SEMA4A/MFSD2A/SEMA3A/SEMA3C/WNT2/IGF1/RAB11A/BBS4/STAT3/GOLGA4/PTEN/ZFYVE27/BMPR2/TNKS2/MAPK14/CDKN1A/SMURF1/CXCL12/GSK3B/MTM1/PIK3CA/RAB21/DIP2B/EFNA5/APP/DNM2/INSR/TGFBR1/LATS1/SAV1/ITSN2/ABL1/NRP1/ATRN/CHD7/FN1/RASAL1/NDEL1/TRPV2/SPAG9/STAT5B/SEMA5A/SIN3A/CYFIP1/YY1	47
BP	GO:0035304	regulation of protein dephosphorylation	18/1706	91/18800	0.0012228	0.0234941	0.0190715	SLC39A10/GBA/NUAK1/PTPRC/PPP1R11/ROCK1/PPP2R5D/GSK3B/HSP90B1/BOD1L1/HTT/ARPP19/TSC1/RCAN1/SPPL3/ANKLE2/MGAT5/PPP1R9B	18
BP	GO:0002285	lymphocyte activation involved in immune response	32/1706	201/18800	0.00122424	0.0234941	0.0190715	RORA/BCL6/DOCK10/SEMA4A/STAT6/CLEC4E/ICAM1/HAVCR2/LOXL3/MSH2/PTPRC/SUPT6H/STAT3/VAMP7/ATP7A/AP1G1/IL4R/KMT5B/NOTCH2/PAXIP1/NDFIP1/PLCL2/F2RL1/TSC1/ABL1/ADA/RIPK2/SPI1/POU2AF1/XBP1/KMT5C/TP53BP1	32
BP	GO:0010921	regulation of phosphatase activity	17/1706	84/18800	0.0012691	0.0242751	0.0197055	SLC39A10/NUAK1/PTPRC/ITGA2/PPP1R11/ROCK1/GSK3B/HSP90B1/BOD1L1/HTT/TSC1/LPIN1/RCAN1/PPP1R26/TGFB2/MGAT5/PPP1R9B	17
BP	GO:1902099	regulation of metaphase/anaphase transition of cell cycle	14/1706	63/18800	0.00129714	0.0243696	0.0197822	CDC23/IK/ZWILCH/BUB1B/NSMCE2/ZW10/ANAPC7/ZNF207/CENPF/CDC16/RB1/RAD21/CHFR/CDC27	14
BP	GO:0050772	positive regulation of axonogenesis	16/1706	77/18800	0.00130088	0.0243696	0.0197822	RAB11A/GOLGA4/ZFYVE27/PLXNC1/BMPR2/PLXNA1/CXCL12/EFNA5/MAP2K1/NIN/NRP1/FN1/NDEL1/TRPV2/SEMA5A/CYFIP1	16
BP	GO:0034311	diol metabolic process	9/1706	31/18800	0.00130267	0.0243696	0.0197822	GBA/DHFR/SGPP1/SPTLC2/GCH1/SGPP2/SPHK2/SPHK1/PLPP1	9
BP	GO:0034694	response to prostaglandin	9/1706	31/18800	0.00130267	0.0243696	0.0197822	PTGFR/GNG2/PRKAA2/ADCY6/PRKCE/ACACA/PPP1R9B/PRKAA1/YY1	9
BP	GO:0150117	NA	9/1706	31/18800	0.00130267	0.0243696	0.0197822	POLDIP2/ROCK1/ARF6/TSC1/LIMS1/ABL1/NRP1/COL16A1/PIK3R1	9
BP	GO:0033120	positive regulation of RNA splicing	10/1706	37/18800	0.00130754	0.0243696	0.0197822	RBM3/SLC38A2/CIRBP/SETX/NUP98/ZPR1/PRDX6/POLR2A/ERN1/PIK3R1	10
BP	GO:2000758	positive regulation of peptidyl-lysine acetylation	10/1706	37/18800	0.00130754	0.0243696	0.0197822	AUTS2/PRKAA2/PAXIP1/DIP2B/TADA2B/RPS6KA5/BRD7/SPHK2/PIH1D1/PRKAA1	10
BP	GO:2001236	regulation of extrinsic apoptotic signaling pathway	26/1706	153/18800	0.00130847	0.0243696	0.0197822	IGF1/ICAM1/FEM1B/PTPRC/STX4/PTEN/GCLC/RIPK1/ITPRIP/RET/GSK3B/PPP1CA/GCLM/MCL1/PAK2/NOS3/HTT/FAIM/TGFBR1/CFLAR/THBS1/BIRC6/NRP1/RBCK1/RB1CC1/TNFSF12	26
BP	GO:0043200	response to amino acid	21/1706	114/18800	0.00131163	0.0243696	0.0197822	COL5A2/COL3A1/COL1A2/ALAD/UFL1/UBR1/PDGFC/MMP2/ATP7A/GCLC/BAD/GCLM/PIK3CA/DNMT3A/SESN2/COL16A1/XBP1/BAIAP2/RPTOR/PPP1R9B/EGFR	21
BP	GO:0002643	regulation of tolerance induction	7/1706	20/18800	0.001343	0.024502	0.0198897	HAVCR2/ITCH/CD3E/PHLPP1/IL2RA/CBLB/FOXJ1	7
BP	GO:0043555	regulation of translation in response to stress	7/1706	20/18800	0.001343	0.024502	0.0198897	EIF2S1/RPS6KA3/NPM1/PPP1CA/NCK1/RPS6KA1/SESN2	7
BP	GO:0071379	cellular response to prostaglandin stimulus	7/1706	20/18800	0.001343	0.024502	0.0198897	PTGFR/GNG2/PRKAA2/ADCY6/PRKCE/ACACA/PRKAA1	7
BP	GO:0045842	positive regulation of mitotic metaphase/anaphase transition	6/1706	15/18800	0.00134816	0.024502	0.0198897	CDC23/NSMCE2/ANAPC7/CDC16/RB1/CDC27	6
BP	GO:0071380	cellular response to prostaglandin E stimulus	6/1706	15/18800	0.00134816	0.024502	0.0198897	GNG2/PRKAA2/ADCY6/PRKCE/ACACA/PRKAA1	6
BP	GO:1901970	positive regulation of mitotic sister chromatid separation	6/1706	15/18800	0.00134816	0.024502	0.0198897	CDC23/NSMCE2/ANAPC7/CDC16/RB1/CDC27	6
BP	GO:1902036	regulation of hematopoietic stem cell differentiation	6/1706	15/18800	0.00134816	0.024502	0.0198897	N4BP2L2/ITCH/PUS7/CDK6/ABL1/YTHDF2	6
BP	GO:0033673	negative regulation of kinase activity	36/1706	236/18800	0.00138594	0.0251105	0.0203836	RUBCN/ADIPOQ/GBA/SOCS4/PIP4K2A/CDK5RAP1/HIPK3/PTPRC/INPP5K/NPRL2/PTEN/PTPN22/PAQR3/NPM1/PRKAR2A/CDKN1A/YWHAG/LRP5/PAK2/PRKAR2B/FBXO7/DUSP16/SH3BP5/LATS1/SPRED1/ABL1/RB1/PLEC/CBL/HNRNPU/SH2B3/CBLB/CEBPA/GGNBP2/PIP4K2B/GSKIP	36
BP	GO:0033209	tumor necrosis factor-mediated signaling pathway	20/1706	107/18800	0.00140536	0.025289	0.0205286	ADIPOQ/CPNE1/EXT1/NKIRAS2/RIPK1/XIAP/SPPL2B/PIAS4/FOXO3/F2RL1/LIMS1/TNFSF13B/TNFSF11/COMMD7/BIRC3/TRAF5/ACTN4/SPHK1/OTULIN/TRAF3	20
BP	GO:0060759	regulation of response to cytokine stimulus	29/1706	178/18800	0.0014095	0.025289	0.0205286	ADIPOQ/TXK/IL1R1/CPNE1/ANGPT1/ISG15/DHX9/PTPRC/MED1/NKIRAS2/TLR2/AGPAT1/RIPK1/XIAP/STAT2/SPPL2B/PIAS4/CDC37/CD24/F2RL1/TICAM2/YTHDF2/RIPK2/PTPN11/SH2B3/OTUD4/NLRC5/SPHK1/OTULIN	29
BP	GO:0022604	regulation of cell morphogenesis	44/1706	305/18800	0.00141082	0.025289	0.0205286	ARHGAP15/F11R/SEMA4A/MFSD2A/RND1/BRWD3/PLXNC1/LIMD1/PLXNA1/NEDD9/TAOK2/SMURF1/CORO1B/FZD4/STRIP1/CDC42SE1/RAB21/LARP4/SHROOM3/EFNA5/DNM2/KANK1/RHOBTB2/TPM1/RHOQ/LIMS1/ITSN2/ABL1/FGR/NRP1/FAM171A1/HCK/FN1/RDX/RASAL1/SH3D19/ACTN4/FMNL2/BAIAP2/CRK/SPAG9/MYO10/CYFIP1/PARP6	44
BP	GO:0043542	endothelial cell migration	41/1706	279/18800	0.00141314	0.025289	0.0205286	SP1/NRP2/SEMA4A/PIK3R3/PDGFB/LOXL2/STC1/ANGPT1/CDH13/CLEC14A/ADAMTS9/PTEN/PRCP/MET/BMPR2/EMP2/ADGRA2/LGALS8/SVBP/CORO1B/SRPX2/EFNA1/PAXIP1/NOS3/PIK3CA/HDAC7/CARD10/TGFBR1/THBS1/SPRED1/GREM1/ABL1/NRP1/PLCG1/PIK3CD/GLUL/SCARB1/GPI/TNFSF12/ITGB3/SEMA5A	41
BP	GO:0006997	nucleus organization	24/1706	138/18800	0.0014231	0.025373	0.0205967	NUP205/LMNB1/TBPL1/RRP8/NOLC1/SPAST/PRKCB/NUP153/CHMP1B/SF1/NDC1/LEMD3/KDM3A/LPIN1/PLEC/NUMA1/NUP98/ZPR1/AHCTF1/ANKLE2/NUP93/SIRT2/USP36/NDEL1	24
BP	GO:0043487	regulation of RNA stability	28/1706	170/18800	0.00142653	0.025373	0.0205967	FTO/FASTKD1/FASTKD2/PUM1/METTL14/DDX49/DHX9/DCP1A/ROCK1/CNOT8/NPM1/MAPK14/GIGYF2/DCP1B/TNRC6B/CIRBP/CNOT6/SYNCRIP/ZC3H14/PUM2/YTHDF2/LARP4B/PABPC1/HNRNPU/ANGEL2/TRAF5/NT5C3B/PAIP1	28
BP	GO:0019439	aromatic compound catabolic process	62/1706	466/18800	0.00143383	0.0254253	0.0206392	FTO/FASTKD1/FASTKD2/PUM1/PDE4B/SND1/NUDT4/METTL14/TET2/NUDT9/DDX49/NT5E/UPF2/EIF3E/EXOSC10/DFFB/DHX9/DCP1A/ROCK1/ENTPD1/PDE5A/CNOT8/NPM1/EXOG/MAPK14/GIGYF2/TET1/RNASEH2C/NUDT8/SMG5/DERA/DCP1B/TNRC6B/GRSF1/CIRBP/CNOT6/SYNCRIP/ZC3H14/DIO2/TET3/LRPPRC/PUM2/NBAS/YTHDF2/XRN2/LARP4B/ADA/PABPC1/SIDT2/ZPR1/HNRNPU/ANGEL2/TRAF5/EDC4/SMG6/ELAC2/NT5C3B/CNP/ERN1/DDX5/PAIP1/DICER1	62
BP	GO:1902903	regulation of supramolecular fiber organization	52/1706	376/18800	0.00144811	0.0256008	0.0207816	F11R/BBS4/ARFIP1/INPP5K/ROCK1/MET/SPAST/DAAM2/ARHGAP28/ARL3/CXCL12/CORO1B/MID1IP1/WAS/KANK4/PAK2/PIK3CA/FKBP4/APP/NCK1/KANK1/TGFBR1/GSN/LATS1/SNX9/F2RL1/CGNL1/TPM1/NIN/ARF6/TSC1/PRKCE/SPTBN1/ASAP3/ABL1/RB1/NRP1/HCK/MAPRE1/ARFGEF1/CKAP5/NUMA1/RDX/SSH1/CLIP1/BAIAP2/TAOK1/GIT1/PIK3R1/SEMA5A/CYFIP1/MAP1A	52
BP	GO:0030518	intracellular steroid hormone receptor signaling pathway	21/1706	115/18800	0.00147029	0.0259144	0.0210362	UFL1/PARP1/NR3C2/MED1/CRY1/DAXX/FKBP4/DDX17/CLOCK/NR3C1/CARM1/SMARCA4/LATS1/KDM3A/UBR5/PGR/NCOR1/DDX5/PLPP1/ZNF366/FOXA1	21
BP	GO:0120032	regulation of plasma membrane bounded cell projection assembly	31/1706	195/18800	0.00148083	0.0260216	0.0211232	ICAM1/BBS4/DYNC2LI1/ATP7A/TBC1D7/DAAM2/AUTS2/RABEP2/GSK3B/WAS/FNBP1L/PIK3CA/HTT/DNM2/TRPM2/KANK1/TGFBR1/F2RL1/PLEK2/SYNE2/ARF6/RHOQ/ODF2/DZIP1/IFT88/NRP1/RDX/NDEL1/PIK3R1/MYO10/CYFIP1	31
BP	GO:0043122	regulation of I-kappaB kinase/NF-kappaB signaling	38/1706	254/18800	0.00149217	0.0261421	0.0212211	RORA/ADIPOQ/S100B/IRAK4/GJA1/UFL1/RNF31/CPNE1/ANGPT1/NKIRAS2/VAPA/ANKRD17/PRKCB/RIPK1/MID2/MIER1/ASH1L/NDFIP1/SLC44A2/TRIM14/TAB2/F2RL1/F2R/TICAM2/CFLAR/MAPKBP1/PRKCE/SLC20A1/ABL1/TNFSF11/RBCK1/EEF1D/RIPK2/MTDH/BIRC3/TRAF5/SPHK2/TRAF3	38
BP	GO:0008088	axo-dendritic transport	16/1706	78/18800	0.00150128	0.026223	0.0212867	SPAST/BLOC1S5/RAB21/PURA/APP/AGTPBP1/SPG11/KIF5B/HNRNPU/KIF1B/TRAK2/KIF5C/NDEL1/FBXW11/DYNC1H1/MAP1A	16
BP	GO:0001885	endothelial cell development	14/1706	64/18800	0.00152408	0.0264098	0.0214383	FASN/F11R/ICAM1/STC1/EDNRA/PECAM1/ROCK1/MET/NOTCH4/TJP3/F2RL1/CLIC4/RAPGEF1/RDX	14
BP	GO:0000281	mitotic cytokinesis	15/1706	71/18800	0.00152695	0.0264098	0.0214383	SON/BBS4/NUSAP1/ZFYVE26/POLDIP2/ROCK1/SPAST/CHMP1B/ARL3/SNX9/TRIM36/RTKN/SPTBN1/TTC19/PDCD6IP	15
BP	GO:0060147	regulation of posttranscriptional gene silencing	11/1706	44/18800	0.00153035	0.0264098	0.0214383	PUM1/DHX9/STAT3/LIMD1/RIPK1/MAP2K2/MAP2K1/PUM2/NCOR1/DDX5/EGFR	11
BP	GO:1900368	regulation of RNA interference	11/1706	44/18800	0.00153035	0.0264098	0.0214383	PUM1/DHX9/STAT3/LIMD1/RIPK1/MAP2K2/MAP2K1/PUM2/NCOR1/DDX5/EGFR	11
BP	GO:0048732	gland development	58/1706	431/18800	0.00153873	0.0264098	0.0214383	FASN/CREB1/SEMA3A/SEMA3C/WNT2/STAT6/GJA1/FEM1B/UPF2/EXT1/EDNRA/MMP2/MED1/ITGA2/SRP54/PTEN/ATP7A/MET/TGFA/HOXD9/PRLR/PLXNA1/NOTCH4/DDR1/SMAD2/ARMC5/DEAF1/LRP5/IGSF3/NOTCH2/ASH1L/PBX1/PIK3CA/FKBP4/ACO2/INSR/TGFBR1/LATS1/MAP2K1/ZBTB1/CFLAR/ARF6/ABL1/RPS6KA1/TNFSF11/NRP1/ADA/RB1CC1/PGR/TGFB2/XBP1/TFCP2L1/CSNK2A2/CEBPA/SOX9/STAT5B/FOXA1/EGFR	58
BP	GO:0051054	positive regulation of DNA metabolic process	39/1706	263/18800	0.00153914	0.0264098	0.0214383	ATR/VPS72/HNRNPA1/STAT6/PDGFB/MSH2/PARP1/DHX9/PTPRC/SLF2/TNKS/USP9X/CDK2/SMCHD1/TNKS2/PPP1R10/BRPF3/SPIRE1/CCT6A/RFC2/ERCC6/KMT5B/WAS/PAXIP1/ARID2/TIGAR/MAP3K4/INO80/GREM1/LPIN1/EPC1/SMARCA5/OTUD4/CHTF8/KMT5C/TNFAIP1/TP53BP1/BAZ1A/EGFR	39
BP	GO:0003094	glomerular filtration	8/1706	26/18800	0.00159174	0.0271526	0.0220413	GJA5/PDGFB/MYO1E/EDNRA/EMP2/F2RL1/F2R/MCAM	8
BP	GO:0018027	peptidyl-lysine dimethylation	8/1706	26/18800	0.00159174	0.0271526	0.0220413	EHMT2/KMT5B/ASH1L/KDM3A/SMYD2/PIH1D1/KMT5C/SETD2	8
BP	GO:0042594	response to starvation	31/1706	196/18800	0.00160975	0.0273798	0.0222258	EIF2A/GBA/MFSD2A/HNRNPA1/NUAK1/GABARAPL1/EIF2S1/RRP8/NPRL2/BMPR2/EHMT2/CDKN1A/NPRL3/TBL2/PRKAA2/SLC38A2/SREBF2/FNIP1/FOXO3/SESN2/CBL/SIK2/XPR1/GLUL/XBP1/GCN1/RPTOR/MYBBP1A/FLCN/WDR45B/PRKAA1	31
BP	GO:0045191	regulation of isotype switching	10/1706	38/18800	0.00163219	0.0275501	0.022364	BCL6/STAT6/MSH2/PTPRC/SUPT6H/KMT5B/PAXIP1/NDFIP1/KMT5C/TP53BP1	10
BP	GO:0046486	glycerolipid metabolic process	54/1706	396/18800	0.00163369	0.0275501	0.022364	INSIG2/PGAP1/PIK3R3/MFSD2A/PNPLA8/ETNK1/PDGFB/SOCS4/PIP4K2A/PLA2G4A/PLA2G15/INPP5K/IP6K1/APOBR/PTEN/PI4K2A/PIGU/MTMR14/AGPAT1/ABHD16A/IPMK/DDHD2/MTMR1/MTM1/SLC44A3/SYNJ1/PIK3CA/OSBPL8/TBL1XR1/DGKQ/SLC44A2/PIK3R2/AGPAT3/SLC44A1/SYNJ2/SERAC1/SEL1L/LPIN1/GPCPD1/PLCG1/DGAT1/DGKZ/UVRAG/MTMR2/BPNT1/PIK3CD/PRDX6/PTPN11/SCARB1/INPP4B/PIGS/PIP4K2B/PIK3R1/MTMR10	54
BP	GO:0060537	muscle tissue development	55/1706	405/18800	0.00163393	0.0275501	0.022364	COL3A1/CREB1/GJA5/COL11A1/SEMA3C/WNT2/ERBB3/IGF1/GJA1/EDNRA/MED1/ADAMTS9/FLNB/PTEN/CAV2/HOXD9/CENPF/DSP/MAPK14/NPRL3/NR1D2/MTM1/NOTCH2/ARID2/DDX17/PDLIM5/SGCB/CXADR/TGFBR1/CFLAR/TPM1/SAV1/GREM1/TSC1/FOXN2/ENG/RCAN1/RB1/NEBL/GPCPD1/CHD7/PLEC/TGFB2/HNRNPU/ZBTB18/CSRP1/CCNT2/SIRT2/SOX9/LRP2/FLCN/DDX5/PRKAA1/MEF2A/YY1	55
BP	GO:0019751	polyol metabolic process	21/1706	116/18800	0.00164503	0.0276573	0.022451	GBA/NUDT4/DHFR/SGPP1/PLA2G4A/INPP5K/IP6K1/PTEN/IPMK/SYNJ1/SYNJ2/SPTLC2/GCH1/SGPP2/MTMR2/BPNT1/INPP4B/SPHK2/GPD2/SPHK1/PLPP1	21
BP	GO:0046856	phosphatidylinositol dephosphorylation	9/1706	32/18800	0.00166829	0.0279678	0.022703	INPP5K/PTEN/MTMR1/MTM1/SYNJ1/SYNJ2/MTMR2/INPP4B/MTMR10	9
BP	GO:0045216	cell-cell junction organization	32/1706	205/18800	0.00170146	0.0284422	0.0230882	F11R/GJA5/GJA1/EXT1/PECAM1/ROCK1/SVEP1/PRKCH/DSP/DLG5/ARVCF/PAK2/HDAC7/TJP3/CXADR/TLN1/TGFBR1/F2RL1/F2R/ADAM10/TLN2/LIMS1/PARD3/PLEC/CTNND1/DCHS1/RDX/TGFB2/CDH11/MARVELD3/FLCN/PDCD6IP	32
BP	GO:0048872	homeostasis of number of cells	41/1706	282/18800	0.00173468	0.0289146	0.0234717	BCL6/ACVR2A/DOCK10/GBA/PDE4B/UFL1/ARID4A/CRISPLD1/EXT1/ISG15/ADGRG1/MED1/STAT3/IL7R/DNAJA3/MAPK14/GIGYF2/NOS3/CDK6/KRAS/FOXO3/F2R/MERTK/SOS1/ABL1/TNFSF13B/RB1/IL2RA/ADA/SPI1/LGR4/FH/PIK3CD/PTPN11/SH2B3/GPI/SOX9/STAT5B/SLC40A1/KLF13/IREB2	41
BP	GO:0051168	nuclear export	26/1706	156/18800	0.00174228	0.0289586	0.0235073	HNRNPA1/POLDIP3/SDAD1/UPF2/DHX9/ABCE1/SUPT6H/NPM1/NUP153/SMURF1/GSK3B/THOC2/SMG5/DUSP16/RANGAP1/XPO7/STYX/TSC1/XPO1/NUP214/AGFG1/PTPN11/DDX19A/NUP93/SMG6/SETD2	26
BP	GO:0031642	negative regulation of myelination	5/1706	11/18800	0.0017715	0.0292396	0.0237355	PTEN/TNFRSF21/CTSC/LPIN1/MTMR2	5
BP	GO:0033539	fatty acid beta-oxidation using acyl-CoA dehydrogenase	5/1706	11/18800	0.0017715	0.0292396	0.0237355	ETFA/IVD/ACADL/ACADS/ETFB	5
BP	GO:0009408	response to heat	20/1706	109/18800	0.00177423	0.0292396	0.0237355	CXCL10/ATR/HSPA6/DNAJB4/IGF1/ST8SIA1/EIF2S1/TP53INP1/EIF2B1/DNAJA3/GCLC/DAXX/CREBBP/CXCL12/GSK3B/NOS3/PSIP1/TRPM2/THBS1/TRPV2	20
BP	GO:0044784	metaphase/anaphase transition of cell cycle	14/1706	65/18800	0.00178315	0.029304	0.0237877	CDC23/IK/ZWILCH/BUB1B/NSMCE2/ZW10/ANAPC7/ZNF207/CENPF/CDC16/RB1/RAD21/CHFR/CDC27	14
BP	GO:0034976	response to endoplasmic reticulum stress	38/1706	257/18800	0.0018491	0.0297247	0.0241292	HERPUD2/TMTC3/TMEM33/ERMP1/UFL1/PSMC6/JKAMP/EIF2S1/YOD1/DERL2/CHAC1/HERPUD1/EDEM1/BAG6/TBL2/NGLY1/GSK3B/OS9/HSP90B1/NCK1/PIK3R2/RNF183/MAN1A1/PARP16/ERO1A/SEL1L/THBS1/ABL1/SEC16A/TMTC4/UGGT2/SESN2/HYOU1/DERL3/XBP1/ERN1/PIK3R1/QRICH1	38
BP	GO:0006670	sphingosine metabolic process	7/1706	21/18800	0.00185814	0.0297247	0.0241292	GBA/SGPP1/SPTLC2/SGPP2/SPHK2/SPHK1/PLPP1	7
BP	GO:0035020	regulation of Rac protein signal transduction	7/1706	21/18800	0.00185814	0.0297247	0.0241292	KBTBD7/AUTS2/KRAS/DNM2/ARF6/ALS2/CRK	7
BP	GO:0036092	phosphatidylinositol-3-phosphate biosynthetic process	7/1706	21/18800	0.00185814	0.0297247	0.0241292	PIK3R3/SYNJ1/PIK3CA/SYNJ2/UVRAG/PIK3CD/INPP4B	7
BP	GO:0038083	peptidyl-tyrosine autophosphorylation	7/1706	21/18800	0.00185814	0.0297247	0.0241292	TXK/ITK/DDR1/INSR/GREM1/ABL1/EGFR	7
BP	GO:0150105	NA	7/1706	21/18800	0.00185814	0.0297247	0.0241292	F11R/PECAM1/DSP/DLG5/PAK2/TJP3/CGNL1	7
BP	GO:1900543	negative regulation of purine nucleotide metabolic process	7/1706	21/18800	0.00185814	0.0297247	0.0241292	PARP1/STAT3/DDIT4/TIGAR/GIT1/NCOR1/FLCN	7
BP	GO:0006110	regulation of glycolytic process	11/1706	45/18800	0.00186195	0.0297247	0.0241292	IGF1/STAT3/DDIT4/PRKAA2/TIGAR/SLC4A4/APP/INSR/GIT1/NCOR1/PRKAA1	11
BP	GO:0006378	mRNA polyadenylation	11/1706	45/18800	0.00186195	0.0297247	0.0241292	CCNT1/NUDT21/RNF40/CSTF2/GRSF1/APP/SCAF8/ZC3H14/PABPC1/CDC73/PAPOLA	11
BP	GO:0098927	vesicle-mediated transport between endosomal compartments	11/1706	45/18800	0.00186195	0.0297247	0.0241292	EMP2/HOOK3/HOOK1/RAB21/MAP2K2/DNAJC13/MAP2K1/SNX16/RDX/MTMR2/WDR81	11
BP	GO:0061013	regulation of mRNA catabolic process	28/1706	173/18800	0.0018648	0.0297247	0.0241292	FTO/FASTKD1/FASTKD2/PUM1/METTL14/DHX9/DCP1A/ROCK1/CNOT8/NPM1/MAPK14/GIGYF2/DCP1B/TNRC6B/CIRBP/CNOT6/SYNCRIP/ZC3H14/PUM2/NBAS/YTHDF2/LARP4B/PABPC1/HNRNPU/ANGEL2/TRAF5/NT5C3B/PAIP1	28
BP	GO:0040029	regulation of gene expression, epigenetic	24/1706	141/18800	0.00192202	0.0304703	0.0247345	LRIF1/ARID4A/RRP8/EXOSC10/ZNF445/CDK2/MPHOSPH8/EZH1/SMCHD1/PCGF5/TET1/DIRAS3/PIK3CA/ARID1B/DNMT3A/RB1/EPC1/ZNF335/ZNFX1/SPI1/HNRNPU/SIRT2/SPHK2/SIN3A	24
BP	GO:0098727	maintenance of cell number	24/1706	141/18800	0.00192202	0.0304703	0.0247345	VPS72/IGF1/METTL14/LOXL2/MED6/STAT3/SMC3/HOOK3/TET1/LRP5/MED14/MED12/NKAP/FOXO3/SAV1/KDM3A/TPT1/JAG1/NCOA3/SPI1/DDX6/CDC73/PRRX1/SOX9	24
BP	GO:1902101	positive regulation of metaphase/anaphase transition of cell cycle	6/1706	16/18800	0.00199254	0.0314176	0.0255034	CDC23/NSMCE2/ANAPC7/CDC16/RB1/CDC27	6
BP	GO:1902285	semaphorin-plexin signaling pathway involved in neuron projection guidance	6/1706	16/18800	0.00199254	0.0314176	0.0255034	NRP2/SEMA3A/EDNRA/PLXNC1/PLXNA1/NRP1	6
BP	GO:0035196	production of miRNAs involved in gene silencing by miRNA	12/1706	52/18800	0.00200199	0.0314815	0.0255553	PUM1/STAT3/ZC3H7A/RIPK1/SMAD2/MAP2K2/MAP2K1/PUM2/NCOR1/DDX5/DICER1/EGFR	12
BP	GO:0061458	reproductive system development	58/1706	436/18800	0.0020102	0.0315256	0.0255911	TNFAIP6/ACVR2A/UBE2Q1/ITGB8/SEMA3A/WNT2/PDGFB/STC1/GJA1/FEM1B/ARID4A/MSH2/FNDC3A/DHX37/MMP2/ADGRG1/MED1/PTEN/BMPR2/PRLR/MEA1/MAPK14/PLEKHA1/GFRA1/SF1/FZD4/ST14/NOTCH2/ASH1L/NOS3/FKBP4/ADAM19/PCDH12/INSR/RNF38/TGFBR1/FOXO3/MAP3K4/MAP2K1/TYRO3/MERTK/BIRC6/ADA/CHD7/LGR4/CBL/PGR/TGFB2/PTPN11/CEBPA/SOX9/LRP2/GGNBP2/PPP1R9B/STAT5B/FOXA1/SETD2/EGFR	58
BP	GO:0032885	regulation of polysaccharide biosynthetic process	10/1706	39/18800	0.00201914	0.0315808	0.025636	IGF1/PDGFB/CLTC/INPP5K/EPM2AIP1/PPP1R3G/GSK3B/PPP1CA/NFKB1/INSR	10
BP	GO:0018108	peptidyl-tyrosine phosphorylation	51/1706	373/18800	0.00204348	0.0318761	0.0258756	ADIPOQ/ERBB3/IGF1/PDGFB/TXK/ITK/SOCS4/ANGPT1/CD3E/HIPK3/PTPRC/PDGFC/PECAM1/BTK/MET/TGFA/PRLR/DDR1/NEDD9/GFRA1/ERCC6/RET/EFNA1/PAK2/ITGA5/BANK1/DGKQ/EFNA5/APP/MAP2K2/INSR/SH3BP5/CD24/MAP2K1/TYRO3/GREM1/MERTK/PRKCE/ABL1/FGR/NRP1/HCK/RIPK2/CBL/PTPN11/SH2B3/PTPN4/CBLB/GGNBP2/ITGB3/EGFR	51
BP	GO:0008154	actin polymerization or depolymerization	31/1706	199/18800	0.0020564	0.0319922	0.0259699	BBS4/MSRB1/TTC17/DAAM2/SPIRE1/ARHGAP28/CXCL12/WAS/KANK4/PIK3CA/NCK1/KANK1/GSN/MICAL1/LATS1/SNX9/F2RL1/ARF6/PRKCE/SPTBN1/ABL1/HCK/ARFGEF1/RDX/ENAH/SSH1/BAIAP2/WIPF1/PPP1R9B/SEMA5A/CYFIP1	31
BP	GO:0043666	regulation of phosphoprotein phosphatase activity	13/1706	59/18800	0.00206845	0.0320175	0.0259904	SLC39A10/NUAK1/PTPRC/PPP1R11/ROCK1/GSK3B/HSP90B1/BOD1L1/HTT/TSC1/RCAN1/MGAT5/PPP1R9B	13
BP	GO:0001959	regulation of cytokine-mediated signaling pathway	27/1706	166/18800	0.00206901	0.0320175	0.0259904	ADIPOQ/TXK/IL1R1/CPNE1/ANGPT1/ISG15/PTPRC/MED1/NKIRAS2/AGPAT1/RIPK1/XIAP/STAT2/SPPL2B/PIAS4/CDC37/CD24/F2RL1/TICAM2/YTHDF2/RIPK2/PTPN11/SH2B3/OTUD4/NLRC5/SPHK1/OTULIN	27
BP	GO:0046174	polyol catabolic process	8/1706	27/18800	0.00208414	0.0320815	0.0260423	INPP5K/PTEN/SYNJ1/SYNJ2/MTMR2/BPNT1/INPP4B/GPD2	8
BP	GO:0097205	renal filtration	8/1706	27/18800	0.00208414	0.0320815	0.0260423	GJA5/PDGFB/MYO1E/EDNRA/EMP2/F2RL1/F2R/MCAM	8
BP	GO:0002431	Fc receptor mediated stimulatory signaling pathway	9/1706	33/18800	0.0021117	0.0324201	0.0263173	VAV3/VAV1/PTPRC/PRKCE/ABL1/VAV2/FGR/HCK/APPL1	9
BP	GO:0060348	bone development	34/1706	225/18800	0.00217071	0.0332386	0.0269816	INSIG2/ITGB6/COL3A1/IGF1/STC1/GJA1/PIP4K2A/EXT1/MMP16/PTPRC/SLC10A7/PDGFC/MED1/ADAMTS12/TRIP11/BMPR2/MAPK14/LRP5/LEPR/NOTCH2/SNX10/EVC/COL27A1/FBN1/GREM1/ENG/TNFSF11/DCHS1/PTPN11/SH2B3/GLG1/SOX9/GPR68/CHSY1	34
BP	GO:0043631	RNA polyadenylation	11/1706	46/18800	0.00224977	0.0342693	0.0278184	CCNT1/NUDT21/RNF40/CSTF2/GRSF1/APP/SCAF8/ZC3H14/PABPC1/CDC73/PAPOLA	11
BP	GO:0060966	regulation of gene silencing by RNA	11/1706	46/18800	0.00224977	0.0342693	0.0278184	PUM1/DHX9/STAT3/LIMD1/RIPK1/MAP2K2/MAP2K1/PUM2/NCOR1/DDX5/EGFR	11
BP	GO:0006446	regulation of translational initiation	16/1706	81/18800	0.00226428	0.0343112	0.0278524	EIF2S1/EIF3E/NPM1/EIF4G3/EIF1B/EIF3B/EIF4EBP2/PPP1CA/EIF4B/BANK1/NCK1/EIF5B/YTHDF2/EIF3H/PAIP1/EIF5	16
BP	GO:0048144	fibroblast proliferation	16/1706	81/18800	0.00226428	0.0343112	0.0278524	COL3A1/WNT2/IGF1/PDGFB/TP53INP1/DHX9/PDGFC/CDKN1A/CDK6/PAWR/ABL1/FN1/CDC73/MED25/SPHK1/EGFR	16
BP	GO:0050852	T cell receptor signaling pathway	22/1706	127/18800	0.00231433	0.0349788	0.0283943	PDE4B/TXK/ITK/RNF31/PTPRC/EIF2B1/PTPN22/CD247/TNFRSF21/PIK3CA/PAWR/BTNL9/ABL1/RBCK1/PLCG1/ADA/RIPK2/DGKZ/RAB29/PIK3CD/SPPL3/CBLB	22
BP	GO:0006364	rRNA processing	34/1706	226/18800	0.00233789	0.0352435	0.0286092	NIFK/WDR3/DDX56/UTP20/DDX49/WDR36/FCF1/DDX27/RRP8/METTL18/EXOSC10/DHX37/POP5/TSR1/UTP18/RIOK1/NOLC1/BMS1/LAS1L/MDN1/ABT1/MTERF4/RSL1D1/WBP11/DDX17/YTHDF2/XRN2/CHD7/NOC4L/UTP4/FBL/PIH1D1/USP36/IMP3	34
BP	GO:0000271	polysaccharide biosynthetic process	15/1706	74/18800	0.00235332	0.0353846	0.0287237	IGF1/PDGFB/EXT1/CLTC/INPP5K/EPM2AIP1/PPP1R3G/NDST2/CSGALNACT2/GSK3B/PPP1CA/NFKB1/INSR/GBE1/B3GNT2	15
BP	GO:0044262	cellular carbohydrate metabolic process	41/1706	287/18800	0.00241294	0.0359516	0.029184	RORA/ADIPOQ/RPE/IGF1/EXT1/PLA2G4A/INPP5K/STAT3/GAA/PFKFB4/PTEN/DDIT4/CRY1/EPM2AIP1/ENOSF1/PPP1R3G/NDST2/CSGALNACT2/BAD/GSK3B/PPP1CA/LEPR/SYNJ1/TIGAR/DGKQ/PCDH12/HK3/INSR/SYNJ2/GBE1/ARPP19/PRKCE/B3GNT2/SESN2/RB1CC1/MTMR2/BPNT1/INPP4B/GPD2/GIT1/NCOR1	41
BP	GO:0098813	nuclear chromosome segregation	41/1706	287/18800	0.00241294	0.0359516	0.029184	NCAPG/CENPC/CDC23/IK/RAB11A/ZWILCH/BUB1B/NUSAP1/NSMCE2/ZW10/ANAPC7/RAD51C/ZNF207/MIS12/FANCM/SLF2/TNKS/CENPF/EHMT2/BAG6/CHMP1B/ESCO1/SMC3/STAG2/NDC1/CDC16/SMC4/NCAPH2/LATS1/INO80/RB1/RAD21/NCAPD3/NUMA1/HNRNPU/CHFR/SMARCA5/CHTF8/SIRT2/CDC27/DYNC1H1	41
BP	GO:0018212	peptidyl-tyrosine modification	51/1706	376/18800	0.00242049	0.0359516	0.029184	ADIPOQ/ERBB3/IGF1/PDGFB/TXK/ITK/SOCS4/ANGPT1/CD3E/HIPK3/PTPRC/PDGFC/PECAM1/BTK/MET/TGFA/PRLR/DDR1/NEDD9/GFRA1/ERCC6/RET/EFNA1/PAK2/ITGA5/BANK1/DGKQ/EFNA5/APP/MAP2K2/INSR/SH3BP5/CD24/MAP2K1/TYRO3/GREM1/MERTK/PRKCE/ABL1/FGR/NRP1/HCK/RIPK2/CBL/PTPN11/SH2B3/PTPN4/CBLB/GGNBP2/ITGB3/EGFR	51
BP	GO:0030071	regulation of mitotic metaphase/anaphase transition	13/1706	60/18800	0.00242528	0.0359516	0.029184	CDC23/IK/ZWILCH/BUB1B/NSMCE2/ZW10/ANAPC7/ZNF207/CENPF/CDC16/RB1/RAD21/CDC27	13
BP	GO:0061614	pri-miRNA transcription by RNA polymerase II	13/1706	60/18800	0.00242528	0.0359516	0.029184	PDGFB/STAT3/SREBF2/NR3C1/SMARCA4/FOXO3/ZNF512B/SPI1/TEAD1/TGFB2/SOX9/DDX5/YY1	13
BP	GO:0015931	nucleobase-containing compound transport	33/1706	218/18800	0.002428	0.0359516	0.029184	SLC35A5/NUP205/HNRNPA1/POLDIP3/NUP43/UPF2/SLC25A32/DHX9/SUPT6H/SLC35B1/TNKS/SLC28A3/NPM1/NUP153/RIPK1/THOC2/NDC1/SMG5/SLBP/TSC1/LRPPRC/XPO1/NUP214/AGFG1/CKAP5/NUP98/SIDT2/AHCTF1/DDX19A/NUP93/KIF5C/SMG6/SETD2	33
BP	GO:0030866	cortical actin cytoskeleton organization	10/1706	40/18800	0.00247669	0.0364875	0.029619	ROCK1/STRIP1/TLN1/ARF6/RTKN/RHOQ/AKAP11/PLEC/FMNL2/PDCD6IP	10
BP	GO:0035329	hippo signaling	10/1706	40/18800	0.00247669	0.0364875	0.029619	LIMD1/MAPK14/DLG5/MOB1B/LATS1/SAV1/DCHS1/TEAD1/AMOTL1/FAT4	10
BP	GO:0070085	glycosylation	36/1706	244/18800	0.00248789	0.0365601	0.0296779	B3GNT5/GBA/TMEM59/COG5/TMTC3/ST8SIA1/TET2/FUT8/ALG11/ALG5/EXT1/TRIP11/GALNT12/B3GALT4/ALG1/NAGPA/B3GALNT2/GALNT2/TET1/GXYLT1/GALNT7/EXTL3/GCNT1/MAN1A1/TET3/B3GNT2/MAN1C1/TMTC4/UGGT2/COG6/DPY19L4/ARFGEF1/DERL3/MGAT5/FKRP/ST6GALNAC2	36
BP	GO:0045980	negative regulation of nucleotide metabolic process	7/1706	22/18800	0.00251408	0.0368521	0.029915	PARP1/STAT3/DDIT4/TIGAR/GIT1/NCOR1/FLCN	7
BP	GO:0006413	translational initiation	21/1706	120/18800	0.00253144	0.0369774	0.0300167	EIF2A/EIF2S1/EIF3E/ABCE1/EIF2B1/EIF1AX/NPM1/EIF4G3/EIF1B/EIF3B/EIF4EBP2/PPP1CA/EIF4B/BANK1/SLBP/NCK1/EIF5B/YTHDF2/EIF3H/PAIP1/EIF5	21
BP	GO:0062197	NA	46/1706	332/18800	0.00253621	0.0369774	0.0300167	PNPLA8/STAT6/DHFR/ERMP1/SLC12A6/FUT8/EIF2S1/TP53INP1/PARP1/EDNRA/MMP2/FBLN5/STX4/BTK/ATP7A/MET/RIPK1/PLEKHA1/BAD/GPX7/PRKAA2/MCL1/NOS3/PIK3CA/PAWR/FBXO7/KEAP1/TRPM2/NCOA7/FOXO3/GCH1/TPM1/TSC1/ABL1/SETX/SESN2/PLEC/STX2/SIRT2/SPHK1/ERN1/PRKAA1/ZNF622/SIN3A/GSKIP/EGFR	46
BP	GO:0070507	regulation of microtubule cytoskeleton organization	25/1706	152/18800	0.00254164	0.0369774	0.0300167	CLTC/ROCK1/SKA1/MET/SPAST/CHMP1B/ARL3/GSK3B/MID1IP1/PRKAA2/FKBP4/EFNA5/TRIM36/NIN/ABL1/MAPRE1/CKAP5/NUMA1/HNRNPU/CLIP1/TAOK1/GIT1/PRKAA1/DYNC1H1/MAP1A	25
BP	GO:0014065	phosphatidylinositol 3-kinase signaling	24/1706	144/18800	0.00256306	0.0371962	0.0301943	ERBB3/IGF1/PDGFB/ANGPT1/PDGFC/PTEN/PLEKHA1/PIK3CA/PTPN13/INSR/PIK3R2/F2RL1/F2R/TYRO3/FGR/PREX2/CBL/FN1/TGFB2/PIK3CD/SIRT2/SOX9/PIK3R1/EGFR	24
BP	GO:0010720	positive regulation of cell development	42/1706	297/18800	0.0026066	0.0377343	0.0306311	ADIPOQ/F11R/WNT2/UFL1/RAB11A/GOLGA4/ZFYVE27/PLXNC1/PDE5A/PRKCH/TLR2/BMPR2/PLXNA1/NEDD9/CXCL12/RET/BAD/SYNJ1/RAB21/FAIM/EFNA5/DNM2/MAP2K1/NIN/LIMS1/ABL1/TNFSF11/NRP1/ZNF335/FN1/SPEN/SIRT2/BAIAP2/LRP2/CRK/NDEL1/TRPV2/SEMA5A/CYFIP1/GPR68/DICER1/PARP6	42
BP	GO:0016236	macroautophagy	43/1706	306/18800	0.0026348	0.038048	0.0308858	RUBCN/STX12/GBA/GABARAPL1/UFL1/RNF31/ATP6V1B1/PIP4K2A/TP53INP1/YOD1/MFN2/VPS35/POLDIP2/TRAPPC8/MTMR14/EHMT2/CHMP1B/ATG4B/SMURF1/LGALS8/MTM1/PRKAA2/PIK3CA/TIGAR/HTT/CDC37/SPTLC2/TSC1/IFT88/VPS36/SESN2/RIPK2/RB1CC1/UVRAG/VPS13D/ATP6V0A2/PGAM5/USP36/VMP1/WDR81/PIP4K2B/ERN1/WDR45B	43
BP	GO:1905508	protein localization to microtubule organizing center	9/1706	34/18800	0.00264407	0.0380877	0.030918	GOLGB1/BBS4/C2CD3/HOOK3/GSK3B/SNX10/MAPRE1/NUMA1/CEP350	9
BP	GO:0045860	positive regulation of protein kinase activity	53/1706	396/18800	0.00268733	0.0385411	0.031286	CCNT1/ADIPOQ/ERBB3/IGF1/PDGFB/ANGPT1/PTPRC/PDGFC/PDE5A/TGFA/BMPR2/PRLR/DAXX/NEDD9/CDKN1A/TAOK2/EMP2/ERCC6/FZD4/EFNA1/PAK2/PIK3CA/OSBPL8/DAZAP2/CARD10/MOB1B/DGKQ/EFNA5/PRRC1/MAP2K2/INSR/TPD52L1/CD24/TAB2/SNX9/MAP3K4/MAP2K1/PARP16/THBS1/GREM1/ABL1/TNFSF11/TGFB2/CCNYL1/ALS2/CCNT2/PIH1D1/RPTOR/TAOK1/ITGB3/ERN1/IQGAP1/EGFR	53
BP	GO:2000765	regulation of cytoplasmic translation	8/1706	28/18800	0.00268876	0.0385411	0.031286	DHX9/NCK1/SYNCRIP/YTHDF2/PABPC1/HNRNPU/UNK/PAIP1	8
BP	GO:0120163	negative regulation of cold-induced thermogenesis	11/1706	47/18800	0.00270052	0.0386148	0.0313459	ADIPOQ/ARRDC3/IP6K1/NRDC/DOCK7/LAMA4/PLCL2/RB1/LGR4/PGAM5/FLCN	11
BP	GO:0048863	stem cell differentiation	32/1706	211/18800	0.0027159	0.0387397	0.0314472	NRP2/PUM1/SEMA4A/SEMA3A/SEMA3C/UFL1/N4BP2L2/ITCH/EXT1/PTPRC/EDNRA/NUDT21/STAT3/NOLC1/RET/GSK3B/OTUD5/PUS7/CDK6/PRICKLE1/KDM3A/ABL1/JAG1/YTHDF2/NRP1/FN1/TGFB2/HNRNPU/SOX9/SEMA5A/FOXA1/SETD2	32
BP	GO:0061157	mRNA destabilization	17/1706	90/18800	0.00276292	0.0389533	0.0316206	FTO/PUM1/METTL14/DHX9/DCP1A/ROCK1/CNOT8/GIGYF2/DCP1B/TNRC6B/CNOT6/SYNCRIP/YTHDF2/PABPC1/HNRNPU/NT5C3B/PAIP1	17
BP	GO:0051306	mitotic sister chromatid separation	14/1706	68/18800	0.00278812	0.0389533	0.0316206	CDC23/IK/ZWILCH/BUB1B/NSMCE2/ZW10/ANAPC7/ZNF207/CENPF/CDC16/NCAPH2/RB1/RAD21/CDC27	14
BP	GO:0150116	NA	14/1706	68/18800	0.00278812	0.0389533	0.0316206	POLDIP2/ROCK1/PTEN/SLK/EFNA5/ARF6/THBS1/GREM1/TSC1/LIMS1/ABL1/NRP1/COL16A1/PIK3R1	14
BP	GO:0001967	suckling behavior	5/1706	12/18800	0.0028111	0.0389533	0.0316206	UBE2Q1/DERL2/UBR3/APP/GLS	5
BP	GO:0072015	glomerular visceral epithelial cell development	5/1706	12/18800	0.0028111	0.0389533	0.0316206	ADIPOQ/MYO1E/NOTCH2/JAG1/IQGAP1	5
BP	GO:0072537	fibroblast activation	5/1706	12/18800	0.0028111	0.0389533	0.0316206	GCLC/GCLM/AKAP12/RPS6KA1/CYGB	5
BP	GO:0098935	dendritic transport	5/1706	12/18800	0.0028111	0.0389533	0.0316206	PURA/KIF5B/HNRNPU/TRAK2/KIF5C	5
BP	GO:1900152	negative regulation of nuclear-transcribed mRNA catabolic process, deadenylation-dependent decay	5/1706	12/18800	0.0028111	0.0389533	0.0316206	DHX9/SYNCRIP/PABPC1/HNRNPU/PAIP1	5
BP	GO:1901142	insulin metabolic process	5/1706	12/18800	0.0028111	0.0389533	0.0316206	IDE/YIPF5/ERO1A/ERN1/SLC30A5	5
BP	GO:1903800	positive regulation of production of miRNAs involved in gene silencing by miRNA	5/1706	12/18800	0.0028111	0.0389533	0.0316206	RIPK1/MAP2K2/MAP2K1/DDX5/EGFR	5
BP	GO:0065004	protein-DNA complex assembly	31/1706	203/18800	0.00281485	0.0389533	0.0316206	CAND1/CENPC/TSPYL1/SHPRH/PSMC6/CHRAC1/RAD51C/MIS12/UBTF/TAF11/TCF4/SPTY2D1/ASF1B/CENPF/NPM1/BDP1/DAXX/TAF5/KAT6A/KAT6B/NAP1L4/RSF1/SMARCA4/TSPYL4/TBP/RB1/TAF2/SMARCA5/PIH1D1/SOX9/BAZ1A	31
BP	GO:0001101	response to acid chemical	22/1706	129/18800	0.00282879	0.0389533	0.0316206	COL5A2/COL3A1/COL1A2/ALAD/UFL1/UBR1/PDGFC/MMP2/ATP7A/GCLC/BAD/GCLM/PIK3CA/DNMT3A/SESN2/COL16A1/PLEC/XBP1/BAIAP2/RPTOR/PPP1R9B/EGFR	22
BP	GO:0006888	ER to Golgi vesicle-mediated transport	22/1706	129/18800	0.00282879	0.0389533	0.0316206	SEC22A/PGAP1/ZW10/TRAPPC4/TRIP11/TRAPPC8/VAPA/SEC23IP/TRAPPC11/VAMP7/SPAST/YIPF4/COPG2/YIPF5/TICAM2/TMED7/TMED10/TEX261/SEC16A/HYOU1/TRAPPC2L/SEC23A	22
BP	GO:2001022	positive regulation of response to DNA damage stimulus	22/1706	129/18800	0.00282879	0.0389533	0.0316206	ATR/VPS72/ING4/CCAR2/BCLAF1/PARP1/DHX9/SLF2/SMCHD1/SPIRE1/ERCC6/KMT5B/WAS/PAXIP1/ARID2/TIGAR/PIAS4/SPRED1/EPC1/KMT5C/DDX5/EGFR	22
BP	GO:0032387	negative regulation of intracellular transport	13/1706	61/18800	0.00283103	0.0389533	0.0316206	ADIPOQ/ANGPT1/YOD1/ARFIP1/VPS35/INPP5K/DERL2/NUP153/MDFIC/OS9/RANGAP1/ARHGAP8/DERL3	13
BP	GO:0007517	muscle organ development	46/1706	334/18800	0.00285337	0.0391683	0.0317952	CXCL10/COL3A1/CREB1/COL11A1/SGCE/WNT2/ERBB3/IGF1/GJA1/LAMA2/EDNRA/MED1/FLNB/CAV2/UTRN/HOXD9/CENPF/SFMBT1/DSP/MAPK14/COL6A3/NR1D2/KMT5B/MTM1/DDX17/SGCB/EVC/TGFBR1/CFLAR/TPM1/FOXN2/ENG/RCAN1/RB1/GPCPD1/CHD7/PLEC/TGFB2/ZBTB18/XBP1/CCNT2/SIRT2/LRP2/DDX5/PRKAA1/MEF2A	46
BP	GO:0032956	regulation of actin cytoskeleton organization	48/1706	352/18800	0.00286568	0.039245	0.0318574	F11R/RND1/BBS4/ARFIP1/INPP5K/ROCK1/MET/DAAM2/ARHGAP28/TAOK2/CXCL12/CORO1B/WAS/KANK4/NOTCH2/PAK2/PIK3CA/EFNA5/NCK1/TRPM2/KANK1/TGFBR1/RHOBTB2/GSN/LATS1/SNX9/F2RL1/CGNL1/TPM1/ARF6/TSC1/PRKCE/RHOQ/SPTBN1/ASAP3/ABL1/NRP1/HCK/ARFGEF1/RDX/SSH1/BAIAP2/TAOK1/CRK/PIK3R1/SEMA5A/IQGAP1/CYFIP1	48
BP	GO:0120162	positive regulation of cold-induced thermogenesis	18/1706	98/18800	0.00290212	0.039651	0.0321869	ELOVL6/ADIPOQ/STAT6/EBF2/GJA1/MFN2/PDGFC/PRLR/IL4R/LEPR/ADIPOR2/DIO2/KDM3A/LPIN1/ACADL/FH/TRPV2/DYNC1H1	18
BP	GO:0010632	regulation of epithelial cell migration	41/1706	290/18800	0.00292139	0.0398211	0.032325	SP1/NRP2/SEMA4A/SEMA3A/PDGFB/STC1/RAB11A/ANGPT1/ITGA2/ADAMTS9/PTEN/PRCP/MET/BMPR2/EMP2/ADGRA2/SVBP/SRPX2/EFNA1/NOS3/HDAC7/CARD10/EPB41L4B/MCC/ARF6/THBS1/SPRED1/PRKCE/ABL1/NRP1/PLCG1/TGFB2/PIK3CD/GLUL/SCARB1/MARVELD3/GPI/SOX9/ITGB3/SEMA5A/PTPRG	41
BP	GO:0032006	regulation of TOR signaling	19/1706	106/18800	0.00300299	0.0407429	0.0330733	GBA/UBR1/NPRL2/DDIT4/TBC1D7/NPRL3/MTM1/PRKAA2/OTUD5/PIK3CA/DGKQ/FNIP1/TSC1/SESN2/SIK3/PIH1D1/RPTOR/FLCN/PRKAA1	19
BP	GO:0060840	artery development	19/1706	106/18800	0.00300299	0.0407429	0.0330733	COL3A1/GJA5/EDNRA/ADAMTS9/BMPR2/AP2B1/NPRL3/ARID2/PRICKLE1/NOTCH3/HPGD/TGFBR1/ENG/JAG1/NRP1/CHD7/TGFB2/PRRX1/LRP2	19
BP	GO:1905314	semi-lunar valve development	10/1706	41/18800	0.00301372	0.0407936	0.0331144	GJA5/ROCK1/BMPR2/NOTCH2/EFNA1/NOS3/RB1/JAG1/TGFB2/SOX9	10
BP	GO:0001678	cellular glucose homeostasis	25/1706	154/18800	0.00304241	0.0410866	0.0333523	KLF7/ICAM1/STX4/GCLC/CCDC186/BAD/LRP5/PRKAA2/GCLM/PIK3CA/EFNA5/HK3/SMARCA4/PIK3R2/FOXO3/PRKCE/SIDT2/XBP1/TRPM4/PIH1D1/ERN1/PRKAA1/PIK3R1/SIN3A/GPR68	25
BP	GO:0009411	response to UV	24/1706	146/18800	0.00308426	0.0415556	0.0337331	ATR/CCAR2/EIF2S1/MSH2/TP53INP1/PARP1/MMP2/ERCC5/NPM1/CDKN1A/CREBBP/ERCC6/USF1/CIRBP/MAP3K4/ZBTB1/INO80/MAP4K3/USP47/PRKAA1/PIK3R1/ERCC3/YY1/EGFR	24
BP	GO:0060284	regulation of cell development	64/1706	500/18800	0.00310517	0.0417042	0.0338537	ADIPOQ/DNAJB11/F11R/SEMA4A/SEMA3A/SEMA3C/WNT2/IGF1/UFL1/RAB11A/GOLGA4/BHLHE40/ROCK1/PTEN/ZFYVE27/PLXNC1/PDE5A/PRKCH/TLR2/BMPR2/PLXNA1/DAAM2/NEDD9/HOOK3/ADGRA2/CXCL12/RET/BAD/GSK3B/DOCK7/NOTCH2/SYNJ1/RAB21/DIP2B/CLOCK/FAIM/EFNA5/DNM2/KANK1/RECK/MAP2K1/FBN1/NIN/LIMS1/ABL1/TNFSF11/YTHDF2/NRP1/ZNF335/CHD7/FN1/SPEN/ACTN4/SIRT2/BAIAP2/LRP2/CRK/NDEL1/TRPV2/SEMA5A/CYFIP1/GPR68/DICER1/PARP6	64
BP	GO:0007266	Rho protein signal transduction	23/1706	138/18800	0.00311119	0.0417042	0.0338537	BCL6/COL3A1/F11R/COL1A2/F2RL2/ARHGEF12/CDH13/ADGRG1/ROCK1/MET/WAS/ARHGAP29/CDC42SE1/KANK1/F2RL1/F2R/RTKN/ABL1/NRP1/KCTD10/TNFAIP1/FLCN/ARHGEF28	23
BP	GO:0090398	cellular senescence	17/1706	91/18800	0.00311674	0.0417042	0.0338537	BCL6/NUAK1/NSMCE2/CDK2/SMC6/MAPK14/CDKN1A/HMGA1/RSL1D1/YPEL3/KAT6A/CDK6/PAWR/MAP2K1/ABL1/RBL1/SPI1	17
BP	GO:0031641	regulation of myelination	11/1706	48/18800	0.00322135	0.0426153	0.0345933	PTEN/TNFRSF21/CTSC/LPIN1/NCMAP/PARD3/ZPR1/MTMR2/SIRT2/CYFIP1/DICER1	11
BP	GO:0035272	exocrine system development	11/1706	48/18800	0.00322135	0.0426153	0.0345933	SEMA3A/SEMA3C/SRP54/PLXNA1/IGSF3/INSR/NRP1/TGFB2/TFCP2L1/SOX9/EGFR	11
BP	GO:0035850	epithelial cell differentiation involved in kidney development	11/1706	48/18800	0.00322135	0.0426153	0.0345933	ADIPOQ/PDGFB/MYO1E/EXT1/EDNRA/NOTCH2/CD24/GREM1/JAG1/FOXJ1/IQGAP1	11
BP	GO:0048146	positive regulation of fibroblast proliferation	11/1706	48/18800	0.00322135	0.0426153	0.0345933	WNT2/IGF1/PDGFB/DHX9/PDGFC/CDKN1A/CDK6/ABL1/FN1/SPHK1/EGFR	11
BP	GO:1901985	positive regulation of protein acetylation	11/1706	48/18800	0.00322135	0.0426153	0.0345933	AUTS2/PRKAA2/PAXIP1/DIP2B/TADA2B/RPS6KA5/BRD7/SPHK2/PIH1D1/TAOK1/PRKAA1	11
BP	GO:0043123	positive regulation of I-kappaB kinase/NF-kappaB signaling	29/1706	188/18800	0.00325396	0.0428806	0.0348086	ADIPOQ/S100B/IRAK4/GJA1/RNF31/VAPA/ANKRD17/PRKCB/RIPK1/MID2/MIER1/NDFIP1/SLC44A2/TRIM14/TAB2/F2RL1/F2R/TICAM2/CFLAR/PRKCE/SLC20A1/ABL1/TNFSF11/RBCK1/EEF1D/RIPK2/MTDH/BIRC3/TRAF5	29
BP	GO:0051170	import into nucleus	26/1706	163/18800	0.0032561	0.0428806	0.0348086	KPNA6/HNRNPA1/IPO8/ANGPT1/MED1/STAT3/KPNA2/NOLC1/NUP153/MAPK14/PPP1R10/CDKN1A/MDFIC/PRICKLE1/PIK3R2/RANBP6/NUP214/KPNA3/UBR5/NUP98/ZPR1/CBLB/NUP93/PIK3R1/TNPO1/APPL1	26
BP	GO:0014706	striated muscle tissue development	36/1706	248/18800	0.00327803	0.0430721	0.0349641	CREB1/GJA5/COL11A1/SEMA3C/WNT2/ERBB3/IGF1/GJA1/EDNRA/MED1/ADAMTS9/PTEN/CENPF/DSP/MAPK14/NPRL3/NOTCH2/ARID2/PDLIM5/SGCB/CXADR/TGFBR1/TPM1/SAV1/GREM1/TSC1/ENG/NEBL/CHD7/PLEC/TGFB2/HNRNPU/SIRT2/LRP2/MEF2A/YY1	36
BP	GO:0007091	metaphase/anaphase transition of mitotic cell cycle	13/1706	62/18800	0.0032905	0.0431389	0.0350183	CDC23/IK/ZWILCH/BUB1B/NSMCE2/ZW10/ANAPC7/ZNF207/CENPF/CDC16/RB1/RAD21/CDC27	13
BP	GO:0043470	regulation of carbohydrate catabolic process	12/1706	55/18800	0.0033027	0.0432016	0.0350692	IGF1/STAT3/DDIT4/PPP1CA/PRKAA2/TIGAR/SLC4A4/APP/INSR/GIT1/NCOR1/PRKAA1	12
BP	GO:0030728	ovulation	7/1706	23/18800	0.00333439	0.0433249	0.0351692	TNFAIP6/MMP2/IL4R/NOS3/HPGD/FOXO3/PGR	7
BP	GO:0034695	response to prostaglandin E	7/1706	23/18800	0.00333439	0.0433249	0.0351692	GNG2/PRKAA2/ADCY6/PRKCE/ACACA/PPP1R9B/PRKAA1	7
BP	GO:0046519	sphingoid metabolic process	7/1706	23/18800	0.00333439	0.0433249	0.0351692	GBA/SGPP1/SPTLC2/SGPP2/SPHK2/SPHK1/PLPP1	7
BP	GO:0016358	dendrite development	34/1706	231/18800	0.00335005	0.0434315	0.0352558	KLF7/DOCK10/MFSD2A/SEMA3A/RTN4IP1/BBS4/CD3E/TRAPPC4/PTEN/TAOK2/DLG5/GSK3B/EFNA1/PAK2/RAB21/PDLIM5/APP/CARM1/TMEFF1/ARF6/ABL1/DCLK1/NRP1/SDC2/PREX2/SRGAP2/BAIAP2/CRK/MINK1/PPP1R9B/MEF2A/CYFIP1/MAP1A/PARP6	34
BP	GO:0019827	stem cell population maintenance	23/1706	139/18800	0.00341571	0.0438768	0.0356173	VPS72/METTL14/LOXL2/MED6/STAT3/SMC3/HOOK3/TET1/LRP5/MED14/MED12/NKAP/FOXO3/SAV1/KDM3A/TPT1/JAG1/NCOA3/SPI1/DDX6/CDC73/PRRX1/SOX9	23
BP	GO:0030970	retrograde protein transport, ER to cytosol	8/1706	29/18800	0.003422	0.0438768	0.0356173	YOD1/DERL2/HERPUD1/EDEM1/OS9/HSP90B1/SEL1L/DERL3	8
BP	GO:0061437	renal system vasculature development	8/1706	29/18800	0.003422	0.0438768	0.0356173	PDGFB/ANGPT1/EDNRA/PECAM1/NOTCH2/NOTCH3/CFLAR/NRP1	8
BP	GO:0061440	kidney vasculature development	8/1706	29/18800	0.003422	0.0438768	0.0356173	PDGFB/ANGPT1/EDNRA/PECAM1/NOTCH2/NOTCH3/CFLAR/NRP1	8
BP	GO:1903513	endoplasmic reticulum to cytosol transport	8/1706	29/18800	0.003422	0.0438768	0.0356173	YOD1/DERL2/HERPUD1/EDEM1/OS9/HSP90B1/SEL1L/DERL3	8
BP	GO:1901989	positive regulation of cell cycle phase transition	21/1706	123/18800	0.00343474	0.0439436	0.0356715	CDC23/RAB11A/NSMCE2/RRM1/ANAPC7/RAD51C/ANKRD17/NPM1/PPP1R10/CDC16/PBX1/MDM2/LSM11/APP/RB1/RDX/CDC73/RPTOR/CDC27/SIN3A/EGFR	21
BP	GO:0034612	response to tumor necrosis factor	36/1706	249/18800	0.00350616	0.0447592	0.0363336	RORA/ADIPOQ/GBA/CPNE1/EXT1/DHX9/INPP5K/NKIRAS2/ADAMTS12/ERBIN/MAPK14/RIPK1/TNFRSF21/XIAP/CD58/NFKB1/SPPL2B/PIAS4/FOXO3/AKAP12/F2RL1/GCH1/ADAM10/THBS1/MAP4K3/LIMS1/TNFSF13B/TNFSF11/COMMD7/BIRC3/TRAF5/CEBPA/ACTN4/SPHK1/OTULIN/TRAF3	36
BP	GO:0009749	response to glucose	29/1706	189/18800	0.003519	0.0447706	0.0363428	ADIPOQ/KLF7/ICAM1/EIF2B1/STX4/GCLC/SMAD2/CCDC186/BAD/LRP5/PRKAA2/GCLM/PIK3CA/EFNA5/SMARCA4/COL6A2/FOXO3/THBS1/PRKCE/SESN2/SIDT2/GLUL/XBP1/TRPM4/PIH1D1/ERN1/PRKAA1/SIN3A/GPR68	29
BP	GO:0009615	response to virus	52/1706	392/18800	0.0035224	0.0447706	0.0363428	CXCL10/ITGB6/ABCF3/PUM1/TTC4/ITGB8/POLR3B/ABCC9/POLR3H/G3BP1/NPC2/ITCH/EXT1/RNF26/ISG15/DHX9/PTPRC/ELMOD2/PRF1/DDIT4/PTPN22/ANKRD17/TLR2/MAPK14/ARMC5/AP1S1/RNF216/LGALS8/CXCL12/LYST/MID2/IFNGR2/CDK6/STAT2/DDX17/NFKB1/HERC5/GTF2F1/F2RL1/PUM2/DCLK1/TPT1/FGR/ZNFX1/POU2AF1/BIRC3/XPR1/BATF3/NLRC5/SIN3A/TRAF3/SETD2	52
BP	GO:0010639	negative regulation of organelle organization	48/1706	356/18800	0.00358431	0.0454584	0.0369012	F11R/HNRNPA1/IGF1/IK/ZWILCH/BBS4/BUB1B/ZW10/PARP1/EXOSC10/ZNF207/INPP5K/NUBP1/TNKS/MET/CENPF/NPM1/GCLC/EHMT2/TBC1D7/TNKS2/ARHGAP28/CORO1B/MID1IP1/MTM1/WAS/KANK4/PAK2/PIK3CA/TIGAR/FKBP4/DNM2/KANK1/GSN/CGNL1/SPTBN1/TBC1D4/MAPRE1/RAD21/ARFGEF1/RDX/HNRNPU/SSH1/SMARCA5/TAOK1/SMG6/FLCN/PIK3R1	48
BP	GO:1901361	organic cyclic compound catabolic process	63/1706	494/18800	0.00362127	0.0458275	0.0372008	FTO/FASTKD1/FASTKD2/PUM1/PDE4B/SND1/NUDT4/METTL14/TET2/NUDT9/DDX49/NT5E/UPF2/EIF3E/EXOSC10/DFFB/DHX9/DCP1A/ROCK1/ENTPD1/PDE5A/CNOT8/NPM1/EXOG/MAPK14/GIGYF2/TET1/RNASEH2C/NUDT8/SMG5/DERA/DCP1B/TNRC6B/GRSF1/CIRBP/CNOT6/SYNCRIP/ZC3H14/DIO2/TET3/LRPPRC/PUM2/NBAS/YTHDF2/XRN2/LARP4B/ADA/PABPC1/SIDT2/ZPR1/HNRNPU/ANGEL2/TRAF5/SCARB1/EDC4/SMG6/ELAC2/NT5C3B/CNP/ERN1/DDX5/PAIP1/DICER1	63
BP	GO:1901992	positive regulation of mitotic cell cycle phase transition	18/1706	100/18800	0.00363837	0.0458601	0.0372273	CDC23/RAB11A/NSMCE2/RRM1/ANAPC7/RAD51C/ANKRD17/CDC16/PBX1/MDM2/LSM11/APP/RB1/RDX/RPTOR/CDC27/SIN3A/EGFR	18
BP	GO:0070897	transcription preinitiation complex assembly	10/1706	42/18800	0.00363957	0.0458601	0.0372273	CAND1/PSMC6/UBTF/TAF11/BDP1/TAF5/SMARCA4/TBP/TAF2/PIH1D1	10
BP	GO:0005976	polysaccharide metabolic process	19/1706	108/18800	0.00372521	0.0467373	0.0379394	IGF1/PDGFB/EXT1/CLTC/INPP5K/GAA/EPM2AIP1/PPP1R3G/NDST2/CSGALNACT2/GSK3B/PPP1CA/LEPR/NFKB1/PCDH12/INSR/GBE1/B3GNT2/RB1CC1	19
BP	GO:2000060	positive regulation of ubiquitin-dependent protein catabolic process	19/1706	108/18800	0.00372521	0.0467373	0.0379394	GBA/RNF217/SOCS4/PTEN/HERPUD1/GCLC/SMURF1/GSK3B/PRICKLE1/MDM2/USP5/KEAP1/AGTPBP1/ARIH1/RNF19A/CHFR/CEBPA/SIRT2/NKD2	19
BP	GO:0006405	RNA export from nucleus	16/1706	85/18800	0.00375947	0.0469652	0.0381243	HNRNPA1/POLDIP3/UPF2/DHX9/SUPT6H/NPM1/NUP153/THOC2/SMG5/TSC1/NUP214/AGFG1/DDX19A/NUP93/SMG6/SETD2	16
BP	GO:0072384	organelle transport along microtubule	16/1706	85/18800	0.00375947	0.0469652	0.0381243	SPAST/BLOC1S5/BICDL2/COPG2/HTT/AGTPBP1/SYNE2/LRPPRC/ARHGAP21/KIF5B/RAB6A/TRAK2/BICDL1/NDEL1/FBXW11/DYNC1H1	16
BP	GO:1901800	positive regulation of proteasomal protein catabolic process	20/1706	116/18800	0.00377387	0.0470059	0.0381574	GBA/TMTC3/RNF217/PSMC6/SOCS4/RNF40/HERPUD1/GCLC/BAG6/GSK3B/PRICKLE1/MDM2/USP5/KEAP1/ARIH1/RNF19A/CHFR/CEBPA/SIRT2/NKD2	20
BP	GO:0071333	cellular response to glucose stimulus	22/1706	132/18800	0.00377885	0.0470059	0.0381574	KLF7/ICAM1/STX4/GCLC/CCDC186/BAD/LRP5/PRKAA2/GCLM/PIK3CA/EFNA5/SMARCA4/FOXO3/PRKCE/SIDT2/XBP1/TRPM4/PIH1D1/ERN1/PRKAA1/SIN3A/GPR68	22
BP	GO:1901990	regulation of mitotic cell cycle phase transition	44/1706	321/18800	0.00379396	0.0470935	0.0382285	CDC23/IK/RAB11A/ZWILCH/BUB1B/NSMCE2/ZW10/RRM1/ANAPC7/RAD51C/ZNF207/PTEN/ECD/CDK2/ANKRD17/CENPF/CDKN1A/TAOK2/GIGYF2/CDC16/CDC14A/PBX1/MDM2/FBXO7/LSM11/APP/INO80/RB1/RBL1/RAD21/USP47/RDX/CDC73/CHFR/BRD7/SIRT2/RPTOR/TAOK1/PPP1R9B/CDC27/ERCC3/SIN3A/EGFR/APPL1	44
BP	GO:0031124	mRNA 3'-end processing	13/1706	63/18800	0.00380878	0.0471771	0.0382963	CCNT1/NUDT21/RNF40/CSTF2/GRSF1/SLBP/LSM11/APP/SCAF8/ZC3H14/PABPC1/CDC73/PAPOLA	13
BP	GO:0000959	mitochondrial RNA metabolic process	11/1706	49/18800	0.00381977	0.047213	0.0383255	TRMT10C/FASTKD1/FASTKD2/CDK5RAP1/TFAM/MTERF4/GRSF1/FOXO3/LRPPRC/ELAC2/PRKAA1	11
BP	GO:0070918	production of small RNA involved in gene silencing by RNA	12/1706	56/18800	0.00386332	0.0476504	0.0386805	PUM1/STAT3/ZC3H7A/RIPK1/SMAD2/MAP2K2/MAP2K1/PUM2/NCOR1/DDX5/DICER1/EGFR	12
BP	GO:0030258	lipid modification	32/1706	216/18800	0.00392023	0.0481411	0.0390789	ADIPOQ/GBA/MFSD2A/SGPP1/INPP5K/ETFA/PTEN/MAPK14/MTMR1/MTM1/ABCD3/SYNJ1/ADIPOR2/DGKQ/ILVBL/SYNJ2/IVD/SESN2/SGPP2/DGKZ/MTMR2/ACADL/ACADS/INPP4B/SPHK2/ETFB/CYGB/SPHK1/SOX9/PLPP1/PRKAA1/MTMR10	32
BP	GO:0097284	hepatocyte apoptotic process	6/1706	18/18800	0.00394337	0.0481411	0.0390789	GSN/CFLAR/ARF6/DNMT3A/RB1/PRKAA1	6
BP	GO:2000641	regulation of early endosome to late endosome transport	6/1706	18/18800	0.00394337	0.0481411	0.0390789	RAB21/MAP2K2/DNAJC13/MAP2K1/RDX/MTMR2	6
BP	GO:0006479	protein methylation	30/1706	199/18800	0.00395262	0.0481411	0.0390789	TET2/ARID4A/RRP8/METTL18/PRMT9/SUPT6H/EZH1/EHMT2/AUTS2/CREBBP/TET1/KMT5B/ASH1L/PAXIP1/NSD1/CARM1/RAB3D/TET3/KDM3A/DNMT3A/PCMTD2/ZNF335/RAB6A/ICMT/SMYD2/FBL/PIH1D1/KMT5C/MLLT6/SETD2	30
BP	GO:0008213	protein alkylation	30/1706	199/18800	0.00395262	0.0481411	0.0390789	TET2/ARID4A/RRP8/METTL18/PRMT9/SUPT6H/EZH1/EHMT2/AUTS2/CREBBP/TET1/KMT5B/ASH1L/PAXIP1/NSD1/CARM1/RAB3D/TET3/KDM3A/DNMT3A/PCMTD2/ZNF335/RAB6A/ICMT/SMYD2/FBL/PIH1D1/KMT5C/MLLT6/SETD2	30
BP	GO:0031032	actomyosin structure organization	30/1706	199/18800	0.00395262	0.0481411	0.0390789	F11R/BBS4/TRPM7/INPP5K/ROCK1/MET/ARHGAP28/WAS/PAK2/TGFBR1/FRMD3/EPB41L4B/EPB41L4A/CFLAR/CGNL1/TPM1/FRMD6/TSC1/RTKN/ASAP3/ABL1/NRP1/NEBL/FAM171A1/PLEC/CSRP1/TNFAIP1/PIK3R1/MEF2A/PDCD6IP	30
BP	GO:0010975	regulation of neuron projection development	56/1706	431/18800	0.00396158	0.0481498	0.0390859	SEMA4A/MFSD2A/SEMA3A/SEMA3C/DDX56/RTN4IP1/RAB11A/PMP22/GOLGA4/PTEN/ZFYVE27/PLXNC1/PAQR3/BMPR2/PLXNA1/CXCL12/CAMK2G/RET/PTPRF/GSK3B/EFNA1/PAK2/RAB21/DIP2B/ADCY6/FBXO7/FKBP4/PDLIM5/EFNA5/NCK1/CARM1/KIF13B/KANK1/UST/MAP2K1/CFLAR/NIN/ARF6/TSC1/ABL1/RAPGEF1/SETX/NRP1/SDC2/FN1/RAB29/PRRX1/ACAP3/BAIAP2/CRK/NDEL1/TRPV2/SEMA5A/CYFIP1/PTPRG/PARP6	56
BP	GO:0010827	regulation of glucose transmembrane transport	15/1706	78/18800	0.00400038	0.0484993	0.0393697	ADIPOQ/IGF1/CREBL2/EDNRA/INPP5K/PRKCB/MAPK14/OSBPL8/INSR/ARPP19/RHOQ/PTPN11/PIK3R1/MEF2A/APPL1	15
BP	GO:0048854	brain morphogenesis	9/1706	36/18800	0.00402392	0.0484993	0.0393697	GBA/BBS4/UCHL5/PTEN/FOXO3/SOS1/ZNF335/FZD6/FBXW11	9
BP	GO:0006486	protein glycosylation	33/1706	225/18800	0.00402689	0.0484993	0.0393697	B3GNT5/TMEM59/TMTC3/ST8SIA1/TET2/FUT8/ALG11/ALG5/EXT1/TRIP11/GALNT12/B3GALT4/ALG1/NAGPA/B3GALNT2/GALNT2/TET1/GXYLT1/GALNT7/EXTL3/GCNT1/MAN1A1/TET3/B3GNT2/MAN1C1/TMTC4/UGGT2/DPY19L4/ARFGEF1/DERL3/MGAT5/FKRP/ST6GALNAC2	33
BP	GO:0043413	macromolecule glycosylation	33/1706	225/18800	0.00402689	0.0484993	0.0393697	B3GNT5/TMEM59/TMTC3/ST8SIA1/TET2/FUT8/ALG11/ALG5/EXT1/TRIP11/GALNT12/B3GALT4/ALG1/NAGPA/B3GALNT2/GALNT2/TET1/GXYLT1/GALNT7/EXTL3/GCNT1/MAN1A1/TET3/B3GNT2/MAN1C1/TMTC4/UGGT2/DPY19L4/ARFGEF1/DERL3/MGAT5/FKRP/ST6GALNAC2	33
BP	GO:0044272	sulfur compound biosynthetic process	24/1706	149/18800	0.00403191	0.0484993	0.0393697	SP1/ELOVL6/SLC26A2/AMD1/EXT1/ANGPT1/SLC10A7/GGT6/CHAC1/GCLC/DSEL/NDST2/CSGALNACT2/ACSL4/GCLM/TPK1/MAT2B/ADI1/UST/B3GNT2/ACSS1/CHPF/ACACA/CHSY1	24
BP	GO:0048284	organelle fusion	23/1706	141/18800	0.00410017	0.0492189	0.0399538	STX12/VAV3/SAMD9/THG1L/PIP4K2A/MFN2/GOSR2/STX4/VAMP7/CAV2/YIPF4/VPS8/MFN1/YIPF5/SPG11/TBC1D4/SYT13/UVRAG/STX2/SPHK1/PIP4K2B/NKD2/STXBP6	23
CC	GO:0030055	cell-substrate junction	71/1761	428/19594	2.9947e-07	0.000203914	0.000162887	ITGB6/ITGB8/ICAM1/G3BP1/GJA1/RPL4/HMCN1/PTPRC/CDH13/SNTB2/CLTC/ITGA2/FLNB/RPL6/CAV2/ITGA4/NPM1/ERBIN/IL16/PRKAR2A/LIMD1/NEDD9/HMGA1/ARMC5/YWHAG/AHNAK/CORO1B/NHS/ZNF185/DOCK7/DCAF6/RAB21/ITGA5/HSP90B1/KRAS/MAP2K2/DNM2/TLN1/GSN/AKAP12/MAP2K1/ACTN1/SYNE2/ADAM10/TLN2/ARF6/LIMS1/ASAP3/ENG/TNFSF13B/NRP1/HCK/MAPRE1/SNTB1/PABPC1/PLEC/TNS1/CBL/MCAM/HYOU1/RDX/ENAH/CSRP1/ACTN4/GIT1/MPRIP/ITGB3/IQGAP1/CYFIP1…	71
[truncated: 150 more rows]

## Sheet: GO_C3
ONTOLOGY	ID	Description	GeneRatio	BgRatio	pvalue	p.adjust	qvalue	geneID	Count
[truncated: 1,001 more rows]

## Sheet: KEGG_C1
ID	Description	GeneRatio	BgRatio	pvalue	p.adjust	qvalue	geneID	Count
[truncated: 325 more rows]

## Sheet: KEGG_C2
ID	Description	GeneRatio	BgRatio	pvalue	p.adjust	qvalue	geneID	Count
[truncated: 320 more rows]

## Sheet: KEGG_C3
ID	Description	GeneRatio	BgRatio	pvalue	p.adjust	qvalue	geneID	Count
[truncated: 326 more rows]
