# Supplementary material for: Identification and Characterization of circRNAs in Non-Lactating Dairy Goat Mammary Glands Reveal Their Regulatory Role in Mammary Cell Involution and Remodeling
Source: Biomolecules. 2023 May 18;13(5):860. doi: 10.3390/biom13050860 (PMC10216389; doi:10.3390/biom13050860)
Supplement: Supplementary file 1 [file biomolecules-13-00860-s001.zip › Supplementary materials/Table S8.xlsx]

## Sheet: GO
ONTOLOGY	ID	Description	GeneRatio	BgRatio	pvalue	p.adjust	qvalue	geneID	Count
BP	GO:0043406	positive regulation of MAP kinase activity	7/37	116/18800	2.5052e-09	3.05467e-06	1.8018e-06	KIT/INSR/PTK2B/PTPN1/FZD4/MAP3K4/ERN1	7
BP	GO:0045860	positive regulation of protein kinase activity	10/37	396/18800	3.22052e-09	3.05467e-06	1.8018e-06	KIT/INSR/CSF1/PTK2B/PTPN1/FZD4/RELN/MAP3K4/ERN1/IL6R	10
BP	GO:0007160	cell-matrix adhesion	8/37	235/18800	1.49454e-08	5.31183e-06	3.13319e-06	ITGAV/ITGA2/CSF1/SMAD3/CD34/ITGA9/PTK2B/CORO1C	8
BP	GO:0033674	positive regulation of kinase activity	10/37	476/18800	1.85916e-08	5.31183e-06	3.13319e-06	KIT/INSR/CSF1/PTK2B/PTPN1/FZD4/RELN/MAP3K4/ERN1/IL6R	10
BP	GO:0001667	ameboidal-type cell migration	10/37	480/18800	2.01231e-08	5.31183e-06	3.13319e-06	KIT/PLCG1/ITGA2/PTK2B/AKT3/ACVR1B/ZEB2/CORO1C/MYH9/PTPRG	10
BP	GO:0043507	positive regulation of JUN kinase activity	5/37	43/18800	2.03244e-08	5.31183e-06	3.13319e-06	PTK2B/PTPN1/FZD4/MAP3K4/ERN1	5
BP	GO:0010631	epithelial cell migration	9/37	358/18800	2.31496e-08	5.31183e-06	3.13319e-06	KIT/PLCG1/ITGA2/PTK2B/AKT3/ZEB2/CORO1C/MYH9/PTPRG	9
BP	GO:0090132	epithelium migration	9/37	361/18800	2.48748e-08	5.31183e-06	3.13319e-06	KIT/PLCG1/ITGA2/PTK2B/AKT3/ZEB2/CORO1C/MYH9/PTPRG	9
BP	GO:0031589	cell-substrate adhesion	9/37	364/18800	2.67117e-08	5.31183e-06	3.13319e-06	ITGAV/ITGA2/CSF1/SMAD3/CD34/ITGA9/PTK2B/FZD4/CORO1C	9
BP	GO:0090130	tissue migration	9/37	366/18800	2.80012e-08	5.31183e-06	3.13319e-06	KIT/PLCG1/ITGA2/PTK2B/AKT3/ZEB2/CORO1C/MYH9/PTPRG	9
BP	GO:0050900	leukocyte migration	9/37	384/18800	4.22901e-08	7.29311e-06	4.30185e-06	KIT/ITGA2/PLCB1/CSF1/CD34/ITGA9/PTK2B/MYH9/IL6R	9
BP	GO:0043405	regulation of MAP kinase activity	7/37	183/18800	5.93848e-08	9.38775e-06	5.53737e-06	KIT/INSR/PTK2B/PTPN1/FZD4/MAP3K4/ERN1	7
BP	GO:0043506	regulation of JUN kinase activity	5/37	60/18800	1.12564e-07	1.64258e-05	9.68875e-06	PTK2B/PTPN1/FZD4/MAP3K4/ERN1	5
BP	GO:0071902	positive regulation of protein serine/threonine kinase activity	7/37	208/18800	1.42509e-07	1.93099e-05	1.139e-05	KIT/INSR/PTK2B/PTPN1/FZD4/MAP3K4/ERN1	7
BP	GO:0071900	regulation of protein serine/threonine kinase activity	8/37	372/18800	5.09688e-07	6.44585e-05	3.80209e-05	KIT/INSR/PTK2B/PTPN1/FZD4/MAP3K4/APC/ERN1	8
BP	GO:0007229	integrin-mediated signaling pathway	5/37	107/18800	2.04958e-06	0.000243004	0.000143336	ITGAV/ITGA2/ITGA9/PTK2B/MYH9	5
BP	GO:0031346	positive regulation of cell projection organization	7/37	341/18800	3.91575e-06	0.000427156	0.000251959	KIT/ITGA2/PTK2B/FZD4/RELN/APC/CORO1C	7
BP	GO:0043410	positive regulation of MAPK cascade	8/37	491/18800	4.05314e-06	0.000427156	0.000251959	KIT/PLCB1/INSR/PTK2B/PTPN1/FZD4/MAP3K4/ERN1	8
BP	GO:0097529	myeloid leukocyte migration	6/37	229/18800	5.18618e-06	0.000517799	0.000305424	KIT/PLCB1/CSF1/ITGA9/PTK2B/IL6R	6
BP	GO:0045428	regulation of nitric oxide biosynthetic process	4/37	61/18800	6.11405e-06	0.000579917	0.000342065	INSR/SMAD3/CD34/PTK2B	4
BP	GO:0018108	peptidyl-tyrosine phosphorylation	7/37	373/18800	7.05069e-06	0.000606311	0.000357633	KIT/INSR/PTK2B/PTPN1/RELN/CBLB/IL6R	7
BP	GO:0080164	regulation of nitric oxide metabolic process	4/37	64/18800	7.41276e-06	0.000606311	0.000357633	INSR/SMAD3/CD34/PTK2B	4
BP	GO:0018212	peptidyl-tyrosine modification	7/37	376/18800	7.42925e-06	0.000606311	0.000357633	KIT/INSR/PTK2B/PTPN1/RELN/CBLB/IL6R	7
BP	GO:0050921	positive regulation of chemotaxis	5/37	140/18800	7.67078e-06	0.000606311	0.000357633	ITGA2/CSF1/SMAD3/PTK2B/IL6R	5
BP	GO:0061448	connective tissue development	6/37	260/18800	1.07152e-05	0.00076946	0.000453867	CSF1/SMAD3/SMAD1/CD34/TBL1XR1/IL6R	6
BP	GO:0050730	regulation of peptidyl-tyrosine phosphorylation	6/37	261/18800	1.09517e-05	0.00076946	0.000453867	KIT/PTK2B/PTPN1/RELN/CBLB/IL6R	6
BP	GO:0060828	regulation of canonical Wnt signaling pathway	6/37	261/18800	1.09517e-05	0.00076946	0.000453867	SMAD3/FZD4/FZD6/ZEB2/APC/TBL1XR1	6
BP	GO:0006809	nitric oxide biosynthetic process	4/37	75/18800	1.3963e-05	0.000945992	0.000557995	INSR/SMAD3/CD34/PTK2B	4
BP	GO:0046209	nitric oxide metabolic process	4/37	81/18800	1.89526e-05	0.00121754	0.000718168	INSR/SMAD3/CD34/PTK2B	4
BP	GO:0010632	regulation of epithelial cell migration	6/37	290/18800	1.98913e-05	0.00121754	0.000718168	PLCG1/ITGA2/PTK2B/AKT3/CORO1C/PTPRG	6
BP	GO:2001057	reactive nitrogen species metabolic process	4/37	82/18800	1.98966e-05	0.00121754	0.000718168	INSR/SMAD3/CD34/PTK2B	4
BP	GO:0048041	focal adhesion assembly	4/37	83/18800	2.08747e-05	0.00123498	0.000728452	ITGA2/SMAD3/PTK2B/CORO1C	4
BP	GO:0050673	epithelial cell proliferation	7/37	443/18800	2.14835e-05	0.00123498	0.000728452	KIT/PLCG1/SMAD3/CD34/AKT3/ERN1/RPS6KA1	7
BP	GO:0022604	regulation of cell morphogenesis	6/37	305/18800	2.64201e-05	0.00147409	0.000869493	KIT/PTK2B/FZD4/RELN/CORO1C/MYH9	6
BP	GO:0045766	positive regulation of angiogenesis	5/37	183/18800	2.80127e-05	0.00147611	0.000870687	PLCG1/SMAD1/CD34/PTK2B/AKT3	5
BP	GO:1904018	positive regulation of vasculature development	5/37	183/18800	2.80127e-05	0.00147611	0.000870687	PLCG1/SMAD1/CD34/PTK2B/AKT3	5
BP	GO:0060070	canonical Wnt signaling pathway	6/37	313/18800	3.05503e-05	0.00156463	0.000922897	SMAD3/FZD4/FZD6/ZEB2/APC/TBL1XR1	6
BP	GO:0007044	cell-substrate junction assembly	4/37	92/18800	3.1342e-05	0.00156463	0.000922897	ITGA2/SMAD3/PTK2B/CORO1C	4
BP	GO:0050731	positive regulation of peptidyl-tyrosine phosphorylation	5/37	190/18800	3.35303e-05	0.00163095	0.000962016	KIT/PTK2B/PTPN1/RELN/IL6R	5
BP	GO:0019221	cytokine-mediated signaling pathway	7/37	486/18800	3.88319e-05	0.0018416	0.00108627	KIT/PLCB1/CSF1/PTK2B/PTPN1/FZD4/IL6R	7
BP	GO:0150115	NA	4/37	98/18800	4.01792e-05	0.00185902	0.00109655	ITGA2/SMAD3/PTK2B/CORO1C	4
BP	GO:0034284	response to monosaccharide	5/37	200/18800	4.28361e-05	0.00193476	0.00114122	ITGA2/PLCB1/PTK2B/COL6A2/ERN1	5
BP	GO:0030111	regulation of Wnt signaling pathway	6/37	336/18800	4.53969e-05	0.00200274	0.00118132	SMAD3/FZD4/FZD6/ZEB2/APC/TBL1XR1	6
BP	GO:0071634	regulation of transforming growth factor beta production	3/37	39/18800	6.10746e-05	0.00263315	0.00155316	ITGAV/SMAD3/CD34	3
BP	GO:0010810	regulation of cell-substrate adhesion	5/37	217/18800	6.31241e-05	0.0026401	0.00155727	CSF1/SMAD3/PTK2B/FZD4/CORO1C	5
BP	GO:0002685	regulation of leukocyte migration	5/37	218/18800	6.45141e-05	0.0026401	0.00155727	ITGA2/PLCB1/CSF1/PTK2B/IL6R	5
BP	GO:0031532	actin cytoskeleton reorganization	4/37	111/18800	6.5411e-05	0.0026401	0.00155727	KIT/PTK2B/PTPN1/MYH9	4
BP	GO:0045429	positive regulation of nitric oxide biosynthetic process	3/37	41/18800	7.10464e-05	0.00280781	0.00165619	INSR/SMAD3/PTK2B	3
BP	GO:0046777	protein autophosphorylation	5/37	224/18800	7.33586e-05	0.00284003	0.00167519	KIT/INSR/PTK2B/ACVR1B/ERN1	5
BP	GO:0050920	regulation of chemotaxis	5/37	225/18800	7.49194e-05	0.00284244	0.00167662	ITGA2/CSF1/SMAD3/PTK2B/IL6R	5
BP	GO:0009743	response to carbohydrate	5/37	226/18800	7.65056e-05	0.00284571	0.00167854	ITGA2/PLCB1/PTK2B/COL6A2/ERN1	5
BP	GO:0071604	transforming growth factor beta production	3/37	43/18800	8.20273e-05	0.00293596	0.00173178	ITGAV/SMAD3/CD34	3
BP	GO:1904407	positive regulation of nitric oxide metabolic process	3/37	43/18800	8.20273e-05	0.00293596	0.00173178	INSR/SMAD3/PTK2B	3
BP	GO:0006509	membrane protein ectodomain proteolysis	3/37	44/18800	8.79101e-05	0.00308825	0.00182161	MYH9/MMP7/RGMA	3
BP	GO:0030595	leukocyte chemotaxis	5/37	236/18800	9.38352e-05	0.00318634	0.00187947	KIT/CSF1/ITGA9/PTK2B/IL6R	5
BP	GO:0046427	positive regulation of JAK-STAT cascade	3/37	45/18800	9.40618e-05	0.00318634	0.00187947	KIT/PTK2B/IL6R	3
BP	GO:0001704	formation of primary germ layer	4/37	123/18800	9.75e-05	0.00318892	0.00188099	ITGAV/ITGA2/SMAD3/SMAD1	4
BP	GO:0001952	regulation of cell-matrix adhesion	4/37	123/18800	9.75e-05	0.00318892	0.00188099	CSF1/SMAD3/PTK2B/CORO1C	4
BP	GO:1904894	positive regulation of STAT cascade	3/37	49/18800	0.000121468	0.0039055	0.00230367	KIT/PTK2B/IL6R	3
BP	GO:0045927	positive regulation of growth	5/37	256/18800	0.000137442	0.00434546	0.00256318	PLCB1/INSR/CSF1/PTK2B/RPS6KA1	5
BP	GO:0031644	regulation of neurological system process	4/37	138/18800	0.000152092	0.00472983	0.00278989	ITGA2/PTK2B/RELN/LPIN1	4
BP	GO:0016311	dephosphorylation	6/37	422/18800	0.000159118	0.00486849	0.00287169	ITGA2/SMAD3/PTPN1/LPIN1/PTPRG/PPP1R3B	6
BP	GO:0002687	positive regulation of leukocyte migration	4/37	141/18800	0.000165215	0.0049748	0.00293439	ITGA2/CSF1/PTK2B/IL6R	4
BP	GO:0007343	egg activation	2/37	10/18800	0.000167923	0.00497735	0.00293589	PLCB1/MYH9	2
BP	GO:0001954	positive regulation of cell-matrix adhesion	3/37	55/18800	0.000171565	0.00500707	0.00295343	CSF1/SMAD3/PTK2B	3
BP	GO:0001894	tissue homeostasis	5/37	272/18800	0.000182348	0.00520858	0.00307229	CSF1/CD34/PTK2B/AKT3/ACACA	5
BP	GO:0007612	learning	4/37	145/18800	0.000183961	0.00520858	0.00307229	KIT/PLCB1/INSR/RELN	4
BP	GO:0033619	membrane protein proteolysis	3/37	58/18800	0.000200967	0.00552513	0.003259	MYH9/MMP7/RGMA	3
BP	GO:0048010	vascular endothelial growth factor receptor signaling pathway	3/37	58/18800	0.000200967	0.00552513	0.003259	PTK2B/PTPN1/FZD4	3
BP	GO:0016055	Wnt signaling pathway	6/37	452/18800	0.000230759	0.00625357	0.00368868	SMAD3/FZD4/FZD6/ZEB2/APC/TBL1XR1	6
BP	GO:0198738	cell-cell signaling by wnt	6/37	454/18800	0.000236315	0.00631393	0.00372428	SMAD3/FZD4/FZD6/ZEB2/APC/TBL1XR1	6
BP	GO:0032957	inositol trisphosphate metabolic process	2/37	12/18800	0.000245677	0.0064729	0.00381805	PLCB1/PTK2B	2
BP	GO:0071375	cellular response to peptide hormone stimulus	5/37	294/18800	0.000261472	0.0067947	0.00400786	PLCB1/INSR/PTPN1/LPIN1/APC	5
BP	GO:0007183	SMAD protein complex assembly	2/37	13/18800	0.000289985	0.00705259	0.00415998	SMAD3/SMAD1	2
BP	GO:0031053	primary miRNA processing	2/37	13/18800	0.000289985	0.00705259	0.00415998	SMAD3/SMAD1	2
BP	GO:0031272	regulation of pseudopodium assembly	2/37	13/18800	0.000289985	0.00705259	0.00415998	KIT/APC	2
BP	GO:0031274	positive regulation of pseudopodium assembly	2/37	13/18800	0.000289985	0.00705259	0.00415998	KIT/APC	2
BP	GO:1900103	positive regulation of endoplasmic reticulum unfolded protein response	2/37	13/18800	0.000289985	0.00705259	0.00415998	PTPN1/ERN1	2
BP	GO:0030238	male sex determination	2/37	14/18800	0.000337897	0.0081138	0.00478593	INSR/MAP3K4	2
BP	GO:0051057	positive regulation of small GTPase mediated signal transduction	3/37	70/18800	0.000350781	0.00828951	0.00488958	ITGAV/CSF1/RELN	3
BP	GO:0090287	regulation of cellular response to growth factor stimulus	5/37	314/18800	0.000353954	0.00828951	0.00488958	SMAD3/PTPN1/FZD4/ZEB2/RGMA	5
BP	GO:0060326	cell chemotaxis	5/37	315/18800	0.000359152	0.00830868	0.00490088	KIT/CSF1/ITGA9/PTK2B/IL6R	5
BP	GO:0010634	positive regulation of epithelial cell migration	4/37	174/18800	0.000368837	0.00836673	0.00493512	PLCG1/ITGA2/PTK2B/AKT3	4
BP	GO:0043534	blood vessel endothelial cell migration	4/37	175/18800	0.000376936	0.00836673	0.00493512	PLCG1/PTK2B/AKT3/MYH9	4
BP	GO:0060249	anatomical structure homeostasis	5/37	319/18800	0.000380527	0.00836673	0.00493512	CSF1/CD34/PTK2B/AKT3/ACACA	5
BP	GO:2000241	regulation of reproductive process	4/37	176/18800	0.000385162	0.00836673	0.00493512	PLCB1/INSR/ACVR1B/MYH9	4
BP	GO:0031269	pseudopodium assembly	2/37	15/18800	0.000389398	0.00836673	0.00493512	KIT/APC	2
BP	GO:0042976	activation of Janus kinase activity	2/37	15/18800	0.000389398	0.00836673	0.00493512	PTK2B/IL6R	2
BP	GO:0048015	phosphatidylinositol-mediated signaling	4/37	177/18800	0.000393516	0.00836673	0.00493512	KIT/PLCB1/INSR/RELN	4
BP	GO:0001707	mesoderm formation	3/37	73/18800	0.000396945	0.00836673	0.00493512	ITGA2/SMAD3/SMAD1	3
BP	GO:0048017	inositol lipid-mediated signaling	4/37	181/18800	0.000428231	0.00886212	0.00522733	KIT/PLCB1/INSR/RELN	4
BP	GO:0048332	mesoderm morphogenesis	3/37	75/18800	0.000429792	0.00886212	0.00522733	ITGA2/SMAD3/SMAD1	3
BP	GO:0031268	pseudopodium organization	2/37	16/18800	0.000444474	0.00896987	0.00529089	KIT/APC	2
BP	GO:0072109	glomerular mesangium development	2/37	16/18800	0.000444474	0.00896987	0.00529089	CD34/IL6R	2
BP	GO:0014068	positive regulation of phosphatidylinositol 3-kinase signaling	3/37	79/18800	0.000500616	0.00983924	0.00580369	KIT/INSR/RELN	3
BP	GO:0042481	regulation of odontogenesis	2/37	17/18800	0.000503113	0.00983924	0.00580369	CSF1/CD34	2
BP	GO:0080154	regulation of fertilization	2/37	17/18800	0.000503113	0.00983924	0.00580369	PLCB1/MYH9	2
BP	GO:0007369	gastrulation	4/37	190/18800	0.000514271	0.00995288	0.00587072	ITGAV/ITGA2/SMAD3/SMAD1	4
BP	GO:0001570	vasculogenesis	3/37	80/18800	0.000519418	0.00995288	0.00587072	ITGAV/CD34/FZD4	3
BP	GO:0045765	regulation of angiogenesis	5/37	345/18800	0.000543901	0.0103178	0.00608597	PLCG1/SMAD1/CD34/PTK2B/AKT3	5
BP	GO:0001935	endothelial cell proliferation	4/37	194/18800	0.000556207	0.0104468	0.00616205	PLCG1/CD34/AKT3/ERN1	4
BP	GO:1901342	regulation of vasculature development	5/37	351/18800	0.000588132	0.0109381	0.00645185	PLCG1/SMAD1/CD34/PTK2B/AKT3	5
BP	GO:0010921	regulation of phosphatase activity	3/37	84/18800	0.000599139	0.0110346	0.00650878	ITGA2/SMAD3/LPIN1	3
BP	GO:0071674	mononuclear cell migration	4/37	199/18800	0.000611986	0.0111629	0.00658443	PLCB1/CSF1/PTK2B/IL6R	4
BP	GO:2000243	positive regulation of reproductive process	3/37	85/18800	0.000620219	0.0112053	0.00660945	PLCB1/INSR/ACVR1B	3
BP	GO:0038092	nodal signaling pathway	2/37	19/18800	0.000631025	0.011293	0.00666116	SMAD3/ACVR1B	2
BP	GO:0033627	cell adhesion mediated by integrin	3/37	86/18800	0.000641769	0.0113779	0.00671126	ITGAV/ITGA2/ITGA9	3
BP	GO:1901653	cellular response to peptide	5/37	361/18800	0.000667807	0.0117299	0.0069189	PLCB1/INSR/PTPN1/LPIN1/APC	5
BP	GO:0032869	cellular response to insulin stimulus	4/37	205/18800	0.000684041	0.0119048	0.00702207	INSR/PTPN1/LPIN1/APC	4
BP	GO:0043087	regulation of GTPase activity	5/37	364/18800	0.000693219	0.0119549	0.0070516	GNB5/PTK2B/CBLB/CORO1C/RGMA	5
BP	GO:0036498	IRE1-mediated unfolded protein response	2/37	20/18800	0.00070027	0.0119677	0.00705914	PTPN1/ERN1	2
BP	GO:0030100	regulation of endocytosis	4/37	208/18800	0.000722239	0.012087	0.00712952	ITGAV/ITGA2/INSR/PTPN1	4
BP	GO:0007178	transmembrane receptor protein serine/threonine kinase signaling pathway	5/37	368/18800	0.000728225	0.012087	0.00712952	SMAD3/SMAD1/ACVR1B/ZEB2/RGMA	5
BP	GO:0030901	midbrain development	3/37	90/18800	0.000732738	0.012087	0.00712952	GNB4/SMAD1/FZD6	3
BP	GO:0061097	regulation of protein tyrosine kinase activity	3/37	90/18800	0.000732738	0.012087	0.00712952	PTPN1/RELN/CBLB	3
BP	GO:0038083	peptidyl-tyrosine autophosphorylation	2/37	21/18800	0.000773024	0.0125336	0.00739293	INSR/PTK2B	2
BP	GO:0071636	positive regulation of transforming growth factor beta production	2/37	21/18800	0.000773024	0.0125336	0.00739293	SMAD3/CD34	2
BP	GO:1903035	negative regulation of response to wounding	3/37	92/18800	0.000781144	0.0125579	0.00740728	SMAD3/CD34/RGMA	3
BP	GO:0006469	negative regulation of protein kinase activity	4/37	213/18800	0.000789227	0.0125812	0.00742104	PTPN1/CBLB/APC/CORO1C	4
BP	GO:0002690	positive regulation of leukocyte chemotaxis	3/37	94/18800	0.000831542	0.0131453	0.00775376	CSF1/PTK2B/IL6R	3
BP	GO:0007530	sex determination	2/37	22/18800	0.000849273	0.0132055	0.00778928	INSR/MAP3K4	2
BP	GO:2000310	regulation of NMDA receptor activity	2/37	22/18800	0.000849273	0.0132055	0.00778928	PTK2B/RELN	2
BP	GO:0048661	positive regulation of smooth muscle cell proliferation	3/37	95/18800	0.000857498	0.013225	0.00780077	ITGA2/ERN1/IL6R	3
BP	GO:0007596	blood coagulation	4/37	221/18800	0.000905388	0.0137402	0.00810465	ITGA2/CD34/FZD6/MYH9	4
BP	GO:0097191	extrinsic apoptotic signaling pathway	4/37	221/18800	0.000905388	0.0137402	0.00810465	ITGAV/SMAD3/ACVR1B/IL6R	4
BP	GO:0030099	myeloid cell differentiation	5/37	391/18800	0.000955915	0.0143918	0.00848904	KIT/CSF1/PTK2B/ACVR1B/MYH9	5
BP	GO:0050817	coagulation	4/37	226/18800	0.000983835	0.0146956	0.00866819	ITGA2/CD34/FZD6/MYH9	4
BP	GO:0007599	hemostasis	4/37	227/18800	0.00100008	0.0147111	0.00867734	ITGA2/CD34/FZD6/MYH9	4
BP	GO:0042176	regulation of protein catabolic process	5/37	395/18800	0.00100038	0.0147111	0.00867734	SMAD3/PTK2B/CBLB/APC/RGMA	5
BP	GO:0043255	regulation of carbohydrate biosynthetic process	3/37	102/18800	0.00105369	0.0153758	0.00906941	INSR/PTK2B/PPP1R3B	3
BP	GO:0050927	positive regulation of positive chemotaxis	2/37	25/18800	0.00109886	0.015428	0.00910024	ITGA2/SMAD3	2
BP	GO:1905564	positive regulation of vascular endothelial cell proliferation	2/37	25/18800	0.00109886	0.015428	0.00910024	PLCG1/AKT3	2
BP	GO:2000463	positive regulation of excitatory postsynaptic potential	2/37	25/18800	0.00109886	0.015428	0.00910024	PTK2B/RELN	2
BP	GO:0033002	muscle cell proliferation	4/37	233/18800	0.00110155	0.015428	0.00910024	ITGA2/SMAD1/ERN1/IL6R	4
BP	GO:0045732	positive regulation of protein catabolic process	4/37	233/18800	0.00110155	0.015428	0.00910024	PTK2B/CBLB/APC/RGMA	4
BP	GO:0043434	response to peptide hormone	5/37	404/18800	0.00110607	0.015428	0.00910024	PLCB1/INSR/PTPN1/LPIN1/APC	5
BP	GO:0008585	female gonad development	3/37	105/18800	0.00114575	0.01575	0.00929013	KIT/INSR/FZD4	3
BP	GO:0046425	regulation of JAK-STAT cascade	3/37	105/18800	0.00114575	0.01575	0.00929013	KIT/PTK2B/IL6R	3
BP	GO:0033673	negative regulation of kinase activity	4/37	236/18800	0.00115492	0.0157617	0.00929705	PTPN1/CBLB/APC/CORO1C	4
BP	GO:0030318	melanocyte differentiation	2/37	26/18800	0.00118896	0.0158835	0.00936888	KIT/ZEB2	2
BP	GO:0050926	regulation of positive chemotaxis	2/37	26/18800	0.00118896	0.0158835	0.00936888	ITGA2/SMAD3	2
BP	GO:0051446	positive regulation of meiotic cell cycle	2/37	26/18800	0.00118896	0.0158835	0.00936888	PLCB1/INSR	2
BP	GO:0007173	epidermal growth factor receptor signaling pathway	3/37	108/18800	0.00124275	0.016328	0.00963109	PLCG1/PTK2B/CBLB	3
BP	GO:0034446	substrate adhesion-dependent cell spreading	3/37	109/18800	0.0012762	0.016328	0.00963109	ITGAV/FZD4/CORO1C	3
BP	GO:0046545	development of primary female sexual characteristics	3/37	109/18800	0.0012762	0.016328	0.00963109	KIT/INSR/FZD4	3
BP	GO:0090263	positive regulation of canonical Wnt signaling pathway	3/37	109/18800	0.0012762	0.016328	0.00963109	SMAD3/ZEB2/TBL1XR1	3
BP	GO:0010758	regulation of macrophage chemotaxis	2/37	27/18800	0.00128248	0.016328	0.00963109	CSF1/PTK2B	2
BP	GO:0030325	adrenal gland development	2/37	27/18800	0.00128248	0.016328	0.00963109	INSR/SMAD3	2
BP	GO:0072012	glomerulus vasculature development	2/37	27/18800	0.00128248	0.016328	0.00963109	CD34/IL6R	2
BP	GO:0001503	ossification	5/37	420/18800	0.0013142	0.0165102	0.00973858	CSF1/SMAD3/SMAD1/PTK2B/IL6R	5
BP	GO:0034329	cell junction assembly	5/37	420/18800	0.0013142	0.0165102	0.00973858	ITGA2/SMAD3/PTK2B/APC/CORO1C	5
BP	GO:0051403	stress-activated MAPK cascade	4/37	245/18800	0.00132588	0.0165474	0.00976048	PLCB1/SMAD3/PTK2B/MAP3K4	4
BP	GO:0014066	regulation of phosphatidylinositol 3-kinase signaling	3/37	111/18800	0.00134479	0.0166737	0.00983497	KIT/INSR/RELN	3
BP	GO:0033688	regulation of osteoblast proliferation	2/37	28/18800	0.00137943	0.0168824	0.00995811	ITGAV/SMAD3	2
BP	GO:0048873	homeostasis of number of cells within a tissue	2/37	28/18800	0.00137943	0.0168824	0.00995811	CSF1/AKT3	2
BP	GO:0042060	wound healing	5/37	429/18800	0.00144334	0.0174356	0.0102844	ITGA2/SMAD3/CD34/FZD6/MYH9	5
BP	GO:0031098	stress-activated protein kinase signaling cascade	4/37	252/18800	0.00147057	0.0174356	0.0102844	PLCB1/SMAD3/PTK2B/MAP3K4	4
BP	GO:0048732	gland development	5/37	431/18800	0.00147327	0.0174356	0.0102844	ITGA2/INSR/CSF1/SMAD3/RPS6KA1	5
BP	GO:0051968	positive regulation of synaptic transmission, glutamatergic	2/37	29/18800	0.00147977	0.0174356	0.0102844	PTK2B/RELN	2
BP	GO:0061437	renal system vasculature development	2/37	29/18800	0.00147977	0.0174356	0.0102844	CD34/IL6R	2
BP	GO:0061440	kidney vasculature development	2/37	29/18800	0.00147977	0.0174356	0.0102844	CD34/IL6R	2
BP	GO:1903131	mononuclear cell differentiation	5/37	433/18800	0.00150366	0.0176076	0.0103859	KIT/CSF1/PTK2B/MYH9/IL6R	5
BP	GO:0071675	regulation of mononuclear cell migration	3/37	116/18800	0.00152631	0.0176549	0.0104138	PLCB1/CSF1/PTK2B	3
BP	GO:1904892	regulation of STAT cascade	3/37	116/18800	0.00152631	0.0176549	0.0104138	KIT/PTK2B/IL6R	3
BP	GO:1900101	regulation of endoplasmic reticulum unfolded protein response	2/37	30/18800	0.00158351	0.0181873	0.0107278	PTPN1/ERN1	2
BP	GO:0008286	insulin receptor signaling pathway	3/37	118/18800	0.001603	0.0181873	0.0107278	INSR/PTPN1/APC	3
BP	GO:0030278	regulation of ossification	3/37	118/18800	0.001603	0.0181873	0.0107278	CSF1/SMAD3/PTK2B	3
BP	GO:0045936	negative regulation of phosphate metabolic process	5/37	440/18800	0.00161367	0.0181873	0.0107278	PTPN1/CBLB/LPIN1/APC/CORO1C	5
BP	GO:0032868	response to insulin	4/37	259/18800	0.00162597	0.0181873	0.0107278	INSR/PTPN1/LPIN1/APC	4
BP	GO:0010563	negative regulation of phosphorus metabolic process	5/37	441/18800	0.00162986	0.0181873	0.0107278	PTPN1/CBLB/LPIN1/APC/CORO1C	5
BP	GO:0032103	positive regulation of response to external stimulus	5/37	442/18800	0.00164617	0.0182619	0.0107718	ITGA2/CSF1/SMAD3/PTK2B/IL6R	5
BP	GO:0005979	regulation of glycogen biosynthetic process	2/37	31/18800	0.00169062	0.0183264	0.0108098	INSR/PPP1R3B	2
BP	GO:0010962	regulation of glucan biosynthetic process	2/37	31/18800	0.00169062	0.0183264	0.0108098	INSR/PPP1R3B	2
BP	GO:0045987	positive regulation of smooth muscle contraction	2/37	31/18800	0.00169062	0.0183264	0.0108098	KIT/ITGA2	2
BP	GO:0061036	positive regulation of cartilage development	2/37	31/18800	0.00169062	0.0183264	0.0108098	SMAD3/SMAD1	2
BP	GO:0045785	positive regulation of cell adhesion	5/37	446/18800	0.00171261	0.0184592	0.0108882	ITGAV/ITGA2/CSF1/SMAD3/PTK2B	5
BP	GO:0038127	ERBB signaling pathway	3/37	121/18800	0.00172252	0.0184611	0.0108893	PLCG1/PTK2B/CBLB	3
BP	GO:0007611	learning or memory	4/37	264/18800	0.00174374	0.0185297	0.0109298	KIT/PLCB1/INSR/RELN	4
BP	GO:0007613	memory	3/37	122/18800	0.00176356	0.0185297	0.0109298	PLCB1/INSR/RELN	3
BP	GO:0010811	positive regulation of cell-substrate adhesion	3/37	122/18800	0.00176356	0.0185297	0.0109298	CSF1/SMAD3/PTK2B	3
BP	GO:0051091	positive regulation of DNA-binding transcription factor activity	4/37	265/18800	0.00176799	0.0185297	0.0109298	KIT/SMAD3/FZD4/RELN	4
BP	GO:0010743	regulation of macrophage derived foam cell differentiation	2/37	32/18800	0.0018011	0.0186336	0.010991	ITGAV/CSF1	2
BP	GO:0030947	regulation of vascular endothelial growth factor receptor signaling pathway	2/37	32/18800	0.0018011	0.0186336	0.010991	PTPN1/FZD4	2
BP	GO:0051090	regulation of DNA-binding transcription factor activity	5/37	452/18800	0.00181595	0.0186336	0.010991	KIT/SMAD3/FZD4/FZD6/RELN	5
BP	GO:0090092	regulation of transmembrane receptor protein serine/threonine kinase signaling pathway	4/37	267/18800	0.00181719	0.0186336	0.010991	SMAD3/ACVR1B/ZEB2/RGMA	4
BP	GO:0002688	regulation of leukocyte chemotaxis	3/37	124/18800	0.00184748	0.0187415	0.0110547	CSF1/PTK2B/IL6R	3
BP	GO:0046660	female sex differentiation	3/37	124/18800	0.00184748	0.0187415	0.0110547	KIT/INSR/FZD4	3
BP	GO:0051348	negative regulation of transferase activity	4/37	270/18800	0.00189277	0.0189199	0.0111599	PTPN1/CBLB/APC/CORO1C	4
BP	GO:0033687	osteoblast proliferation	2/37	33/18800	0.00191493	0.0189199	0.0111599	ITGAV/SMAD3	2
BP	GO:0043552	positive regulation of phosphatidylinositol 3-kinase activity	2/37	33/18800	0.00191493	0.0189199	0.0111599	KIT/PTK2B	2
BP	GO:0048333	mesodermal cell differentiation	2/37	33/18800	0.00191493	0.0189199	0.0111599	ITGA2/SMAD1	2
BP	GO:0050974	detection of mechanical stimulus involved in sensory perception	2/37	33/18800	0.00191493	0.0189199	0.0111599	KIT/ITGA2	2
BP	GO:0043547	positive regulation of GTPase activity	4/37	272/18800	0.00194435	0.0191111	0.0112727	GNB5/PTK2B/CORO1C/RGMA	4
BP	GO:0110110	positive regulation of animal organ morphogenesis	2/37	34/18800	0.0020321	0.0198706	0.0117207	CSF1/CD34	2
BP	GO:2000027	regulation of animal organ morphogenesis	3/37	129/18800	0.00206808	0.0201187	0.011867	CSF1/CD34/FZD6	3
BP	GO:0035303	regulation of dephosphorylation	3/37	130/18800	0.00211408	0.0204612	0.0120691	ITGA2/SMAD3/LPIN1	3
BP	GO:0043542	endothelial cell migration	4/37	279/18800	0.00213259	0.0205356	0.012113	PLCG1/PTK2B/AKT3/MYH9	4
BP	GO:1905898	positive regulation of response to endoplasmic reticulum stress	2/37	35/18800	0.00215259	0.0205973	0.0121493	PTPN1/ERN1	2
BP	GO:0010595	positive regulation of endothelial cell migration	3/37	131/18800	0.00216071	0.0205973	0.0121493	PLCG1/PTK2B/AKT3	3
BP	GO:0007498	mesoderm development	3/37	132/18800	0.00220798	0.0207174	0.0122202	ITGA2/SMAD3/SMAD1	3
BP	GO:0032874	positive regulation of stress-activated MAPK cascade	3/37	132/18800	0.00220798	0.0207174	0.0122202	PLCB1/PTK2B/MAP3K4	3
BP	GO:0035270	endocrine system development	3/37	132/18800	0.00220798	0.0207174	0.0122202	INSR/SMAD3/IL6R	3
BP	GO:0048872	homeostasis of number of cells	4/37	282/18800	0.00221699	0.0207174	0.0122202	KIT/CSF1/AKT3/ACVR1B	4
BP	GO:0001819	positive regulation of cytokine production	5/37	475/18800	0.00225508	0.0207611	0.012246	KIT/PLCB1/SMAD3/CD34/IL6R	5
BP	GO:0010922	positive regulation of phosphatase activity	2/37	36/18800	0.00227639	0.0207611	0.012246	ITGA2/SMAD3	2
BP	GO:0030224	monocyte differentiation	2/37	36/18800	0.00227639	0.0207611	0.012246	CSF1/MYH9	2
BP	GO:0048854	brain morphogenesis	2/37	36/18800	0.00227639	0.0207611	0.012246	AKT3/FZD6	2
BP	GO:0050931	pigment cell differentiation	2/37	36/18800	0.00227639	0.0207611	0.012246	KIT/ZEB2	2
BP	GO:0001889	liver development	3/37	134/18800	0.00230444	0.0208167	0.0122788	ITGA2/SMAD3/RPS6KA1	3
BP	GO:0070304	positive regulation of stress-activated protein kinase signaling cascade	3/37	134/18800	0.00230444	0.0208167	0.0122788	PLCB1/PTK2B/MAP3K4	3
BP	GO:0001666	response to hypoxia	4/37	286/18800	0.0023331	0.0209758	0.0123726	ITGA2/SMAD3/CD34/PTK2B	4
BP	GO:0045667	regulation of osteoblast differentiation	3/37	136/18800	0.00240348	0.0213058	0.0125672	SMAD3/SMAD1/IL6R	3
BP	GO:0070873	regulation of glycogen metabolic process	2/37	37/18800	0.0024035	0.0213058	0.0125672	INSR/PPP1R3B	2
BP	GO:0090218	positive regulation of lipid kinase activity	2/37	37/18800	0.0024035	0.0213058	0.0125672	KIT/PTK2B	2
BP	GO:0061008	hepaticobiliary system development	3/37	137/18800	0.00245398	0.0216521	0.0127715	ITGA2/SMAD3/RPS6KA1	3
BP	GO:0010638	positive regulation of organelle organization	5/37	487/18800	0.00251283	0.0220495	0.0130059	PLCB1/INSR/SMAD3/PTK2B/MAP3K4	5
BP	GO:0010742	macrophage derived foam cell differentiation	2/37	38/18800	0.00253389	0.0220495	0.0130059	ITGAV/CSF1	2
BP	GO:0048246	macrophage chemotaxis	2/37	38/18800	0.00253389	0.0220495	0.0130059	CSF1/PTK2B	2
BP	GO:0051783	regulation of nuclear division	3/37	139/18800	0.00255694	0.0221485	0.0130643	PLCB1/INSR/APC	3
BP	GO:1901652	response to peptide	5/37	491/18800	0.00260335	0.0223985	0.0132118	PLCB1/INSR/PTPN1/LPIN1/APC	5
BP	GO:0072073	kidney epithelium development	3/37	140/18800	0.00260941	0.0223985	0.0132118	SMAD3/SMAD1/CD34	3
BP	GO:0032885	regulation of polysaccharide biosynthetic process	2/37	39/18800	0.00266756	0.0225909	0.0133252	INSR/PPP1R3B	2
BP	GO:0090077	foam cell differentiation	2/37	39/18800	0.00266756	0.0225909	0.0133252	ITGAV/CSF1	2
BP	GO:0098815	modulation of excitatory postsynaptic potential	2/37	39/18800	0.00266756	0.0225909	0.0133252	PTK2B/RELN	2
BP	GO:0032147	activation of protein kinase activity	3/37	142/18800	0.00271635	0.0227001	0.0133897	INSR/PTK2B/IL6R	3
BP	GO:0055123	digestive system development	3/37	142/18800	0.00271635	0.0227001	0.0133897	KIT/INSR/SMAD3	3
BP	GO:0090090	negative regulation of canonical Wnt signaling pathway	3/37	142/18800	0.00271635	0.0227001	0.0133897	FZD4/FZD6/APC	3
BP	GO:0036293	response to decreased oxygen levels	4/37	299/18800	0.00273943	0.0227925	0.0134442	ITGA2/SMAD3/CD34/PTK2B	4
BP	GO:0014065	phosphatidylinositol 3-kinase signaling	3/37	144/18800	0.00282596	0.0233081	0.0137483	KIT/INSR/RELN	3
BP	GO:0030177	positive regulation of Wnt signaling pathway	3/37	144/18800	0.00282596	0.0233081	0.0137483	SMAD3/ZEB2/TBL1XR1	3
BP	GO:0001822	kidney development	4/37	303/18800	0.00287365	0.0235987	0.0139197	SMAD3/SMAD1/CD34/IL6R	4
BP	GO:0046718	viral entry into host cell	3/37	146/18800	0.00293827	0.0239743	0.0141413	ITGAV/ITGA2/INSR	3
BP	GO:1905521	regulation of macrophage migration	2/37	41/18800	0.00294466	0.0239743	0.0141413	CSF1/PTK2B	2
BP	GO:0050890	cognition	4/37	306/18800	0.00297723	0.0241359	0.0142366	KIT/PLCB1/INSR/RELN	4
BP	GO:0090207	regulation of triglyceride metabolic process	2/37	42/18800	0.00308807	0.024928	0.0147038	LPIN1/TBL1XR1	2
BP	GO:0006909	phagocytosis	4/37	310/18800	0.00311929	0.0250733	0.0147895	ITGAV/ITGA2/CORO1C/MYH9	4
BP	GO:0010675	regulation of cellular carbohydrate metabolic process	3/37	150/18800	0.00317108	0.025382	0.0149716	INSR/PTK2B/PPP1R3B	3
BP	GO:0072001	renal system development	4/37	312/18800	0.00319204	0.0254424	0.0150072	SMAD3/SMAD1/CD34/IL6R	4
BP	GO:0008360	regulation of cell shape	3/37	151/18800	0.003231	0.0256453	0.0151269	KIT/PTK2B/MYH9	3
BP	GO:0070588	calcium ion transmembrane transport	4/37	314/18800	0.00326594	0.0258145	0.0152267	ITGAV/PLCG1/GNB5/PTK2B	4
BP	GO:0044409	entry into host	3/37	153/18800	0.00335293	0.0263922	0.0155675	ITGAV/ITGA2/INSR	3
BP	GO:0014009	glial cell proliferation	2/37	44/18800	0.00338456	0.026531	0.0156493	CSF1/PTK2B	2
BP	GO:0032881	regulation of polysaccharide metabolic process	2/37	45/18800	0.0035376	0.027196	0.0160416	INSR/PPP1R3B	2
BP	GO:0045933	positive regulation of muscle contraction	2/37	45/18800	0.0035376	0.027196	0.0160416	KIT/ITGA2	2
BP	GO:0060612	adipose tissue development	2/37	45/18800	0.0035376	0.027196	0.0160416	CSF1/TBL1XR1	2
BP	GO:1902895	positive regulation of pri-miRNA transcription by RNA polymerase II	2/37	45/18800	0.0035376	0.027196	0.0160416	SMAD3/SMAD1	2
BP	GO:1903169	regulation of calcium ion transmembrane transport	3/37	156/18800	0.00354107	0.027196	0.0160416	PLCG1/GNB5/PTK2B	3
BP	GO:0070482	response to oxygen levels	4/37	324/18800	0.00365308	0.0279431	0.0164823	ITGA2/SMAD3/CD34/PTK2B	4
BP	GO:0005978	glycogen biosynthetic process	2/37	46/18800	0.00369383	0.0280288	0.0165328	INSR/PPP1R3B	2
BP	GO:0009250	glucan biosynthetic process	2/37	46/18800	0.00369383	0.0280288	0.0165328	INSR/PPP1R3B	2
BP	GO:0016042	lipid catabolic process	4/37	327/18800	0.00377507	0.028442	0.0167765	PLCG1/PLCB1/LPIN1/TBL1XR1	4
BP	GO:0060562	epithelial tube morphogenesis	4/37	328/18800	0.00381634	0.028442	0.0167765	CSF1/SMAD3/FZD6/RGMA	4
BP	GO:0032008	positive regulation of TOR signaling	2/37	47/18800	0.00385324	0.028442	0.0167765	AKT3/RELN	2
BP	GO:0032924	activin receptor signaling pathway	2/37	47/18800	0.00385324	0.028442	0.0167765	SMAD3/ACVR1B	2
BP	GO:0048066	developmental pigmentation	2/37	47/18800	0.00385324	0.028442	0.0167765	KIT/ZEB2	2
BP	GO:0101023	vascular endothelial cell proliferation	2/37	47/18800	0.00385324	0.028442	0.0167765	PLCG1/AKT3	2
BP	GO:1905562	regulation of vascular endothelial cell proliferation	2/37	47/18800	0.00385324	0.028442	0.0167765	PLCG1/AKT3	2
BP	GO:0030509	BMP signaling pathway	3/37	162/18800	0.00393649	0.0289439	0.0170726	SMAD3/SMAD1/RGMA	3
BP	GO:1903034	regulation of response to wounding	3/37	166/18800	0.0042145	0.0308684	0.0182077	SMAD3/CD34/RGMA	3
BP	GO:0019216	regulation of lipid metabolic process	4/37	339/18800	0.00429079	0.0313062	0.018466	KIT/PTK2B/LPIN1/TBL1XR1	4
BP	GO:0001933	negative regulation of protein phosphorylation	4/37	341/18800	0.00438115	0.0318431	0.0187827	PTPN1/CBLB/APC/CORO1C	4
BP	GO:0062012	regulation of small molecule metabolic process	4/37	342/18800	0.00442681	0.0319581	0.0188505	KIT/INSR/PTK2B/PPP1R3B	4
BP	GO:0048639	positive regulation of developmental growth	3/37	169/18800	0.00443066	0.0319581	0.0188505	PLCB1/INSR/CSF1	3
BP	GO:0048660	regulation of smooth muscle cell proliferation	3/37	170/18800	0.00450419	0.0321307	0.0189523	ITGA2/ERN1/IL6R	3
BP	GO:0008347	glial cell migration	2/37	51/18800	0.00452236	0.0321307	0.0189523	CSF1/RELN	2
BP	GO:0050982	detection of mechanical stimulus	2/37	51/18800	0.00452236	0.0321307	0.0189523	KIT/ITGA2	2
BP	GO:0051445	regulation of meiotic cell cycle	2/37	51/18800	0.00452236	0.0321307	0.0189523	PLCB1/INSR	2
BP	GO:0007215	glutamate receptor signaling pathway	2/37	52/18800	0.00469744	0.0325048	0.019173	PLCB1/PTK2B	2
BP	GO:0009395	phospholipid catabolic process	2/37	52/18800	0.00469744	0.0325048	0.019173	PLCG1/PLCB1	2
BP	GO:0035196	production of miRNAs involved in gene silencing by miRNA	2/37	52/18800	0.00469744	0.0325048	0.019173	SMAD3/SMAD1	2
BP	GO:0038093	Fc receptor signaling pathway	2/37	52/18800	0.00469744	0.0325048	0.019173	KIT/PLCG1	2
BP	GO:0007259	JAK-STAT cascade	3/37	173/18800	0.00472922	0.0325048	0.019173	KIT/PTK2B/IL6R	3
BP	GO:0010469	regulation of signaling receptor activity	3/37	173/18800	0.00472922	0.0325048	0.019173	PTK2B/RELN/CBLB	3
BP	GO:0048659	smooth muscle cell proliferation	3/37	173/18800	0.00472922	0.0325048	0.019173	ITGA2/ERN1/IL6R	3
BP	GO:0071772	response to BMP	3/37	173/18800	0.00472922	0.0325048	0.019173	SMAD3/SMAD1/RGMA	3
BP	GO:0071773	cellular response to BMP stimulus	3/37	173/18800	0.00472922	0.0325048	0.019173	SMAD3/SMAD1/RGMA	3
BP	GO:0030178	negative regulation of Wnt signaling pathway	3/37	174/18800	0.00480571	0.0329113	0.0194128	FZD4/FZD6/APC	3
BP	GO:0007254	JNK cascade	3/37	175/18800	0.00488296	0.0332063	0.0195868	PLCB1/SMAD3/PTK2B	3
BP	GO:0001655	urogenital system development	4/37	352/18800	0.0049013	0.0332063	0.0195868	SMAD3/SMAD1/CD34/IL6R	4
BP	GO:1904062	regulation of cation transmembrane transport	4/37	352/18800	0.0049013	0.0332063	0.0195868	PLCG1/GNB5/PTK2B/RELN	4
BP	GO:0050954	sensory perception of mechanical stimulus	3/37	177/18800	0.00503971	0.0339019	0.019997	KIT/ITGA2/FZD4	3
BP	GO:0052126	movement in host environment	3/37	177/18800	0.00503971	0.0339019	0.019997	ITGAV/ITGA2/INSR	3
BP	GO:0051480	regulation of cytosolic calcium ion concentration	4/37	356/18800	0.00510033	0.0341885	0.0201661	ITGAV/PLCG1/SMAD3/PTK2B	4
BP	GO:0043470	regulation of carbohydrate catabolic process	2/37	55/18800	0.00524126	0.0345232	0.0203635	INSR/PPP1R3B	2
BP	GO:0043647	inositol phosphate metabolic process	2/37	55/18800	0.00524126	0.0345232	0.0203635	PLCB1/PTK2B	2
BP	GO:0048008	platelet-derived growth factor receptor signaling pathway	2/37	55/18800	0.00524126	0.0345232	0.0203635	PTPN1/CBLB	2
BP	GO:0061098	positive regulation of protein tyrosine kinase activity	2/37	55/18800	0.00524126	0.0345232	0.0203635	PTPN1/RELN	2
BP	GO:1905517	macrophage migration	2/37	55/18800	0.00524126	0.0345232	0.0203635	CSF1/PTK2B	2
BP	GO:2001257	regulation of cation channel activity	3/37	180/18800	0.00528049	0.0346612	0.0204449	GNB5/PTK2B/RELN	3
BP	GO:0070918	production of small RNA involved in gene silencing by RNA	2/37	56/18800	0.00542868	0.0355111	0.0209462	SMAD3/SMAD1	2
BP	GO:0006109	regulation of carbohydrate metabolic process	3/37	183/18800	0.00552812	0.0360372	0.0212566	INSR/PTK2B/PPP1R3B	3
BP	GO:0097696	STAT cascade	3/37	184/18800	0.00561219	0.0362729	0.0213956	KIT/PTK2B/IL6R	3
BP	GO:0043551	regulation of phosphatidylinositol 3-kinase activity	2/37	57/18800	0.00561915	0.0362729	0.0213956	KIT/PTK2B	2
BP	GO:0051098	regulation of binding	4/37	366/18800	0.00562163	0.0362729	0.0213956	ITGA2/SMAD3/CBLB/RGMA	4
BP	GO:0002040	sprouting angiogenesis	3/37	186/18800	0.00578265	0.0370731	0.0218676	SMAD1/PTK2B/AKT3	3
BP	GO:0045862	positive regulation of proteolysis	4/37	369/18800	0.00578473	0.0370731	0.0218676	SMAD3/PTK2B/MYH9/RGMA	4
BP	GO:0051785	positive regulation of nuclear division	2/37	59/18800	0.00600919	0.0382531	0.0225636	PLCB1/INSR	2
BP	GO:1902893	regulation of pri-miRNA transcription by RNA polymerase II	2/37	59/18800	0.00600919	0.0382531	0.0225636	SMAD3/SMAD1	2
BP	GO:0009749	response to glucose	3/37	189/18800	0.00604413	0.0383469	0.0226189	PTK2B/COL6A2/ERN1	3
BP	GO:0061614	pri-miRNA transcription by RNA polymerase II	2/37	60/18800	0.00620874	0.0392152	0.0231311	SMAD3/SMAD1	2
BP	GO:0051701	interaction with host	3/37	191/18800	0.00622234	0.0392152	0.0231311	ITGAV/ITGA2/INSR	3
BP	GO:0009746	response to hexose	3/37	193/18800	0.00640367	0.0400073	0.0235983	PTK2B/COL6A2/ERN1	3
BP	GO:0035306	positive regulation of dephosphorylation	2/37	61/18800	0.00641129	0.0400073	0.0235983	ITGA2/SMAD3	2
BP	GO:0099601	regulation of neurotransmitter receptor activity	2/37	61/18800	0.00641129	0.0400073	0.0235983	PTK2B/RELN	2
BP	GO:0042326	negative regulation of phosphorylation	4/37	382/18800	0.00652823	0.0404707	0.0238717	PTPN1/CBLB/APC/CORO1C	4
BP	GO:0050878	regulation of body fluid levels	4/37	382/18800	0.00652823	0.0404707	0.0238717	ITGA2/CD34/FZD6/MYH9	4
BP	GO:0120032	regulation of plasma membrane bounded cell projection assembly	3/37	195/18800	0.00658815	0.0407092	0.0240124	KIT/APC/CORO1C	3
BP	GO:0060491	regulation of cell projection assembly	3/37	197/18800	0.00677578	0.0415092	0.0244842	KIT/APC/CORO1C	3
BP	GO:0051893	regulation of focal adhesion assembly	2/37	63/18800	0.00682535	0.0415092	0.0244842	SMAD3/CORO1C	2
BP	GO:0070059	intrinsic apoptotic signaling pathway in response to endoplasmic reticulum stress	2/37	63/18800	0.00682535	0.0415092	0.0244842	PTPN1/ERN1	2
BP	GO:0090109	regulation of cell-substrate junction assembly	2/37	63/18800	0.00682535	0.0415092	0.0244842	SMAD3/CORO1C	2
BP	GO:0001701	in utero embryonic development	4/37	387/18800	0.00683038	0.0415092	0.0244842	SMAD3/ACVR1B/TBL1XR1/MYH9	4
BP	GO:0032872	regulation of stress-activated MAPK cascade	3/37	198/18800	0.00687079	0.0415092	0.0244842	PLCB1/PTK2B/MAP3K4	3
BP	GO:0048167	regulation of synaptic plasticity	3/37	198/18800	0.00687079	0.0415092	0.0244842	KIT/PTK2B/RELN	3
BP	GO:0031032	actomyosin structure organization	3/37	199/18800	0.00696658	0.0419543	0.0247468	SMAD3/PTK2B/MYH9	3
BP	GO:0045995	regulation of embryonic development	2/37	64/18800	0.00703684	0.0421101	0.0248387	PLCB1/INSR	2
BP	GO:0050918	positive chemotaxis	2/37	64/18800	0.00703684	0.0421101	0.0248387	ITGA2/SMAD3	2
BP	GO:0007179	transforming growth factor beta receptor signaling pathway	3/37	200/18800	0.00706318	0.0421347	0.0248532	SMAD3/SMAD1/ZEB2	3
BP	GO:0009612	response to mechanical stimulus	3/37	201/18800	0.00716057	0.0424487	0.0250384	KIT/ITGA2/PTK2B	3
BP	GO:0070302	regulation of stress-activated protein kinase signaling cascade	3/37	201/18800	0.00716057	0.0424487	0.0250384	PLCB1/PTK2B/MAP3K4	3
BP	GO:0006940	regulation of smooth muscle contraction	2/37	65/18800	0.00725129	0.0428526	0.0252767	KIT/ITGA2	2
BP	GO:0046486	glycerolipid metabolic process	4/37	396/18800	0.00739749	0.0435809	0.0257062	PLCG1/PLCB1/LPIN1/TBL1XR1	4
BP	GO:0010812	negative regulation of cell-substrate adhesion	2/37	66/18800	0.00746868	0.0437287	0.0257934	FZD4/CORO1C	2
BP	GO:0032835	glomerulus development	2/37	66/18800	0.00746868	0.0437287	0.0257934	CD34/IL6R	2
BP	GO:0033692	cellular polysaccharide biosynthetic process	2/37	67/18800	0.007689	0.0446056	0.0263107	INSR/PPP1R3B	2
BP	GO:0042531	positive regulation of tyrosine phosphorylation of STAT protein	2/37	67/18800	0.007689	0.0446056	0.0263107	KIT/IL6R	2
BP	GO:0071300	cellular response to retinoic acid	2/37	67/18800	0.007689	0.0446056	0.0263107	PTK2B/FZD4	2
BP	GO:0045637	regulation of myeloid cell differentiation	3/37	208/18800	0.00786477	0.0454862	0.0268301	CSF1/PTK2B/ACVR1B	3
BP	GO:0150116	NA	2/37	68/18800	0.00791224	0.0456217	0.02691	SMAD3/CORO1C	2
BP	GO:0016051	carbohydrate biosynthetic process	3/37	209/18800	0.00796859	0.0456689	0.0269379	INSR/PTK2B/PPP1R3B	3
BP	GO:1901215	negative regulation of neuron death	3/37	209/18800	0.00796859	0.0456689	0.0269379	CSF1/CD34/PTK2B	3
BP	GO:0002573	myeloid leukocyte differentiation	3/37	210/18800	0.00807323	0.0461293	0.0272094	KIT/CSF1/MYH9	3
BP	GO:0043550	regulation of lipid kinase activity	2/37	69/18800	0.00813839	0.046362	0.0273466	KIT/PTK2B	2
BP	GO:0051966	regulation of synaptic transmission, glutamatergic	2/37	70/18800	0.00836744	0.04738	0.0279471	PTK2B/RELN	2
BP	GO:0061035	regulation of cartilage development	2/37	70/18800	0.00836744	0.04738	0.0279471	SMAD3/SMAD1	2
BP	GO:0034764	positive regulation of transmembrane transport	3/37	213/18800	0.00839203	0.04738	0.0279471	PLCG1/INSR/RELN	3
BP	GO:0001558	regulation of cell growth	4/37	415/18800	0.00869549	0.0489476	0.0288718	SMAD3/PTK2B/ACVR1B/RPS6KA1	4
BP	GO:0035567	non-canonical Wnt signaling pathway	2/37	72/18800	0.00883418	0.0495812	0.0292455	FZD4/FZD6	2
CC	GO:0098562	cytoplasmic side of membrane	6/37	193/19594	1.52349e-06	0.000130422	8.82555e-05	KIT/GNB4/GNB5/PTK2B/PTPN1/MYH9	6
CC	GO:0098802	plasma membrane receptor complex	7/37	313/19594	1.69379e-06	0.000130422	8.82555e-05	ITGAV/ITGA2/INSR/ITGA9/PTK2B/ACVR1B/IL6R	7
CC	GO:0031252	cell leading edge	7/37	416/19594	1.09781e-05	0.000431262	0.000291831	ITGAV/PLCG1/INSR/PTK2B/APC/CORO1C/MYH9	7
CC	GO:0009898	cytoplasmic side of plasma membrane	5/37	169/19594	1.56834e-05	0.000431262	0.000291831	KIT/GNB4/GNB5/PTK2B/MYH9	5
CC	GO:0031256	leading edge membrane	5/37	175/19594	1.85584e-05	0.000431262	0.000291831	ITGAV/PLCG1/INSR/APC/CORO1C	5
CC	GO:0009897	external side of plasma membrane	7/37	455/19594	1.95846e-05	0.000431262	0.000291831	KIT/ITGAV/ITGA2/INSR/CD34/ITGA9/IL6R	7
CC	GO:0001726	ruffle	5/37	177/19594	1.96028e-05	0.000431262	0.000291831	ITGAV/PLCG1/APC/CORO1C/MYH9	5
CC	GO:0008305	integrin complex	3/37	31/19594	2.6864e-05	0.000517132	0.000349939	ITGAV/ITGA2/ITGA9	3
CC	GO:0032587	ruffle membrane	4/37	97/19594	3.2881e-05	0.00056263	0.000380727	ITGAV/PLCG1/APC/CORO1C	4
CC	GO:0030027	lamellipodium	5/37	202/19594	3.69399e-05	0.000568874	0.000384952	ITGAV/PLCG1/PTK2B/APC/CORO1C	5
CC	GO:0098636	protein complex involved in cell adhesion	3/37	43/19594	7.2613e-05	0.00101658	0.000687912	ITGAV/ITGA2/ITGA9	3
CC	GO:0005637	nuclear inner membrane	3/37	61/19594	0.000206865	0.00265477	0.00179646	SMAD3/SMAD1/ERN1	3
CC	GO:0031965	nuclear membrane	5/37	300/19594	0.000237377	0.00277917	0.00188064	PLCB1/SMAD3/SMAD1/LPIN1/ERN1	5
CC	GO:0005635	nuclear envelope	6/37	479/19594	0.000252652	0.00277917	0.00188064	PLCB1/INSR/SMAD3/SMAD1/LPIN1/ERN1	6
CC	GO:0019897	extrinsic component of plasma membrane	4/37	170/19594	0.000288897	0.00296601	0.00200707	GNB4/GNB5/PTK2B/APC	4
CC	GO:0031253	cell projection membrane	5/37	339/19594	0.000416317	0.00400705	0.00271154	ITGAV/PLCG1/INSR/APC/CORO1C	5
CC	GO:0031234	extrinsic component of cytoplasmic side of plasma membrane	3/37	99/19594	0.000858165	0.00777396	0.00526058	GNB4/GNB5/PTK2B	3
CC	GO:0005925	focal adhesion	5/37	419/19594	0.00108294	0.00926512	0.00626963	ITGAV/ITGA2/PTK2B/CORO1C/MYH9	5
CC	GO:0030055	cell-substrate junction	5/37	428/19594	0.00119026	0.00964741	0.00652832	ITGAV/ITGA2/PTK2B/CORO1C/MYH9	5
CC	GO:1902911	protein kinase complex	3/37	115/19594	0.00132316	0.0101884	0.00689438	INSR/ACVR1B/ERN1	3
CC	GO:0005834	heterotrimeric G-protein complex	2/37	34/19594	0.00187374	0.0137408	0.00929828	GNB4/GNB5	2
CC	GO:1905360	GTPase complex	2/37	36/19594	0.00209921	0.0146945	0.00994365	GNB4/GNB5	2
CC	GO:0019898	extrinsic component of membrane	4/37	314/19594	0.00281691	0.0188611	0.0127631	GNB4/GNB5/PTK2B/APC	4
CC	GO:0045121	membrane raft	4/37	326/19594	0.00322288	0.0200719	0.0135825	INSR/PTK2B/CBLB/CORO1C	4
CC	GO:0098857	membrane microdomain	4/37	327/19594	0.00325842	0.0200719	0.0135825	INSR/PTK2B/CBLB/CORO1C	4
CC	GO:0016328	lateral plasma membrane	2/37	64/19594	0.0064982	0.0384893	0.0260454	APC/CORO1C	2
MF	GO:0004712	protein serine/threonine/tyrosine kinase activity	7/37	446/18410	2.5642e-05	0.00251822	0.00161632	KIT/INSR/PTK2B/AKT3/MAP3K4/ERN1/RPS6KA1	7
MF	GO:0031625	ubiquitin protein ligase binding	6/37	298/18410	2.60649e-05	0.00251822	0.00161632	SMAD3/PTK2B/FZD4/FZD6/ACVR1B/APC	6
MF	GO:0044389	ubiquitin-like protein ligase binding	6/37	317/18410	3.68521e-05	0.00251822	0.00161632	SMAD3/PTK2B/FZD4/FZD6/ACVR1B/APC	6
MF	GO:0042578	phosphoric ester hydrolase activity	6/37	366/18410	8.18217e-05	0.00419336	0.0026915	PLCG1/PLCB1/PTPN1/LPIN1/PTPRG/PPP1R3B	6
MF	GO:0019838	growth factor binding	4/37	139/18410	0.000169377	0.00547635	0.00351499	ITGAV/INSR/ACVR1B/IL6R	4
MF	GO:0019955	cytokine binding	4/37	141/18410	0.000178937	0.00547635	0.00351499	KIT/ITGAV/FZD4/IL6R	4
MF	GO:0004674	protein serine/threonine kinase activity	6/37	430/18410	0.000197275	0.00547635	0.00351499	PTK2B/AKT3/ACVR1B/MAP3K4/ERN1/RPS6KA1	6
MF	GO:0070410	co-SMAD binding	2/37	11/18410	0.000213711	0.00547635	0.00351499	SMAD3/SMAD1	2
MF	GO:0005178	integrin binding	4/37	156/18410	0.000263511	0.00600219	0.0038525	ITGAV/ITGA2/ITGA9/MYH9	4
MF	GO:0031994	insulin-like growth factor I binding	2/37	13/18410	0.000302315	0.00601767	0.00386243	ITGAV/INSR	2
MF	GO:0005518	collagen binding	3/37	68/18410	0.000342284	0.00601767	0.00386243	ITGA2/SMAD3/COL6A2	3
MF	GO:0070411	I-SMAD binding	2/37	14/18410	0.000352254	0.00601767	0.00386243	SMAD3/SMAD1	2
MF	GO:0042813	Wnt-activated receptor activity	2/37	15/18410	0.000405932	0.00640124	0.00410863	FZD4/FZD6	2
MF	GO:0046332	SMAD binding	3/37	78/18410	0.000512458	0.00727001	0.00466624	SMAD3/SMAD1/ACVR1B	3
MF	GO:0019199	transmembrane receptor protein kinase activity	3/37	79/18410	0.000531952	0.00727001	0.00466624	KIT/INSR/ACVR1B	3
MF	GO:0001540	amyloid-beta binding	3/37	81/18410	0.000572351	0.00733325	0.00470683	ITGA2/INSR/FZD4	3
MF	GO:0008013	beta-catenin binding	3/37	86/18410	0.000681803	0.00822174	0.00527711	SMAD3/APC/TBL1XR1	3
MF	GO:0004435	phosphatidylinositol phospholipase C activity	2/37	26/18410	0.00123909	0.0141118	0.00905764	PLCG1/PLCB1	2
MF	GO:0004629	phospholipase C activity	2/37	28/18410	0.00143751	0.01551	0.00995506	PLCG1/PLCB1	2
MF	GO:0005520	insulin-like growth factor binding	2/37	29/18410	0.00154204	0.0158059	0.010145	ITGAV/INSR	2
MF	GO:0017147	Wnt-protein binding	2/37	30/18410	0.0016501	0.0161081	0.010339	FZD4/FZD6	2
MF	GO:0005126	cytokine receptor binding	4/37	272/18410	0.0020977	0.0188719	0.0121129	PLCG1/CSF1/SMAD3/IL6R	4
MF	GO:0043531	ADP binding	2/37	34/18410	0.00211733	0.0188719	0.0121129	MYH9/ERN1	2
MF	GO:0016791	phosphatase activity	4/37	276/18410	0.00221188	0.0188932	0.0121266	PTPN1/LPIN1/PTPRG/PPP1R3B	4
MF	GO:0004713	protein tyrosine kinase activity	3/37	135/18410	0.00249697	0.0204752	0.013142	KIT/INSR/PTK2B	3
MF	GO:0015026	coreceptor activity	2/37	47/18410	0.0040135	0.0316449	0.0203112	ITGAV/RGMA	2
MF	GO:0030159	receptor signaling complex scaffold activity	2/37	50/18410	0.00453095	0.0344017	0.0220807	GNB4/GNB5	2
MF	GO:0004721	phosphoprotein phosphatase activity	3/37	177/18410	0.00534027	0.0385832	0.0247646	PTPN1/PTPRG/PPP1R3B	3
MF	GO:0050840	extracellular matrix binding	2/37	55/18410	0.00545811	0.0385832	0.0247646	ITGAV/ITGA2	2
MF	GO:0106310	NA	4/37	360/18410	0.00570833	0.0390069	0.0250365	AKT3/MAP3K4/ERN1/RPS6KA1	4
MF	GO:0004714	transmembrane receptor protein tyrosine kinase activity	2/37	60/18410	0.00646477	0.0427509	0.0274396	KIT/INSR	2
MF	GO:0019902	phosphatase binding	3/37	193/18410	0.00678253	0.0434506	0.0278887	SMAD3/PTPN1/PPP1R3B	3

## Sheet: KEGG
ID	Description	GeneRatio	BgRatio	pvalue	p.adjust	qvalue	geneID	Count
chx04151	PI3K-Akt signaling pathway	12/35	368/8880	7.55995e-09	1.34567e-06	7.24163e-07	KIT/ITGAV/GNB4/GNB5/ITGA2/INSR/CSF1/ITGA9/AKT3/COL6A2/RELN/IL6R	12
chx04550	Signaling pathways regulating pluripotency of stem cells	7/35	142/8880	1.06629e-06	9.49e-05	5.10698e-05	SMAD3/SMAD1/AKT3/FZD4/FZD6/ACVR1B/APC	7
chx04310	Wnt signaling pathway	7/35	171/8880	3.70622e-06	0.000219902	0.000118339	PLCB1/SMAD3/FZD4/FZD6/APC/TBL1XR1/MMP7	7
chx05165	Human papillomavirus infection	9/35	356/8880	6.76792e-06	0.000301173	0.000162074	ITGAV/ITGA2/ITGA9/AKT3/COL6A2/FZD4/FZD6/RELN/APC	9
chx04910	Insulin signaling pathway	6/35	139/8880	1.47495e-05	0.000525083	0.00028257	INSR/AKT3/PTPN1/CBLB/ACACA/PPP1R3B	6
chx04072	Phospholipase D signaling pathway	6/35	147/8880	2.02962e-05	0.000602122	0.000324028	KIT/PLCG1/PLCB1/INSR/PTK2B/AKT3	6
chx04150	mTOR signaling pathway	6/35	159/8880	3.16682e-05	0.000638135	0.000343408	INSR/AKT3/FZD4/FZD6/LPIN1/RPS6KA1	6
chx04014	Ras signaling pathway	7/35	238/8880	3.22138e-05	0.000638135	0.000343408	KIT/PLCG1/GNB4/GNB5/INSR/CSF1/AKT3	7
chx04512	ECM-receptor interaction	5/35	96/8880	3.33931e-05	0.000638135	0.000343408	ITGAV/ITGA2/ITGA9/COL6A2/RELN	5
chx05163	Human cytomegalovirus infection	7/35	242/8880	3.58503e-05	0.000638135	0.000343408	ITGAV/GNB4/GNB5/PLCB1/PTK2B/AKT3/IL6R	7
chx04640	Hematopoietic cell lineage	5/35	104/8880	4.91183e-05	0.000794823	0.000427728	KIT/ITGA2/CSF1/CD34/IL6R	5
chx05225	Hepatocellular carcinoma	6/35	175/8880	5.42868e-05	0.000805254	0.000433342	PLCG1/SMAD3/AKT3/FZD4/FZD6/APC	6
chx04931	Insulin resistance	5/35	113/8880	7.30886e-05	0.00100075	0.000538548	INSR/AKT3/PTPN1/PPP1R3B/RPS6KA1	5
chx04062	Chemokine signaling pathway	6/35	188/8880	8.09288e-05	0.00102895	0.000553723	PLCG1/GNB4/GNB5/PLCB1/PTK2B/AKT3	6
chx05010	Alzheimer disease	8/35	387/8880	0.000101032	0.00119891	0.000645186	PLCB1/INSR/CSF1/AKT3/FZD4/FZD6/APC/ERN1	8
chx04510	Focal adhesion	6/35	205/8880	0.000130544	0.0014523	0.000781546	ITGAV/ITGA2/ITGA9/AKT3/COL6A2/RELN	6
chx05205	Proteoglycans in cancer	6/35	210/8880	0.000149	0.00151229	0.000813826	ITGAV/PLCG1/ITGA2/AKT3/FZD4/FZD6	6
chx04015	Rap1 signaling pathway	6/35	211/8880	0.000152928	0.00151229	0.000813826	KIT/PLCG1/PLCB1/INSR/CSF1/AKT3	6
chx04371	Apelin signaling pathway	5/35	139/8880	0.000194537	0.0018225	0.000980766	GNB4/GNB5/PLCB1/SMAD3/AKT3	5
chx05224	Breast cancer	5/35	150/8880	0.000277477	0.00246955	0.00132897	KIT/AKT3/FZD4/FZD6/APC	5
chx05226	Gastric cancer	5/35	152/8880	0.000295069	0.00250106	0.00134593	SMAD3/AKT3/FZD4/FZD6/APC	5
chx04390	Hippo signaling pathway	5/35	157/8880	0.000342765	0.00277328	0.00149242	SMAD3/SMAD1/FZD4/FZD6/APC	5
chx04350	TGF-beta signaling pathway	4/35	96/8880	0.000519503	0.0040205	0.0021636	SMAD3/SMAD1/ACVR1B/RGMA	4
chx04916	Melanogenesis	4/35	100/8880	0.000606411	0.00449755	0.00242033	KIT/PLCB1/FZD4/FZD6	4
chx04933	AGE-RAGE signaling pathway in diabetic complications	4/35	107/8880	0.000782644	0.00557243	0.00299876	PLCG1/PLCB1/SMAD3/AKT3	4
chx04725	Cholinergic synapse	4/35	111/8880	0.000898198	0.00590496	0.00317771	GNB4/GNB5/PLCB1/AKT3	4
chx04010	MAPK signaling pathway	6/35	294/8880	0.000903144	0.00590496	0.00317771	KIT/INSR/CSF1/AKT3/MAP3K4/RPS6KA1	6
chx04066	HIF-1 signaling pathway	4/35	112/8880	0.00092887	0.00590496	0.00317771	PLCG1/INSR/AKT3/IL6R	4
chx04919	Thyroid hormone signaling pathway	4/35	122/8880	0.00127749	0.00784113	0.00421965	ITGAV/PLCG1/PLCB1/AKT3	4
chx04810	Regulation of actin cytoskeleton	5/35	220/8880	0.0015789	0.00936815	0.0050414	ITGAV/ITGA2/ITGA9/APC/MYH9	5
chx04728	Dopaminergic synapse	4/35	133/8880	0.00175714	0.0100468	0.00540661	GNB4/GNB5/PLCB1/AKT3	4
chx04926	Relaxin signaling pathway	4/35	134/8880	0.00180616	0.0100468	0.00540661	GNB4/GNB5/PLCB1/AKT3	4
chx05217	Basal cell carcinoma	3/35	63/8880	0.00189466	0.0102197	0.00549964	FZD4/FZD6/APC	3
chx05170	Human immunodeficiency virus 1 infection	5/35	231/8880	0.00195774	0.0102493	0.00551562	PLCG1/GNB4/GNB5/PTK2B/AKT3	5
chx05022	Pathways of neurodegeneration - multiple diseases	7/35	476/8880	0.00220696	0.011224	0.0060401	PLCG1/PLCB1/CSF1/FZD4/FZD6/APC/ERN1	7
chx05017	Spinocerebellar ataxia	4/35	144/8880	0.00234996	0.0113052	0.00608382	PLCB1/AKT3/RELN/ERN1	4
chx05135	Yersinia infection	4/35	144/8880	0.00234996	0.0113052	0.00608382	PLCG1/PTK2B/AKT3/RPS6KA1	4
chx04520	Adherens junction	3/35	71/8880	0.00266886	0.0125015	0.00672759	INSR/SMAD3/PTPN1	3
chx04934	Cushing syndrome	4/35	155/8880	0.00306856	0.0140052	0.00753683	PLCB1/FZD4/FZD6/APC	4
chx04932	Non-alcoholic fatty liver disease	4/35	157/8880	0.0032137	0.014301	0.00769597	INSR/AKT3/ERN1/IL6R	4
chx05412	Arrhythmogenic right ventricular cardiomyopathy	3/35	78/8880	0.00348614	0.015135	0.00814477	ITGAV/ITGA2/ITGA9	3
chx01521	EGFR tyrosine kinase inhibitor resistance	3/35	80/8880	0.00374476	0.0158706	0.00854067	PLCG1/AKT3/IL6R	3
chx04012	ErbB signaling pathway	3/35	85/8880	0.00444176	0.0183868	0.00989473	PLCG1/AKT3/CBLB	3
chx05210	Colorectal cancer	3/35	89/8880	0.00505249	0.0204396	0.0109994	SMAD3/AKT3/APC	3
chx04912	GnRH signaling pathway	3/35	91/8880	0.00537596	0.0208026	0.0111948	PLCB1/PTK2B/MAP3K4	3
chx05410	Hypertrophic cardiomyopathy	3/35	91/8880	0.00537596	0.0208026	0.0111948	ITGAV/ITGA2/ITGA9	3
chx05414	Dilated cardiomyopathy	3/35	95/8880	0.00605976	0.0229497	0.0123502	ITGAV/ITGA2/ITGA9	3
chx05222	Small cell lung cancer	3/35	96/8880	0.00623848	0.0231343	0.0124496	ITGAV/ITGA2/AKT3	3
chx04713	Circadian entrainment	3/35	98/8880	0.00660534	0.0239949	0.0129127	GNB4/GNB5/PLCB1	3
chx04660	T cell receptor signaling pathway	3/35	101/8880	0.00717941	0.0255587	0.0137542	PLCG1/AKT3/CBLB	3
chx04659	Th17 cell differentiation	3/35	105/8880	0.0079898	0.0273497	0.014718	PLCG1/SMAD3/IL6R	3
chx04922	Glucagon signaling pathway	3/35	105/8880	0.0079898	0.0273497	0.014718	PLCB1/AKT3/ACACA	3
chx05167	Kaposi sarcoma-associated herpesvirus infection	4/35	208/8880	0.00867317	0.0291288	0.0156754	PLCG1/GNB4/GNB5/AKT3	4
chx04724	Glutamatergic synapse	3/35	111/8880	0.00930331	0.0306665	0.0165029	GNB4/GNB5/PLCB1	3
chx05415	Diabetic cardiomyopathy	4/35	219/8880	0.0103531	0.0335062	0.0180312	PLCB1/INSR/SMAD3/AKT3	4
chx04935	Growth hormone synthesis, secretion and action	3/35	119/8880	0.0112411	0.0357307	0.0192282	PLCG1/PLCB1/AKT3	3
chx04722	Neurotrophin signaling pathway	3/35	121/8880	0.0117594	0.0364458	0.019613	PLCG1/AKT3/RPS6KA1	3
chx05417	Lipid and atherosclerosis	4/35	228/8880	0.0118756	0.0364458	0.019613	PLCG1/PLCB1/AKT3/ERN1	4
chx04726	Serotonergic synapse	3/35	123/8880	0.0122913	0.0370822	0.0199555	GNB4/GNB5/PLCB1	3
chx04152	AMPK signaling pathway	3/35	125/8880	0.0128369	0.0380829	0.0204941	INSR/AKT3/ACACA	3
chx04068	FoxO signaling pathway	3/35	129/8880	0.0139696	0.0401063	0.0215829	INSR/SMAD3/AKT3	3
chx04611	Platelet activation	3/35	129/8880	0.0139696	0.0401063	0.0215829	ITGA2/PLCB1/AKT3	3
chx04973	Carbohydrate digestion and absorption	2/35	47/8880	0.0146	0.0412507	0.0221988	PLCB1/AKT3	2
chx04723	Retrograde endocannabinoid signaling	3/35	145/8880	0.0190587	0.053007	0.0285253	GNB4/GNB5/PLCB1	3
chx04370	VEGF signaling pathway	2/35	56/8880	0.0203451	0.0557143	0.0299823	PLCG1/AKT3	2
chx04936	Alcoholic liver disease	3/35	151/8880	0.0211998	0.0571753	0.0307685	AKT3/ACACA/LPIN1	3
chx05213	Endometrial cancer	2/35	58/8880	0.0217312	0.0577338	0.031069	AKT3/APC	2
chx04923	Regulation of lipolysis in adipocytes	2/35	60/8880	0.0231557	0.0606135	0.0326187	INSR/AKT3	2
chx04213	Longevity regulating pathway - multiple species	2/35	62/8880	0.0246179	0.0635071	0.0341759	INSR/AKT3	2
chx04929	GnRH secretion	2/35	63/8880	0.0253629	0.0644943	0.0347072	PLCB1/AKT3	2
chx04664	Fc epsilon RI signaling pathway	2/35	65/8880	0.0268804	0.066109	0.0355761	PLCG1/AKT3	2
chx04514	Cell adhesion molecules	3/35	166/8880	0.0271121	0.066109	0.0355761	ITGAV/CD34/ITGA9	3
chx05161	Hepatitis B	3/35	166/8880	0.0271121	0.066109	0.0355761	SMAD3/PTK2B/AKT3	3
chx04720	Long-term potentiation	2/35	66/8880	0.0276528	0.0663604	0.0357114	PLCB1/RPS6KA1	2
chx04022	cGMP-PKG signaling pathway	3/35	168/8880	0.0279608	0.0663604	0.0357114	PLCB1/INSR/AKT3	3
chx05221	Acute myeloid leukemia	2/35	68/8880	0.0292242	0.0675573	0.0363555	KIT/AKT3	2
chx05230	Central carbon metabolism in cancer	2/35	68/8880	0.0292242	0.0675573	0.0363555	KIT/AKT3	2
chx00562	Inositol phosphate metabolism	2/35	72/8880	0.0324719	0.0731646	0.039373	PLCG1/PLCB1	2
chx05223	Non-small cell lung cancer	2/35	72/8880	0.0324719	0.0731646	0.039373	PLCG1/AKT3	2
chx05214	Glioma	2/35	74/8880	0.034147	0.0759771	0.0408866	PLCG1/AKT3	2
chx05212	Pancreatic cancer	2/35	78/8880	0.0375966	0.0816121	0.043919	SMAD3/AKT3	2
chx05220	Chronic myeloid leukemia	2/35	78/8880	0.0375966	0.0816121	0.043919	SMAD3/AKT3	2
chx04613	Neutrophil extracellular trap formation	3/35	205/8880	0.0462006	0.0987943	0.0531655	PLCG1/PLCB1/AKT3	3
chx05235	PD-L1 expression and PD-1 checkpoint pathway in cancer	2/35	88/8880	0.046773	0.0987943	0.0531655	PLCG1/AKT3	2
chx04211	Longevity regulating pathway	2/35	89/8880	0.0477321	0.0987943	0.0531655	INSR/AKT3	2
chx04727	GABAergic synapse	2/35	89/8880	0.0477321	0.0987943	0.0531655	GNB4/GNB5	2
chx05032	Morphine addiction	2/35	91/8880	0.0496719	0.101628	0.0546902	GNB4/GNB5	2
chx04914	Progesterone-mediated oocyte maturation	2/35	92/8880	0.0506526	0.102456	0.0551362	AKT3/RPS6KA1	2
chx04070	Phosphatidylinositol signaling system	2/35	97/8880	0.0556604	0.110084	0.0592409	PLCG1/PLCB1	2
chx04666	Fc gamma R-mediated phagocytosis	2/35	97/8880	0.0556604	0.110084	0.0592409	PLCG1/AKT3	2
chx05231	Choline metabolism in cancer	2/35	98/8880	0.0566823	0.110873	0.0596656	PLCG1/AKT3	2
chx04061	Viral protein interaction with cytokine and cytokine receptor	2/35	100/8880	0.0587462	0.113661	0.061166	CSF1/IL6R	2
chx04625	C-type lectin receptor signaling pathway	2/35	102/8880	0.0608362	0.116439	0.0626609	AKT3/CBLB	2
chx05166	Human T-cell leukemia virus 1 infection	3/35	235/8880	0.0644135	0.12177	0.0655296	SMAD3/AKT3/MMP7	3
chx00061	Fatty acid biosynthesis	1/35	17/8880	0.0649896	0.12177	0.0655296	ACACA	1
chx04020	Calcium signaling pathway	3/35	238/8880	0.0663956	0.123109	0.06625	PLCG1/PLCB1/PTK2B	3
chx04670	Leukocyte transendothelial migration	2/35	113/8880	0.0727751	0.130848	0.070415	PLCG1/PTK2B	2
chx04750	Inflammatory mediator regulation of TRP channels	2/35	113/8880	0.0727751	0.130848	0.070415	PLCG1/PLCB1	2
chx05142	Chagas disease	2/35	113/8880	0.0727751	0.130848	0.070415	PLCB1/AKT3	2
chx04668	TNF signaling pathway	2/35	119/8880	0.0795843	0.141439	0.0761142	CSF1/AKT3	2
chx04071	Sphingolipid signaling pathway	2/35	120/8880	0.0807383	0.141439	0.0761142	PLCB1/AKT3	2
chx05206	MicroRNAs in cancer	3/35	259/8880	0.081049	0.141439	0.0761142	PLCG1/ZEB2/APC	3
chx04380	Osteoclast differentiation	2/35	121/8880	0.0818976	0.141532	0.0761643	CSF1/AKT3	2
chx04915	Estrogen signaling pathway	2/35	136/8880	0.0998869	0.17096	0.0920011	PLCB1/AKT3	2
chx05162	Measles	2/35	143/8880	0.108635	0.183228	0.0986029	AKT3/CBLB	2
chx05418	Fluid shear stress and atherosclerosis	2/35	144/8880	0.109902	0.183228	0.0986029	ITGAV/AKT3	2
chx04140	Autophagy - animal	2/35	145/8880	0.111172	0.183228	0.0986029	AKT3/ERN1	2
chx04270	Vascular smooth muscle contraction	2/35	145/8880	0.111172	0.183228	0.0986029	PLCB1/MYH9	2
chx00640	Propanoate metabolism	1/35	31/8880	0.115412	0.188472	0.101425	ACACA	1
chx04210	Apoptosis	2/35	150/8880	0.117584	0.190272	0.102393	AKT3/ERN1	2
chx04261	Adrenergic signaling in cardiomyocytes	2/35	151/8880	0.118877	0.190632	0.102587	PLCB1/AKT3	2
chx04650	Natural killer cell mediated cytotoxicity	2/35	156/8880	0.125401	0.199298	0.107251	PLCG1/PTK2B	2
chx04145	Phagosome	2/35	165/8880	0.137357	0.216112	0.116299	ITGAV/ITGA2	2
chx04218	Cellular senescence	2/35	166/8880	0.138702	0.216112	0.116299	SMAD3/AKT3	2
chx04960	Aldosterone-regulated sodium reabsorption	1/35	38/8880	0.139623	0.216112	0.116299	INSR	1
chx05143	African trypanosomiasis	1/35	39/8880	0.143029	0.219475	0.118109	PLCB1	1
chx04060	Cytokine-cytokine receptor interaction	3/35	338/8880	0.146937	0.223545	0.120299	CSF1/ACVR1B/IL6R	3
chx04360	Axon guidance	2/35	180/8880	0.157823	0.238072	0.128117	PLCG1/RGMA	2
chx04930	Type II diabetes mellitus	1/35	46/8880	0.166505	0.249058	0.134029	INSR	1
chx00620	Pyruvate metabolism	1/35	48/8880	0.173097	0.25676	0.138174	ACACA	1
chx04961	Endocrine and other factor-regulated calcium reabsorption	1/35	52/8880	0.186129	0.273809	0.147349	PLCB1	1
chx05034	Alcoholism	2/35	203/8880	0.190232	0.277552	0.149363	GNB4/GNB5	2
chx04630	JAK-STAT signaling pathway	2/35	206/8880	0.194532	0.281517	0.151497	AKT3/IL6R	2
chx04730	Long-term depression	1/35	60/8880	0.211597	0.303393	0.163269	PLCB1	1
chx01212	Fatty acid metabolism	1/35	61/8880	0.214726	0.303393	0.163269	ACACA	1
chx05207	Chemical carcinogenesis - receptor activation	2/35	220/8880	0.214762	0.303393	0.163269	AKT3/RPS6KA1	2
chx05321	Inflammatory bowel disease	1/35	63/8880	0.220947	0.309673	0.166649	SMAD3	1
chx04913	Ovarian steroidogenesis	1/35	64/8880	0.224039	0.311555	0.167661	INSR	1
chx04927	Cortisol synthesis and secretion	1/35	65/8880	0.22712	0.31339	0.168649	PLCB1	1
chx04662	B cell receptor signaling pathway	1/35	68/8880	0.236291	0.3231	0.173874	AKT3	1
chx05211	Renal cell carcinoma	1/35	69/8880	0.239324	0.3231	0.173874	AKT3	1
chx05208	Chemical carcinogenesis - reactive oxygen species	2/35	237/8880	0.239602	0.3231	0.173874	AKT3/PTPN1	2
chx04920	Adipocytokine signaling pathway	1/35	71/8880	0.245356	0.327459	0.17622	AKT3	1
chx00561	Glycerolipid metabolism	1/35	72/8880	0.248354	0.327459	0.17622	LPIN1	1
chx05218	Melanoma	1/35	72/8880	0.248354	0.327459	0.17622	AKT3	1
chx04924	Renin secretion	1/35	73/8880	0.251341	0.328961	0.177028	PLCB1	1
chx04918	Thyroid hormone synthesis	1/35	76/8880	0.260232	0.338112	0.181952	PLCB1	1
chx04144	Endocytosis	2/35	255/8880	0.266089	0.342041	0.184067	SMAD3/CBLB	2
chx04917	Prolactin signaling pathway	1/35	79/8880	0.269021	0.342041	0.184067	AKT3	1
chx04971	Gastric acid secretion	1/35	79/8880	0.269021	0.342041	0.184067	PLCB1	1
chx01524	Platinum drug resistance	1/35	80/8880	0.271928	0.343285	0.184736	AKT3	1
chx04742	Taste transduction	1/35	84/8880	0.283444	0.355303	0.191204	PLCB1	1
chx05012	Parkinson disease	2/35	271/8880	0.289677	0.359393	0.193405	PLCG1/ERN1	2
chx04911	Insulin secretion	1/35	87/8880	0.291964	0.359393	0.193405	PLCB1	1
chx04540	Gap junction	1/35	88/8880	0.294783	0.359393	0.193405	PLCB1	1
chx04658	Th1 and Th2 cell differentiation	1/35	88/8880	0.294783	0.359393	0.193405	PLCG1	1
chx04970	Salivary secretion	1/35	93/8880	0.308712	0.373814	0.201165	PLCB1	1
chx05323	Rheumatoid arthritis	1/35	94/8880	0.311465	0.3746	0.201588	CSF1	1
chx04925	Aldosterone synthesis and secretion	1/35	95/8880	0.314208	0.375362	0.201999	PLCB1	1
chx01522	Endocrine resistance	1/35	96/8880	0.31694	0.376102	0.202397	AKT3	1
chx05215	Prostate cancer	1/35	97/8880	0.319662	0.37682	0.202783	AKT3	1
chx05171	Coronavirus disease - COVID-19	2/35	301/8880	0.333696	0.389658	0.209692	PLCG1/IL6R	2
chx04064	NF-kappa B signaling pathway	1/35	103/8880	0.335772	0.389658	0.209692	PLCG1	1
chx00564	Glycerophospholipid metabolism	1/35	104/8880	0.338421	0.389658	0.209692	LPIN1	1
chx04972	Pancreatic secretion	1/35	105/8880	0.341059	0.389658	0.209692	PLCB1	1
chx05016	Huntington disease	2/35	307/8880	0.342433	0.389658	0.209692	PLCB1/ERN1	2
chx04928	Parathyroid hormone synthesis, secretion and action	1/35	106/8880	0.343687	0.389658	0.209692	PLCB1	1
chx04620	Toll-like receptor signaling pathway	1/35	109/8880	0.351511	0.396006	0.213108	AKT3	1
chx05145	Toxoplasmosis	1/35	112/8880	0.359244	0.402173	0.216427	AKT3	1
chx05146	Amoebiasis	1/35	118/8880	0.374443	0.416568	0.224173	PLCB1	1
chx04114	Oocyte meiosis	1/35	123/8880	0.38684	0.427687	0.230157	RPS6KA1	1
chx04110	Cell cycle	1/35	129/8880	0.401402	0.441047	0.237346	SMAD3	1
chx04974	Protein digestion and absorption	1/35	141/8880	0.429525	0.469052	0.252417	COL6A2	1
chx04120	Ubiquitin mediated proteolysis	1/35	149/8880	0.447556	0.485763	0.26141	CBLB	1
chx04921	Oxytocin signaling pathway	1/35	153/8880	0.456363	0.492319	0.264938	PLCB1	1
chx05160	Hepatitis C	1/35	160/8880	0.471448	0.505528	0.272047	AKT3	1
chx04141	Protein processing in endoplasmic reticulum	1/35	171/8880	0.494334	0.526895	0.283545	ERN1	1
chx05164	Influenza A	1/35	174/8880	0.500407	0.530193	0.28532	AKT3	1
chx04621	NOD-like receptor signaling pathway	1/35	178/8880	0.508394	0.534389	0.287578	PLCB1	1
chx04530	Tight junction	1/35	179/8880	0.510371	0.534389	0.287578	MYH9	1
chx05152	Tuberculosis	1/35	186/8880	0.523997	0.545448	0.293529	AKT3	1
chx05202	Transcriptional misregulation in cancer	1/35	198/8880	0.546504	0.565568	0.304357	SMAD1	1
chx05169	Epstein-Barr virus infection	1/35	214/8880	0.574911	0.591527	0.318326	AKT3	1
chx04024	cAMP signaling pathway	1/35	237/8880	0.612739	0.623243	0.335394	AKT3	1
chx04714	Thermogenesis	1/35	237/8880	0.612739	0.623243	0.335394	RPS6KA1	1
chx05132	Salmonella infection	1/35	260/8880	0.647288	0.654643	0.352292	AKT3	1
chx05014	Amyotrophic lateral sclerosis	1/35	372/8880	0.777037	0.781427	0.42052	ERN1	1
chx05168	Herpes simplex virus 1 infection	1/35	440/8880	0.831728	0.831728	0.447589	AKT3	1

## Sheet: Genes
ID	CAT
KIT	hub
ITGAV	hub
PLCG1	hub
GNB4	hub
GNB5	hub
ITGA2	hub
PLCB1	hub
INSR	hub
CSF1	hub
SMAD3	gene
SMAD1	gene
CD34	gene
ITGA9	gene
PTK2B	gene
AKT3	gene
COL6A2	gene
PTPN1	gene
FZD4	gene
FZD6	gene
RELN	gene
ACVR1B	gene
CBLB	gene
MAP3K4	gene
ZEB2	gene
ACACA	gene
LPIN1	gene
APC	gene
TBL1XR1	gene
CORO1C	gene
MYH9	gene
ERN1	gene
IL6R	gene
PTPRG	gene
MMP7	gene
PPP1R3B	gene
RPS6KA1	gene
RGMA	gene

## Sheet: ceRNA network
ID	Length	pro_trans	miRNA	score.x	energy.x	start1.x	end1.x	start2.x	end2.x	length.x	rate1.x	rate2.x	score.y	energy.y	start1.y	end1.y	start2.y	end2.y	length.y	rate1.y	rate2.y	corvalues.mir_circ	pvalues.mir_circ	padjvalues.mir_circ	corvalues.mir_trans	pvalues.mir_trans	padjvalues.mirc_trans	corvalues.circ_trans	pvalues.circ_trans	padjvalues.circ_trans	gene_id
NC_030808.1:148506008|148509910	3903	XM_018062536.1	chi-miR-148a-5p	154	-12.44	2	15	8421	8442	13	0.7692	0.9231	153	-13.8	2	19	67	90	19	0.7368	0.7368	-0.932258	0.000249217	0.0196802	-0.950279	8.59498e-05	0.0154092	0.878919	0.0018032	0.0444613	ZEB2
NC_030808.1:148506008|148509910	3903	XM_005689368.3	chi-miR-148a-5p	153	-20.2	2	20	314	334	18	0.7778	0.8889	153	-13.8	2	19	67	90	19	0.7368	0.7368	-0.932258	0.000249217	0.0196802	-0.934619	0.000220638	0.0229041	0.92999	0.000279034	0.0212537	MMP7
NC_030808.1:148506008|148509910	3903	XM_005698795.3	chi-miR-148a-5p	156	-12.76	2	13	2428	2449	11	0.9091	1	153	-13.8	2	19	67	90	19	0.7368	0.7368	-0.932258	0.000249217	0.0196802	-0.958544	4.58633e-05	0.0119666	0.88152	0.00167562	0.0431422	PPP1R3B
NC_030808.1:148506008|148509910	3903	XM_005694721.3	chi-miR-148a-5p	150	-12.07	2	16	4902	4924	15	0.8	0.8	153	-13.8	2	19	67	90	19	0.7368	0.7368	-0.932258	0.000249217	0.0196802	-0.986382	9.57592e-07	0.00317745	0.900675	0.000921583	0.0338171	ITGA2
NC_030808.1:148506008|148509910	3903	XM_018043330.1	chi-miR-148a-5p	150	-19.68	2	19	3399	3420	17	0.7059	0.8824	153	-13.8	2	19	67	90	19	0.7368	0.7368	-0.932258	0.000249217	0.0196802	-0.983204	1.98906e-06	0.00385191	0.882948	0.00160834	0.0424558	FZD4
NC_030808.1:148506008|148509910	3903	XM_018065355.1	chi-miR-148a-5p	152	-19.75	2	20	2817	2836	18	0.7222	0.7778	153	-13.8	2	19	67	90	19	0.7368	0.7368	-0.932258	0.000249217	0.0196802	-0.956127	5.57897e-05	0.0129356	0.900423	0.000929569	0.0339395	ERN1
NC_030812.1:112121725|112127445	5721	XM_018055627.1	chi-miR-130b-5p	166	-26.12	2	20	1994	2016	19	0.7895	0.8421	153	-14.71	2	20	4595	4615	18	0.7222	0.7778	-0.926989	0.000322222	0.0218892	-0.980189	3.53409e-06	0.00461751	0.914607	0.000550687	0.0276577	LPIN1
NC_030812.1:66349177|66353522	4346	XM_013963255.2	chi-miR-363-3p	151	-16.34	2	20	968	989	18	0.6111	0.7778	165	-21.45	2	21	3403	3424	20	0.8	0.85	-0.906724	0.000744181	0.031804	-0.901184	0.000905647	0.0416578	0.883466	0.00158439	0.0421895	RELN
NC_030812.1:66349177|66353522	4346	NM_001314184.1	chi-miR-363-3p	162	-19.2	2	21	2758	2778	19	0.7895	0.7895	165	-21.45	2	21	3403	3424	20	0.8	0.85	-0.906724	0.000744181	0.031804	-0.911718	0.000616891	0.0352835	0.946235	0.000112558	0.0149809	ITGAV
NC_030815.1:25000462|25002136	1675	XM_018064172.1	chi-miR-497-5p	152	-21.55	2	21	1550	1571	19	0.6842	0.8421	152	-16.87	3	21	113	134	18	0.7222	0.8889	-0.878946	0.00180182	0.0479282	-0.897822	0.00101472	0.0437281	0.93095	0.000266126	0.0208792	ACACA
NC_030816.1:83819802|83825048	5247	XM_013962557.2	chi-miR-20b	153	-20.69	2	21	3132	3152	19	0.6842	0.7895	161	-20.23	2	16	3254	3275	14	0.9286	0.9286	-0.916427	0.000511614	0.0264407	-0.90286	0.000854449	0.0406749	0.97891	4.3944e-06	0.0045847	CSF1
NC_030816.1:83819802|83825048	5247	XM_018060788.1	chi-miR-148a-3p	156	-15.36	2	21	939	960	19	0.6842	0.7368	152	-15.76	2	19	2817	2837	17	0.7059	0.8235	-0.933274	0.000236617	0.019171	-0.907576	0.000721268	0.0377262	0.879836	0.00175747	0.0440085	CD34
NC_030816.1:83819802|83825048	5247	XM_018051136.1	chi-miR-148b-3p	152	-14.78	2	17	780	801	15	0.7333	0.8	156	-15.99	2	19	2817	2837	17	0.7647	0.8235	-0.966536	2.18449e-05	0.0073229	-0.891421	0.00124707	0.0478157	0.873728	0.00207757	0.0471491	INSR
NC_030816.1:83819802|83825048	5247	XM_018052339.1	chi-miR-20b	154	-18.67	2	18	3485	3507	17	0.7647	0.8824	161	-20.23	2	16	3254	3275	14	0.9286	0.9286	-0.916427	0.000511614	0.0264407	-0.90836	0.000700648	0.0372469	0.927346	0.000316859	0.0223251	COL6A2
NC_030816.1:83819802|83825048	5247	XM_018058021.1	chi-miR-148a-3p	156	-17.81	2	21	2949	2970	19	0.6842	0.7368	152	-15.76	2	19	2817	2837	17	0.7059	0.8235	-0.933274	0.000236617	0.019171	-0.92541	0.000346731	0.0276457	0.90816	0.000705855	0.0304734	PTPN1
NC_030816.1:83819802|83825048	5247	XM_018046192.1	chi-miR-148a-3p	150	-18.08	2	11	2357	2378	9	1	1	152	-15.76	2	19	2817	2837	17	0.7059	0.8235	-0.933274	0.000236617	0.019171	-0.918338	0.00047273	0.0315547	0.945347	0.000119092	0.0152809	IL6R
NC_030816.1:83819802|83825048	5247	XM_018061574.1	chi-miR-20b	152	-15.08	2	21	2155	2175	19	0.6316	0.8947	161	-20.23	2	16	3254	3275	14	0.9286	0.9286	-0.916427	0.000511614	0.0264407	-0.889289	0.001332	0.0492127	0.909065	0.000682427	0.0300897	SMAD1
NC_030816.1:83819802|83825048	5247	XM_005684039.3	chi-miR-148a-3p	152	-14.75	2	21	394	415	19	0.6842	0.6842	152	-15.76	2	19	2817	2837	17	0.7059	0.8235	-0.933274	0.000236617	0.019171	-0.891013	0.00126303	0.0480847	0.955746	5.74823e-05	0.0115632	PTK2B
NC_030816.1:83819802|83825048	5247	XM_005684039.3	chi-miR-148b-3p	152	-16.38	2	21	394	415	19	0.6842	0.6842	156	-15.99	2	19	2817	2837	17	0.7647	0.8235	-0.966536	2.18449e-05	0.0073229	-0.977413	5.57824e-06	0.00538809	0.955746	5.74823e-05	0.0115632	PTK2B
NC_030816.1:83819802|83825048	5247	XM_018061087.1	chi-miR-148a-3p	154	-17.89	2	15	2610	2631	13	0.8462	0.8462	152	-15.76	2	19	2817	2837	17	0.7059	0.8235	-0.933274	0.000236617	0.019171	-0.96148	3.55678e-05	0.0108152	0.879866	0.001756	0.0439926	CORO1C
NC_030816.1:83819802|83825048	5247	NM_001314184.1	chi-miR-363-3p	162	-19.2	2	21	2758	2778	19	0.7895	0.7895	150	-25.58	2	21	4021	4046	23	0.6957	0.8261	-0.885608	0.00148802	0.0435594	-0.911718	0.000616891	0.0352835	0.879755	0.00176147	0.0440455	ITGAV
NC_030816.1:83819802|83825048	5247	XM_018049156.1	chi-miR-148b-3p	162	-21.24	2	15	238	259	13	0.9231	0.9231	156	-15.99	2	19	2817	2837	17	0.7647	0.8235	-0.966536	2.18449e-05	0.0073229	-0.946663	0.000109497	0.0171275	0.986627	8.98801e-07	0.00272239	KIT
NC_030816.1:83819802|83825048	5247	XM_018054208.1	chi-miR-148b-3p	155	-31.52	2	21	361	383	20	0.85	0.9	156	-15.99	2	19	2817	2837	17	0.7647	0.8235	-0.966536	2.18449e-05	0.0073229	-0.914554	0.000551849	0.0336645	0.978185	4.94245e-06	0.00477565	GNB5
NC_030816.1:83819802|83825048	5247	XM_018056451.1	chi-miR-20b	159	-25.65	3	22	327	348	19	0.8421	0.8947	161	-20.23	2	16	3254	3275	14	0.9286	0.9286	-0.916427	0.000511614	0.0264407	-0.920995	0.000422165	0.0300659	0.95763	4.9456e-05	0.010967	RPS6KA1
NC_030816.1:83819802|83825048	5247	XM_018056908.1	chi-miR-148a-3p	167	-18.18	2	21	6553	6575	20	0.8	0.8	152	-15.76	2	19	2817	2837	17	0.7059	0.8235	-0.933274	0.000236617	0.019171	-0.915131	0.000539234	0.0333139	0.944027	0.000129295	0.0157635	PLCB1
NC_030816.1:83819802|83825048	5247	XM_018049156.1	chi-miR-148a-3p	156	-17.48	2	19	618	638	17	0.7647	0.8235	152	-15.76	2	19	2817	2837	17	0.7059	0.8235	-0.933274	0.000236617	0.019171	-0.967713	1.92941e-05	0.00851957	0.986627	8.98801e-07	0.00272239	KIT
NC_030816.1:83819802|83825048	5247	XM_018067208.1	chi-miR-20b	154	-27.86	3	22	447	469	20	0.8	0.9	161	-20.23	2	16	3254	3275	14	0.9286	0.9286	-0.916427	0.000511614	0.0264407	-0.894692	0.00112418	0.0456758	0.880019	0.00174842	0.0439246	ITGA9
NC_030816.1:83819802|83825048	5247	XM_018047547.1	chi-miR-148a-3p	154	-16.51	2	17	130	150	15	0.8	0.8667	152	-15.76	2	19	2817	2837	17	0.7059	0.8235	-0.933274	0.000236617	0.019171	-0.955707	5.76599e-05	0.0131027	0.890955	0.00126531	0.038503	GNB4
NC_030816.1:83819802|83825048	5247	XM_018056459.1	chi-miR-20b	159	-25.65	3	22	250	271	19	0.8421	0.8947	161	-20.23	2	16	3254	3275	14	0.9286	0.9286	-0.916427	0.000511614	0.0264407	-0.889596	0.00131954	0.0490074	0.902259	0.000872566	0.0330816	RPS6KA1
NC_030816.1:83819802|83825048	5247	XM_005694721.3	chi-miR-20b	156	-16.87	2	18	6249	6273	18	0.7222	0.8333	161	-20.23	2	16	3254	3275	14	0.9286	0.9286	-0.916427	0.000511614	0.0264407	-0.92386	0.000372043	0.0284867	0.974185	8.87414e-06	0.005954	ITGA2
NC_030816.1:83819802|83825048	5247	XM_018060259.1	chi-miR-20b	156	-20.13	2	22	2559	2582	21	0.7143	0.8571	161	-20.23	2	16	3254	3275	14	0.9286	0.9286	-0.916427	0.000511614	0.0264407	-0.911232	0.000628551	0.035555	0.89391	0.00115275	0.037036	AKT3
NC_030816.1:83819802|83825048	5247	XM_018058332.1	chi-miR-148a-3p	154	-23.1	2	21	519	546	25	0.68	0.72	152	-15.76	2	19	2817	2837	17	0.7059	0.8235	-0.933274	0.000236617	0.019171	-0.915097	0.000539955	0.0333308	0.897261	0.00103376	0.0354423	FZD6
NC_030816.1:83819802|83825048	5247	XM_018057869.1	chi-miR-148a-3p	150	-17.08	2	15	2405	2426	13	0.7692	0.8462	152	-15.76	2	19	2817	2837	17	0.7059	0.8235	-0.933274	0.000236617	0.019171	-0.968004	1.86968e-05	0.0084194	0.880512	0.00172431	0.0436548	PLCG1
NC_030816.1:83819802|83825048	5247	XM_013966776.2	chi-miR-20b	153	-24.83	3	22	3519	3539	19	0.8421	0.8947	161	-20.23	2	16	3254	3275	14	0.9286	0.9286	-0.916427	0.000511614	0.0264407	-0.916216	0.000516034	0.0327286	0.936492	0.000199666	0.0187035	SMAD3
NC_030818.1:70611932|70614030	2099	XM_018058332.1	chi-miR-148a-3p	154	-23.1	2	21	519	546	25	0.68	0.72	158	-22.31	2	16	1361	1383	15	0.8667	0.8667	-0.883496	0.00158304	0.0450311	-0.915097	0.000539955	0.0333308	0.966837	2.11713e-05	0.008064	FZD6
NC_030818.1:70611932|70614030	2099	XM_018047738.1	chi-miR-148a-3p	154	-22.22	2	21	3286	3306	19	0.7368	0.7368	158	-22.31	2	16	1361	1383	15	0.8667	0.8667	-0.883496	0.00158304	0.0450311	-0.946094	0.000113573	0.0173506	0.880516	0.0017241	0.0436535	ACVR1B
NC_030818.1:70611932|70614030	2099	XM_018048283.1	chi-miR-148a-3p	152	-17.21	2	19	7157	7177	17	0.7647	0.7647	158	-22.31	2	16	1361	1383	15	0.8667	0.8667	-0.883496	0.00158304	0.0450311	-0.925797	0.000340611	0.0274654	0.869667	0.00231141	0.0492637	MYH9
NC_030818.1:70611932|70614030	2099	XM_018056908.1	chi-miR-148a-3p	167	-18.18	2	21	6553	6575	20	0.8	0.8	158	-22.31	2	16	1361	1383	15	0.8667	0.8667	-0.883496	0.00158304	0.0450311	-0.915131	0.000539234	0.0333139	0.923428	0.000379315	0.0239431	PLCB1
NC_030818.1:70611932|70614030	2099	XM_018047547.1	chi-miR-148a-3p	154	-16.51	2	17	130	150	15	0.8	0.8667	158	-22.31	2	16	1361	1383	15	0.8667	0.8667	-0.883496	0.00158304	0.0450311	-0.955707	5.76599e-05	0.0131027	0.944268	0.000127386	0.0156585	GNB4
NC_030818.1:70611932|70614030	2099	XM_018049156.1	chi-miR-148a-3p	156	-17.48	2	19	618	638	17	0.7647	0.8235	158	-22.31	2	16	1361	1383	15	0.8667	0.8667	-0.883496	0.00158304	0.0450311	-0.967713	1.92941e-05	0.00851957	0.921471	0.000413527	0.0247582	KIT
NC_030818.1:70611932|70614030	2099	XM_018058021.1	chi-miR-148a-3p	156	-17.81	2	21	2949	2970	19	0.6842	0.7368	158	-22.31	2	16	1361	1383	15	0.8667	0.8667	-0.883496	0.00158304	0.0450311	-0.92541	0.000346731	0.0276457	0.875847	0.00196232	0.0460194	PTPN1
NC_030826.1:55072908|55078126	5219	XM_018066935.1	chi-miR-30d-3p	151	-20.71	2	20	144	162	18	0.7222	0.8333	153	-12	2	18	693	713	16	0.6875	0.8125	-0.930592	0.000270894	0.0205516	-0.930537	0.000271631	0.0249649	0.991317	1.99198e-07	0.00172215	PTPRG
NC_030826.1:55072908|55078126	5219	NM_001314184.1	chi-miR-30d-3p	150	-13.02	2	20	2377	2398	19	0.6842	0.7368	153	-12	2	18	693	713	16	0.6875	0.8125	-0.930592	0.000270894	0.0205516	-0.897511	0.00102522	0.04392	0.965949	2.32028e-05	0.00835595	ITGAV
NC_030828.1:56001709|56003680	1972	XM_018055627.1	chi-miR-130b-5p	166	-26.12	2	20	1994	2016	19	0.7895	0.8421	152	-17.97	2	21	1730	1754	23	0.6957	0.7826	-0.895502	0.00109509	0.0373545	-0.980189	3.53409e-06	0.00461751	0.90691	0.000739138	0.0310217	LPIN1
NC_030829.1:30515090|30520814	5725	XM_018058021.1	chi-miR-148a-3p	156	-17.81	2	21	2949	2970	19	0.6842	0.7368	150	-15.11	2	21	3215	3235	19	0.6842	0.7368	-0.939115	0.000172716	0.0166065	-0.92541	0.000346731	0.0276457	0.91923	0.000455303	0.0257268	PTPN1
NC_030829.1:30515090|30520814	5725	XM_018049156.1	chi-miR-148a-3p	156	-17.48	2	19	618	638	17	0.7647	0.8235	150	-15.11	2	21	3215	3235	19	0.6842	0.7368	-0.939115	0.000172716	0.0166065	-0.967713	1.92941e-05	0.00851957	0.936255	0.00020224	0.0187917	KIT
NC_030829.1:30515090|30520814	5725	XM_018054208.1	chi-miR-148b-3p	155	-31.52	2	21	361	383	20	0.85	0.9	150	-13.3	2	21	3215	3235	19	0.6842	0.7368	-0.886319	0.00145696	0.0431691	-0.914554	0.000551849	0.0336645	0.94536	0.000118994	0.0152784	GNB5
NC_030829.1:30515090|30520814	5725	XM_018056908.1	chi-miR-148a-3p	167	-18.18	2	21	6553	6575	20	0.8	0.8	150	-15.11	2	21	3215	3235	19	0.6842	0.7368	-0.939115	0.000172716	0.0166065	-0.915131	0.000539234	0.0333139	0.876242	0.0019413	0.0458229	PLCB1
NC_030829.1:30515090|30520814	5725	XM_018046192.1	chi-miR-148a-3p	150	-18.08	2	11	2357	2378	9	1	1	150	-15.11	2	21	3215	3235	19	0.6842	0.7368	-0.939115	0.000172716	0.0166065	-0.918338	0.00047273	0.0315547	0.965243	2.49119e-05	0.00859235	IL6R
NC_030829.1:30515090|30520814	5725	XM_018053442.1	chi-miR-148a-3p	168	-24.22	2	18	5162	5185	18	0.8333	0.8889	150	-15.11	2	21	3215	3235	19	0.6842	0.7368	-0.939115	0.000172716	0.0166065	-0.925213	0.000349882	0.0277484	0.894439	0.00113337	0.0367777	MAP3K4
NC_030829.1:30515090|30520814	5725	XM_018061981.1	chi-miR-148a-3p	168	-24.61	2	21	1517	1538	19	0.7895	0.7895	150	-15.11	2	21	3215	3235	19	0.6842	0.7368	-0.939115	0.000172716	0.0166065	-0.897804	0.00101531	0.0437376	0.930188	0.000276343	0.021169	CBLB
NC_030829.1:30515090|30520814	5725	XM_018066385.1	chi-miR-148a-3p	150	-16.95	2	15	2053	2074	13	0.7692	0.8462	150	-15.11	2	21	3215	3235	19	0.6842	0.7368	-0.939115	0.000172716	0.0166065	-0.924055	0.000368782	0.0283685	0.912502	0.000598406	0.0285781	RGMA
NC_030829.1:30515090|30520814	5725	XM_018061981.1	chi-miR-148b-3p	169	-20.49	2	21	4157	4176	19	0.8421	0.8421	150	-13.3	2	21	3215	3235	19	0.6842	0.7368	-0.886319	0.00145696	0.0431691	-0.889452	0.00132538	0.0491084	0.930188	0.000276343	0.021169	CBLB
NC_030829.1:30515090|30520814	5725	XM_018047615.1	chi-miR-148a-3p	150	-15.36	2	19	4302	4323	17	0.7059	0.7059	150	-15.11	2	21	3215	3235	19	0.6842	0.7368	-0.939115	0.000172716	0.0166065	-0.890827	0.00127033	0.0482063	0.872583	0.00214178	0.0477423	TBL1XR1
NC_030829.1:30515090|30520814	5725	XM_018049156.1	chi-miR-148b-3p	162	-21.24	2	15	238	259	13	0.9231	0.9231	150	-13.3	2	21	3215	3235	19	0.6842	0.7368	-0.886319	0.00145696	0.0431691	-0.946663	0.000109497	0.0171275	0.936255	0.00020224	0.0187917	KIT
NC_030829.1:30515090|30520814	5725	XM_005684039.3	chi-miR-148b-3p	152	-16.38	2	21	394	415	19	0.6842	0.6842	150	-13.3	2	21	3215	3235	19	0.6842	0.7368	-0.886319	0.00145696	0.0431691	-0.977413	5.57824e-06	0.00538809	0.930825	0.000267777	0.0209326	PTK2B
NC_030829.1:30515090|30520814	5725	XM_005684039.3	chi-miR-148a-3p	152	-14.75	2	21	394	415	19	0.6842	0.6842	150	-15.11	2	21	3215	3235	19	0.6842	0.7368	-0.939115	0.000172716	0.0166065	-0.891013	0.00126303	0.0480847	0.930825	0.000267777	0.0209326	PTK2B
NC_030829.1:30515090|30520814	5725	XM_018053746.1	chi-miR-148a-3p	156	-21.67	2	15	4650	4670	13	0.9231	0.9231	150	-15.11	2	21	3215	3235	19	0.6842	0.7368	-0.939115	0.000172716	0.0166065	-0.904578	0.000804114	0.0396018	0.908088	0.000707761	0.030498	APC
NC_030829.1:30515090|30520814	5725	XM_018057869.1	chi-miR-148a-3p	150	-17.08	2	15	2405	2426	13	0.7692	0.8462	150	-15.11	2	21	3215	3235	19	0.6842	0.7368	-0.939115	0.000172716	0.0166065	-0.968004	1.86968e-05	0.0084194	0.922708	0.000391669	0.0242373	PLCG1
NC_030832.1:9541118|9542996	1879	XM_018053442.1	chi-miR-148a-3p	168	-24.22	2	18	5162	5185	18	0.8333	0.8889	155	-14.54	2	20	1506	1527	18	0.6667	0.7778	-0.907749	0.000716677	0.031457	-0.925213	0.000349882	0.0277484	0.9147	0.000548642	0.0276277	MAP3K4
NC_030832.1:9541118|9542996	1879	XM_018046192.1	chi-miR-148a-3p	150	-18.08	2	11	2357	2378	9	1	1	155	-14.54	2	20	1506	1527	18	0.6667	0.7778	-0.907749	0.000716677	0.031457	-0.918338	0.00047273	0.0315547	0.953375	6.88397e-05	0.0123974	IL6R
NC_030832.1:9541118|9542996	1879	XM_018061981.1	chi-miR-148a-3p	168	-24.61	2	21	1517	1538	19	0.7895	0.7895	155	-14.54	2	20	1506	1527	18	0.6667	0.7778	-0.907749	0.000716677	0.031457	-0.897804	0.00101531	0.0437376	0.904935	0.000793924	0.0319286	CBLB
NC_030832.1:9541118|9542996	1879	XM_005684039.3	chi-miR-148a-3p	152	-14.75	2	21	394	415	19	0.6842	0.6842	155	-14.54	2	20	1506	1527	18	0.6667	0.7778	-0.907749	0.000716677	0.031457	-0.891013	0.00126303	0.0480847	0.889042	0.00134212	0.0394495	PTK2B
NC_030832.1:9541118|9542996	1879	XM_018049156.1	chi-miR-148a-3p	156	-17.48	2	19	618	638	17	0.7647	0.8235	155	-14.54	2	20	1506	1527	18	0.6667	0.7778	-0.907749	0.000716677	0.031457	-0.967713	1.92941e-05	0.00851957	0.892177	0.00121788	0.0378861	KIT
NC_030832.1:9541118|9542996	1879	XM_018053746.1	chi-miR-148a-3p	156	-21.67	2	15	4650	4670	13	0.9231	0.9231	155	-14.54	2	20	1506	1527	18	0.6667	0.7778	-0.907749	0.000716677	0.031457	-0.904578	0.000804114	0.0396018	0.931686	0.000256514	0.0206232	APC
NC_030832.1:9541118|9542996	1879	XM_018066385.1	chi-miR-148a-3p	150	-16.95	2	15	2053	2074	13	0.7692	0.8462	155	-14.54	2	20	1506	1527	18	0.6667	0.7778	-0.907749	0.000716677	0.031457	-0.924055	0.000368782	0.0283685	0.9426	0.000141004	0.0163139	RGMA
NC_030832.1:9541118|9542996	1879	XM_018057869.1	chi-miR-148a-3p	150	-17.08	2	15	2405	2426	13	0.7692	0.8462	155	-14.54	2	20	1506	1527	18	0.6667	0.7778	-0.907749	0.000716677	0.031457	-0.968004	1.86968e-05	0.0084194	0.922478	0.000395664	0.024332	PLCG1
NC_030832.1:9541118|9542996	1879	XM_018047615.1	chi-miR-148a-3p	150	-15.36	2	19	4302	4323	17	0.7059	0.7059	155	-14.54	2	20	1506	1527	18	0.6667	0.7778	-0.907749	0.000716677	0.031457	-0.890827	0.00127033	0.0482063	0.879155	0.00179137	0.0443376	TBL1XR1
NC_030832.1:9541118|9542996	1879	XM_018058021.1	chi-miR-148a-3p	156	-17.81	2	21	2949	2970	19	0.6842	0.7368	155	-14.54	2	20	1506	1527	18	0.6667	0.7778	-0.907749	0.000716677	0.031457	-0.92541	0.000346731	0.0276457	0.909523	0.000670781	0.0298822	PTPN1
NC_030833.1:4557286|4558270	985	XM_005694721.3	chi-miR-500-3p	150	-17.3	2	17	1678	1697	15	0.7333	0.8667	159	-19.91	2	20	953	973	18	0.7222	0.7778	-0.937076	0.000193428	0.017259	-0.907459	0.000724396	0.0377962	0.950411	8.5167e-05	0.0134693	ITGA2
