# Supplementary material for: Identification and Characterization of circRNAs in Non-Lactating Dairy Goat Mammary Glands Reveal Their Regulatory Role in Mammary Cell Involution and Remodeling
Source: Biomolecules. 2023 May 18;13(5):860. doi: 10.3390/biom13050860 (PMC10216389; doi:10.3390/biom13050860)
Supplement: Supplementary file 1 [file biomolecules-13-00860-s001.zip › Supplementary materials/Table S9.xlsx]

## Sheet: GO
ONTOLOGY	ID	Description	GeneRatio	BgRatio	pvalue	p.adjust	qvalue	geneID	Count
BP	GO:0006643	membrane lipid metabolic process	13/39	207/18800	1.51082e-16	1.84924e-13	1.22138e-13	PEMT/ELOVL5/ST3GAL5/B3GALT4/ST8SIA1/SMPD1/VAPA/B3GNT5/TECR/NSMAF/PIGC/PIGL/SPHK2	13
BP	GO:0046467	membrane lipid biosynthetic process	11/39	148/18800	6.8517e-15	4.19324e-12	2.76953e-12	PEMT/ELOVL5/ST3GAL5/B3GALT4/ST8SIA1/SMPD1/VAPA/B3GNT5/PIGC/PIGL/SPHK2	11
BP	GO:0006665	sphingolipid metabolic process	10/39	161/18800	8.21911e-13	3.3534e-10	2.21483e-10	PEMT/ELOVL5/ST3GAL5/B3GALT4/ST8SIA1/SMPD1/VAPA/TECR/NSMAF/SPHK2	10
BP	GO:0015849	organic acid transport	11/39	318/18800	3.00057e-11	9.18175e-09	6.06432e-09	SLC7A5/FABP3/CD36/SLC1A1/SLC38A1/SLC7A7/IRS2/CROT/SLC16A3/SLC7A4/PLA2G2C	11
BP	GO:0030148	sphingolipid biosynthetic process	8/39	110/18800	5.6146e-11	1.22535e-08	8.0931e-09	PEMT/ELOVL5/ST3GAL5/B3GALT4/ST8SIA1/SMPD1/VAPA/SPHK2	8
BP	GO:0010876	lipid localization	12/39	446/18800	6.0066e-11	1.22535e-08	8.0931e-09	FABP3/CD36/CIDEA/IRS2/CROT/ITGAV/LCAT/VAPA/SPP1/MSR1/PLA2G2C/PITPNC1	12
BP	GO:0006869	lipid transport	11/39	391/18800	2.72165e-10	4.63839e-08	3.06354e-08	FABP3/CD36/IRS2/CROT/ITGAV/LCAT/VAPA/SPP1/MSR1/PLA2G2C/PITPNC1	11
BP	GO:0006631	fatty acid metabolic process	11/39	395/18800	3.03163e-10	4.63839e-08	3.06354e-08	FASN/ACACA/FABP3/ELOVL5/LPIN1/CD36/IRS2/CROT/ADIPOR1/TECR/TRIB3	11
BP	GO:1905039	carboxylic acid transmembrane transport	8/39	152/18800	7.54853e-10	9.7348e-08	6.42959e-08	SLC7A5/CD36/SLC1A1/SLC38A1/SLC7A7/IRS2/SLC16A3/SLC7A4	8
BP	GO:1903825	organic acid transmembrane transport	8/39	153/18800	7.95327e-10	9.7348e-08	6.42959e-08	SLC7A5/CD36/SLC1A1/SLC38A1/SLC7A7/IRS2/SLC16A3/SLC7A4	8
BP	GO:0006664	glycolipid metabolic process	7/39	103/18800	1.60517e-09	1.75281e-07	1.15769e-07	ST3GAL5/B3GALT4/ST8SIA1/SMPD1/B3GNT5/PIGC/PIGL	7
BP	GO:1903509	liposaccharide metabolic process	7/39	104/18800	1.71844e-09	1.75281e-07	1.15769e-07	ST3GAL5/B3GALT4/ST8SIA1/SMPD1/B3GNT5/PIGC/PIGL	7
BP	GO:0006644	phospholipid metabolic process	10/39	388/18800	4.65774e-09	4.38544e-07	2.89647e-07	FABP3/PEMT/LPIN1/LCAT/SMPD1/VAPA/PLA2G2C/PIGC/PIGL/SPHK2	10
BP	GO:0009247	glycolipid biosynthetic process	6/39	71/18800	6.91451e-09	6.04525e-07	3.99274e-07	ST3GAL5/B3GALT4/ST8SIA1/B3GNT5/PIGC/PIGL	6
BP	GO:1905952	regulation of lipid localization	7/39	155/18800	2.78615e-08	2.2735e-06	1.50159e-06	FABP3/CD36/CIDEA/IRS2/ITGAV/SPP1/MSR1	7
BP	GO:0008654	phospholipid biosynthetic process	8/39	258/18800	4.80714e-08	3.67746e-06	2.42887e-06	FABP3/PEMT/LPIN1/LCAT/VAPA/PIGC/PIGL/SPHK2	8
BP	GO:0046394	carboxylic acid biosynthetic process	8/39	316/18800	2.28019e-07	1.6269e-05	1.07453e-05	FASN/ACACA/ELOVL5/PSAT1/PSPH/TECR/SDSL/TRIB3	8
BP	GO:0016053	organic acid biosynthetic process	8/39	318/18800	2.3925e-07	1.6269e-05	1.07453e-05	FASN/ACACA/ELOVL5/PSAT1/PSPH/TECR/SDSL/TRIB3	8
BP	GO:0019216	regulation of lipid metabolic process	8/39	339/18800	3.88984e-07	2.50588e-05	1.65507e-05	FABP3/ELOVL5/LPIN1/CIDEA/IRS2/ADIPOR1/TRIB3/SPHK2	8
BP	GO:1905954	positive regulation of lipid localization	5/39	94/18800	1.41269e-06	8.64566e-05	5.71024e-05	FABP3/CD36/CIDEA/SPP1/MSR1	5
BP	GO:0046942	carboxylic acid transport	7/39	279/18800	1.5065e-06	8.78072e-05	5.79944e-05	SLC7A5/CD36/SLC1A1/SLC38A1/SLC7A7/SLC16A3/PLA2G2C	7
BP	GO:0015908	fatty acid transport	5/39	99/18800	1.8269e-06	0.000101642	6.71322e-05	FABP3/CD36/IRS2/CROT/PLA2G2C	5
BP	GO:0003333	amino acid transmembrane transport	5/39	100/18800	1.92016e-06	0.000102186	6.74911e-05	SLC7A5/SLC1A1/SLC38A1/SLC7A7/SLC7A4	5
BP	GO:0006672	ceramide metabolic process	5/39	105/18800	2.4442e-06	0.000124654	8.23311e-05	ST3GAL5/B3GALT4/SMPD1/NSMAF/SPHK2	5
BP	GO:0016042	lipid catabolic process	7/39	327/18800	4.30678e-06	0.00021086	0.000139268	LPIN1/CIDEA/IRS2/CROT/SMPD1/SPP1/PLA2G2C	7
BP	GO:0046474	glycerophospholipid biosynthetic process	6/39	214/18800	4.83598e-06	0.000223009	0.000147292	FABP3/PEMT/LPIN1/LCAT/PIGC/PIGL	6
BP	GO:0010883	regulation of lipid storage	4/39	55/18800	4.99666e-06	0.000223009	0.000147292	CD36/CIDEA/ITGAV/MSR1	4
BP	GO:0030258	lipid modification	6/39	216/18800	5.10152e-06	0.000223009	0.000147292	FABP3/IRS2/CROT/LCAT/ADIPOR1/SPHK2	6
BP	GO:0044539	long-chain fatty acid import	3/39	17/18800	5.5007e-06	0.000232167	0.000153341	FABP3/CD36/IRS2	3
BP	GO:0062012	regulation of small molecule metabolic process	7/39	342/18800	5.78039e-06	0.00023584	0.000155766	FABP3/ELOVL5/SLC7A7/IRS2/ADIPOR1/TRIB3/SPHK2	7
BP	GO:0006684	sphingomyelin metabolic process	3/39	18/18800	6.59136e-06	0.00025212	0.000166519	PEMT/SMPD1/VAPA	3
BP	GO:0140354	NA	3/39	18/18800	6.59136e-06	0.00025212	0.000166519	FABP3/CD36/IRS2	3
BP	GO:0006687	glycosphingolipid metabolic process	4/39	60/18800	7.09114e-06	0.000263017	0.000173716	ST3GAL5/B3GALT4/ST8SIA1/SMPD1	4
BP	GO:0010565	regulation of cellular ketone metabolic process	5/39	132/18800	7.51712e-06	0.000270616	0.000178735	FABP3/ELOVL5/SLC7A7/IRS2/TRIB3	5
BP	GO:0015711	organic anion transport	7/39	361/18800	8.22902e-06	0.000287781	0.000190072	SLC7A5/CD36/SLC1A1/SLC38A1/SLC7A7/SLC16A3/PLA2G2C	7
BP	GO:0098657	import into cell	6/39	238/18800	8.8887e-06	0.000302216	0.000199606	SLC7A5/FABP3/CD36/SLC1A1/SLC38A1/IRS2	6
BP	GO:0015909	long-chain fatty acid transport	4/39	66/18800	1.03874e-05	0.000342351	0.000226114	FABP3/CD36/IRS2/PLA2G2C	4
BP	GO:0046513	ceramide biosynthetic process	4/39	67/18800	1.10305e-05	0.000342351	0.000226114	ST3GAL5/B3GALT4/SMPD1/SPHK2	4
BP	GO:1902475	L-alpha-amino acid transmembrane transport	4/39	67/18800	1.10305e-05	0.000342351	0.000226114	SLC7A5/SLC1A1/SLC38A1/SLC7A7	4
BP	GO:0015850	organic hydroxy compound transport	6/39	248/18800	1.12369e-05	0.000342351	0.000226114	CD36/SLC16A3/LCAT/VAPA/SPP1/MSR1	6
BP	GO:0006865	amino acid transport	5/39	145/18800	1.18719e-05	0.000342351	0.000226114	SLC7A5/SLC1A1/SLC38A1/SLC7A7/SLC7A4	5
BP	GO:0106106	cold-induced thermogenesis	5/39	146/18800	1.22743e-05	0.000342351	0.000226114	PEMT/LPIN1/CD36/CIDEA/ADIPOR1	5
BP	GO:0120161	regulation of cold-induced thermogenesis	5/39	146/18800	1.22743e-05	0.000342351	0.000226114	PEMT/LPIN1/CD36/CIDEA/ADIPOR1	5
BP	GO:0015807	L-amino acid transport	4/39	69/18800	1.24041e-05	0.000342351	0.000226114	SLC7A5/SLC1A1/SLC38A1/SLC7A7	4
BP	GO:0045017	glycerolipid biosynthetic process	6/39	253/18800	1.25864e-05	0.000342351	0.000226114	FABP3/PEMT/LPIN1/LCAT/PIGC/PIGL	6
BP	GO:0046949	fatty-acyl-CoA biosynthetic process	3/39	25/18800	1.83928e-05	0.000482908	0.000318948	ACACA/ELOVL5/TECR	3
BP	GO:1990845	adaptive thermogenesis	5/39	159/18800	1.8543e-05	0.000482908	0.000318948	PEMT/LPIN1/CD36/CIDEA/ADIPOR1	5
BP	GO:0006633	fatty acid biosynthetic process	5/39	162/18800	2.02918e-05	0.00051744	0.000341756	FASN/ACACA/ELOVL5/TECR/TRIB3	5
BP	GO:0010884	positive regulation of lipid storage	3/39	27/18800	2.33237e-05	0.000582618	0.000384804	CD36/CIDEA/MSR1	3
BP	GO:0006656	phosphatidylcholine biosynthetic process	3/39	29/18800	2.90532e-05	0.000691969	0.000457028	FABP3/PEMT/LCAT	3
BP	GO:0046890	regulation of lipid biosynthetic process	5/39	175/18800	2.94065e-05	0.000691969	0.000457028	FABP3/ELOVL5/LPIN1/TRIB3/SPHK2	5
BP	GO:0019915	lipid storage	4/39	86/18800	2.9708e-05	0.000691969	0.000457028	CD36/CIDEA/ITGAV/MSR1	4
BP	GO:0001659	temperature homeostasis	5/39	177/18800	3.10524e-05	0.000691969	0.000457028	PEMT/LPIN1/CD36/CIDEA/ADIPOR1	5
BP	GO:0010232	vascular transport	4/39	87/18800	3.10934e-05	0.000691969	0.000457028	SLC7A5/CD36/SLC1A1/SLC38A1	4
BP	GO:0150104	NA	4/39	87/18800	3.10934e-05	0.000691969	0.000457028	SLC7A5/CD36/SLC1A1/SLC38A1	4
BP	GO:0019217	regulation of fatty acid metabolic process	4/39	92/18800	3.8742e-05	0.000828687	0.000547327	FABP3/ELOVL5/IRS2/TRIB3	4
BP	GO:0006650	glycerophospholipid metabolic process	6/39	309/18800	3.88056e-05	0.000828687	0.000547327	FABP3/PEMT/LPIN1/LCAT/PIGC/PIGL	6
BP	GO:0010743	regulation of macrophage derived foam cell differentiation	3/39	32/18800	3.92679e-05	0.000828687	0.000547327	CD36/ITGAV/MSR1	3
BP	GO:0015918	sterol transport	4/39	94/18800	4.21568e-05	0.000874574	0.000577634	CD36/LCAT/VAPA/MSR1	4
BP	GO:0006688	glycosphingolipid biosynthetic process	3/39	33/18800	4.31327e-05	0.000879907	0.000581156	ST3GAL5/B3GALT4/ST8SIA1	3
BP	GO:0120162	positive regulation of cold-induced thermogenesis	4/39	98/18800	4.96403e-05	0.000996062	0.000657874	PEMT/LPIN1/CD36/ADIPOR1	4
BP	GO:0010742	macrophage derived foam cell differentiation	3/39	38/18800	6.62145e-05	0.00128645	0.000849669	CD36/ITGAV/MSR1	3
BP	GO:0035337	fatty-acyl-CoA metabolic process	3/39	38/18800	6.62145e-05	0.00128645	0.000849669	ACACA/ELOVL5/TECR	3
BP	GO:0019395	fatty acid oxidation	4/39	106/18800	6.74587e-05	0.00129015	0.00085211	FABP3/IRS2/CROT/ADIPOR1	4
BP	GO:0090077	foam cell differentiation	3/39	39/18800	7.16295e-05	0.00132928	0.000877954	CD36/ITGAV/MSR1	3
BP	GO:0042180	cellular ketone metabolic process	5/39	211/18800	7.16767e-05	0.00132928	0.000877954	FABP3/ELOVL5/SLC7A7/IRS2/TRIB3	5
BP	GO:0072330	monocarboxylic acid biosynthetic process	5/39	215/18800	7.83295e-05	0.00143098	0.000945123	FASN/ACACA/ELOVL5/TECR/TRIB3	5
BP	GO:0034440	lipid oxidation	4/39	112/18800	8.35903e-05	0.00150462	0.000993767	FABP3/IRS2/CROT/ADIPOR1	4
BP	GO:0009150	purine ribonucleotide metabolic process	6/39	366/18800	9.90613e-05	0.00175726	0.00116063	ACACA/ELOVL5/CROT/PFKM/TECR/SPHK2	6
BP	GO:0032368	regulation of lipid transport	4/39	118/18800	0.000102363	0.00178989	0.00118218	FABP3/IRS2/ITGAV/SPP1	4
BP	GO:0035384	thioester biosynthetic process	3/39	45/18800	0.000110265	0.00187451	0.00123806	ACACA/ELOVL5/TECR	3
BP	GO:0071616	acyl-CoA biosynthetic process	3/39	45/18800	0.000110265	0.00187451	0.00123806	ACACA/ELOVL5/TECR	3
BP	GO:0033865	nucleoside bisphosphate metabolic process	4/39	125/18800	0.000127936	0.00207485	0.00137038	ACACA/ELOVL5/CROT/TECR	4
BP	GO:0033875	ribonucleoside bisphosphate metabolic process	4/39	125/18800	0.000127936	0.00207485	0.00137038	ACACA/ELOVL5/CROT/TECR	4
BP	GO:0034032	purine nucleoside bisphosphate metabolic process	4/39	125/18800	0.000127936	0.00207485	0.00137038	ACACA/ELOVL5/CROT/TECR	4
BP	GO:0009259	ribonucleotide metabolic process	6/39	384/18800	0.00012883	0.00207485	0.00137038	ACACA/ELOVL5/CROT/PFKM/TECR/SPHK2	6
BP	GO:0006163	purine nucleotide metabolic process	6/39	394/18800	0.000148207	0.00232572	0.00153608	ACACA/ELOVL5/CROT/PFKM/TECR/SPHK2	6
BP	GO:0019693	ribose phosphate metabolic process	6/39	394/18800	0.000148207	0.00232572	0.00153608	ACACA/ELOVL5/CROT/PFKM/TECR/SPHK2	6
BP	GO:1901570	fatty acid derivative biosynthetic process	3/39	50/18800	0.000151216	0.00233091	0.0015395	ACACA/ELOVL5/TECR	3
BP	GO:0046486	glycerolipid metabolic process	6/39	396/18800	0.000152347	0.00233091	0.0015395	FABP3/PEMT/LPIN1/LCAT/PIGC/PIGL	6
BP	GO:0015804	neutral amino acid transport	3/39	51/18800	0.000160437	0.00242438	0.00160124	SLC7A5/SLC1A1/SLC38A1	3
BP	GO:0006686	sphingomyelin biosynthetic process	2/39	10/18800	0.000186727	0.00272089	0.00179708	PEMT/VAPA	2
BP	GO:0015911	plasma membrane long-chain fatty acid transport	2/39	10/18800	0.000186727	0.00272089	0.00179708	CD36/IRS2	2
BP	GO:1990822	basic amino acid transmembrane transport	2/39	10/18800	0.000186727	0.00272089	0.00179708	SLC7A7/SLC7A4	2
BP	GO:0042157	lipoprotein metabolic process	4/39	140/18800	0.000197903	0.0028324	0.00187073	ITGAV/LCAT/PIGC/PIGL	4
BP	GO:0072521	purine-containing compound metabolic process	6/39	416/18800	0.000199009	0.0028324	0.00187073	ACACA/ELOVL5/CROT/PFKM/TECR/SPHK2	6
BP	GO:0015802	basic amino acid transport	2/39	11/18800	0.000227923	0.00320664	0.00211791	SLC7A7/SLC7A4	2
BP	GO:0044272	sulfur compound biosynthetic process	4/39	149/18800	0.000251199	0.00349395	0.00230767	ACACA/ELOVL5/SLC1A1/TECR	4
BP	GO:0033866	nucleoside bisphosphate biosynthetic process	3/39	60/18800	0.000260253	0.00350055	0.00231203	ACACA/ELOVL5/TECR	3
BP	GO:0034030	ribonucleoside bisphosphate biosynthetic process	3/39	60/18800	0.000260253	0.00350055	0.00231203	ACACA/ELOVL5/TECR	3
BP	GO:0034033	purine nucleoside bisphosphate biosynthetic process	3/39	60/18800	0.000260253	0.00350055	0.00231203	ACACA/ELOVL5/TECR	3
BP	GO:0006563	L-serine metabolic process	2/39	12/18800	0.000273149	0.00363407	0.00240021	PSAT1/PSPH	2
BP	GO:0045834	positive regulation of lipid metabolic process	4/39	153/18800	0.000277921	0.0036578	0.00241588	FABP3/ELOVL5/IRS2/SPHK2	4
BP	GO:0030497	fatty acid elongation	2/39	13/18800	0.00032239	0.00415374	0.00274344	ELOVL5/TECR	2
BP	GO:0042761	very long-chain fatty acid biosynthetic process	2/39	13/18800	0.00032239	0.00415374	0.00274344	ELOVL5/TECR	2
BP	GO:0002720	positive regulation of cytokine production involved in immune response	3/39	68/18800	0.000376804	0.00480425	0.00317308	SLC7A5/CD36/SPHK2	3
BP	GO:1901607	alpha-amino acid biosynthetic process	3/39	70/18800	0.000410393	0.00517856	0.00342031	PSAT1/PSPH/SDSL	3
BP	GO:0009152	purine ribonucleotide biosynthetic process	4/39	170/18800	0.000414675	0.0051792	0.00342073	ACACA/ELOVL5/TECR/SPHK2	4
BP	GO:0055088	lipid homeostasis	4/39	173/18800	0.000443027	0.00547742	0.0036177	ACACA/FABP3/IRS2/LCAT	4
BP	GO:0009117	nucleotide metabolic process	6/39	487/18800	0.000462481	0.00566076	0.00373879	ACACA/ELOVL5/CROT/PFKM/TECR/SPHK2	6
BP	GO:0046470	phosphatidylcholine metabolic process	3/39	74/18800	0.000483218	0.00579861	0.00382984	FABP3/PEMT/LCAT	3
BP	GO:1901568	fatty acid derivative metabolic process	3/39	74/18800	0.000483218	0.00579861	0.00382984	ACACA/ELOVL5/TECR	3
BP	GO:0001574	ganglioside biosynthetic process	2/39	16/18800	0.000494037	0.00587089	0.00387757	ST3GAL5/B3GALT4	2
BP	GO:0006753	nucleoside phosphate metabolic process	6/39	495/18800	0.000504087	0.00593272	0.00391841	ACACA/ELOVL5/CROT/PFKM/TECR/SPHK2	6
BP	GO:0008652	cellular amino acid biosynthetic process	3/39	76/18800	0.000522539	0.00609131	0.00402316	PSAT1/PSPH/SDSL	3
BP	GO:0009260	ribonucleotide biosynthetic process	4/39	184/18800	0.000558899	0.0064537	0.0042625	ACACA/ELOVL5/TECR/SPHK2	4
BP	GO:0030301	cholesterol transport	3/39	79/18800	0.000585274	0.0066951	0.00442195	CD36/LCAT/MSR1	3
BP	GO:0098739	import across plasma membrane	4/39	188/18800	0.000605924	0.00686714	0.00453557	SLC7A5/CD36/SLC1A1/IRS2	4
BP	GO:0071071	regulation of phospholipid biosynthetic process	2/39	18/18800	0.000628249	0.00695212	0.0045917	FABP3/LPIN1	2
BP	GO:1902001	fatty acid transmembrane transport	2/39	18/18800	0.000628249	0.00695212	0.0045917	CD36/IRS2	2
BP	GO:1901654	response to ketone	4/39	190/18800	0.000630462	0.00695212	0.0045917	ACACA/PSPH/SPP1/SPHK2	4
BP	GO:0046390	ribose phosphate biosynthetic process	4/39	191/18800	0.000642992	0.00702699	0.00464115	ACACA/ELOVL5/TECR/SPHK2	4
BP	GO:0006164	purine nucleotide biosynthetic process	4/39	192/18800	0.000655699	0.00710243	0.00469098	ACACA/ELOVL5/TECR/SPHK2	4
BP	GO:0097006	regulation of plasma lipoprotein particle levels	3/39	84/18800	0.000700181	0.00733606	0.00484528	CD36/LCAT/MSR1	3
BP	GO:0010744	positive regulation of macrophage derived foam cell differentiation	2/39	19/18800	0.000701241	0.00733606	0.00484528	CD36/MSR1	2
BP	GO:0010885	regulation of cholesterol storage	2/39	19/18800	0.000701241	0.00733606	0.00484528	CD36/MSR1	2
BP	GO:0035338	long-chain fatty-acyl-CoA biosynthetic process	2/39	19/18800	0.000701241	0.00733606	0.00484528	ELOVL5/TECR	2
BP	GO:0046889	positive regulation of lipid biosynthetic process	3/39	85/18800	0.00072476	0.00751785	0.00496535	FABP3/ELOVL5/SPHK2	3
BP	GO:0042953	lipoprotein transport	2/39	20/18800	0.000778136	0.00793699	0.00524218	CD36/MSR1	2
BP	GO:0097503	sialylation	2/39	20/18800	0.000778136	0.00793699	0.00524218	ST3GAL5/ST8SIA1	2
BP	GO:0072522	purine-containing compound biosynthetic process	4/39	202/18800	0.00079275	0.00801922	0.00529649	ACACA/ELOVL5/TECR/SPHK2	4
BP	GO:1901605	alpha-amino acid metabolic process	4/39	203/18800	0.000807485	0.00810132	0.00535072	SLC7A7/PSAT1/PSPH/SDSL	4
BP	GO:0032869	cellular response to insulin stimulus	4/39	205/18800	0.000837535	0.00827809	0.00546747	LPIN1/IRS2/ADIPOR1/TRIB3	4
BP	GO:1901653	cellular response to peptide	5/39	361/18800	0.000854841	0.00827809	0.00546747	LPIN1/CD36/IRS2/ADIPOR1/TRIB3	5
BP	GO:0009070	serine family amino acid biosynthetic process	2/39	21/18800	0.000858919	0.00827809	0.00546747	PSAT1/PSPH	2
BP	GO:0010878	cholesterol storage	2/39	21/18800	0.000858919	0.00827809	0.00546747	CD36/MSR1	2
BP	GO:0044872	lipoprotein localization	2/39	21/18800	0.000858919	0.00827809	0.00546747	CD36/MSR1	2
BP	GO:0006637	acyl-CoA metabolic process	3/39	93/18800	0.000941368	0.00893205	0.00589939	ACACA/ELOVL5/TECR	3
BP	GO:0035383	thioester metabolic process	3/39	93/18800	0.000941368	0.00893205	0.00589939	ACACA/ELOVL5/TECR	3
BP	GO:1901655	cellular response to ketone	3/39	94/18800	0.000971012	0.00914245	0.00603836	ACACA/SPP1/SPHK2	3
BP	GO:0044282	small molecule catabolic process	5/39	376/18800	0.00102553	0.00958206	0.00632871	LPIN1/IRS2/CROT/PFKM/SDSL	5
BP	GO:0044242	cellular lipid catabolic process	4/39	219/18800	0.00107044	0.00992587	0.00655579	LPIN1/IRS2/CROT/SMPD1	4
BP	GO:0002718	regulation of cytokine production involved in immune response	3/39	98/18800	0.0010955	0.0100819	0.00665881	SLC7A5/CD36/SPHK2	3
BP	GO:0002367	cytokine production involved in immune response	3/39	100/18800	0.00116134	0.0106081	0.00700639	SLC7A5/CD36/SPHK2	3
BP	GO:0006486	protein glycosylation	4/39	225/18800	0.00118296	0.0106466	0.00703181	ST3GAL5/B3GALT4/ST8SIA1/B3GNT5	4
BP	GO:0043413	macromolecule glycosylation	4/39	225/18800	0.00118296	0.0106466	0.00703181	ST3GAL5/B3GALT4/ST8SIA1/B3GNT5	4
BP	GO:0042158	lipoprotein biosynthetic process	3/39	101/18800	0.00119519	0.0106782	0.00705266	LCAT/PIGC/PIGL	3
BP	GO:0035336	long-chain fatty-acyl-CoA metabolic process	2/39	25/18800	0.00122062	0.0108263	0.00715052	ELOVL5/TECR	2
BP	GO:0009062	fatty acid catabolic process	3/39	102/18800	0.00122964	0.010828	0.00715159	LPIN1/IRS2/CROT	3
BP	GO:0001573	ganglioside metabolic process	2/39	26/18800	0.0013206	0.0115459	0.00762574	ST3GAL5/B3GALT4	2
BP	GO:0045833	negative regulation of lipid metabolic process	3/39	105/18800	0.00133677	0.0116043	0.00766433	LPIN1/CIDEA/TRIB3	3
BP	GO:0046395	carboxylic acid catabolic process	4/39	238/18800	0.00145482	0.0125401	0.00828245	LPIN1/IRS2/CROT/SDSL	4
BP	GO:0016054	organic acid catabolic process	4/39	242/18800	0.00154657	0.0132378	0.00874321	LPIN1/IRS2/CROT/SDSL	4
BP	GO:0070085	glycosylation	4/39	244/18800	0.00159393	0.0135484	0.00894835	ST3GAL5/B3GALT4/ST8SIA1/B3GNT5	4
BP	GO:0032369	negative regulation of lipid transport	2/39	29/18800	0.00164327	0.0138715	0.00916177	IRS2/ITGAV	2
BP	GO:0015718	monocarboxylic acid transport	3/39	117/18800	0.00182344	0.0152869	0.0100966	CD36/SLC16A3/PLA2G2C	3
BP	GO:0009165	nucleotide biosynthetic process	4/39	255/18800	0.00187262	0.0155246	0.0102536	ACACA/ELOVL5/TECR/SPHK2	4
BP	GO:0006506	GPI anchor biosynthetic process	2/39	31/18800	0.00187716	0.0155246	0.0102536	PIGC/PIGL	2
BP	GO:1901293	nucleoside phosphate biosynthetic process	4/39	257/18800	0.0019267	0.0158274	0.0104536	ACACA/ELOVL5/TECR/SPHK2	4
BP	GO:0002702	positive regulation of production of molecular mediator of immune response	3/39	120/18800	0.00196019	0.0159952	0.0105644	SLC7A5/CD36/SPHK2	3
BP	GO:0032868	response to insulin	4/39	259/18800	0.00198186	0.0159974	0.0105659	LPIN1/IRS2/ADIPOR1/TRIB3	4
BP	GO:0006505	GPI anchor metabolic process	2/39	32/18800	0.00199968	0.0159974	0.0105659	PIGC/PIGL	2
BP	GO:0046320	regulation of fatty acid oxidation	2/39	32/18800	0.00199968	0.0159974	0.0105659	FABP3/IRS2	2
BP	GO:0046887	positive regulation of hormone secretion	3/39	122/18800	0.00205483	0.0163319	0.0107868	IRS2/PFKM/SPP1	3
BP	GO:0003018	vascular process in circulatory system	4/39	263/18800	0.00209544	0.0165472	0.010929	SLC7A5/CD36/SLC1A1/SLC38A1	4
BP	GO:2000191	regulation of fatty acid transport	2/39	33/18800	0.00212591	0.0166802	0.0110169	FABP3/IRS2	2
BP	GO:0072329	monocarboxylic acid catabolic process	3/39	124/18800	0.00215226	0.0167794	0.0110824	LPIN1/IRS2/CROT	3
BP	GO:0000038	very long-chain fatty acid metabolic process	2/39	35/18800	0.00238942	0.0185104	0.0122257	ELOVL5/TECR	2
BP	GO:1903532	positive regulation of secretion by cell	4/39	274/18800	0.00243095	0.0187137	0.0123599	IRS2/PFKM/SPP1/SPHK2	4
BP	GO:1903725	regulation of phospholipid metabolic process	2/39	37/18800	0.00266756	0.0204068	0.0134782	FABP3/LPIN1	2
BP	GO:0006520	cellular amino acid metabolic process	4/39	285/18800	0.00280185	0.021301	0.0140688	SLC7A7/PSAT1/PSPH/SDSL	4
BP	GO:0045923	positive regulation of fatty acid metabolic process	2/39	39/18800	0.00296021	0.0222288	0.0146816	ELOVL5/IRS2	2
BP	GO:0097242	amyloid-beta clearance	2/39	39/18800	0.00296021	0.0222288	0.0146816	CD36/MSR1	2
BP	GO:0009914	hormone transport	4/39	290/18800	0.00298263	0.0222606	0.0147026	SLC7A5/IRS2/PFKM/SPP1	4
BP	GO:0009069	serine family amino acid metabolic process	2/39	40/18800	0.00311194	0.0230849	0.015247	PSAT1/PSPH	2
BP	GO:0071375	cellular response to peptide hormone stimulus	4/39	294/18800	0.0031329	0.0231004	0.0152572	LPIN1/IRS2/ADIPOR1/TRIB3	4
BP	GO:0033574	response to testosterone	2/39	41/18800	0.00326725	0.0239468	0.0158163	PSPH/SPP1	2
BP	GO:1901652	response to peptide	5/39	491/18800	0.00329503	0.0240066	0.0158558	LPIN1/CD36/IRS2/ADIPOR1/TRIB3	5
BP	GO:0051047	positive regulation of secretion	4/39	300/18800	0.00336792	0.0243925	0.0161106	IRS2/PFKM/SPP1/SPHK2	4
BP	GO:0089718	amino acid import across plasma membrane	2/39	45/18800	0.00392405	0.0282532	0.0186605	SLC7A5/SLC1A1	2
BP	GO:0009101	glycoprotein biosynthetic process	4/39	316/18800	0.00405303	0.0290112	0.0191612	ST3GAL5/B3GALT4/ST8SIA1/B3GNT5	4
BP	GO:0060249	anatomical structure homeostasis	4/39	319/18800	0.00419126	0.0298261	0.0196994	ACACA/SLC1A1/PFKM/SPP1	4
BP	GO:0042220	response to cocaine	2/39	47/18800	0.00427357	0.0300623	0.0198554	SLC1A1/SMPD1	2
BP	GO:1905953	negative regulation of lipid localization	2/39	47/18800	0.00427357	0.0300623	0.0198554	IRS2/ITGAV	2
BP	GO:1903426	regulation of reactive oxygen species biosynthetic process	2/39	48/18800	0.00445356	0.0311495	0.0205734	CD36/SPHK2	2
BP	GO:0042304	regulation of fatty acid biosynthetic process	2/39	49/18800	0.00463701	0.0322483	0.0212992	ELOVL5/TRIB3	2
BP	GO:0051235	maintenance of location	4/39	331/18800	0.00477617	0.0330284	0.0218144	CD36/CIDEA/ITGAV/MSR1	4
BP	GO:0002700	regulation of production of molecular mediator of immune response	3/39	167/18800	0.00497611	0.0342177	0.0226	SLC7A5/CD36/SPHK2	3
BP	GO:0043277	apoptotic cell clearance	2/39	51/18800	0.00501427	0.0342875	0.022646	CD36/ITGAV	2
BP	GO:0006790	sulfur compound metabolic process	4/39	339/18800	0.00519533	0.0353283	0.0233334	ACACA/ELOVL5/SLC1A1/TECR	4
BP	GO:0034381	plasma lipoprotein particle clearance	2/39	53/18800	0.00540522	0.0363516	0.0240093	CD36/MSR1	2
BP	GO:0043090	amino acid import	2/39	53/18800	0.00540522	0.0363516	0.0240093	SLC7A5/SLC1A1	2
BP	GO:0052126	movement in host environment	3/39	177/18800	0.00584687	0.0391069	0.0258291	ITGAV/SMPD1/VAPA	3
BP	GO:0032640	tumor necrosis factor production	3/39	182/18800	0.0063144	0.0417774	0.0275929	CD36/CIDEA/SPHK2	3
BP	GO:0032680	regulation of tumor necrosis factor production	3/39	182/18800	0.0063144	0.0417774	0.0275929	CD36/CIDEA/SPHK2	3
BP	GO:0007565	female pregnancy	3/39	185/18800	0.00660536	0.0434676	0.0287092	SLC38A1/SPP1/SPHK2	3
BP	GO:0030308	negative regulation of cell growth	3/39	186/18800	0.00670411	0.0438814	0.0289826	ADIPOR1/SPP1/SPHK2	3
BP	GO:0071706	tumor necrosis factor superfamily cytokine production	3/39	187/18800	0.00680373	0.0440622	0.029102	CD36/CIDEA/SPHK2	3
BP	GO:1903555	regulation of tumor necrosis factor superfamily cytokine production	3/39	187/18800	0.00680373	0.0440622	0.029102	CD36/CIDEA/SPHK2	3
BP	GO:0050994	regulation of lipid catabolic process	2/39	61/18800	0.0071037	0.0452861	0.0299103	CIDEA/IRS2	2
BP	GO:0051055	negative regulation of lipid biosynthetic process	2/39	61/18800	0.0071037	0.0452861	0.0299103	LPIN1/TRIB3	2
BP	GO:1903409	reactive oxygen species biosynthetic process	2/39	61/18800	0.0071037	0.0452861	0.0299103	CD36/SPHK2	2
BP	GO:0051701	interaction with host	3/39	191/18800	0.00721106	0.0457323	0.030205	ITGAV/SMPD1/VAPA	3
BP	GO:0009311	oligosaccharide metabolic process	2/39	63/18800	0.00756143	0.0477071	0.0315094	B3GALT4/ST8SIA1	2
CC	GO:0016324	apical plasma membrane	6/39	358/19594	6.99434e-05	0.0090227	0.00721521	SLC7A5/CD36/SLC1A1/SLC38A1/SLC16A3/PFKM	6
CC	GO:0045177	apical part of cell	6/39	424/19594	0.000176558	0.011388	0.00910668	SLC7A5/CD36/SLC1A1/SLC38A1/SLC16A3/PFKM	6
CC	GO:0016323	basolateral plasma membrane	4/39	226/19594	0.0010328	0.0334	0.0267091	SLC7A5/SLC38A1/SLC7A7/SLC16A3	4
CC	GO:0031528	microvillus membrane	2/39	26/19594	0.00121729	0.0334	0.0267091	SLC7A5/ITGAV	2
CC	GO:0009925	basal plasma membrane	4/39	251/19594	0.00152048	0.0334	0.0267091	SLC7A5/SLC38A1/SLC7A7/SLC16A3	4
CC	GO:0045178	basal part of cell	4/39	269/19594	0.00195828	0.0334	0.0267091	SLC7A5/SLC38A1/SLC7A7/SLC16A3	4
CC	GO:0009897	external side of plasma membrane	5/39	455/19594	0.0019837	0.0334	0.0267091	SLC7A5/CD36/SLC38A1/ITGAV/MSR1	5
CC	GO:0034358	plasma lipoprotein particle	2/39	36/19594	0.00233023	0.0334	0.0267091	LCAT/MSR1	2
CC	GO:1990777	lipoprotein particle	2/39	36/19594	0.00233023	0.0334	0.0267091	LCAT/MSR1	2
CC	GO:0032994	protein-lipid complex	2/39	39/19594	0.0027305	0.0352235	0.0281673	LCAT/MSR1	2
MF	GO:0046943	carboxylic acid transmembrane transporter activity	7/39	164/18410	4.73844e-08	4.37262e-06	2.26237e-06	SLC7A5/CD36/SLC1A1/SLC38A1/SLC7A7/SLC16A3/SLC7A4	7
MF	GO:0005342	organic acid transmembrane transporter activity	7/39	165/18410	4.94082e-08	4.37262e-06	2.26237e-06	SLC7A5/CD36/SLC1A1/SLC38A1/SLC7A7/SLC16A3/SLC7A4	7
MF	GO:0015171	amino acid transmembrane transporter activity	5/39	84/18410	8.93492e-07	5.2716e-05	2.7275e-05	SLC7A5/SLC1A1/SLC38A1/SLC7A7/SLC7A4	5
MF	GO:0015179	L-amino acid transmembrane transporter activity	4/39	61/18410	8.22549e-06	0.000363978	0.00018832	SLC7A5/SLC1A1/SLC38A1/SLC7A7	4
MF	GO:0008514	organic anion transmembrane transporter activity	5/39	186/18410	4.34623e-05	0.00153857	0.000796047	SLC7A5/CD36/SLC1A1/SLC38A1/SLC16A3	5
MF	GO:0015175	neutral amino acid transmembrane transporter activity	3/39	41/18410	8.86168e-05	0.0026142	0.00135257	SLC7A5/SLC1A1/SLC38A1	3
MF	GO:0004312	fatty acid synthase activity	2/39	13/18410	0.000336091	0.00849831	0.00439698	FASN/ELOVL5	2
MF	GO:0008499	UDP-galactose:beta-N-acetylglucosamine beta-1,3-galactosyltransferase activity	2/39	14/18410	0.000391582	0.00859741	0.00444826	B3GALT4/B3GNT5	2
MF	GO:0008509	anion transmembrane transporter activity	5/39	315/18410	0.000507549	0.00859741	0.00444826	SLC7A5/CD36/SLC1A1/SLC38A1/SLC16A3	5
MF	GO:0005283	amino acid:sodium symporter activity	2/39	16/18410	0.000514991	0.00859741	0.00444826	SLC1A1/SLC38A1	2
MF	GO:0015174	basic amino acid transmembrane transporter activity	2/39	17/18410	0.000582875	0.00859741	0.00444826	SLC7A7/SLC7A4	2
MF	GO:0048531	beta-1,3-galactosyltransferase activity	2/39	17/18410	0.000582875	0.00859741	0.00444826	B3GALT4/B3GNT5	2
MF	GO:0030169	low-density lipoprotein particle binding	2/39	18/18410	0.000654858	0.00891614	0.00461317	CD36/MSR1	2
MF	GO:0008373	sialyltransferase activity	2/39	21/18410	0.000895224	0.0113182	0.00585598	ST3GAL5/ST8SIA1	2
MF	GO:0005416	amino acid:cation symporter activity	2/39	22/18410	0.00098343	0.0116045	0.0060041	SLC1A1/SLC38A1	2
MF	GO:0016747	transferase activity, transferring acyl groups other than amino-acyl groups	4/39	218/18410	0.00113683	0.0122012	0.00631285	FASN/ELOVL5/CROT/LCAT	4
MF	GO:0050431	transforming growth factor beta binding	2/39	24/18410	0.00117187	0.0122012	0.00631285	CD36/ITGAV	2
MF	GO:0004620	phospholipase activity	3/39	106/18410	0.00145835	0.0138408	0.00716114	LCAT/SMPD1/PLA2G2C	3
MF	GO:0015291	secondary active transmembrane transporter activity	4/39	240/18410	0.00161937	0.0138408	0.00716114	SLC7A5/SLC1A1/SLC38A1/SLC16A3	4
MF	GO:0016628	oxidoreductase activity, acting on the CH-CH group of donors, NAD or NADP as acceptor	2/39	29/18410	0.00171235	0.0138408	0.00716114	FASN/TECR	2
MF	GO:0035250	UDP-galactosyltransferase activity	2/39	29/18410	0.00171235	0.0138408	0.00716114	B3GALT4/B3GNT5	2
MF	GO:0016746	transferase activity, transferring acyl groups	4/39	244/18410	0.00172032	0.0138408	0.00716114	FASN/ELOVL5/CROT/LCAT	4
MF	GO:0005343	organic acid:sodium symporter activity	2/39	30/18410	0.00183221	0.0138482	0.00716498	SLC1A1/SLC38A1	2
MF	GO:0071813	lipoprotein particle binding	2/39	31/18410	0.00195596	0.0138482	0.00716498	CD36/MSR1	2
MF	GO:0071814	protein-lipid complex binding	2/39	31/18410	0.00195596	0.0138482	0.00716498	CD36/MSR1	2
MF	GO:0008378	galactosyltransferase activity	2/39	32/18410	0.00208357	0.0141843	0.00733889	B3GALT4/B3GNT5	2
MF	GO:0004623	phospholipase A2 activity	2/39	34/18410	0.00235033	0.0154077	0.00797188	LCAT/PLA2G2C	2
MF	GO:0016757	transferase activity, transferring glycosyl groups	4/39	271/18410	0.00251913	0.0159245	0.00823926	ST3GAL5/B3GALT4/ST8SIA1/B3GNT5	4
MF	GO:0016298	lipase activity	3/39	130/18410	0.00261142	0.0159387	0.00824659	LCAT/SMPD1/PLA2G2C	3
MF	GO:0015293	symporter activity	3/39	144/18410	0.00348549	0.0205644	0.0106399	SLC1A1/SLC38A1/SLC16A3	3
MF	GO:0019842	vitamin binding	3/39	148/18410	0.00376427	0.0214928	0.0111202	FASN/PSAT1/SDSL	3
MF	GO:0005044	scavenger receptor activity	2/39	47/18410	0.00445101	0.0246196	0.0127381	CD36/MSR1	2
MF	GO:0008374	O-acyltransferase activity	2/39	53/18410	0.00562871	0.0301904	0.0156204	CROT/LCAT	2
MF	GO:0030170	pyridoxal phosphate binding	2/39	55/18410	0.00604964	0.0305939	0.0158291	PSAT1/SDSL	2
MF	GO:0050840	extracellular matrix binding	2/39	55/18410	0.00604964	0.0305939	0.0158291	ITGAV/SPP1	2
MF	GO:0070279	vitamin B6 binding	2/39	56/18410	0.00626535	0.0308046	0.0159382	PSAT1/SDSL	2
MF	GO:0008028	monocarboxylic acid transmembrane transporter activity	2/39	59/18410	0.0069333	0.0322946	0.0167091	CD36/SLC16A3	2
MF	GO:0016627	oxidoreductase activity, acting on the CH-CH group of donors	2/39	59/18410	0.0069333	0.0322946	0.0167091	FASN/TECR	2
MF	GO:0033218	amide binding	4/39	402/18410	0.010081	0.0442627	0.0229013	FASN/SLC7A5/CD36/MSR1	4
MF	GO:0015370	solute:sodium symporter activity	2/39	72/18410	0.0101799	0.0442627	0.0229013	SLC1A1/SLC38A1	2
MF	GO:0022804	active transmembrane transporter activity	4/39	404/18410	0.0102529	0.0442627	0.0229013	SLC7A5/SLC1A1/SLC38A1/SLC16A3	4

## Sheet: KEGG
ID	Description	GeneRatio	BgRatio	pvalue	p.adjust	qvalue	geneID	Count
chx04152	AMPK signaling pathway	7/37	125/8880	6.70807e-07	5.9031e-05	4.51912e-05	FASN/ACACA/CD36/CIDEA/IRS2/PFKM/ADIPOR1	7
chx00604	Glycosphingolipid biosynthesis - ganglio series	3/37	17/8880	4.35021e-05	0.00191409	0.00146533	ST3GAL5/B3GALT4/ST8SIA1	3
chx01212	Fatty acid metabolism	4/37	61/8880	0.00011235	0.00329559	0.00252294	FASN/ACACA/ELOVL5/TECR	4
chx01230	Biosynthesis of amino acids	4/37	74/8880	0.000238328	0.00524322	0.00401395	PFKM/PSAT1/PSPH/SDSL	4
chx00564	Glycerophospholipid metabolism	4/37	104/8880	0.000871224	0.0139599	0.010687	PEMT/LPIN1/LCAT/PLA2G2C	4
chx00260	Glycine, serine and threonine metabolism	3/37	47/8880	0.000951809	0.0139599	0.010687	PSAT1/PSPH/SDSL	3
chx04979	Cholesterol metabolism	3/37	51/8880	0.00120849	0.0144015	0.011025	CD36/LCAT/VAPA	3
chx01200	Carbon metabolism	4/37	116/8880	0.00130922	0.0144015	0.011025	PFKM/PSAT1/PSPH/SDSL	4
chx00061	Fatty acid biosynthesis	2/37	17/8880	0.00220878	0.0215969	0.0165335	FASN/ACACA	2
chx05230	Central carbon metabolism in cancer	3/37	68/8880	0.00277029	0.0243785	0.018663	SLC7A5/SLC16A3/PFKM	3
chx04920	Adipocytokine signaling pathway	3/37	71/8880	0.00313243	0.0250595	0.0191843	CD36/IRS2/ADIPOR1	3
chx04936	Alcoholic liver disease	4/37	151/8880	0.00343035	0.0251559	0.0192581	FASN/ACACA/LPIN1/ADIPOR1	4
chx00563	Glycosylphosphatidylinositol (GPI)-anchor biosynthesis	2/37	26/8880	0.00515535	0.0348978	0.026716	PIGC/PIGL	2
chx00601	Glycosphingolipid biosynthesis - lacto and neolacto series	2/37	27/8880	0.00555324	0.0349061	0.0267223	ST8SIA1/B3GNT5	2
chx00062	Fatty acid elongation	2/37	30/8880	0.00682844	0.0375564	0.0287513	ELOVL5/TECR	2
chx01040	Biosynthesis of unsaturated fatty acids	2/37	30/8880	0.00682844	0.0375564	0.0287513	ELOVL5/TECR	2
chx04512	ECM-receptor interaction	3/37	96/8880	0.00729189	0.0377463	0.0288967	CD36/ITGAV/SPP1	3
chx04931	Insulin resistance	3/37	113/8880	0.0113851	0.0556607	0.042611	CD36/IRS2/TRIB3	3
chx04071	Sphingolipid signaling pathway	3/37	120/8880	0.0133874	0.0620047	0.0474677	SMPD1/NSMAF/SPHK2	3
chx00270	Cysteine and methionine metabolism	2/37	50/8880	0.0182526	0.0803115	0.0614825	PSAT1/SDSL	2
chx04910	Insulin signaling pathway	3/37	139/8880	0.0197836	0.0829026	0.0634661	FASN/ACACA/IRS2	3
chx00600	Sphingolipid metabolism	2/37	57/8880	0.023352	0.0893469	0.0683995	SMPD1/SPHK2	2
chx04975	Fat digestion and absorption	2/37	57/8880	0.023352	0.0893469	0.0683995	CD36/PLA2G2C	2
chx04145	Phagosome	3/37	165/8880	0.0308522	0.113125	0.0866027	CD36/ITGAV/MSR1	3
chx03320	PPAR signaling pathway	2/37	88/8880	0.0516971	0.178537	0.136679	FABP3/CD36	2
chx04211	Longevity regulating pathway	2/37	89/8880	0.0527497	0.178537	0.136679	IRS2/ADIPOR1	2
chx04922	Glucagon signaling pathway	2/37	105/8880	0.0705879	0.227759	0.174361	ACACA/PFKM	2
chx00603	Glycosphingolipid biosynthesis - globo and isoglobo series	1/37	18/8880	0.0724688	0.227759	0.174361	ST8SIA1	1
chx04724	Glutamatergic synapse	2/37	111/8880	0.0777239	0.235852	0.180556	SLC1A1/SLC38A1	2
chx04919	Thyroid hormone signaling pathway	2/37	122/8880	0.0913665	0.268008	0.205174	ITGAV/PFKM	2
chx04371	Apelin signaling pathway	2/37	139/8880	0.1137	0.297251	0.22756	SPP1/SPHK2	2
chx00030	Pentose phosphate pathway	1/37	29/8880	0.114212	0.297251	0.22756	PFKM	1
chx04974	Protein digestion and absorption	2/37	141/8880	0.116416	0.297251	0.22756	SLC1A1/SLC7A7	2
chx00052	Galactose metabolism	1/37	31/8880	0.121603	0.297251	0.22756	PFKM	1
chx00592	alpha-Linolenic acid metabolism	1/37	31/8880	0.121603	0.297251	0.22756	PLA2G2C	1
chx00640	Propanoate metabolism	1/37	31/8880	0.121603	0.297251	0.22756	ACACA	1
chx00051	Fructose and mannose metabolism	1/37	33/8880	0.128933	0.306652	0.234758	PFKM	1
chx04932	Non-alcoholic fatty liver disease	2/37	157/8880	0.138713	0.319428	0.244539	IRS2/ADIPOR1	2
chx04150	mTOR signaling pathway	2/37	159/8880	0.141565	0.319428	0.244539	SLC7A5/LPIN1	2
chx00591	Linoleic acid metabolism	1/37	46/8880	0.175152	0.375937	0.287798	PLA2G2C	1
chx04930	Type II diabetes mellitus	1/37	46/8880	0.175152	0.375937	0.287798	IRS2	1
chx00620	Pyruvate metabolism	1/37	48/8880	0.182048	0.381433	0.292006	ACACA	1
chx05144	Malaria	1/37	52/8880	0.195671	0.400442	0.306559	CD36	1
chx00565	Ether lipid metabolism	1/37	54/8880	0.202399	0.401786	0.307587	PLA2G2C	1
chx04370	VEGF signaling pathway	1/37	56/8880	0.209073	0.401786	0.307587	SPHK2	1
chx04510	Focal adhesion	2/37	205/8880	0.210024	0.401786	0.307587	ITGAV/SPP1	2
chx04923	Regulation of lipolysis in adipocytes	1/37	60/8880	0.222258	0.416142	0.318578	IRS2	1
chx04213	Longevity regulating pathway - multiple species	1/37	62/8880	0.22877	0.416663	0.318977	IRS2	1
chx04929	GnRH secretion	1/37	63/8880	0.232006	0.416663	0.318977	SPP1	1
chx00010	Glycolysis / Gluconeogenesis	1/37	68/8880	0.247989	0.43646	0.334132	PFKM	1
chx00561	Glycerolipid metabolism	1/37	72/8880	0.260542	0.449562	0.344163	LPIN1	1
chx03018	RNA degradation	1/37	78/8880	0.27899	0.45465	0.348058	PFKM	1
chx04721	Synaptic vesicle cycle	1/37	78/8880	0.27899	0.45465	0.348058	SLC1A1	1
chx05412	Arrhythmogenic right ventricular cardiomyopathy	1/37	78/8880	0.27899	0.45465	0.348058	ITGAV	1
chx04146	Peroxisome	1/37	82/8880	0.291039	0.465663	0.356488	CROT	1
chx04727	GABAergic synapse	1/37	89/8880	0.311655	0.482561	0.369425	SLC38A1	1
chx05410	Hypertrophic cardiomyopathy	1/37	91/8880	0.317438	0.482561	0.369425	ITGAV	1
chx00590	Arachidonic acid metabolism	1/37	94/8880	0.326023	0.482561	0.369425	PLA2G2C	1
chx05414	Dilated cardiomyopathy	1/37	95/8880	0.328861	0.482561	0.369425	ITGAV	1
chx05222	Small cell lung cancer	1/37	96/8880	0.331688	0.482561	0.369425	ITGAV	1
chx04666	Fc gamma R-mediated phagocytosis	1/37	97/8880	0.334503	0.482561	0.369425	SPHK2	1
chx04640	Hematopoietic cell lineage	1/37	104/8880	0.353888	0.498124	0.381339	CD36	1
chx04972	Pancreatic secretion	1/37	105/8880	0.356612	0.498124	0.381339	PLA2G2C	1
chx04620	Toll-like receptor signaling pathway	1/37	109/8880	0.367397	0.50517	0.386733	SPP1	1
chx04066	HIF-1 signaling pathway	1/37	112/8880	0.37537	0.508193	0.389047	PFKM	1
chx04935	Growth hormone synthesis, secretion and action	1/37	119/8880	0.393595	0.524793	0.401756	IRS2	1
chx04068	FoxO signaling pathway	1/37	129/8880	0.418736	0.548762	0.420105	IRS2	1
chx05165	Human papillomavirus infection	2/37	356/8880	0.440221	0.548762	0.420105	ITGAV/SPP1	2
chx04142	Lysosome	1/37	138/8880	0.440495	0.548762	0.420105	SMPD1	1
chx05418	Fluid shear stress and atherosclerosis	1/37	144/8880	0.454557	0.548762	0.420105	ITGAV	1
chx04140	Autophagy - animal	1/37	145/8880	0.456868	0.548762	0.420105	IRS2	1
chx04270	Vascular smooth muscle contraction	1/37	145/8880	0.456868	0.548762	0.420105	PLA2G2C	1
chx04151	PI3K-Akt signaling pathway	2/37	368/8880	0.457347	0.548762	0.420105	ITGAV/SPP1	2
chx04072	Phospholipase D signaling pathway	1/37	147/8880	0.461459	0.548762	0.420105	SPHK2	1
chx01240	Biosynthesis of cofactors	1/37	162/8880	0.494714	0.577217	0.441888	PSAT1	1
chx04514	Cell adhesion molecules	1/37	166/8880	0.503239	0.577217	0.441888	ITGAV	1
chx04022	cGMP-PKG signaling pathway	1/37	168/8880	0.507449	0.577217	0.441888	IRS2	1
chx04217	Necroptosis	1/37	170/8880	0.511624	0.577217	0.441888	SMPD1	1
chx05152	Tuberculosis	1/37	186/8880	0.543808	0.60576	0.46374	SPHK2	1
chx05205	Proteoglycans in cancer	1/37	210/8880	0.588248	0.647073	0.495367	ITGAV	1
chx05415	Diabetic cardiomyopathy	1/37	219/8880	0.603802	0.6498	0.497454	CD36	1
chx04810	Regulation of actin cytoskeleton	1/37	220/8880	0.605495	0.6498	0.497454	ITGAV	1
chx05417	Lipid and atherosclerosis	1/37	228/8880	0.618785	0.655908	0.50213	CD36	1
chx04014	Ras signaling pathway	1/37	238/8880	0.634785	0.655908	0.50213	PLA2G2C	1
chx04020	Calcium signaling pathway	1/37	238/8880	0.634785	0.655908	0.50213	SPHK2	1
chx05163	Human cytomegalovirus infection	1/37	242/8880	0.641001	0.655908	0.50213	ITGAV	1
chx05206	MicroRNAs in cancer	1/37	259/8880	0.666288	0.673946	0.51594	IRS2	1
chx05010	Alzheimer disease	1/37	387/8880	0.808357	0.808357	0.618838	IRS2	1

## Sheet: Genes
ID	CAT
FASN	hub
ACACA	hub
SLC7A5	hub
FABP3	hub
PEMT	hub
ELOVL5	hub
LPIN1	hub
CD36	hub
SLC1A1	hub
SLC38A1	hub
SLC7A7	hub
CIDEA	gene
IRS2	gene
CROT	gene
SLC16A3	gene
ST3GAL5	gene
SLC7A4	gene
B3GALT4	gene
ST8SIA1	gene
ITGAV	gene
PFKM	gene
LCAT	gene
SMPD1	gene
VAPA	gene
PSAT1	gene
PSPH	gene
ADIPOR1	gene
B3GNT5	gene
TECR	gene
SPP1	gene
MSR1	gene
NSMAF	gene
PLA2G2C	gene
PIGC	gene
PIGL	gene
PITPNC1	gene
SDSL	gene
TRIB3	gene
SPHK2	gene

## Sheet: ceRNA network
	mir_pro_vars	mir_circ_vars	mir_circ_rows	mir_circ_corvalues	mir_circ_pvalues	mir_circ_padjvalues	mir_pro_corvalues	mir_pro_pvalues	mir_pro_padjvalues	circ_pro_corvalues	circ_pro_pvalues	circ_pro_padjvalues	gene_id.x	score.x	energy.x	start1.x	end1.x	start2.x	end2.x	length.x	rate1.x	rate2.x	score.y	energy.y	start1.y	end1.y	start2.y	end2.y	length.y	rate1.y	rate2.y	gene_id.y
	NM_001285628.1	NC_030833.1:24466220|24488947	chi-miR-106a-5p	-0.875659	0.00197236	0.0499945	-0.911335	0.000626069	0.0355025	0.940749	0.000157288	0.0170744	ELOVL5	161	-15.01	2	22	22653	22676	20	0.7	0.75	130	-12.88	3	21	119	141	18	0.6111	0.7778	ELOVL5
	NM_001285629.1	NC_030815.1:25000462|25002136	chi-miR-206	-0.974227	8.82485e-06	0.00538164	-0.889101	0.0013397	0.0493363	0.891567	0.00124138	0.038193	FASN	140	-13.87	2	9	707	729	7	1	1	134	-12.22	3	21	7107	7128	18	0.6667	0.7778	FASN
	NM_001285667.1	NC_030817.1:31386779|31408907	chi-miR-125b-3p	-0.889566	0.00132076	0.0409202	-0.899708	0.000952458	0.042547	0.974196	8.86115e-06	0.005954	SPP1	147	-23.3	2	17	17128	17149	16	0.8125	0.875	123	-10.32	3	20	365	385	17	0.6471	0.7647	SPP1
	NM_001285667.1	NC_030823.1:62034804|62048867	chi-miR-125b-3p	-0.881421	0.00168037	0.0463342	-0.899708	0.000952458	0.042547	0.973728	9.43234e-06	0.00608568	SPP1	149	-14.65	2	20	342	364	20	0.7	0.75	123	-10.32	3	20	365	385	17	0.6471	0.7647	SPP1
	NM_001285667.1	NW_017189516.1:53306830|53322201	chi-miR-125b-3p	-0.927211	0.000318878	0.0218526	-0.899708	0.000952458	0.042547	0.985431	1.21154e-06	0.00296941	SPP1	152	-16.13	2	18	15338	15361	19	0.7368	0.7368	123	-10.32	3	20	365	385	17	0.6471	0.7647	SPP1
	NM_001285701.1	NC_030808.1:40225918|40234775	chi-miR-130b-5p	-0.980294	3.46983e-06	0.00384031	-0.906961	0.000737763	0.03813	0.935727	0.000208062	0.018994	FABP3	152	-11.19	2	18	6429	6451	17	0.7059	0.8235	145	-12.07	2	21	377	398	20	0.7	0.7	FABP3
	NM_001285701.1	NC_030809.1:106427830|106442766	chi-miR-130b-5p	-0.939686	0.000167212	0.0164334	-0.906961	0.000737763	0.03813	0.966688	2.15032e-05	0.00811324	FABP3	144	-17.22	2	20	1087	1108	19	0.7368	0.8421	145	-12.07	2	21	377	398	20	0.7	0.7	FABP3
	NM_001285701.1	NC_030812.1:113584493|113589629	chi-miR-130b-5p	-0.914223	0.000559181	0.0277814	-0.906961	0.000737763	0.03813	0.975337	7.57217e-06	0.00560525	FABP3	135	-18.98	2	13	2112	2134	12	0.8333	0.9167	145	-12.07	2	21	377	398	20	0.7	0.7	FABP3
	NM_001285701.1	NC_030812.1:60382442|60452886	chi-miR-130b-5p	-0.935166	0.000214367	0.0182624	-0.906961	0.000737763	0.03813	0.976493	6.40884e-06	0.00526367	FABP3	153	-15.21	2	15	42703	42725	14	0.8571	0.8571	145	-12.07	2	21	377	398	20	0.7	0.7	FABP3
	NM_001285701.1	NC_030813.1:86007928|86008419	chi-miR-130b-5p	-0.943408	0.000134293	0.0148631	-0.906961	0.000737763	0.03813	0.960468	3.89101e-05	0.0100297	FABP3	138	-12.78	2	20	153	175	19	0.6842	0.7368	145	-12.07	2	21	377	398	20	0.7	0.7	FABP3
	NM_001285701.1	NC_030813.1:96683680|96685762	chi-miR-130b-5p	-0.937638	0.000187559	0.0170302	-0.906961	0.000737763	0.03813	0.978453	4.73459e-06	0.00469442	FABP3	123	-15.15	3	21	1134	1152	18	0.7222	0.8333	145	-12.07	2	21	377	398	20	0.7	0.7	FABP3
	NM_001285701.1	NC_030817.1:31386779|31408907	chi-miR-130b-5p	-0.91273	0.0005931	0.0285905	-0.906961	0.000737763	0.03813	0.873078	0.00211383	0.0474911	FABP3	153	-13.95	2	20	165	185	18	0.7222	0.7778	145	-12.07	2	21	377	398	20	0.7	0.7	FABP3
	NM_001285701.1	NC_030822.1:25679460|25682267	chi-miR-130b-5p	-0.933903	0.000229053	0.0188675	-0.906961	0.000737763	0.03813	0.989836	3.45172e-07	0.00208833	FABP3	148	-14.06	2	21	1703	1724	19	0.6842	0.7895	145	-12.07	2	21	377	398	20	0.7	0.7	FABP3
	NM_001285701.1	NC_030822.1:44392366|44403408	chi-miR-130b-5p	-0.894415	0.00113421	0.0380576	-0.906961	0.000737763	0.03813	0.972063	1.16772e-05	0.00654781	FABP3	149	-14.42	2	20	4786	4806	18	0.7222	0.7222	145	-12.07	2	21	377	398	20	0.7	0.7	FABP3
	NM_001285701.1	NC_030830.1:9544369|9546439	chi-miR-130b-5p	-0.964817	2.59863e-05	0.00782197	-0.906961	0.000737763	0.03813	0.891795	0.00123255	0.0380789	FABP3	127	-15.52	2	20	114	135	18	0.7222	0.8333	145	-12.07	2	21	377	398	20	0.7	0.7	FABP3
	NM_001314184.1	NC_030812.1:66349177|66353522	chi-miR-106a-5p	-0.877196	0.00189129	0.0490589	-0.910898	0.000636661	0.0357438	0.946235	0.000112558	0.0149809	ITGAV	145	-13.07	2	18	2158	2181	16	0.6875	0.875	143	-14.33	2	21	1425	1452	23	0.6522	0.7391	ITGAV
	NM_001314184.1	NC_030812.1:66349177|66353522	chi-miR-30d-3p	-0.924315	0.000364486	0.0229048	-0.897511	0.00102522	0.04392	0.946235	0.000112558	0.0149809	ITGAV	129	-11.56	2	18	1280	1300	16	0.6875	0.8125	150	-13.02	2	20	2377	2398	19	0.6842	0.7368	ITGAV
	NM_001314184.1	NC_030826.1:55072908|55078126	chi-miR-30d-3p	-0.930592	0.000270894	0.0205516	-0.897511	0.00102522	0.04392	0.965949	2.32028e-05	0.00835595	ITGAV	153	-12	2	18	693	713	16	0.6875	0.8125	150	-13.02	2	20	2377	2398	19	0.6842	0.7368	ITGAV
	NM_001314184.1	NC_030833.1:24466220|24488947	chi-miR-106a-5p	-0.875659	0.00197236	0.0499945	-0.910898	0.000636661	0.0357438	0.919243	0.000455057	0.0257245	ITGAV	161	-15.01	2	22	22653	22676	20	0.7	0.75	143	-14.33	2	21	1425	1452	23	0.6522	0.7391	ITGAV
	NM_001314221.1	NC_030808.1:135270876|135279008	chi-miR-130b-5p	-0.947085	0.000106539	0.0136725	-0.972201	1.14779e-05	0.00698481	0.940255	0.000161846	0.0172538	CIDEA	152	-11.19	2	18	5449	5471	17	0.7059	0.8235	125	-11.93	2	20	2	25	20	0.7	0.75	CIDEA
	NM_001314221.1	NC_030808.1:40225918|40234775	chi-miR-130b-5p	-0.980294	3.46983e-06	0.00384031	-0.972201	1.14779e-05	0.00698481	0.990057	3.19674e-07	0.00204421	CIDEA	152	-11.19	2	18	6429	6451	17	0.7059	0.8235	125	-11.93	2	20	2	25	20	0.7	0.75	CIDEA
	NM_001314221.1	NC_030809.1:106427830|106442766	chi-miR-130b-5p	-0.939686	0.000167212	0.0164334	-0.972201	1.14779e-05	0.00698481	0.984406	1.53554e-06	0.0032108	CIDEA	144	-17.22	2	20	1087	1108	19	0.7368	0.8421	125	-11.93	2	20	2	25	20	0.7	0.75	CIDEA
	NM_001314221.1	NC_030812.1:112121725|112127445	chi-miR-130b-5p	-0.926989	0.000322222	0.0218892	-0.972201	1.14779e-05	0.00698481	0.892371	0.00121046	0.0377959	CIDEA	153	-14.71	2	20	4595	4615	18	0.7222	0.7778	125	-11.93	2	20	2	25	20	0.7	0.75	CIDEA
	NM_001314221.1	NC_030812.1:113584493|113589629	chi-miR-130b-5p	-0.914223	0.000559181	0.0277814	-0.972201	1.14779e-05	0.00698481	0.959762	4.13679e-05	0.0102732	CIDEA	135	-18.98	2	13	2112	2134	12	0.8333	0.9167	125	-11.93	2	20	2	25	20	0.7	0.75	CIDEA
	NM_001314221.1	NC_030812.1:60382442|60452886	chi-miR-130b-5p	-0.935166	0.000214367	0.0182624	-0.972201	1.14779e-05	0.00698481	0.976844	6.08174e-06	0.00516984	CIDEA	153	-15.21	2	15	42703	42725	14	0.8571	0.8571	125	-11.93	2	20	2	25	20	0.7	0.75	CIDEA
	NM_001314221.1	NC_030813.1:22759655|22769390	chi-miR-130b-5p	-0.9413	0.000152309	0.0159222	-0.972201	1.14779e-05	0.00698481	0.896563	0.00105778	0.0357941	CIDEA	154	-16.32	2	20	1550	1574	21	0.7143	0.7143	125	-11.93	2	20	2	25	20	0.7	0.75	CIDEA
	NM_001314221.1	NC_030813.1:86007928|86008419	chi-miR-130b-5p	-0.943408	0.000134293	0.0148631	-0.972201	1.14779e-05	0.00698481	0.983292	1.95311e-06	0.00346663	CIDEA	138	-12.78	2	20	153	175	19	0.6842	0.7368	125	-11.93	2	20	2	25	20	0.7	0.75	CIDEA
	NM_001314221.1	NC_030813.1:96683680|96685762	chi-miR-130b-5p	-0.937638	0.000187559	0.0170302	-0.972201	1.14779e-05	0.00698481	0.980574	3.30076e-06	0.00416471	CIDEA	123	-15.15	3	21	1134	1152	18	0.7222	0.8333	125	-11.93	2	20	2	25	20	0.7	0.75	CIDEA
	NM_001314221.1	NC_030817.1:31386779|31408907	chi-miR-130b-5p	-0.91273	0.0005931	0.0285905	-0.972201	1.14779e-05	0.00698481	0.883188	0.00159723	0.0423234	CIDEA	153	-13.95	2	20	165	185	18	0.7222	0.7778	125	-11.93	2	20	2	25	20	0.7	0.75	CIDEA
	NM_001314221.1	NC_030822.1:25679460|25682267	chi-miR-130b-5p	-0.933903	0.000229053	0.0188675	-0.972201	1.14779e-05	0.00698481	0.971515	1.24906e-05	0.00666418	CIDEA	148	-14.06	2	21	1703	1724	19	0.6842	0.7895	125	-11.93	2	20	2	25	20	0.7	0.75	CIDEA
	NM_001314221.1	NC_030822.1:44392366|44403408	chi-miR-130b-5p	-0.894415	0.00113421	0.0380576	-0.972201	1.14779e-05	0.00698481	0.959499	4.23108e-05	0.010374	CIDEA	149	-14.42	2	20	4786	4806	18	0.7222	0.7222	125	-11.93	2	20	2	25	20	0.7	0.75	CIDEA
	NM_001314221.1	NC_030828.1:55984331|55993496	chi-miR-130b-5p	-0.892109	0.00122049	0.0392149	-0.972201	1.14779e-05	0.00698481	0.896058	0.00107542	0.0360297	CIDEA	151	-13.67	2	21	3534	3559	23	0.6522	0.6957	125	-11.93	2	20	2	25	20	0.7	0.75	CIDEA
	NM_001314221.1	NC_030830.1:9544369|9546439	chi-miR-130b-5p	-0.964817	2.59863e-05	0.00782197	-0.972201	1.14779e-05	0.00698481	0.97217	1.15226e-05	0.00652832	CIDEA	127	-15.52	2	20	114	135	18	0.7222	0.8333	125	-11.93	2	20	2	25	20	0.7	0.75	CIDEA
	XM_005675213.3	NC_030810.1:84946448|84965332	chi-miR-30b-5p	-0.959313	4.29865e-05	0.00939115	-0.955674	5.78074e-05	0.0131143	0.97909	4.26492e-06	0.00452344	B3GNT5	136	-13.42	2	14	4079	4101	13	0.7692	0.9231	144	-10.25	2	13	3354	3375	11	0.8182	0.8182	B3GNT5
	XM_005675213.3	NC_030815.1:71328046|71344116	chi-miR-30b-5p	-0.969436	1.59513e-05	0.00664983	-0.955674	5.78074e-05	0.0131143	0.992288	1.3165e-07	0.00155158	B3GNT5	136	-14.62	3	21	9343	9364	18	0.6667	0.7222	144	-10.25	2	13	3354	3375	11	0.8182	0.8182	B3GNT5
	XM_005675213.3	NC_030816.1:19670043|19696979	chi-miR-30b-5p	-0.886927	0.00143074	0.0427955	-0.955674	5.78074e-05	0.0131143	0.936254	0.000202252	0.0187917	B3GNT5	160	-19.42	2	21	9369	9390	19	0.7895	0.8421	144	-10.25	2	13	3354	3375	11	0.8182	0.8182	B3GNT5
	XM_005675213.3	NC_030816.1:26231856|26242268	chi-miR-30b-5p	-0.887699	0.00139791	0.0420954	-0.955674	5.78074e-05	0.0131143	0.950538	8.44151e-05	0.0134249	B3GNT5	139	-10.78	2	21	3254	3279	23	0.6522	0.6957	144	-10.25	2	13	3354	3375	11	0.8182	0.8182	B3GNT5
	XM_005675213.3	NC_030820.1:37909806|37923941	chi-miR-30b-5p	-0.914158	0.000560617	0.0278143	-0.955674	5.78074e-05	0.0131143	0.945426	0.0001185	0.0152665	B3GNT5	155	-16.91	2	19	8648	8667	17	0.7647	0.8235	144	-10.25	2	13	3354	3375	11	0.8182	0.8182	B3GNT5
	XM_005675213.3	NC_030821.1:56966260|56986994	chi-miR-30b-5p	-0.939212	0.000171772	0.0166065	-0.955674	5.78074e-05	0.0131143	0.975695	7.19693e-06	0.00547468	B3GNT5	143	-18.59	2	17	8428	8450	16	0.75	0.875	144	-10.25	2	13	3354	3375	11	0.8182	0.8182	B3GNT5
	XM_005675213.3	NC_030830.1:45179958|45184616	chi-miR-30b-5p	-0.924429	0.000362602	0.0229048	-0.955674	5.78074e-05	0.0131143	0.979094	4.26182e-06	0.00452198	B3GNT5	144	-14.07	3	18	2060	2083	17	0.8235	0.8235	144	-10.25	2	13	3354	3375	11	0.8182	0.8182	B3GNT5
	XM_005675213.3	NC_030831.1:54852737|54883065	chi-miR-30b-5p	-0.908701	0.000691793	0.0311242	-0.955674	5.78074e-05	0.0131143	0.944187	0.000128027	0.0156939	B3GNT5	144	-19.86	2	13	25519	25540	11	0.9091	1	144	-10.25	2	13	3354	3375	11	0.8182	0.8182	B3GNT5
	XM_005676905.3	NC_030812.1:66349177|66353522	chi-miR-378-5p	-0.881664	0.00166874	0.0461581	-0.911392	0.000624699	0.035467	0.887301	0.00141476	0.0402717	PLA2G2C	150	-16.77	2	21	2389	2409	19	0.6316	0.7895	145	-27.25	3	21	925	946	19	0.7895	0.8421	PLA2G2C
	XM_005676905.3	NC_030812.1:66349177|66353522	chi-miR-423-3p	-0.952524	7.32801e-05	0.0116118	-0.909915	0.000660933	0.0363134	0.887301	0.00141476	0.0402717	PLA2G2C	132	-18.83	2	22	2238	2261	21	0.7143	0.7143	129	-22.12	3	18	1005	1027	15	0.7333	0.8667	PLA2G2C
	XM_005676905.3	NC_030815.1:26849340|26973971	chi-miR-423-3p	-0.907216	0.000730899	0.0315235	-0.909915	0.000660933	0.0363134	0.926721	0.000326303	0.0225854	PLA2G2C	137	-19.87	2	21	26039	26061	20	0.7	0.75	129	-22.12	3	18	1005	1027	15	0.7333	0.8667	PLA2G2C
	XM_005676905.3	NC_030815.1:76944795|76962878	chi-miR-423-3p	-0.885349	0.00149946	0.0437079	-0.909915	0.000660933	0.0363134	0.904204	0.000814875	0.0322225	PLA2G2C	143	-29.23	2	22	15197	15221	22	0.6818	0.7727	129	-22.12	3	18	1005	1027	15	0.7333	0.8667	PLA2G2C
	XM_005676905.3	NC_030816.1:48443282|48444680	chi-miR-378-5p	-0.939071	0.000173149	0.0166065	-0.911392	0.000624699	0.035467	0.90441	0.000808927	0.0321514	PLA2G2C	129	-20.27	2	10	48	69	8	0.875	1	145	-27.25	3	21	925	946	19	0.7895	0.8421	PLA2G2C
	XM_005676905.3	NC_030816.1:83819802|83825048	chi-miR-423-3p	-0.888298	0.00137285	0.0417471	-0.909915	0.000660933	0.0363134	0.888496	0.00136461	0.0397142	PLA2G2C	143	-17.39	2	21	1425	1449	21	0.6667	0.7619	129	-22.12	3	18	1005	1027	15	0.7333	0.8667	PLA2G2C
	XM_005676905.3	NC_030820.1:32826780|32843754	chi-miR-378-5p	-0.926327	0.000332347	0.0221227	-0.911392	0.000624699	0.035467	0.903617	0.00083199	0.032475	PLA2G2C	150	-15.91	2	11	6667	6688	9	1	1	145	-27.25	3	21	925	946	19	0.7895	0.8421	PLA2G2C
	XM_005676905.3	NC_030820.1:32826780|32843754	chi-miR-423-3p	-0.917538	0.000488741	0.0261132	-0.909915	0.000660933	0.0363134	0.903617	0.00083199	0.032475	PLA2G2C	134	-22.49	2	20	3661	3684	19	0.5789	0.7895	129	-22.12	3	18	1005	1027	15	0.7333	0.8667	PLA2G2C
	XM_005676905.3	NC_030834.1:36843312|36844429	chi-miR-378-5p	-0.92057	0.00043	0.0246291	-0.911392	0.000624699	0.035467	0.877758	0.00186225	0.0450638	PLA2G2C	154	-16.49	2	20	792	814	19	0.7368	0.7368	145	-27.25	3	21	925	946	19	0.7895	0.8421	PLA2G2C
	XM_005679064.3	NC_030810.1:84946448|84965332	chi-miR-30b-5p	-0.959313	4.29865e-05	0.00939115	-0.897047	0.00104108	0.0441982	0.967589	1.95515e-05	0.00784706	CROT	136	-13.42	2	14	4079	4101	13	0.7692	0.9231	133	-19.85	2	21	2673	2694	20	0.75	0.8	CROT
	XM_005679064.3	NC_030815.1:71328046|71344116	chi-miR-30b-5p	-0.969436	1.59513e-05	0.00664983	-0.897047	0.00104108	0.0441982	0.937393	0.000190103	0.018358	CROT	136	-14.62	3	21	9343	9364	18	0.6667	0.7222	133	-19.85	2	21	2673	2694	20	0.75	0.8	CROT
	XM_005679064.3	NC_030816.1:19670043|19696979	chi-miR-30b-5p	-0.886927	0.00143074	0.0427955	-0.897047	0.00104108	0.0441982	0.870768	0.0022463	0.0486943	CROT	160	-19.42	2	21	9369	9390	19	0.7895	0.8421	133	-19.85	2	21	2673	2694	20	0.75	0.8	CROT
	XM_005679064.3	NC_030816.1:26231856|26242268	chi-miR-30b-5p	-0.887699	0.00139791	0.0420954	-0.897047	0.00104108	0.0441982	0.960441	3.89998e-05	0.010036	CROT	139	-10.78	2	21	3254	3279	23	0.6522	0.6957	133	-19.85	2	21	2673	2694	20	0.75	0.8	CROT
	XM_005679064.3	NC_030821.1:56966260|56986994	chi-miR-30b-5p	-0.939212	0.000171772	0.0166065	-0.897047	0.00104108	0.0441982	0.985692	1.13766e-06	0.00291222	CROT	143	-18.59	2	17	8428	8450	16	0.75	0.875	133	-19.85	2	21	2673	2694	20	0.75	0.8	CROT
	XM_005679064.3	NC_030830.1:45179958|45184616	chi-miR-30b-5p	-0.924429	0.000362602	0.0229048	-0.897047	0.00104108	0.0441982	0.938214	0.000181668	0.0180228	CROT	144	-14.07	3	18	2060	2083	17	0.8235	0.8235	133	-19.85	2	21	2673	2694	20	0.75	0.8	CROT
	XM_005679064.3	NC_030831.1:54852737|54883065	chi-miR-30b-5p	-0.908701	0.000691793	0.0311242	-0.897047	0.00104108	0.0441982	0.943781	0.000131264	0.0158527	CROT	144	-19.86	2	13	25519	25540	11	0.9091	1	133	-19.85	2	21	2673	2694	20	0.75	0.8	CROT
	XM_005680051.3	NC_030812.1:66349177|66353522	chi-miR-106a-5p	-0.877196	0.00189129	0.0490589	-0.898732	0.00098432	0.0431521	0.89945	0.000960799	0.0343993	SLC38A1	145	-13.07	2	18	2158	2181	16	0.6875	0.875	138	-16.34	2	23	1162	1182	21	0.619	0.7619	SLC38A1
	XM_005680051.3	NC_030833.1:24466220|24488947	chi-miR-106a-5p	-0.875659	0.00197236	0.0499945	-0.898732	0.00098432	0.0431521	0.925508	0.000345183	0.0231137	SLC38A1	161	-15.01	2	22	22653	22676	20	0.7	0.75	138	-16.34	2	23	1162	1182	21	0.619	0.7619	SLC38A1
	XM_005680759.2	NC_030808.1:142388405|142433828	chi-miR-29c-3p	-0.882775	0.00161637	0.0456723	-0.91445	0.00055415	0.0337247	0.919408	0.000451888	0.0256536	ST8SIA1	164	-18.08	2	17	11337	11357	15	0.8	0.9333	140	-13.6	2	9	514	534	7	1	1	ST8SIA1
	XM_005680759.2	NC_030812.1:12090221|12092129	chi-miR-29c-3p	-0.876	0.00195417	0.0499406	-0.91445	0.00055415	0.0337247	0.92934	0.000288018	0.0214945	ST8SIA1	151	-16.49	2	20	344	364	18	0.6667	0.7222	140	-13.6	2	9	514	534	7	1	1	ST8SIA1
	XM_005680759.2	NC_030814.1:56550226|56581054	chi-miR-29c-3p	-0.876031	0.00195252	0.0499312	-0.91445	0.00055415	0.0337247	0.949725	8.92977e-05	0.0137224	ST8SIA1	151	-16.35	2	20	2092	2112	18	0.6111	0.7778	140	-13.6	2	9	514	534	7	1	1	ST8SIA1
	XM_005680759.2	NC_030814.1:75848324|75868791	chi-miR-29c-3p	-0.897339	0.0010311	0.0361664	-0.91445	0.00055415	0.0337247	0.930338	0.000274308	0.021106	ST8SIA1	137	-15.19	2	18	8774	8794	16	0.75	0.875	140	-13.6	2	9	514	534	7	1	1	ST8SIA1
	XM_005680759.2	NC_030818.1:14168276|14188222	chi-miR-29c-3p	-0.881721	0.00166605	0.0461338	-0.91445	0.00055415	0.0337247	0.94888	9.45832e-05	0.014021	ST8SIA1	154	-16.49	2	20	14671	14693	20	0.6	0.85	140	-13.6	2	9	514	534	7	1	1	ST8SIA1
	XM_005680759.2	NC_030820.1:21649635|21657632	chi-miR-29c-3p	-0.886213	0.00146156	0.0432041	-0.91445	0.00055415	0.0337247	0.963317	3.00303e-05	0.00918823	ST8SIA1	153	-16.69	2	15	5681	5702	14	0.8571	0.8571	140	-13.6	2	9	514	534	7	1	1	ST8SIA1
	XM_005680759.2	NC_030821.1:33340957|33374397	chi-miR-29c-3p	-0.901971	0.000881332	0.0337514	-0.91445	0.00055415	0.0337247	0.970462	1.41682e-05	0.00696017	ST8SIA1	150	-15.41	2	20	10969	10992	21	0.6667	0.7143	140	-13.6	2	9	514	534	7	1	1	ST8SIA1
	XM_005680759.2	NC_030821.1:33340957|33381291	chi-miR-29c-3p	-0.879964	0.00175117	0.047061	-0.91445	0.00055415	0.0337247	0.960916	3.74048e-05	0.00987468	ST8SIA1	150	-13.56	2	19	344	364	17	0.7059	0.7059	140	-13.6	2	9	514	534	7	1	1	ST8SIA1
	XM_005680759.2	NC_030825.1:51617825|51680294	chi-miR-29c-3p	-0.928408	0.000301262	0.0214158	-0.91445	0.00055415	0.0337247	0.987797	6.53222e-07	0.00254925	ST8SIA1	152	-11.08	2	18	9395	9417	18	0.7222	0.7778	140	-13.6	2	9	514	534	7	1	1	ST8SIA1
	XM_005680759.2	NC_030831.1:49153220|49174738	chi-miR-29c-3p	-0.88845	0.0013665	0.041665	-0.91445	0.00055415	0.0337247	0.939019	0.000173652	0.0177402	ST8SIA1	151	-14.05	2	20	90	110	18	0.6111	0.7778	140	-13.6	2	9	514	534	7	1	1	ST8SIA1
	XM_005683802.3	NC_030808.1:135270876|135279008	chi-miR-130b-5p	-0.947085	0.000106539	0.0136725	-0.947145	0.000106122	0.0168913	0.967391	1.99692e-05	0.00790053	PSAT1	152	-11.19	2	18	5449	5471	17	0.7059	0.8235	120	-11.16	2	8	764	785	6	1	1	PSAT1
	XM_005683802.3	NC_030808.1:40225918|40234775	chi-miR-130b-5p	-0.980294	3.46983e-06	0.00384031	-0.947145	0.000106122	0.0168913	0.945917	0.000114869	0.0151105	PSAT1	152	-11.19	2	18	6429	6451	17	0.7059	0.8235	120	-11.16	2	8	764	785	6	1	1	PSAT1
	XM_005683802.3	NC_030812.1:112121725|112127445	chi-miR-130b-5p	-0.926989	0.000322222	0.0218892	-0.947145	0.000106122	0.0168913	0.925098	0.000351722	0.0232641	PSAT1	153	-14.71	2	20	4595	4615	18	0.7222	0.7778	120	-11.16	2	8	764	785	6	1	1	PSAT1
	XM_005683802.3	NC_030813.1:22759655|22769390	chi-miR-130b-5p	-0.9413	0.000152309	0.0159222	-0.947145	0.000106122	0.0168913	0.934036	0.000227466	0.0196774	PSAT1	154	-16.32	2	20	1550	1574	21	0.7143	0.7143	120	-11.16	2	8	764	785	6	1	1	PSAT1
	XM_005683802.3	NC_030813.1:86007928|86008419	chi-miR-130b-5p	-0.943408	0.000134293	0.0148631	-0.947145	0.000106122	0.0168913	0.925869	0.000339484	0.0229722	PSAT1	138	-12.78	2	20	153	175	19	0.6842	0.7368	120	-11.16	2	8	764	785	6	1	1	PSAT1
	XM_005683802.3	NC_030813.1:86088433|86094836	chi-miR-130b-5p	-0.931064	0.000264621	0.0202951	-0.947145	0.000106122	0.0168913	0.902012	0.000880099	0.0331944	PSAT1	144	-19.85	2	21	1532	1553	19	0.6842	0.7368	120	-11.16	2	8	764	785	6	1	1	PSAT1
	XM_005683802.3	NC_030828.1:55984331|55993496	chi-miR-130b-5p	-0.892109	0.00122049	0.0392149	-0.947145	0.000106122	0.0168913	0.941106	0.000154044	0.0169425	PSAT1	151	-13.67	2	21	3534	3559	23	0.6522	0.6957	120	-11.16	2	8	764	785	6	1	1	PSAT1
	XM_005683802.3	NC_030828.1:56001709|56003680	chi-miR-130b-5p	-0.895502	0.00109509	0.0373545	-0.947145	0.000106122	0.0168913	0.894253	0.00114014	0.0368657	PSAT1	152	-17.97	2	21	1730	1754	23	0.6957	0.7826	120	-11.16	2	8	764	785	6	1	1	PSAT1
	XM_005683802.3	NC_030830.1:15875090|15881571	chi-miR-130b-5p	-0.893282	0.00117605	0.0384919	-0.947145	0.000106122	0.0168913	0.925745	0.000341426	0.0230275	PSAT1	139	-16	2	17	293	315	16	0.75	0.8125	120	-11.16	2	8	764	785	6	1	1	PSAT1
	XM_005683802.3	NC_030830.1:9544369|9546439	chi-miR-130b-5p	-0.964817	2.59863e-05	0.00782197	-0.947145	0.000106122	0.0168913	0.961506	3.54838e-05	0.00971425	PSAT1	127	-15.52	2	20	114	135	18	0.7222	0.8333	120	-11.16	2	8	764	785	6	1	1	PSAT1
	XM_005689770.3	NC_030810.1:84946448|84965332	chi-miR-30b-5p	-0.959313	4.29865e-05	0.00939115	-0.895445	0.00109712	0.0451932	0.899249	0.000967349	0.03449	SMPD1	136	-13.42	2	14	4079	4101	13	0.7692	0.9231	121	-10.51	2	21	1635	1654	19	0.6316	0.7368	SMPD1
	XM_005689770.3	NC_030815.1:71328046|71344116	chi-miR-30b-5p	-0.969436	1.59513e-05	0.00664983	-0.895445	0.00109712	0.0451932	0.929614	0.000284211	0.0213874	SMPD1	136	-14.62	3	21	9343	9364	18	0.6667	0.7222	121	-10.51	2	21	1635	1654	19	0.6316	0.7368	SMPD1
	XM_005689770.3	NC_030820.1:37909806|37923941	chi-miR-30b-5p	-0.914158	0.000560617	0.0278143	-0.895445	0.00109712	0.0451932	0.868965	0.00235355	0.0496252	SMPD1	155	-16.91	2	19	8648	8667	17	0.7647	0.8235	121	-10.51	2	21	1635	1654	19	0.6316	0.7368	SMPD1
	XM_005689770.3	NC_030830.1:45179958|45184616	chi-miR-30b-5p	-0.924429	0.000362602	0.0229048	-0.895445	0.00109712	0.0451932	0.919542	0.000449324	0.0256043	SMPD1	144	-14.07	3	18	2060	2083	17	0.8235	0.8235	121	-10.51	2	21	1635	1654	19	0.6316	0.7368	SMPD1
	XM_005691915.3	NC_030808.1:135270876|135279008	chi-miR-130b-5p	-0.947085	0.000106539	0.0136725	-0.936029	0.000204712	0.0221732	0.902733	0.000858245	0.0328797	SLC7A5	152	-11.19	2	18	5449	5471	17	0.7059	0.8235	143	-23.6	2	21	3054	3079	23	0.6087	0.7826	SLC7A5
	XM_005691915.3	NC_030808.1:40225918|40234775	chi-miR-130b-5p	-0.980294	3.46983e-06	0.00384031	-0.936029	0.000204712	0.0221732	0.9387	0.000176794	0.0178383	SLC7A5	152	-11.19	2	18	6429	6451	17	0.7059	0.8235	143	-23.6	2	21	3054	3079	23	0.6087	0.7826	SLC7A5
	XM_005691915.3	NC_030809.1:106427830|106442766	chi-miR-130b-5p	-0.939686	0.000167212	0.0164334	-0.936029	0.000204712	0.0221732	0.888436	0.00136712	0.0397459	SLC7A5	144	-17.22	2	20	1087	1108	19	0.7368	0.8421	143	-23.6	2	21	3054	3079	23	0.6087	0.7826	SLC7A5
	XM_005691915.3	NC_030812.1:112121725|112127445	chi-miR-130b-5p	-0.926989	0.000322222	0.0218892	-0.936029	0.000204712	0.0221732	0.902095	0.000877553	0.033155	SLC7A5	153	-14.71	2	20	4595	4615	18	0.7222	0.7778	143	-23.6	2	21	3054	3079	23	0.6087	0.7826	SLC7A5
	XM_005691915.3	NC_030812.1:113584493|113589629	chi-miR-130b-5p	-0.914223	0.000559181	0.0277814	-0.936029	0.000204712	0.0221732	0.870575	0.00225763	0.0487982	SLC7A5	135	-18.98	2	13	2112	2134	12	0.8333	0.9167	143	-23.6	2	21	3054	3079	23	0.6087	0.7826	SLC7A5
	XM_005691915.3	NC_030812.1:60382442|60452886	chi-miR-130b-5p	-0.935166	0.000214367	0.0182624	-0.936029	0.000204712	0.0221732	0.881337	0.00168438	0.0432284	SLC7A5	153	-15.21	2	15	42703	42725	14	0.8571	0.8571	143	-23.6	2	21	3054	3079	23	0.6087	0.7826	SLC7A5
	XM_005691915.3	NC_030813.1:86007928|86008419	chi-miR-130b-5p	-0.943408	0.000134293	0.0148631	-0.936029	0.000204712	0.0221732	0.918827	0.000463115	0.0258882	SLC7A5	138	-12.78	2	20	153	175	19	0.6842	0.7368	143	-23.6	2	21	3054	3079	23	0.6087	0.7826	SLC7A5
	XM_005691915.3	NC_030813.1:96683680|96685762	chi-miR-130b-5p	-0.937638	0.000187559	0.0170302	-0.936029	0.000204712	0.0221732	0.90062	0.000923327	0.0338473	SLC7A5	123	-15.15	3	21	1134	1152	18	0.7222	0.8333	143	-23.6	2	21	3054	3079	23	0.6087	0.7826	SLC7A5
	XM_005691915.3	NC_030822.1:25679460|25682267	chi-miR-130b-5p	-0.933903	0.000229053	0.0188675	-0.936029	0.000204712	0.0221732	0.910917	0.000636206	0.0292639	SLC7A5	148	-14.06	2	21	1703	1724	19	0.6842	0.7895	143	-23.6	2	21	3054	3079	23	0.6087	0.7826	SLC7A5
	XM_005691915.3	NC_030828.1:56001709|56003680	chi-miR-130b-5p	-0.895502	0.00109509	0.0373545	-0.936029	0.000204712	0.0221732	0.870995	0.00223304	0.0485861	SLC7A5	152	-17.97	2	21	1730	1754	23	0.6957	0.7826	143	-23.6	2	21	3054	3079	23	0.6087	0.7826	SLC7A5
	XM_005691915.3	NC_030830.1:9544369|9546439	chi-miR-130b-5p	-0.964817	2.59863e-05	0.00782197	-0.936029	0.000204712	0.0221732	0.903527	0.000834646	0.0325188	SLC7A5	127	-15.52	2	20	114	135	18	0.7222	0.8333	143	-23.6	2	21	3054	3079	23	0.6087	0.7826	SLC7A5
	XM_005697752.3	NC_030808.1:135270876|135279008	chi-miR-130b-5p	-0.947085	0.000106539	0.0136725	-0.950746	8.31935e-05	0.0152106	0.936612	0.000198376	0.0186524	PSPH	152	-11.19	2	18	5449	5471	17	0.7059	0.8235	137	-22.7	2	20	244	270	23	0.6087	0.7826	PSPH
	XM_005697752.3	NC_030808.1:40225918|40234775	chi-miR-130b-5p	-0.980294	3.46983e-06	0.00384031	-0.950746	8.31935e-05	0.0152106	0.943737	0.000131617	0.0158675	PSPH	152	-11.19	2	18	6429	6451	17	0.7059	0.8235	137	-22.7	2	20	244	270	23	0.6087	0.7826	PSPH
	XM_005697752.3	NC_030812.1:112121725|112127445	chi-miR-130b-5p	-0.926989	0.000322222	0.0218892	-0.950746	8.31935e-05	0.0152106	0.900454	0.000928586	0.0339255	PSPH	153	-14.71	2	20	4595	4615	18	0.7222	0.7778	137	-22.7	2	20	244	270	23	0.6087	0.7826	PSPH
	XM_005697752.3	NC_030813.1:22759655|22769390	chi-miR-130b-5p	-0.9413	0.000152309	0.0159222	-0.950746	8.31935e-05	0.0152106	0.899334	0.000964593	0.0344506	PSPH	154	-16.32	2	20	1550	1574	21	0.7143	0.7143	137	-22.7	2	20	244	270	23	0.6087	0.7826	PSPH
	XM_005697752.3	NC_030813.1:86007928|86008419	chi-miR-130b-5p	-0.943408	0.000134293	0.0148631	-0.950746	8.31935e-05	0.0152106	0.888188	0.00137744	0.0398666	PSPH	138	-12.78	2	20	153	175	19	0.6842	0.7368	137	-22.7	2	20	244	270	23	0.6087	0.7826	PSPH
	XM_005697752.3	NC_030813.1:86008144|86008379	chi-miR-93-5p	-0.885046	0.00151289	0.0439832	-0.908887	0.000686997	0.0369402	0.956229	5.53423e-05	0.0114277	PSPH	120	-11.49	2	8	92	114	6	1	1	138	-13.45	3	21	87	113	22	0.7273	0.7273	PSPH
	XM_005697752.3	NC_030813.1:86084629|86086733	chi-miR-93-5p	-0.905094	0.00078941	0.0323591	-0.908887	0.000686997	0.0369402	0.963702	2.89523e-05	0.00905759	PSPH	128	-19.68	4	22	130	153	19	0.7368	0.7895	138	-13.45	3	21	87	113	22	0.7273	0.7273	PSPH
	XM_005697752.3	NC_030813.1:86088433|86094836	chi-miR-130b-5p	-0.931064	0.000264621	0.0202951	-0.950746	8.31935e-05	0.0152106	0.910509	0.00064619	0.0294397	PSPH	144	-19.85	2	21	1532	1553	19	0.6842	0.7368	137	-22.7	2	20	244	270	23	0.6087	0.7826	PSPH
	XM_005697752.3	NC_030813.1:86088433|86094836	chi-miR-93-5p	-0.893813	0.00115631	0.0383517	-0.908887	0.000686997	0.0369402	0.910509	0.00064619	0.0294397	PSPH	131	-14.61	2	22	2282	2307	23	0.5652	0.7391	138	-13.45	3	21	87	113	22	0.7273	0.7273	PSPH
	XM_005697752.3	NC_030813.1:96683680|96685762	chi-miR-130b-5p	-0.937638	0.000187559	0.0170302	-0.950746	8.31935e-05	0.0152106	0.885324	0.00150053	0.0412404	PSPH	123	-15.15	3	21	1134	1152	18	0.7222	0.8333	137	-22.7	2	20	244	270	23	0.6087	0.7826	PSPH
	XM_005697752.3	NC_030828.1:55984331|55993496	chi-miR-130b-5p	-0.892109	0.00122049	0.0392149	-0.950746	8.31935e-05	0.0152106	0.900849	0.000916126	0.03375	PSPH	151	-13.67	2	21	3534	3559	23	0.6522	0.6957	137	-22.7	2	20	244	270	23	0.6087	0.7826	PSPH
	XM_005697752.3	NC_030828.1:56001709|56003680	chi-miR-130b-5p	-0.895502	0.00109509	0.0373545	-0.950746	8.31935e-05	0.0152106	0.875581	0.00197655	0.046164	PSPH	152	-17.97	2	21	1730	1754	23	0.6957	0.7826	137	-22.7	2	20	244	270	23	0.6087	0.7826	PSPH
	XM_005697752.3	NC_030830.1:15875090|15881571	chi-miR-130b-5p	-0.893282	0.00117605	0.0384919	-0.950746	8.31935e-05	0.0152106	0.914663	0.000549436	0.0276435	PSPH	139	-16	2	17	293	315	16	0.75	0.8125	137	-22.7	2	20	244	270	23	0.6087	0.7826	PSPH
	XM_005697752.3	NC_030830.1:15875090|15881571	chi-miR-93-5p	-0.886337	0.00145617	0.0431691	-0.908887	0.000686997	0.0369402	0.914663	0.000549436	0.0276435	PSPH	143	-18.49	2	21	5900	5926	23	0.5652	0.6957	138	-13.45	3	21	87	113	22	0.7273	0.7273	PSPH
	XM_005697752.3	NC_030830.1:9544369|9546439	chi-miR-130b-5p	-0.964817	2.59863e-05	0.00782197	-0.950746	8.31935e-05	0.0152106	0.933859	0.000229573	0.0197449	PSPH	127	-15.52	2	20	114	135	18	0.7222	0.8333	137	-22.7	2	20	244	270	23	0.6087	0.7826	PSPH
	XM_005697752.3	NW_017189516.1:23980462|23982425	chi-miR-93-5p	-0.905647	0.000773834	0.0322056	-0.908887	0.000686997	0.0369402	0.884803	0.00152373	0.0415005	PSPH	142	-22.93	2	19	1829	1851	17	0.7647	0.8824	138	-13.45	3	21	87	113	22	0.7273	0.7273	PSPH
	XM_005698777.3	NC_030812.1:66349177|66353522	chi-miR-106a-5p	-0.877196	0.00189129	0.0490589	-0.905456	0.000779193	0.0390601	0.930896	0.000266843	0.0208975	MSR1	145	-13.07	2	18	2158	2181	16	0.6875	0.875	124	-13.12	2	23	2101	2126	23	0.6087	0.7391	MSR1
	XM_005698777.3	NC_030812.1:66349177|66353522	chi-miR-30d-3p	-0.924315	0.000364486	0.0229048	-0.914056	0.000562906	0.0339583	0.930896	0.000266843	0.0208975	MSR1	129	-11.56	2	18	1280	1300	16	0.6875	0.8125	138	-15.39	2	20	873	895	20	0.65	0.75	MSR1
	XM_005698777.3	NC_030826.1:55072908|55078126	chi-miR-30d-3p	-0.930592	0.000270894	0.0205516	-0.914056	0.000562906	0.0339583	0.973237	1.00592e-05	0.0062175	MSR1	153	-12	2	18	693	713	16	0.6875	0.8125	138	-15.39	2	20	873	895	20	0.65	0.75	MSR1
	XM_005698777.3	NC_030833.1:24466220|24488947	chi-miR-106a-5p	-0.875659	0.00197236	0.0499945	-0.905456	0.000779193	0.0390601	0.893479	0.00116871	0.0372487	MSR1	161	-15.01	2	22	22653	22676	20	0.7	0.75	124	-13.12	2	23	2101	2126	23	0.6087	0.7391	MSR1
	XM_013964504.2	NC_030808.1:40225918|40234775	chi-miR-130b-5p	-0.980294	3.46983e-06	0.00384031	-0.942403	0.000142679	0.0191332	0.902765	0.000857308	0.0328626	SPP1	152	-11.19	2	18	6429	6451	17	0.7059	0.8235	125	-24.4	2	21	8	32	22	0.6364	0.8182	SPP1
	XM_013964504.2	NC_030812.1:112121725|112127445	chi-miR-130b-5p	-0.926989	0.000322222	0.0218892	-0.942403	0.000142679	0.0191332	0.938878	0.000175043	0.0177797	SPP1	153	-14.71	2	20	4595	4615	18	0.7222	0.7778	125	-24.4	2	21	8	32	22	0.6364	0.8182	SPP1
	XM_013964504.2	NC_030813.1:22759655|22769390	chi-miR-130b-5p	-0.9413	0.000152309	0.0159222	-0.942403	0.000142679	0.0191332	0.942423	0.000142506	0.0163753	SPP1	154	-16.32	2	20	1550	1574	21	0.7143	0.7143	125	-24.4	2	21	8	32	22	0.6364	0.8182	SPP1
	XM_013964504.2	NC_030813.1:86008144|86008379	chi-miR-93-5p	-0.885046	0.00151289	0.0439832	-0.915007	0.000541925	0.0333773	0.894378	0.00113559	0.0368015	SPP1	120	-11.49	2	8	92	114	6	1	1	140	-14.46	2	19	1184	1210	21	0.7143	0.7619	SPP1
	XM_013964504.2	NC_030813.1:86084629|86086733	chi-miR-93-5p	-0.905094	0.00078941	0.0323591	-0.915007	0.000541925	0.0333773	0.968273	1.81582e-05	0.00762734	SPP1	128	-19.68	4	22	130	153	19	0.7368	0.7895	140	-14.46	2	19	1184	1210	21	0.7143	0.7619	SPP1
	XM_013964504.2	NC_030813.1:86088433|86094836	chi-miR-130b-5p	-0.931064	0.000264621	0.0202951	-0.942403	0.000142679	0.0191332	0.976179	6.71109e-06	0.00535336	SPP1	144	-19.85	2	21	1532	1553	19	0.6842	0.7368	125	-24.4	2	21	8	32	22	0.6364	0.8182	SPP1
	XM_013964504.2	NC_030813.1:86088433|86094836	chi-miR-93-5p	-0.893813	0.00115631	0.0383517	-0.915007	0.000541925	0.0333773	0.976179	6.71109e-06	0.00535336	SPP1	131	-14.61	2	22	2282	2307	23	0.5652	0.7391	140	-14.46	2	19	1184	1210	21	0.7143	0.7619	SPP1
	XM_013964504.2	NC_030817.1:31386779|31408907	chi-miR-125b-3p	-0.889566	0.00132076	0.0409202	-0.906804	0.000742009	0.0382306	0.969216	1.63527e-05	0.00734648	SPP1	147	-23.3	2	17	17128	17149	16	0.8125	0.875	126	-10.48	2	16	121	142	15	0.6667	0.7333	SPP1
	XM_013964504.2	NC_030817.1:31386779|31408907	chi-miR-130b-5p	-0.91273	0.0005931	0.0285905	-0.942403	0.000142679	0.0191332	0.969216	1.63527e-05	0.00734648	SPP1	153	-13.95	2	20	165	185	18	0.7222	0.7778	125	-24.4	2	21	8	32	22	0.6364	0.8182	SPP1
	XM_013964504.2	NC_030822.1:25679460|25682267	chi-miR-130b-5p	-0.933903	0.000229053	0.0188675	-0.942403	0.000142679	0.0191332	0.877452	0.001878	0.0452132	SPP1	148	-14.06	2	21	1703	1724	19	0.6842	0.7895	125	-24.4	2	21	8	32	22	0.6364	0.8182	SPP1
	XM_013964504.2	NC_030823.1:62034804|62048867	chi-miR-125b-3p	-0.881421	0.00168037	0.0463342	-0.906804	0.000742009	0.0382306	0.970136	1.47182e-05	0.00705767	SPP1	149	-14.65	2	20	342	364	20	0.7	0.75	126	-10.48	2	16	121	142	15	0.6667	0.7333	SPP1
	XM_013964504.2	NC_030823.1:62034804|62048867	chi-miR-130b-5p	-0.886271	0.00145902	0.0432041	-0.942403	0.000142679	0.0191332	0.970136	1.47182e-05	0.00705767	SPP1	155	-15.38	2	20	3979	4000	18	0.7222	0.7222	125	-24.4	2	21	8	32	22	0.6364	0.8182	SPP1
	XM_013964504.2	NC_030828.1:56001709|56003680	chi-miR-130b-5p	-0.895502	0.00109509	0.0373545	-0.942403	0.000142679	0.0191332	0.949341	9.16723e-05	0.0138668	SPP1	152	-17.97	2	21	1730	1754	23	0.6957	0.7826	125	-24.4	2	21	8	32	22	0.6364	0.8182	SPP1
	XM_013964504.2	NC_030830.1:15875090|15881571	chi-miR-130b-5p	-0.893282	0.00117605	0.0384919	-0.942403	0.000142679	0.0191332	0.921031	0.00042151	0.024957	SPP1	139	-16	2	17	293	315	16	0.75	0.8125	125	-24.4	2	21	8	32	22	0.6364	0.8182	SPP1
	XM_013964504.2	NC_030830.1:15875090|15881571	chi-miR-93-5p	-0.886337	0.00145617	0.0431691	-0.915007	0.000541925	0.0333773	0.921031	0.00042151	0.024957	SPP1	143	-18.49	2	21	5900	5926	23	0.5652	0.6957	140	-14.46	2	19	1184	1210	21	0.7143	0.7619	SPP1
	XM_013964504.2	NC_030830.1:9544369|9546439	chi-miR-130b-5p	-0.964817	2.59863e-05	0.00782197	-0.942403	0.000142679	0.0191332	0.872607	0.00214039	0.0477339	SPP1	127	-15.52	2	20	114	135	18	0.7222	0.8333	125	-24.4	2	21	8	32	22	0.6364	0.8182	SPP1
	XM_013964504.2	NW_017189516.1:53306830|53322201	chi-miR-125b-3p	-0.927211	0.000318878	0.0218526	-0.906804	0.000742009	0.0382306	0.98483	1.39486e-06	0.00311468	SPP1	152	-16.13	2	18	15338	15361	19	0.7368	0.7368	126	-10.48	2	16	121	142	15	0.6667	0.7333	SPP1
	XM_013964504.2	NW_017189516.1:53306830|53322201	chi-miR-130b-5p	-0.909865	0.000662176	0.0304137	-0.942403	0.000142679	0.0191332	0.98483	1.39486e-06	0.00311468	SPP1	151	-21.71	2	20	9249	9270	18	0.7222	0.8333	125	-24.4	2	21	8	32	22	0.6364	0.8182	SPP1
	XM_013964504.2	NW_017189516.1:53306830|53322201	chi-miR-93-5p	-0.883168	0.00159815	0.0452998	-0.915007	0.000541925	0.0333773	0.98483	1.39486e-06	0.00311468	SPP1	141	-19.21	2	22	11661	11683	20	0.65	0.7	140	-14.46	2	19	1184	1210	21	0.7143	0.7619	SPP1
	XM_013966888.2	NC_030821.1:16648181|16649027	chi-miR-660	-0.900613	0.000923565	0.0344077	-0.91284	0.000590547	0.0346162	0.97262	1.08874e-05	0.00639879	SLC7A7	129	-11.87	2	20	788	809	18	0.7222	0.7778	144	-18.75	2	22	1106	1129	21	0.619	0.8095	SLC7A7
	XM_013967710.2	NC_030817.1:1347457|1348187	chi-miR-103-3p	-0.896245	0.00106889	0.0370048	-0.899839	0.000948225	0.0424564	0.956357	5.47848e-05	0.0113913	ST3GAL5	138	-22.88	2	20	412	437	21	0.6667	0.7143	136	-16.14	3	18	1470	1494	17	0.7647	0.7647	ST3GAL5
	XM_013967710.2	NC_030817.1:1347457|1348187	chi-miR-107-3p	-0.886208	0.00146176	0.0432041	-0.888391	0.00136898	0.0498445	0.956357	5.47848e-05	0.0113913	ST3GAL5	138	-22.88	2	20	414	437	21	0.6667	0.7143	136	-16.14	3	18	1472	1494	17	0.7647	0.7647	ST3GAL5
	XM_013971605.2	NC_030808.1:40225918|40234775	chi-miR-130b-5p	-0.980294	3.46983e-06	0.00384031	-0.936191	0.000202939	0.0221027	0.948603	9.63633e-05	0.0141259	FABP3	152	-11.19	2	18	6429	6451	17	0.7059	0.8235	145	-12.07	2	21	570	591	20	0.7	0.7	FABP3
	XM_013971605.2	NC_030809.1:106427830|106442766	chi-miR-130b-5p	-0.939686	0.000167212	0.0164334	-0.936191	0.000202939	0.0221027	0.963486	2.95536e-05	0.00913047	FABP3	144	-17.22	2	20	1087	1108	19	0.7368	0.8421	145	-12.07	2	21	570	591	20	0.7	0.7	FABP3
	XM_013971605.2	NC_030812.1:112121725|112127445	chi-miR-130b-5p	-0.926989	0.000322222	0.0218892	-0.936191	0.000202939	0.0221027	0.892271	0.00121426	0.0378448	FABP3	153	-14.71	2	20	4595	4615	18	0.7222	0.7778	145	-12.07	2	21	570	591	20	0.7	0.7	FABP3
	XM_013971605.2	NC_030812.1:113584493|113589629	chi-miR-130b-5p	-0.914223	0.000559181	0.0277814	-0.936191	0.000202939	0.0221027	0.971971	1.18106e-05	0.00656878	FABP3	135	-18.98	2	13	2112	2134	12	0.8333	0.9167	145	-12.07	2	21	570	591	20	0.7	0.7	FABP3
	XM_013971605.2	NC_030812.1:60382442|60452886	chi-miR-130b-5p	-0.935166	0.000214367	0.0182624	-0.936191	0.000202939	0.0221027	0.976659	6.25233e-06	0.00521995	FABP3	153	-15.21	2	15	42703	42725	14	0.8571	0.8571	145	-12.07	2	21	570	591	20	0.7	0.7	FABP3
	XM_013971605.2	NC_030813.1:86007928|86008419	chi-miR-130b-5p	-0.943408	0.000134293	0.0148631	-0.936191	0.000202939	0.0221027	0.95834	4.66471e-05	0.0107345	FABP3	138	-12.78	2	20	153	175	19	0.6842	0.7368	145	-12.07	2	21	570	591	20	0.7	0.7	FABP3
	XM_013971605.2	NC_030813.1:96683680|96685762	chi-miR-130b-5p	-0.937638	0.000187559	0.0170302	-0.936191	0.000202939	0.0221027	0.977802	5.25119e-06	0.00484253	FABP3	123	-15.15	3	21	1134	1152	18	0.7222	0.8333	145	-12.07	2	21	570	591	20	0.7	0.7	FABP3
	XM_013971605.2	NC_030817.1:31386779|31408907	chi-miR-130b-5p	-0.91273	0.0005931	0.0285905	-0.936191	0.000202939	0.0221027	0.919069	0.000458428	0.0257881	FABP3	153	-13.95	2	20	165	185	18	0.7222	0.7778	145	-12.07	2	21	570	591	20	0.7	0.7	FABP3
	XM_013971605.2	NC_030822.1:25679460|25682267	chi-miR-130b-5p	-0.933903	0.000229053	0.0188675	-0.936191	0.000202939	0.0221027	0.99208	1.44432e-07	0.00156803	FABP3	148	-14.06	2	21	1703	1724	19	0.6842	0.7895	145	-12.07	2	21	570	591	20	0.7	0.7	FABP3
	XM_013971605.2	NC_030822.1:44392366|44403408	chi-miR-130b-5p	-0.894415	0.00113421	0.0380576	-0.936191	0.000202939	0.0221027	0.961556	3.53243e-05	0.00970491	FABP3	149	-14.42	2	20	4786	4806	18	0.7222	0.7222	145	-12.07	2	21	570	591	20	0.7	0.7	FABP3
	XM_013971605.2	NC_030823.1:62034804|62048867	chi-miR-130b-5p	-0.886271	0.00145902	0.0432041	-0.936191	0.000202939	0.0221027	0.875218	0.00199603	0.0463616	FABP3	155	-15.38	2	20	3979	4000	18	0.7222	0.7222	145	-12.07	2	21	570	591	20	0.7	0.7	FABP3
	XM_013971605.2	NC_030830.1:9544369|9546439	chi-miR-130b-5p	-0.964817	2.59863e-05	0.00782197	-0.936191	0.000202939	0.0221027	0.906967	0.000737601	0.0310004	FABP3	127	-15.52	2	20	114	135	18	0.7222	0.8333	145	-12.07	2	21	570	591	20	0.7	0.7	FABP3
	XM_013971605.2	NW_017189516.1:53306830|53322201	chi-miR-130b-5p	-0.909865	0.000662176	0.0304137	-0.936191	0.000202939	0.0221027	0.86955	0.00231841	0.0493309	FABP3	151	-21.71	2	20	9249	9270	18	0.7222	0.8333	145	-12.07	2	21	570	591	20	0.7	0.7	FABP3
	XM_018038588.1	NC_030812.1:66349177|66353522	chi-miR-423-3p	-0.952524	7.32801e-05	0.0116118	-0.918982	0.000460103	0.0311909	0.952179	7.51355e-05	0.0128054	B3GALT4	132	-18.83	2	22	2238	2261	21	0.7143	0.7143	128	-23.25	2	21	139	161	19	0.5263	0.6842	B3GALT4
	XM_018038588.1	NC_030815.1:26849340|26973971	chi-miR-423-3p	-0.907216	0.000730899	0.0315235	-0.918982	0.000460103	0.0311909	0.911148	0.000630583	0.029174	B3GALT4	137	-19.87	2	21	26039	26061	20	0.7	0.75	128	-23.25	2	21	139	161	19	0.5263	0.6842	B3GALT4
	XM_018038588.1	NC_030815.1:76944795|76962878	chi-miR-423-3p	-0.885349	0.00149946	0.0437079	-0.918982	0.000460103	0.0311909	0.97179	1.20768e-05	0.00661223	B3GALT4	143	-29.23	2	22	15197	15221	22	0.6818	0.7727	128	-23.25	2	21	139	161	19	0.5263	0.6842	B3GALT4
	XM_018038588.1	NC_030816.1:83819802|83825048	chi-miR-423-3p	-0.888298	0.00137285	0.0417471	-0.918982	0.000460103	0.0311909	0.967516	1.97052e-05	0.0078673	B3GALT4	143	-17.39	2	21	1425	1449	21	0.6667	0.7619	128	-23.25	2	21	139	161	19	0.5263	0.6842	B3GALT4
	XM_018038588.1	NC_030820.1:32826780|32843754	chi-miR-423-3p	-0.917538	0.000488741	0.0261132	-0.918982	0.000460103	0.0311909	0.896853	0.00104775	0.0356427	B3GALT4	134	-22.49	2	20	3661	3684	19	0.5789	0.7895	128	-23.25	2	21	139	161	19	0.5263	0.6842	B3GALT4
	XM_018038588.1	NW_017189516.1:21137781|21153119	chi-miR-423-3p	-0.884742	0.00152645	0.0441903	-0.918982	0.000460103	0.0311909	0.970612	1.39202e-05	0.00691592	B3GALT4	137	-19.83	2	21	14443	14465	20	0.7	0.75	128	-23.25	2	21	139	161	19	0.5263	0.6842	B3GALT4
	XM_018039339.1	NC_030808.1:135270876|135279008	chi-miR-130b-5p	-0.947085	0.000106539	0.0136725	-0.986932	8.2929e-07	0.00305209	0.974974	7.96652e-06	0.00569733	CIDEA	152	-11.19	2	18	5449	5471	17	0.7059	0.8235	129	-11.89	3	18	909	928	15	0.8	0.8	CIDEA
	XM_018039339.1	NC_030808.1:40225918|40234775	chi-miR-130b-5p	-0.980294	3.46983e-06	0.00384031	-0.986932	8.2929e-07	0.00305209	0.984676	1.44499e-06	0.00315754	CIDEA	152	-11.19	2	18	6429	6451	17	0.7059	0.8235	129	-11.89	3	18	909	928	15	0.8	0.8	CIDEA
	XM_018039339.1	NC_030809.1:106427830|106442766	chi-miR-130b-5p	-0.939686	0.000167212	0.0164334	-0.986932	8.2929e-07	0.00305209	0.927936	0.00030812	0.022098	CIDEA	144	-17.22	2	20	1087	1108	19	0.7368	0.8421	129	-11.89	3	18	909	928	15	0.8	0.8	CIDEA
	XM_018039339.1	NC_030812.1:112121725|112127445	chi-miR-130b-5p	-0.926989	0.000322222	0.0218892	-0.986932	8.2929e-07	0.00305209	0.932571	0.000245296	0.0202599	CIDEA	153	-14.71	2	20	4595	4615	18	0.7222	0.7778	129	-11.89	3	18	909	928	15	0.8	0.8	CIDEA
	XM_018039339.1	NC_030812.1:113584493|113589629	chi-miR-130b-5p	-0.914223	0.000559181	0.0277814	-0.986932	8.2929e-07	0.00305209	0.885716	0.00148325	0.0410444	CIDEA	135	-18.98	2	13	2112	2134	12	0.8333	0.9167	129	-11.89	3	18	909	928	15	0.8	0.8	CIDEA
	XM_018039339.1	NC_030812.1:60382442|60452886	chi-miR-130b-5p	-0.935166	0.000214367	0.0182624	-0.986932	8.2929e-07	0.00305209	0.912009	0.000609978	0.0288084	CIDEA	153	-15.21	2	15	42703	42725	14	0.8571	0.8571	129	-11.89	3	18	909	928	15	0.8	0.8	CIDEA
	XM_018039339.1	NC_030813.1:22759655|22769390	chi-miR-130b-5p	-0.9413	0.000152309	0.0159222	-0.986932	8.2929e-07	0.00305209	0.955798	5.72492e-05	0.0115502	CIDEA	154	-16.32	2	20	1550	1574	21	0.7143	0.7143	129	-11.89	3	18	909	928	15	0.8	0.8	CIDEA
	XM_018039339.1	NC_030813.1:86007928|86008419	chi-miR-130b-5p	-0.943408	0.000134293	0.0148631	-0.986932	8.2929e-07	0.00305209	0.943309	0.000135096	0.0160619	CIDEA	138	-12.78	2	20	153	175	19	0.6842	0.7368	129	-11.89	3	18	909	928	15	0.8	0.8	CIDEA
	XM_018039339.1	NC_030813.1:86088433|86094836	chi-miR-130b-5p	-0.931064	0.000264621	0.0202951	-0.986932	8.2929e-07	0.00305209	0.932017	0.000252283	0.0204784	CIDEA	144	-19.85	2	21	1532	1553	19	0.6842	0.7368	129	-11.89	3	18	909	928	15	0.8	0.8	CIDEA
	XM_018039339.1	NC_030813.1:96683680|96685762	chi-miR-130b-5p	-0.937638	0.000187559	0.0170302	-0.986932	8.2929e-07	0.00305209	0.927475	0.000314931	0.022277	CIDEA	123	-15.15	3	21	1134	1152	18	0.7222	0.8333	129	-11.89	3	18	909	928	15	0.8	0.8	CIDEA
	XM_018039339.1	NC_030817.1:31386779|31408907	chi-miR-130b-5p	-0.91273	0.0005931	0.0285905	-0.986932	8.2929e-07	0.00305209	0.875377	0.00198746	0.0462713	CIDEA	153	-13.95	2	20	165	185	18	0.7222	0.7778	129	-11.89	3	18	909	928	15	0.8	0.8	CIDEA
	XM_018039339.1	NC_030822.1:25679460|25682267	chi-miR-130b-5p	-0.933903	0.000229053	0.0188675	-0.986932	8.2929e-07	0.00305209	0.907198	0.000731363	0.0309007	CIDEA	148	-14.06	2	21	1703	1724	19	0.6842	0.7895	129	-11.89	3	18	909	928	15	0.8	0.8	CIDEA
	XM_018039339.1	NC_030822.1:44392366|44403408	chi-miR-130b-5p	-0.894415	0.00113421	0.0380576	-0.986932	8.2929e-07	0.00305209	0.874848	0.0020161	0.0465512	CIDEA	149	-14.42	2	20	4786	4806	18	0.7222	0.7222	129	-11.89	3	18	909	928	15	0.8	0.8	CIDEA
	XM_018039339.1	NC_030828.1:55984331|55993496	chi-miR-130b-5p	-0.892109	0.00122049	0.0392149	-0.986932	8.2929e-07	0.00305209	0.92946	0.000286341	0.0214489	CIDEA	151	-13.67	2	21	3534	3559	23	0.6522	0.6957	129	-11.89	3	18	909	928	15	0.8	0.8	CIDEA
	XM_018039339.1	NC_030828.1:56001709|56003680	chi-miR-130b-5p	-0.895502	0.00109509	0.0373545	-0.986932	8.2929e-07	0.00305209	0.910713	0.000641193	0.0293539	CIDEA	152	-17.97	2	21	1730	1754	23	0.6957	0.7826	129	-11.89	3	18	909	928	15	0.8	0.8	CIDEA
	XM_018039339.1	NC_030830.1:15875090|15881571	chi-miR-130b-5p	-0.893282	0.00117605	0.0384919	-0.986932	8.2929e-07	0.00305209	0.918208	0.000475298	0.0261461	CIDEA	139	-16	2	17	293	315	16	0.75	0.8125	129	-11.89	3	18	909	928	15	0.8	0.8	CIDEA
	XM_018039339.1	NC_030830.1:9544369|9546439	chi-miR-130b-5p	-0.964817	2.59863e-05	0.00782197	-0.986932	8.2929e-07	0.00305209	0.981843	2.60909e-06	0.0038595	CIDEA	127	-15.52	2	20	114	135	18	0.7222	0.8333	129	-11.89	3	18	909	928	15	0.8	0.8	CIDEA
	XM_018039339.1	NW_017189516.1:53306830|53322201	chi-miR-130b-5p	-0.909865	0.000662176	0.0304137	-0.986932	8.2929e-07	0.00305209	0.879499	0.00177418	0.0441635	CIDEA	151	-21.71	2	20	9249	9270	18	0.7222	0.8333	129	-11.89	3	18	909	928	15	0.8	0.8	CIDEA
	XM_018039340.1	NC_030808.1:40225918|40234775	chi-miR-130b-5p	-0.980294	3.46983e-06	0.00384031	-0.903198	0.000844381	0.0404493	0.924433	0.00036253	0.0235413	CIDEA	152	-11.19	2	18	6429	6451	17	0.7059	0.8235	154	-22.74	3	20	2721	2743	18	0.8333	0.8889	CIDEA
	XM_018039340.1	NC_030809.1:106427830|106442766	chi-miR-130b-5p	-0.939686	0.000167212	0.0164334	-0.903198	0.000844381	0.0404493	0.967588	1.95551e-05	0.00784706	CIDEA	144	-17.22	2	20	1087	1108	19	0.7368	0.8421	154	-22.74	3	20	2721	2743	18	0.8333	0.8889	CIDEA
	XM_018039340.1	NC_030812.1:113584493|113589629	chi-miR-130b-5p	-0.914223	0.000559181	0.0277814	-0.903198	0.000844381	0.0404493	0.97009	1.47984e-05	0.00707124	CIDEA	135	-18.98	2	13	2112	2134	12	0.8333	0.9167	154	-22.74	3	20	2721	2743	18	0.8333	0.8889	CIDEA
	XM_018039340.1	NC_030812.1:60382442|60452886	chi-miR-130b-5p	-0.935166	0.000214367	0.0182624	-0.903198	0.000844381	0.0404493	0.977254	5.71549e-06	0.00502055	CIDEA	153	-15.21	2	15	42703	42725	14	0.8571	0.8571	154	-22.74	3	20	2721	2743	18	0.8333	0.8889	CIDEA
	XM_018039340.1	NC_030813.1:86007928|86008419	chi-miR-130b-5p	-0.943408	0.000134293	0.0148631	-0.903198	0.000844381	0.0404493	0.945141	0.000120648	0.0153406	CIDEA	138	-12.78	2	20	153	175	19	0.6842	0.7368	154	-22.74	3	20	2721	2743	18	0.8333	0.8889	CIDEA
	XM_018039340.1	NC_030813.1:96683680|96685762	chi-miR-130b-5p	-0.937638	0.000187559	0.0170302	-0.903198	0.000844381	0.0404493	0.967753	1.92109e-05	0.00778808	CIDEA	123	-15.15	3	21	1134	1152	18	0.7222	0.8333	154	-22.74	3	20	2721	2743	18	0.8333	0.8889	CIDEA
	XM_018039340.1	NC_030817.1:31386779|31408907	chi-miR-130b-5p	-0.91273	0.0005931	0.0285905	-0.903198	0.000844381	0.0404493	0.876874	0.00190808	0.0455012	CIDEA	153	-13.95	2	20	165	185	18	0.7222	0.7778	154	-22.74	3	20	2721	2743	18	0.8333	0.8889	CIDEA
	XM_018039340.1	NC_030822.1:25679460|25682267	chi-miR-130b-5p	-0.933903	0.000229053	0.0188675	-0.903198	0.000844381	0.0404493	0.975609	7.28628e-06	0.00550758	CIDEA	148	-14.06	2	21	1703	1724	19	0.6842	0.7895	154	-22.74	3	20	2721	2743	18	0.8333	0.8889	CIDEA
	XM_018039340.1	NC_030822.1:44392366|44403408	chi-miR-130b-5p	-0.894415	0.00113421	0.0380576	-0.903198	0.000844381	0.0404493	0.970988	1.33118e-05	0.00681717	CIDEA	149	-14.42	2	20	4786	4806	18	0.7222	0.7222	154	-22.74	3	20	2721	2743	18	0.8333	0.8889	CIDEA
	XM_018039340.1	NC_030830.1:9544369|9546439	chi-miR-130b-5p	-0.964817	2.59863e-05	0.00782197	-0.903198	0.000844381	0.0404493	0.887086	0.00142392	0.0403816	CIDEA	127	-15.52	2	20	114	135	18	0.7222	0.8333	154	-22.74	3	20	2721	2743	18	0.8333	0.8889	CIDEA
	XM_018039547.1	NC_030810.1:84946448|84965332	chi-miR-30b-5p	-0.959313	4.29865e-05	0.00939115	-0.914761	0.0005473	0.0335354	0.927362	0.000316623	0.0223191	VAPA	136	-13.42	2	14	4079	4101	13	0.7692	0.9231	130	-16.42	2	21	1836	1860	22	0.6364	0.8182	VAPA
	XM_018039547.1	NC_030815.1:71328046|71344116	chi-miR-30b-5p	-0.969436	1.59513e-05	0.00664983	-0.914761	0.0005473	0.0335354	0.927716	0.000311363	0.0221919	VAPA	136	-14.62	3	21	9343	9364	18	0.6667	0.7222	130	-16.42	2	21	1836	1860	22	0.6364	0.8182	VAPA
	XM_018039547.1	NC_030816.1:26231856|26242268	chi-miR-30b-5p	-0.887699	0.00139791	0.0420954	-0.914761	0.0005473	0.0335354	0.898481	0.000992644	0.034836	VAPA	139	-10.78	2	21	3254	3279	23	0.6522	0.6957	130	-16.42	2	21	1836	1860	22	0.6364	0.8182	VAPA
	XM_018039547.1	NC_030821.1:56966260|56986994	chi-miR-30b-5p	-0.939212	0.000171772	0.0166065	-0.914761	0.0005473	0.0335354	0.899235	0.000967816	0.0344968	VAPA	143	-18.59	2	17	8428	8450	16	0.75	0.875	130	-16.42	2	21	1836	1860	22	0.6364	0.8182	VAPA
	XM_018039547.1	NC_030830.1:45179958|45184616	chi-miR-30b-5p	-0.924429	0.000362602	0.0229048	-0.914761	0.0005473	0.0335354	0.940834	0.000156511	0.0170364	VAPA	144	-14.07	3	18	2060	2083	17	0.8235	0.8235	130	-16.42	2	21	1836	1860	22	0.6364	0.8182	VAPA
	XM_018044828.1	NC_030808.1:135270876|135279008	chi-miR-130b-5p	-0.947085	0.000106539	0.0136725	-0.971106	1.31252e-05	0.00733097	0.957877	4.84637e-05	0.0108959	SLC7A4	152	-11.19	2	18	5449	5471	17	0.7059	0.8235	122	-19.45	2	16	1864	1887	16	0.625	0.875	SLC7A4
	XM_018044828.1	NC_030808.1:40225918|40234775	chi-miR-130b-5p	-0.980294	3.46983e-06	0.00384031	-0.971106	1.31252e-05	0.00733097	0.994843	3.22557e-08	0.000927009	SLC7A4	152	-11.19	2	18	6429	6451	17	0.7059	0.8235	122	-19.45	2	16	1864	1887	16	0.625	0.875	SLC7A4
	XM_018044828.1	NC_030809.1:106427830|106442766	chi-miR-130b-5p	-0.939686	0.000167212	0.0164334	-0.971106	1.31252e-05	0.00733097	0.976627	6.28227e-06	0.00522504	SLC7A4	144	-17.22	2	20	1087	1108	19	0.7368	0.8421	122	-19.45	2	16	1864	1887	16	0.625	0.875	SLC7A4
	XM_018044828.1	NC_030812.1:112121725|112127445	chi-miR-130b-5p	-0.926989	0.000322222	0.0218892	-0.971106	1.31252e-05	0.00733097	0.894738	0.00112251	0.0366416	SLC7A4	153	-14.71	2	20	4595	4615	18	0.7222	0.7778	122	-19.45	2	16	1864	1887	16	0.625	0.875	SLC7A4
	XM_018044828.1	NC_030812.1:113584493|113589629	chi-miR-130b-5p	-0.914223	0.000559181	0.0277814	-0.971106	1.31252e-05	0.00733097	0.946112	0.000113443	0.015035	SLC7A4	135	-18.98	2	13	2112	2134	12	0.8333	0.9167	122	-19.45	2	16	1864	1887	16	0.625	0.875	SLC7A4
	XM_018044828.1	NC_030812.1:60382442|60452886	chi-miR-130b-5p	-0.935166	0.000214367	0.0182624	-0.971106	1.31252e-05	0.00733097	0.96334	2.99659e-05	0.00918391	SLC7A4	153	-15.21	2	15	42703	42725	14	0.8571	0.8571	122	-19.45	2	16	1864	1887	16	0.625	0.875	SLC7A4
	XM_018044828.1	NC_030813.1:22759655|22769390	chi-miR-130b-5p	-0.9413	0.000152309	0.0159222	-0.971106	1.31252e-05	0.00733097	0.888795	0.00135225	0.0395688	SLC7A4	154	-16.32	2	20	1550	1574	21	0.7143	0.7143	122	-19.45	2	16	1864	1887	16	0.625	0.875	SLC7A4
	XM_018044828.1	NC_030813.1:86007928|86008419	chi-miR-130b-5p	-0.943408	0.000134293	0.0148631	-0.971106	1.31252e-05	0.00733097	0.984858	1.38611e-06	0.0031146	SLC7A4	138	-12.78	2	20	153	175	19	0.6842	0.7368	122	-19.45	2	16	1864	1887	16	0.625	0.875	SLC7A4
	XM_018044828.1	NC_030813.1:96683680|96685762	chi-miR-130b-5p	-0.937638	0.000187559	0.0170302	-0.971106	1.31252e-05	0.00733097	0.978331	4.82846e-06	0.00473139	SLC7A4	123	-15.15	3	21	1134	1152	18	0.7222	0.8333	122	-19.45	2	16	1864	1887	16	0.625	0.875	SLC7A4
	XM_018044828.1	NC_030822.1:25679460|25682267	chi-miR-130b-5p	-0.933903	0.000229053	0.0188675	-0.971106	1.31252e-05	0.00733097	0.960604	3.84464e-05	0.00999061	SLC7A4	148	-14.06	2	21	1703	1724	19	0.6842	0.7895	122	-19.45	2	16	1864	1887	16	0.625	0.875	SLC7A4
	XM_018044828.1	NC_030822.1:44392366|44403408	chi-miR-130b-5p	-0.894415	0.00113421	0.0380576	-0.971106	1.31252e-05	0.00733097	0.943532	0.000133279	0.0159691	SLC7A4	149	-14.42	2	20	4786	4806	18	0.7222	0.7222	122	-19.45	2	16	1864	1887	16	0.625	0.875	SLC7A4
	XM_018044828.1	NC_030828.1:55984331|55993496	chi-miR-130b-5p	-0.892109	0.00122049	0.0392149	-0.971106	1.31252e-05	0.00733097	0.922135	0.000401699	0.0244711	SLC7A4	151	-13.67	2	21	3534	3559	23	0.6522	0.6957	122	-19.45	2	16	1864	1887	16	0.625	0.875	SLC7A4
	XM_018044828.1	NC_030830.1:9544369|9546439	chi-miR-130b-5p	-0.964817	2.59863e-05	0.00782197	-0.971106	1.31252e-05	0.00733097	0.977815	5.24037e-06	0.00484253	SLC7A4	127	-15.52	2	20	114	135	18	0.7222	0.8333	122	-19.45	2	16	1864	1887	16	0.625	0.875	SLC7A4
	XM_018044829.1	NC_030808.1:40225918|40234775	chi-miR-130b-5p	-0.980294	3.46983e-06	0.00384031	-0.94134	0.00015195	0.0196295	0.948904	9.44334e-05	0.014011	SLC7A4	152	-11.19	2	18	6429	6451	17	0.7059	0.8235	122	-19.45	2	16	1883	1906	16	0.625	0.875	SLC7A4
	XM_018044829.1	NC_030809.1:106427830|106442766	chi-miR-130b-5p	-0.939686	0.000167212	0.0164334	-0.94134	0.00015195	0.0196295	0.970304	1.44343e-05	0.00700318	SLC7A4	144	-17.22	2	20	1087	1108	19	0.7368	0.8421	122	-19.45	2	16	1883	1906	16	0.625	0.875	SLC7A4
	XM_018044829.1	NC_030812.1:113584493|113589629	chi-miR-130b-5p	-0.914223	0.000559181	0.0277814	-0.94134	0.00015195	0.0196295	0.984693	1.43952e-06	0.00315543	SLC7A4	135	-18.98	2	13	2112	2134	12	0.8333	0.9167	122	-19.45	2	16	1883	1906	16	0.625	0.875	SLC7A4
	XM_018044829.1	NC_030812.1:60382442|60452886	chi-miR-130b-5p	-0.935166	0.000214367	0.0182624	-0.94134	0.00015195	0.0196295	0.98661	9.02782e-07	0.00272239	SLC7A4	153	-15.21	2	15	42703	42725	14	0.8571	0.8571	122	-19.45	2	16	1883	1906	16	0.625	0.875	SLC7A4
	XM_018044829.1	NC_030813.1:22759655|22769390	chi-miR-130b-5p	-0.9413	0.000152309	0.0159222	-0.94134	0.00015195	0.0196295	0.874996	0.00200806	0.0464753	SLC7A4	154	-16.32	2	20	1550	1574	21	0.7143	0.7143	122	-19.45	2	16	1883	1906	16	0.625	0.875	SLC7A4
	XM_018044829.1	NC_030813.1:86007928|86008419	chi-miR-130b-5p	-0.943408	0.000134293	0.0148631	-0.94134	0.00015195	0.0196295	0.918657	0.000466445	0.0259547	SLC7A4	138	-12.78	2	20	153	175	19	0.6842	0.7368	122	-19.45	2	16	1883	1906	16	0.625	0.875	SLC7A4
	XM_018044829.1	NC_030813.1:96683680|96685762	chi-miR-130b-5p	-0.937638	0.000187559	0.0170302	-0.94134	0.00015195	0.0196295	0.961372	3.59158e-05	0.00976289	SLC7A4	123	-15.15	3	21	1134	1152	18	0.7222	0.8333	122	-19.45	2	16	1883	1906	16	0.625	0.875	SLC7A4
	XM_018044829.1	NC_030817.1:31386779|31408907	chi-miR-130b-5p	-0.91273	0.0005931	0.0285905	-0.94134	0.00015195	0.0196295	0.949522	9.05521e-05	0.0137973	SLC7A4	153	-13.95	2	20	165	185	18	0.7222	0.7778	122	-19.45	2	16	1883	1906	16	0.625	0.875	SLC7A4
	XM_018044829.1	NC_030822.1:25679460|25682267	chi-miR-130b-5p	-0.933903	0.000229053	0.0188675	-0.94134	0.00015195	0.0196295	0.982421	2.33128e-06	0.00371337	SLC7A4	148	-14.06	2	21	1703	1724	19	0.6842	0.7895	122	-19.45	2	16	1883	1906	16	0.625	0.875	SLC7A4
	XM_018044829.1	NC_030822.1:44392366|44403408	chi-miR-130b-5p	-0.894415	0.00113421	0.0380576	-0.94134	0.00015195	0.0196295	0.969354	1.60998e-05	0.00729293	SLC7A4	149	-14.42	2	20	4786	4806	18	0.7222	0.7222	122	-19.45	2	16	1883	1906	16	0.625	0.875	SLC7A4
	XM_018044829.1	NC_030823.1:62034804|62048867	chi-miR-130b-5p	-0.886271	0.00145902	0.0432041	-0.94134	0.00015195	0.0196295	0.908807	0.000689047	0.0301883	SLC7A4	155	-15.38	2	20	3979	4000	18	0.7222	0.7222	122	-19.45	2	16	1883	1906	16	0.625	0.875	SLC7A4
	XM_018044829.1	NC_030830.1:9544369|9546439	chi-miR-130b-5p	-0.964817	2.59863e-05	0.00782197	-0.94134	0.00015195	0.0196295	0.914715	0.0005483	0.0276242	SLC7A4	127	-15.52	2	20	114	135	18	0.7222	0.8333	122	-19.45	2	16	1883	1906	16	0.625	0.875	SLC7A4
	XM_018044829.1	NW_017189516.1:53306830|53322201	chi-miR-130b-5p	-0.909865	0.000662176	0.0304137	-0.94134	0.00015195	0.0196295	0.91482	0.000546006	0.0275882	SLC7A4	151	-21.71	2	20	9249	9270	18	0.7222	0.8333	122	-19.45	2	16	1883	1906	16	0.625	0.875	SLC7A4
	XM_018046614.1	NC_030808.1:135270876|135279008	chi-miR-130b-5p	-0.947085	0.000106539	0.0136725	-0.971509	1.24998e-05	0.00722981	0.891608	0.00123981	0.038167	CD36	152	-11.19	2	18	5449	5471	17	0.7059	0.8235	148	-11.02	2	21	3348	3369	19	0.6316	0.6842	CD36
	XM_018046614.1	NC_030808.1:40225918|40234775	chi-miR-130b-5p	-0.980294	3.46983e-06	0.00384031	-0.971509	1.24998e-05	0.00722981	0.950144	8.67599e-05	0.0135698	CD36	152	-11.19	2	18	6429	6451	17	0.7059	0.8235	148	-11.02	2	21	3348	3369	19	0.6316	0.6842	CD36
	XM_018046614.1	NC_030809.1:106427830|106442766	chi-miR-130b-5p	-0.939686	0.000167212	0.0164334	-0.971509	1.24998e-05	0.00722981	0.91576	0.000525701	0.0272184	CD36	144	-17.22	2	20	1087	1108	19	0.7368	0.8421	148	-11.02	2	21	3348	3369	19	0.6316	0.6842	CD36
	XM_018046614.1	NC_030812.1:112121725|112127445	chi-miR-130b-5p	-0.926989	0.000322222	0.0218892	-0.971509	1.24998e-05	0.00722981	0.947795	0.000101691	0.0144262	CD36	153	-14.71	2	20	4595	4615	18	0.7222	0.7778	148	-11.02	2	21	3348	3369	19	0.6316	0.6842	CD36
	XM_018046614.1	NC_030812.1:113584493|113589629	chi-miR-130b-5p	-0.914223	0.000559181	0.0277814	-0.971509	1.24998e-05	0.00722981	0.915728	0.000526386	0.0272312	CD36	135	-18.98	2	13	2112	2134	12	0.8333	0.9167	148	-11.02	2	21	3348	3369	19	0.6316	0.6842	CD36
	XM_018046614.1	NC_030812.1:60382442|60452886	chi-miR-130b-5p	-0.935166	0.000214367	0.0182624	-0.971509	1.24998e-05	0.00722981	0.928509	0.000299804	0.0218618	CD36	153	-15.21	2	15	42703	42725	14	0.8571	0.8571	148	-11.02	2	21	3348	3369	19	0.6316	0.6842	CD36
	XM_018046614.1	NC_030813.1:22759655|22769390	chi-miR-130b-5p	-0.9413	0.000152309	0.0159222	-0.971509	1.24998e-05	0.00722981	0.939498	0.000169006	0.0175422	CD36	154	-16.32	2	20	1550	1574	21	0.7143	0.7143	148	-11.02	2	21	3348	3369	19	0.6316	0.6842	CD36
	XM_018046614.1	NC_030813.1:86007928|86008419	chi-miR-130b-5p	-0.943408	0.000134293	0.0148631	-0.971509	1.24998e-05	0.00722981	0.897114	0.00103878	0.0355103	CD36	138	-12.78	2	20	153	175	19	0.6842	0.7368	148	-11.02	2	21	3348	3369	19	0.6316	0.6842	CD36
	XM_018046614.1	NC_030813.1:86088433|86094836	chi-miR-130b-5p	-0.931064	0.000264621	0.0202951	-0.971509	1.24998e-05	0.00722981	0.956755	5.30779e-05	0.0112682	CD36	144	-19.85	2	21	1532	1553	19	0.6842	0.7368	148	-11.02	2	21	3348	3369	19	0.6316	0.6842	CD36
	XM_018046614.1	NC_030813.1:96683680|96685762	chi-miR-130b-5p	-0.937638	0.000187559	0.0170302	-0.971509	1.24998e-05	0.00722981	0.936319	0.00020155	0.0187676	CD36	123	-15.15	3	21	1134	1152	18	0.7222	0.8333	148	-11.02	2	21	3348	3369	19	0.6316	0.6842	CD36
	XM_018046614.1	NC_030817.1:31386779|31408907	chi-miR-130b-5p	-0.91273	0.0005931	0.0285905	-0.971509	1.24998e-05	0.00722981	0.970745	1.37024e-05	0.00688298	CD36	153	-13.95	2	20	165	185	18	0.7222	0.7778	148	-11.02	2	21	3348	3369	19	0.6316	0.6842	CD36
	XM_018046614.1	NC_030822.1:25679460|25682267	chi-miR-130b-5p	-0.933903	0.000229053	0.0188675	-0.971509	1.24998e-05	0.00722981	0.93735	0.000190553	0.018373	CD36	148	-14.06	2	21	1703	1724	19	0.6842	0.7895	148	-11.02	2	21	3348	3369	19	0.6316	0.6842	CD36
	XM_018046614.1	NC_030822.1:44392366|44403408	chi-miR-130b-5p	-0.894415	0.00113421	0.0380576	-0.971509	1.24998e-05	0.00722981	0.877846	0.00185771	0.0450127	CD36	149	-14.42	2	20	4786	4806	18	0.7222	0.7222	148	-11.02	2	21	3348	3369	19	0.6316	0.6842	CD36
	XM_018046614.1	NC_030823.1:62034804|62048867	chi-miR-130b-5p	-0.886271	0.00145902	0.0432041	-0.971509	1.24998e-05	0.00722981	0.955328	5.93787e-05	0.0116782	CD36	155	-15.38	2	20	3979	4000	18	0.7222	0.7222	148	-11.02	2	21	3348	3369	19	0.6316	0.6842	CD36
	XM_018046614.1	NC_030828.1:56001709|56003680	chi-miR-130b-5p	-0.895502	0.00109509	0.0373545	-0.971509	1.24998e-05	0.00722981	0.936988	0.000194364	0.0184889	CD36	152	-17.97	2	21	1730	1754	23	0.6957	0.7826	148	-11.02	2	21	3348	3369	19	0.6316	0.6842	CD36
	XM_018046614.1	NC_030830.1:15875090|15881571	chi-miR-130b-5p	-0.893282	0.00117605	0.0384919	-0.971509	1.24998e-05	0.00722981	0.891519	0.00124326	0.0382175	CD36	139	-16	2	17	293	315	16	0.75	0.8125	148	-11.02	2	21	3348	3369	19	0.6316	0.6842	CD36
	XM_018046614.1	NC_030830.1:9544369|9546439	chi-miR-130b-5p	-0.964817	2.59863e-05	0.00782197	-0.971509	1.24998e-05	0.00722981	0.916681	0.000506325	0.0268054	CD36	127	-15.52	2	20	114	135	18	0.7222	0.8333	148	-11.02	2	21	3348	3369	19	0.6316	0.6842	CD36
	XM_018046614.1	NW_017189516.1:53306830|53322201	chi-miR-130b-5p	-0.909865	0.000662176	0.0304137	-0.971509	1.24998e-05	0.00722981	0.971277	1.28567e-05	0.00672779	CD36	151	-21.71	2	20	9249	9270	18	0.7222	0.8333	148	-11.02	2	21	3348	3369	19	0.6316	0.6842	CD36
	XM_018046615.1	NC_030815.1:25000462|25002136	chi-miR-10a-5p	-0.93347	0.000234239	0.0191056	-0.901243	0.000903812	0.0416202	0.944408	0.000126292	0.0156097	CD36	123	-10.88	2	21	235	257	20	0.65	0.7	120	-13.7	2	8	3191	3212	6	1	1	CD36
	XM_018046615.1	NC_030815.1:25000462|25002136	chi-miR-125a-3p	-0.957598	4.95864e-05	0.00966636	-0.913876	0.000566937	0.0340491	0.944408	0.000126292	0.0156097	CD36	135	-16.99	2	12	694	714	10	0.8	1	133	-18.39	2	19	2126	2147	18	0.6111	0.7778	CD36
	XM_018046615.1	NC_030815.1:25000462|25002136	chi-miR-125a-5p	-0.884239	0.00154914	0.0445067	-0.894467	0.00113232	0.0458178	0.944408	0.000126292	0.0156097	CD36	140	-16.44	2	9	1231	1252	7	1	1	126	-17.58	2	21	3763	3789	24	0.6667	0.7083	CD36
	XM_018046615.1	NC_030815.1:25000462|25002136	chi-miR-147-5p	-0.95962	4.18745e-05	0.00932352	-0.896259	0.00106839	0.044668	0.944408	0.000126292	0.0156097	CD36	148	-19.39	2	19	739	759	17	0.7647	0.8824	124	-10.39	4	21	1767	1788	17	0.6471	0.8235	CD36
	XM_018046615.1	NC_030815.1:25000462|25002136	chi-miR-199a-3p	-0.958949	4.43318e-05	0.00939115	-0.901197	0.000905232	0.0416497	0.944408	0.000126292	0.0156097	CD36	133	-15.16	2	20	128	147	18	0.7222	0.8333	132	-10.62	3	19	3828	3847	16	0.6875	0.8125	CD36
	XM_018046615.1	NC_030815.1:25000462|25002136	chi-miR-199b-3p	-0.958955	4.43096e-05	0.00939115	-0.901204	0.000905015	0.0416455	0.944408	0.000126292	0.0156097	CD36	133	-15.16	2	20	128	147	18	0.7222	0.8333	132	-10.62	3	19	3828	3847	16	0.6875	0.8125	CD36
	XM_018046615.1	NC_030815.1:25000462|25002136	chi-miR-199b-5p	-0.903472	0.000836258	0.033037	-0.939012	0.00017372	0.0207448	0.944408	0.000126292	0.0156097	CD36	136	-14.54	2	22	1075	1099	22	0.5909	0.7273	139	-13.89	2	22	1570	1595	23	0.6522	0.7391	CD36
	XM_018046615.1	NC_030815.1:25000462|25002136	chi-miR-199c-3p	-0.958955	4.43096e-05	0.00939115	-0.901204	0.000905015	0.0416455	0.944408	0.000126292	0.0156097	CD36	133	-15.16	2	20	128	147	18	0.7222	0.8333	132	-10.62	3	19	3828	3847	16	0.6875	0.8125	CD36
	XM_018046615.1	NC_030815.1:25000462|25002136	chi-miR-199c-5p	-0.903472	0.000836258	0.033037	-0.939012	0.00017372	0.0207448	0.944408	0.000126292	0.0156097	CD36	136	-14.54	2	22	1075	1099	22	0.5909	0.7273	139	-13.89	2	22	1570	1595	23	0.6522	0.7391	CD36
	XM_018046615.1	NC_030815.1:25000462|25002136	chi-miR-206	-0.974227	8.82485e-06	0.00538164	-0.924975	0.000353713	0.0278739	0.944408	0.000126292	0.0156097	CD36	140	-13.87	2	9	707	729	7	1	1	142	-16.78	2	11	9	31	9	0.8889	0.8889	CD36
	XM_018046615.1	NC_030815.1:25000462|25002136	chi-miR-214-3p	-0.957127	5.15156e-05	0.00990086	-0.937191	0.00019222	0.0216146	0.944408	0.000126292	0.0156097	CD36	124	-10.95	2	17	747	766	15	0.7333	0.7333	137	-20.16	2	19	2774	2794	18	0.7778	0.8333	CD36
	XM_018046615.1	NC_030815.1:25000462|25002136	chi-miR-23b-5p	-0.907526	0.000722592	0.031457	-0.926671	0.000327064	0.0269996	0.944408	0.000126292	0.0156097	CD36	142	-18.5	2	20	1400	1422	19	0.6316	0.8421	140	-16.31	2	21	1262	1283	19	0.6316	0.7368	CD36
	XM_018046615.1	NC_030815.1:25000462|25002136	chi-miR-455-3p	-0.889893	0.00130757	0.0407391	-0.91964	0.00044746	0.0308335	0.944408	0.000126292	0.0156097	CD36	141	-21	2	19	866	888	18	0.6667	0.8333	128	-16.52	2	21	2479	2501	20	0.7	0.75	CD36
	XM_018046616.1	NC_030814.1:56550226|56581054	chi-miR-29c-3p	-0.876031	0.00195252	0.0499312	-0.893615	0.00116365	0.0464083	0.906958	0.000737824	0.0310009	CD36	151	-16.35	2	20	2092	2112	18	0.6111	0.7778	143	-13.12	2	20	298	315	18	0.6667	0.7222	CD36
	XM_018046616.1	NC_030820.1:21649635|21657632	chi-miR-29c-3p	-0.886213	0.00146156	0.0432041	-0.893615	0.00116365	0.0464083	0.88286	0.00161241	0.0424958	CD36	153	-16.69	2	15	5681	5702	14	0.8571	0.8571	143	-13.12	2	20	298	315	18	0.6667	0.7222	CD36
	XM_018046616.1	NC_030821.1:33340957|33374397	chi-miR-29c-3p	-0.901971	0.000881332	0.0337514	-0.893615	0.00116365	0.0464083	0.897465	0.0010268	0.0353423	CD36	150	-15.41	2	20	10969	10992	21	0.6667	0.7143	143	-13.12	2	20	298	315	18	0.6667	0.7222	CD36
	XM_018046616.1	NC_030821.1:33340957|33381291	chi-miR-29c-3p	-0.879964	0.00175117	0.047061	-0.893615	0.00116365	0.0464083	0.897877	0.00101286	0.035146	CD36	150	-13.56	2	19	344	364	17	0.7059	0.7059	143	-13.12	2	20	298	315	18	0.6667	0.7222	CD36
	XM_018046616.1	NC_030825.1:51617825|51680294	chi-miR-29c-3p	-0.928408	0.000301262	0.0214158	-0.893615	0.00116365	0.0464083	0.929522	0.000285481	0.0214237	CD36	152	-11.08	2	18	9395	9417	18	0.7222	0.7778	143	-13.12	2	20	298	315	18	0.6667	0.7222	CD36
	XM_018046616.1	NC_030831.1:49153220|49174738	chi-miR-29c-3p	-0.88845	0.0013665	0.041665	-0.893615	0.00116365	0.0464083	0.934747	0.000219155	0.019397	CD36	151	-14.05	2	20	90	110	18	0.6111	0.7778	143	-13.12	2	20	298	315	18	0.6667	0.7222	CD36
	XM_018047859.1	NC_030808.1:142388405|142433828	chi-miR-29c-3p	-0.882775	0.00161637	0.0456723	-0.891122	0.00125873	0.0480061	0.930665	0.000269917	0.0209894	PFKM	164	-18.08	2	17	11337	11357	15	0.8	0.9333	139	-18.45	3	20	1419	1439	17	0.6471	0.8235	PFKM
	XM_018047859.1	NC_030812.1:12090221|12092129	chi-miR-29c-3p	-0.876	0.00195417	0.0499406	-0.891122	0.00125873	0.0480061	0.957008	5.20097e-05	0.0111741	PFKM	151	-16.49	2	20	344	364	18	0.6667	0.7222	139	-18.45	3	20	1419	1439	17	0.6471	0.8235	PFKM
	XM_018047859.1	NC_030814.1:56550226|56581054	chi-miR-29c-3p	-0.876031	0.00195252	0.0499312	-0.891122	0.00125873	0.0480061	0.890849	0.00126948	0.0385669	PFKM	151	-16.35	2	20	2092	2112	18	0.6111	0.7778	139	-18.45	3	20	1419	1439	17	0.6471	0.8235	PFKM
	XM_018047859.1	NC_030814.1:75848324|75868791	chi-miR-29c-3p	-0.897339	0.0010311	0.0361664	-0.891122	0.00125873	0.0480061	0.926486	0.000329892	0.0226964	PFKM	137	-15.19	2	18	8774	8794	16	0.75	0.875	139	-18.45	3	20	1419	1439	17	0.6471	0.8235	PFKM
	XM_018047859.1	NC_030818.1:14168276|14188222	chi-miR-29c-3p	-0.881721	0.00166605	0.0461338	-0.891122	0.00125873	0.0480061	0.920116	0.000438449	0.0253656	PFKM	154	-16.49	2	20	14671	14693	20	0.6	0.85	139	-18.45	3	20	1419	1439	17	0.6471	0.8235	PFKM
	XM_018047859.1	NC_030820.1:21649635|21657632	chi-miR-29c-3p	-0.886213	0.00146156	0.0432041	-0.891122	0.00125873	0.0480061	0.925591	0.000343867	0.0230791	PFKM	153	-16.69	2	15	5681	5702	14	0.8571	0.8571	139	-18.45	3	20	1419	1439	17	0.6471	0.8235	PFKM
	XM_018047859.1	NC_030821.1:33340957|33374397	chi-miR-29c-3p	-0.901971	0.000881332	0.0337514	-0.891122	0.00125873	0.0480061	0.942253	0.000143961	0.0164469	PFKM	150	-15.41	2	20	10969	10992	21	0.6667	0.7143	139	-18.45	3	20	1419	1439	17	0.6471	0.8235	PFKM
	XM_018047859.1	NC_030821.1:33340957|33381291	chi-miR-29c-3p	-0.879964	0.00175117	0.047061	-0.891122	0.00125873	0.0480061	0.940073	0.000163544	0.0173084	PFKM	150	-13.56	2	19	344	364	17	0.7059	0.7059	139	-18.45	3	20	1419	1439	17	0.6471	0.8235	PFKM
	XM_018047859.1	NC_030825.1:51617825|51680294	chi-miR-29c-3p	-0.928408	0.000301262	0.0214158	-0.891122	0.00125873	0.0480061	0.958436	4.62781e-05	0.0107163	PFKM	152	-11.08	2	18	9395	9417	18	0.7222	0.7778	139	-18.45	3	20	1419	1439	17	0.6471	0.8235	PFKM
	XM_018047859.1	NC_030831.1:49153220|49174738	chi-miR-29c-3p	-0.88845	0.0013665	0.041665	-0.891122	0.00125873	0.0480061	0.890478	0.00128418	0.0387463	PFKM	151	-14.05	2	20	90	110	18	0.6111	0.7778	139	-18.45	3	20	1419	1439	17	0.6471	0.8235	PFKM
	XM_018051173.1	NC_030820.1:42296928|42306408	chi-miR-2483-5p	-0.936886	0.000195439	0.0173151	-0.944942	0.00012216	0.0178798	0.931534	0.000258477	0.0206837	TECR	135	-14.53	2	18	6258	6278	16	0.6875	0.8125	120	-24.84	2	18	419	441	17	0.7059	0.7059	TECR
	XM_018052025.1	NC_030808.1:135270876|135279008	chi-miR-130b-5p	-0.947085	0.000106539	0.0136725	-0.960393	3.91632e-05	0.0112531	0.978396	4.778e-06	0.00470551	SLC1A1	152	-11.19	2	18	5449	5471	17	0.7059	0.8235	156	-17.36	2	21	2250	2273	22	0.7273	0.8182	SLC1A1
	XM_018052025.1	NC_030808.1:40225918|40234775	chi-miR-130b-5p	-0.980294	3.46983e-06	0.00384031	-0.960393	3.91632e-05	0.0112531	0.983992	1.68261e-06	0.00329043	SLC1A1	152	-11.19	2	18	6429	6451	17	0.7059	0.8235	156	-17.36	2	21	2250	2273	22	0.7273	0.8182	SLC1A1
	XM_018052025.1	NC_030809.1:106427830|106442766	chi-miR-130b-5p	-0.939686	0.000167212	0.0164334	-0.960393	3.91632e-05	0.0112531	0.93083	0.000267718	0.020932	SLC1A1	144	-17.22	2	20	1087	1108	19	0.7368	0.8421	156	-17.36	2	21	2250	2273	22	0.7273	0.8182	SLC1A1
	XM_018052025.1	NC_030812.1:112121725|112127445	chi-miR-130b-5p	-0.926989	0.000322222	0.0218892	-0.960393	3.91632e-05	0.0112531	0.908488	0.000697306	0.0303358	SLC1A1	153	-14.71	2	20	4595	4615	18	0.7222	0.7778	156	-17.36	2	21	2250	2273	22	0.7273	0.8182	SLC1A1
	XM_018052025.1	NC_030812.1:113584493|113589629	chi-miR-130b-5p	-0.914223	0.000559181	0.0277814	-0.960393	3.91632e-05	0.0112531	0.883307	0.00159172	0.042268	SLC1A1	135	-18.98	2	13	2112	2134	12	0.8333	0.9167	156	-17.36	2	21	2250	2273	22	0.7273	0.8182	SLC1A1
	XM_018052025.1	NC_030812.1:60382442|60452886	chi-miR-130b-5p	-0.935166	0.000214367	0.0182624	-0.960393	3.91632e-05	0.0112531	0.90692	0.000738856	0.0310156	SLC1A1	153	-15.21	2	15	42703	42725	14	0.8571	0.8571	156	-17.36	2	21	2250	2273	22	0.7273	0.8182	SLC1A1
	XM_018052025.1	NC_030813.1:22759655|22769390	chi-miR-130b-5p	-0.9413	0.000152309	0.0159222	-0.960393	3.91632e-05	0.0112531	0.905916	0.000766353	0.0314876	SLC1A1	154	-16.32	2	20	1550	1574	21	0.7143	0.7143	156	-17.36	2	21	2250	2273	22	0.7273	0.8182	SLC1A1
	XM_018052025.1	NC_030813.1:86007928|86008419	chi-miR-130b-5p	-0.943408	0.000134293	0.0148631	-0.960393	3.91632e-05	0.0112531	0.95948	4.23794e-05	0.010374	SLC1A1	138	-12.78	2	20	153	175	19	0.6842	0.7368	156	-17.36	2	21	2250	2273	22	0.7273	0.8182	SLC1A1
	XM_018052025.1	NC_030813.1:86088433|86094836	chi-miR-130b-5p	-0.931064	0.000264621	0.0202951	-0.960393	3.91632e-05	0.0112531	0.874135	0.0020551	0.0469441	SLC1A1	144	-19.85	2	21	1532	1553	19	0.6842	0.7368	156	-17.36	2	21	2250	2273	22	0.7273	0.8182	SLC1A1
	XM_018052025.1	NC_030813.1:96683680|96685762	chi-miR-130b-5p	-0.937638	0.000187559	0.0170302	-0.960393	3.91632e-05	0.0112531	0.935792	0.000207336	0.0189734	SLC1A1	123	-15.15	3	21	1134	1152	18	0.7222	0.8333	156	-17.36	2	21	2250	2273	22	0.7273	0.8182	SLC1A1
	XM_018052025.1	NC_030822.1:25679460|25682267	chi-miR-130b-5p	-0.933903	0.000229053	0.0188675	-0.960393	3.91632e-05	0.0112531	0.906402	0.000752967	0.0312535	SLC1A1	148	-14.06	2	21	1703	1724	19	0.6842	0.7895	156	-17.36	2	21	2250	2273	22	0.7273	0.8182	SLC1A1
	XM_018052025.1	NC_030822.1:44392366|44403408	chi-miR-130b-5p	-0.894415	0.00113421	0.0380576	-0.960393	3.91632e-05	0.0112531	0.880428	0.00172838	0.0436908	SLC1A1	149	-14.42	2	20	4786	4806	18	0.7222	0.7222	156	-17.36	2	21	2250	2273	22	0.7273	0.8182	SLC1A1
	XM_018052025.1	NC_030828.1:55984331|55993496	chi-miR-130b-5p	-0.892109	0.00122049	0.0392149	-0.960393	3.91632e-05	0.0112531	0.950592	8.40988e-05	0.0133999	SLC1A1	151	-13.67	2	21	3534	3559	23	0.6522	0.6957	156	-17.36	2	21	2250	2273	22	0.7273	0.8182	SLC1A1
	XM_018052025.1	NC_030828.1:56001709|56003680	chi-miR-130b-5p	-0.895502	0.00109509	0.0373545	-0.960393	3.91632e-05	0.0112531	0.879249	0.00178666	0.0442883	SLC1A1	152	-17.97	2	21	1730	1754	23	0.6957	0.7826	156	-17.36	2	21	2250	2273	22	0.7273	0.8182	SLC1A1
	XM_018052025.1	NC_030830.1:15875090|15881571	chi-miR-130b-5p	-0.893282	0.00117605	0.0384919	-0.960393	3.91632e-05	0.0112531	0.870811	0.00224378	0.0486778	SLC1A1	139	-16	2	17	293	315	16	0.75	0.8125	156	-17.36	2	21	2250	2273	22	0.7273	0.8182	SLC1A1
	XM_018052025.1	NC_030830.1:9544369|9546439	chi-miR-130b-5p	-0.964817	2.59863e-05	0.00782197	-0.960393	3.91632e-05	0.0112531	0.979743	3.81903e-06	0.00433084	SLC1A1	127	-15.52	2	20	114	135	18	0.7222	0.8333	156	-17.36	2	21	2250	2273	22	0.7273	0.8182	SLC1A1
	XM_018055627.1	NC_030808.1:135270876|135279008	chi-miR-130b-5p	-0.947085	0.000106539	0.0136725	-0.980189	3.53409e-06	0.00461751	0.951375	7.95864e-05	0.013099	LPIN1	152	-11.19	2	18	5449	5471	17	0.7059	0.8235	166	-26.12	2	20	1994	2016	19	0.7895	0.8421	LPIN1
	XM_018055627.1	NC_030808.1:40225918|40234775	chi-miR-130b-5p	-0.980294	3.46983e-06	0.00384031	-0.980189	3.53409e-06	0.00461751	0.983294	1.95225e-06	0.00346663	LPIN1	152	-11.19	2	18	6429	6451	17	0.7059	0.8235	166	-26.12	2	20	1994	2016	19	0.7895	0.8421	LPIN1
	XM_018055627.1	NC_030809.1:106427830|106442766	chi-miR-130b-5p	-0.939686	0.000167212	0.0164334	-0.980189	3.53409e-06	0.00461751	0.936982	0.000194425	0.0184897	LPIN1	144	-17.22	2	20	1087	1108	19	0.7368	0.8421	166	-26.12	2	20	1994	2016	19	0.7895	0.8421	LPIN1
	XM_018055627.1	NC_030812.1:112121725|112127445	chi-miR-130b-5p	-0.926989	0.000322222	0.0218892	-0.980189	3.53409e-06	0.00461751	0.914607	0.000550687	0.0276577	LPIN1	153	-14.71	2	20	4595	4615	18	0.7222	0.7778	166	-26.12	2	20	1994	2016	19	0.7895	0.8421	LPIN1
	XM_018055627.1	NC_030812.1:113584493|113589629	chi-miR-130b-5p	-0.914223	0.000559181	0.0277814	-0.980189	3.53409e-06	0.00461751	0.912198	0.000605528	0.0287183	LPIN1	135	-18.98	2	13	2112	2134	12	0.8333	0.9167	166	-26.12	2	20	1994	2016	19	0.7895	0.8421	LPIN1
	XM_018055627.1	NC_030812.1:60382442|60452886	chi-miR-130b-5p	-0.935166	0.000214367	0.0182624	-0.980189	3.53409e-06	0.00461751	0.928693	0.000297161	0.0217725	LPIN1	153	-15.21	2	15	42703	42725	14	0.8571	0.8571	166	-26.12	2	20	1994	2016	19	0.7895	0.8421	LPIN1
	XM_018055627.1	NC_030813.1:22759655|22769390	chi-miR-130b-5p	-0.9413	0.000152309	0.0159222	-0.980189	3.53409e-06	0.00461751	0.94098	0.000155188	0.0169768	LPIN1	154	-16.32	2	20	1550	1574	21	0.7143	0.7143	166	-26.12	2	20	1994	2016	19	0.7895	0.8421	LPIN1
	XM_018055627.1	NC_030813.1:86007928|86008419	chi-miR-130b-5p	-0.943408	0.000134293	0.0148631	-0.980189	3.53409e-06	0.00461751	0.919246	0.000455004	0.0257238	LPIN1	138	-12.78	2	20	153	175	19	0.6842	0.7368	166	-26.12	2	20	1994	2016	19	0.7895	0.8421	LPIN1
	XM_018055627.1	NC_030813.1:86008144|86008379	chi-miR-93-5p	-0.885046	0.00151289	0.0439832	-0.908201	0.000704783	0.0373417	0.940441	0.000160113	0.0171878	LPIN1	120	-11.49	2	8	92	114	6	1	1	140	-13.07	3	22	1166	1189	20	0.65	0.8	LPIN1
	XM_018055627.1	NC_030813.1:86084629|86086733	chi-miR-93-5p	-0.905094	0.00078941	0.0323591	-0.908201	0.000704783	0.0373417	0.979533	3.9588e-06	0.00438641	LPIN1	128	-19.68	4	22	130	153	19	0.7368	0.7895	140	-13.07	3	22	1166	1189	20	0.65	0.8	LPIN1
	XM_018055627.1	NC_030813.1:86088433|86094836	chi-miR-130b-5p	-0.931064	0.000264621	0.0202951	-0.980189	3.53409e-06	0.00461751	0.926471	0.000330122	0.0227033	LPIN1	144	-19.85	2	21	1532	1553	19	0.6842	0.7368	166	-26.12	2	20	1994	2016	19	0.7895	0.8421	LPIN1
	XM_018055627.1	NC_030813.1:86088433|86094836	chi-miR-93-5p	-0.893813	0.00115631	0.0383517	-0.908201	0.000704783	0.0373417	0.926471	0.000330122	0.0227033	LPIN1	131	-14.61	2	22	2282	2307	23	0.5652	0.7391	140	-13.07	3	22	1166	1189	20	0.65	0.8	LPIN1
	XM_018055627.1	NC_030813.1:96683680|96685762	chi-miR-130b-5p	-0.937638	0.000187559	0.0170302	-0.980189	3.53409e-06	0.00461751	0.932382	0.000247656	0.0203442	LPIN1	123	-15.15	3	21	1134	1152	18	0.7222	0.8333	166	-26.12	2	20	1994	2016	19	0.7895	0.8421	LPIN1
	XM_018055627.1	NC_030817.1:31386779|31408907	chi-miR-130b-5p	-0.91273	0.0005931	0.0285905	-0.980189	3.53409e-06	0.00461751	0.901292	0.000902272	0.0335506	LPIN1	153	-13.95	2	20	165	185	18	0.7222	0.7778	166	-26.12	2	20	1994	2016	19	0.7895	0.8421	LPIN1
	XM_018055627.1	NC_030822.1:25679460|25682267	chi-miR-130b-5p	-0.933903	0.000229053	0.0188675	-0.980189	3.53409e-06	0.00461751	0.923964	0.000370308	0.0237277	LPIN1	148	-14.06	2	21	1703	1724	19	0.6842	0.7895	166	-26.12	2	20	1994	2016	19	0.7895	0.8421	LPIN1
	XM_018055627.1	NC_030822.1:44392366|44403408	chi-miR-130b-5p	-0.894415	0.00113421	0.0380576	-0.980189	3.53409e-06	0.00461751	0.888005	0.00138508	0.0399489	LPIN1	149	-14.42	2	20	4786	4806	18	0.7222	0.7222	166	-26.12	2	20	1994	2016	19	0.7895	0.8421	LPIN1
	XM_018055627.1	NC_030823.1:62034804|62048867	chi-miR-130b-5p	-0.886271	0.00145902	0.0432041	-0.980189	3.53409e-06	0.00461751	0.873199	0.00210708	0.0474304	LPIN1	155	-15.38	2	20	3979	4000	18	0.7222	0.7222	166	-26.12	2	20	1994	2016	19	0.7895	0.8421	LPIN1
	XM_018055627.1	NC_030828.1:55984331|55993496	chi-miR-130b-5p	-0.892109	0.00122049	0.0392149	-0.980189	3.53409e-06	0.00461751	0.897971	0.00100969	0.035102	LPIN1	151	-13.67	2	21	3534	3559	23	0.6522	0.6957	166	-26.12	2	20	1994	2016	19	0.7895	0.8421	LPIN1
	XM_018055627.1	NC_030828.1:56001709|56003680	chi-miR-130b-5p	-0.895502	0.00109509	0.0373545	-0.980189	3.53409e-06	0.00461751	0.90691	0.000739138	0.0310217	LPIN1	152	-17.97	2	21	1730	1754	23	0.6957	0.7826	166	-26.12	2	20	1994	2016	19	0.7895	0.8421	LPIN1
	XM_018055627.1	NC_030830.1:15875090|15881571	chi-miR-130b-5p	-0.893282	0.00117605	0.0384919	-0.980189	3.53409e-06	0.00461751	0.897819	0.0010148	0.0351784	LPIN1	139	-16	2	17	293	315	16	0.75	0.8125	166	-26.12	2	20	1994	2016	19	0.7895	0.8421	LPIN1
	XM_018055627.1	NC_030830.1:15875090|15881571	chi-miR-93-5p	-0.886337	0.00145617	0.0431691	-0.908201	0.000704783	0.0373417	0.897819	0.0010148	0.0351784	LPIN1	143	-18.49	2	21	5900	5926	23	0.5652	0.6957	140	-13.07	3	22	1166	1189	20	0.65	0.8	LPIN1
	XM_018055627.1	NC_030830.1:9544369|9546439	chi-miR-130b-5p	-0.964817	2.59863e-05	0.00782197	-0.980189	3.53409e-06	0.00461751	0.968721	1.72843e-05	0.00747324	LPIN1	127	-15.52	2	20	114	135	18	0.7222	0.8333	166	-26.12	2	20	1994	2016	19	0.7895	0.8421	LPIN1
	XM_018055627.1	NW_017189516.1:53306830|53322201	chi-miR-130b-5p	-0.909865	0.000662176	0.0304137	-0.980189	3.53409e-06	0.00461751	0.911291	0.00062713	0.0291187	LPIN1	151	-21.71	2	20	9249	9270	18	0.7222	0.8333	166	-26.12	2	20	1994	2016	19	0.7895	0.8421	LPIN1
	XM_018055627.1	NW_017189516.1:53306830|53322201	chi-miR-93-5p	-0.883168	0.00159815	0.0452998	-0.908201	0.000704783	0.0373417	0.911291	0.00062713	0.0291187	LPIN1	141	-19.21	2	22	11661	11683	20	0.65	0.7	140	-13.07	3	22	1166	1189	20	0.65	0.8	LPIN1
	XM_018056365.1	NC_030812.1:66349177|66353522	chi-miR-423-3p	-0.952524	7.32801e-05	0.0116118	-0.906089	0.000761579	0.0386698	0.948412	9.7606e-05	0.0142056	IRS2	132	-18.83	2	22	2238	2261	21	0.7143	0.7143	139	-19.86	3	16	1724	1746	13	0.7692	0.9231	IRS2
	XM_018056365.1	NC_030815.1:76944795|76962878	chi-miR-423-3p	-0.885349	0.00149946	0.0437079	-0.906089	0.000761579	0.0386698	0.972122	1.15915e-05	0.00653447	IRS2	143	-29.23	2	22	15197	15221	22	0.6818	0.7727	139	-19.86	3	16	1724	1746	13	0.7692	0.9231	IRS2
	XM_018056365.1	NC_030816.1:83819802|83825048	chi-miR-423-3p	-0.888298	0.00137285	0.0417471	-0.906089	0.000761579	0.0386698	0.975	7.93809e-06	0.00568531	IRS2	143	-17.39	2	21	1425	1449	21	0.6667	0.7619	139	-19.86	3	16	1724	1746	13	0.7692	0.9231	IRS2
	XM_018056365.1	NC_030820.1:32826780|32843754	chi-miR-423-3p	-0.917538	0.000488741	0.0261132	-0.906089	0.000761579	0.0386698	0.939456	0.000169406	0.0175644	IRS2	134	-22.49	2	20	3661	3684	19	0.5789	0.7895	139	-19.86	3	16	1724	1746	13	0.7692	0.9231	IRS2
	XM_018056365.1	NW_017189516.1:21137781|21153119	chi-miR-423-3p	-0.884742	0.00152645	0.0441903	-0.906089	0.000761579	0.0386698	0.991867	1.58459e-07	0.00159564	IRS2	137	-19.83	2	21	14443	14465	20	0.7	0.75	139	-19.86	3	16	1724	1746	13	0.7692	0.9231	IRS2
	XM_018057667.1	NC_030808.1:135270876|135279008	chi-miR-130b-5p	-0.947085	0.000106539	0.0136725	-0.929632	0.000283957	0.0254252	0.974711	8.26224e-06	0.0057691	TRIB3	152	-11.19	2	18	5449	5471	17	0.7059	0.8235	154	-18.91	2	20	1299	1322	20	0.7	0.75	TRIB3
	XM_018057667.1	NC_030808.1:40225918|40234775	chi-miR-130b-5p	-0.980294	3.46983e-06	0.00384031	-0.929632	0.000283957	0.0254252	0.965628	2.39692e-05	0.00848433	TRIB3	152	-11.19	2	18	6429	6451	17	0.7059	0.8235	154	-18.91	2	20	1299	1322	20	0.7	0.75	TRIB3
	XM_018057667.1	NC_030809.1:106427830|106442766	chi-miR-130b-5p	-0.939686	0.000167212	0.0164334	-0.929632	0.000283957	0.0254252	0.924873	0.000355364	0.0233675	TRIB3	144	-17.22	2	20	1087	1108	19	0.7368	0.8421	154	-18.91	2	20	1299	1322	20	0.7	0.75	TRIB3
	XM_018057667.1	NC_030812.1:60382442|60452886	chi-miR-130b-5p	-0.935166	0.000214367	0.0182624	-0.929632	0.000283957	0.0254252	0.889297	0.00133169	0.0393122	TRIB3	153	-15.21	2	15	42703	42725	14	0.8571	0.8571	154	-18.91	2	20	1299	1322	20	0.7	0.75	TRIB3
	XM_018057667.1	NC_030813.1:86007928|86008419	chi-miR-130b-5p	-0.943408	0.000134293	0.0148631	-0.929632	0.000283957	0.0254252	0.946674	0.000109416	0.0148281	TRIB3	138	-12.78	2	20	153	175	19	0.6842	0.7368	154	-18.91	2	20	1299	1322	20	0.7	0.75	TRIB3
	XM_018057667.1	NC_030813.1:96683680|96685762	chi-miR-130b-5p	-0.937638	0.000187559	0.0170302	-0.929632	0.000283957	0.0254252	0.909954	0.000659956	0.0296948	TRIB3	123	-15.15	3	21	1134	1152	18	0.7222	0.8333	154	-18.91	2	20	1299	1322	20	0.7	0.75	TRIB3
	XM_018057667.1	NC_030822.1:25679460|25682267	chi-miR-130b-5p	-0.933903	0.000229053	0.0188675	-0.929632	0.000283957	0.0254252	0.875401	0.00198617	0.046258	TRIB3	148	-14.06	2	21	1703	1724	19	0.6842	0.7895	154	-18.91	2	20	1299	1322	20	0.7	0.75	TRIB3
	XM_018057667.1	NC_030822.1:44392366|44403408	chi-miR-130b-5p	-0.894415	0.00113421	0.0380576	-0.929632	0.000283957	0.0254252	0.872141	0.00216689	0.0479918	TRIB3	149	-14.42	2	20	4786	4806	18	0.7222	0.7222	154	-18.91	2	20	1299	1322	20	0.7	0.75	TRIB3
	XM_018057667.1	NC_030828.1:55984331|55993496	chi-miR-130b-5p	-0.892109	0.00122049	0.0392149	-0.929632	0.000283957	0.0254252	0.977869	5.19564e-06	0.00482006	TRIB3	151	-13.67	2	21	3534	3559	23	0.6522	0.6957	154	-18.91	2	20	1299	1322	20	0.7	0.75	TRIB3
	XM_018057667.1	NC_030830.1:9544369|9546439	chi-miR-130b-5p	-0.964817	2.59863e-05	0.00782197	-0.929632	0.000283957	0.0254252	0.967962	1.87832e-05	0.00772432	TRIB3	127	-15.52	2	20	114	135	18	0.7222	0.8333	154	-18.91	2	20	1299	1322	20	0.7	0.75	TRIB3
	XM_018058481.1	NC_030817.1:1347457|1348187	chi-miR-103-3p	-0.896245	0.00106889	0.0370048	-0.911249	0.000628158	0.0355427	0.893784	0.00115739	0.037094	NSMAF	138	-22.88	2	20	412	437	21	0.6667	0.7143	142	-20.28	2	22	2282	2304	21	0.6667	0.8095	NSMAF
	XM_018058481.1	NC_030817.1:1347457|1348187	chi-miR-107-3p	-0.886208	0.00146176	0.0432041	-0.904282	0.000812637	0.0397729	0.893784	0.00115739	0.037094	NSMAF	138	-22.88	2	20	414	437	21	0.6667	0.7143	141	-17.98	2	20	2285	2304	18	0.6667	0.8333	NSMAF
	XM_018059921.1	NC_030815.1:76944795|76962878	chi-miR-423-3p	-0.885349	0.00149946	0.0437079	-0.921336	0.000415965	0.0298924	0.87778	0.0018611	0.0450491	ADIPOR1	143	-29.23	2	22	15197	15221	22	0.6818	0.7727	120	-22.79	2	8	1613	1635	6	1	1	ADIPOR1
	XM_018059921.1	NC_030816.1:48443282|48444680	chi-miR-378-5p	-0.939071	0.000173149	0.0166065	-0.895241	0.00110439	0.0453289	0.914833	0.000545726	0.0275853	ADIPOR1	129	-20.27	2	10	48	69	8	0.875	1	135	-28.8	2	20	215	236	18	0.6667	0.8333	ADIPOR1
	XM_018059921.1	NC_030816.1:48443282|48444680	chi-miR-582-5p	-0.880628	0.00171866	0.0467705	-0.923192	0.000383324	0.0288407	0.914833	0.000545726	0.0275853	ADIPOR1	132	-14.35	2	18	7	29	17	0.5882	0.8235	120	-14.7	2	8	1734	1755	6	1	1	ADIPOR1
	XM_018059921.1	NC_030816.1:83819802|83825048	chi-miR-423-3p	-0.888298	0.00137285	0.0417471	-0.921336	0.000415965	0.0298924	0.916668	0.000506586	0.0268074	ADIPOR1	143	-17.39	2	21	1425	1449	21	0.6667	0.7619	120	-22.79	2	8	1613	1635	6	1	1	ADIPOR1
	XM_018059921.1	NC_030820.1:32826780|32843754	chi-miR-378-5p	-0.926327	0.000332347	0.0221227	-0.895241	0.00110439	0.0453289	0.983991	1.68264e-06	0.00329043	ADIPOR1	150	-15.91	2	11	6667	6688	9	1	1	135	-28.8	2	20	215	236	18	0.6667	0.8333	ADIPOR1
	XM_018059921.1	NC_030820.1:32826780|32843754	chi-miR-423-3p	-0.917538	0.000488741	0.0261132	-0.921336	0.000415965	0.0298924	0.983991	1.68264e-06	0.00329043	ADIPOR1	134	-22.49	2	20	3661	3684	19	0.5789	0.7895	120	-22.79	2	8	1613	1635	6	1	1	ADIPOR1
	XM_018059921.1	NC_030820.1:32826780|32843754	chi-miR-582-5p	-0.898622	0.000987951	0.035323	-0.923192	0.000383324	0.0288407	0.983991	1.68264e-06	0.00329043	ADIPOR1	153	-16.44	2	14	11326	11347	12	0.8333	0.9167	120	-14.7	2	8	1734	1755	6	1	1	ADIPOR1
	XM_018059921.1	NC_030834.1:36843312|36844429	chi-miR-378-5p	-0.92057	0.00043	0.0246291	-0.895241	0.00110439	0.0453289	0.988055	6.06263e-07	0.00249747	ADIPOR1	154	-16.49	2	20	792	814	19	0.7368	0.7368	135	-28.8	2	20	215	236	18	0.6667	0.8333	ADIPOR1
	XM_018059921.1	NC_030834.1:36843312|36844429	chi-miR-582-5p	-0.907609	0.000720395	0.031457	-0.923192	0.000383324	0.0288407	0.988055	6.06263e-07	0.00249747	ADIPOR1	135	-16.63	2	20	108	128	19	0.6842	0.7895	120	-14.7	2	8	1734	1755	6	1	1	ADIPOR1
	XM_018059921.1	NW_017189516.1:21137781|21153119	chi-miR-423-3p	-0.884742	0.00152645	0.0441903	-0.921336	0.000415965	0.0298924	0.909413	0.000673563	0.029927	ADIPOR1	137	-19.83	2	21	14443	14465	20	0.7	0.75	120	-22.79	2	8	1613	1635	6	1	1	ADIPOR1
	XM_018060316.1	NC_030814.1:75848324|75868791	chi-miR-29c-5p	-0.879512	0.00177351	0.0473068	-0.915105	0.00053979	0.0333262	0.949068	9.33882e-05	0.0139508	PIGC	127	-13.9	3	22	16559	16580	19	0.6842	0.7895	164	-26.17	2	22	751	774	21	0.7619	0.7619	PIGC
	XM_018061181.1	NC_030808.1:135270876|135279008	chi-miR-130b-5p	-0.947085	0.000106539	0.0136725	-0.98847	5.35941e-07	0.00268788	0.931145	0.000263556	0.0208187	SDSL	152	-11.19	2	18	5449	5471	17	0.7059	0.8235	145	-15.32	2	20	912	929	18	0.7222	0.7778	SDSL
	XM_018061181.1	NC_030808.1:40225918|40234775	chi-miR-130b-5p	-0.980294	3.46983e-06	0.00384031	-0.98847	5.35941e-07	0.00268788	0.973549	9.65723e-06	0.00612777	SDSL	152	-11.19	2	18	6429	6451	17	0.7059	0.8235	145	-15.32	2	20	912	929	18	0.7222	0.7778	SDSL
	XM_018061181.1	NC_030809.1:106427830|106442766	chi-miR-130b-5p	-0.939686	0.000167212	0.0164334	-0.98847	5.35941e-07	0.00268788	0.923132	0.000384351	0.0240557	SDSL	144	-17.22	2	20	1087	1108	19	0.7368	0.8421	145	-15.32	2	20	912	929	18	0.7222	0.7778	SDSL
	XM_018061181.1	NC_030812.1:112121725|112127445	chi-miR-130b-5p	-0.926989	0.000322222	0.0218892	-0.98847	5.35941e-07	0.00268788	0.955178	6.00713e-05	0.01174	SDSL	153	-14.71	2	20	4595	4615	18	0.7222	0.7778	145	-15.32	2	20	912	929	18	0.7222	0.7778	SDSL
	XM_018061181.1	NC_030812.1:113584493|113589629	chi-miR-130b-5p	-0.914223	0.000559181	0.0277814	-0.98847	5.35941e-07	0.00268788	0.905228	0.000785613	0.0317975	SDSL	135	-18.98	2	13	2112	2134	12	0.8333	0.9167	145	-15.32	2	20	912	929	18	0.7222	0.7778	SDSL
	XM_018061181.1	NC_030812.1:60382442|60452886	chi-miR-130b-5p	-0.935166	0.000214367	0.0182624	-0.98847	5.35941e-07	0.00268788	0.923609	0.000376262	0.0238682	SDSL	153	-15.21	2	15	42703	42725	14	0.8571	0.8571	145	-15.32	2	20	912	929	18	0.7222	0.7778	SDSL
	XM_018061181.1	NC_030813.1:22759655|22769390	chi-miR-130b-5p	-0.9413	0.000152309	0.0159222	-0.98847	5.35941e-07	0.00268788	0.962339	3.2897e-05	0.00945588	SDSL	154	-16.32	2	20	1550	1574	21	0.7143	0.7143	145	-15.32	2	20	912	929	18	0.7222	0.7778	SDSL
	XM_018061181.1	NC_030813.1:22759655|22769390	chi-miR-485-5p	-0.883062	0.00160305	0.045385	-0.889148	0.00133779	0.0493055	0.962339	3.2897e-05	0.00945588	SDSL	148	-16.35	2	21	5338	5359	19	0.6316	0.8421	146	-16.56	2	15	1295	1316	13	0.6923	0.8462	SDSL
	XM_018061181.1	NC_030813.1:86007928|86008419	chi-miR-130b-5p	-0.943408	0.000134293	0.0148631	-0.98847	5.35941e-07	0.00268788	0.921244	0.000417645	0.0248594	SDSL	138	-12.78	2	20	153	175	19	0.6842	0.7368	145	-15.32	2	20	912	929	18	0.7222	0.7778	SDSL
	XM_018061181.1	NC_030813.1:86084629|86086733	chi-miR-485-5p	-0.892637	0.00120033	0.0389115	-0.889148	0.00133779	0.0493055	0.991528	1.82768e-07	0.00165692	SDSL	144	-20.93	2	21	51	72	19	0.7368	0.8421	146	-16.56	2	15	1295	1316	13	0.6923	0.8462	SDSL
	XM_018061181.1	NC_030813.1:86088433|86094836	chi-miR-130b-5p	-0.931064	0.000264621	0.0202951	-0.98847	5.35941e-07	0.00268788	0.960393	3.91647e-05	0.0100538	SDSL	144	-19.85	2	21	1532	1553	19	0.6842	0.7368	145	-15.32	2	20	912	929	18	0.7222	0.7778	SDSL
	XM_018061181.1	NC_030813.1:86088433|86094836	chi-miR-485-5p	-0.903414	0.000837969	0.0330683	-0.889148	0.00133779	0.0493055	0.960393	3.91647e-05	0.0100538	SDSL	131	-14.67	2	21	4225	4247	20	0.6	0.85	146	-16.56	2	15	1295	1316	13	0.6923	0.8462	SDSL
	XM_018061181.1	NC_030813.1:96683680|96685762	chi-miR-130b-5p	-0.937638	0.000187559	0.0170302	-0.98847	5.35941e-07	0.00268788	0.931087	0.00026432	0.0208394	SDSL	123	-15.15	3	21	1134	1152	18	0.7222	0.8333	145	-15.32	2	20	912	929	18	0.7222	0.7778	SDSL
	XM_018061181.1	NC_030817.1:31386779|31408907	chi-miR-130b-5p	-0.91273	0.0005931	0.0285905	-0.98847	5.35941e-07	0.00268788	0.939486	0.000169122	0.0175487	SDSL	153	-13.95	2	20	165	185	18	0.7222	0.7778	145	-15.32	2	20	912	929	18	0.7222	0.7778	SDSL
	XM_018061181.1	NC_030822.1:25679460|25682267	chi-miR-130b-5p	-0.933903	0.000229053	0.0188675	-0.98847	5.35941e-07	0.00268788	0.928794	0.000295724	0.0217338	SDSL	148	-14.06	2	21	1703	1724	19	0.6842	0.7895	145	-15.32	2	20	912	929	18	0.7222	0.7778	SDSL
	XM_018061181.1	NC_030822.1:44392366|44403408	chi-miR-130b-5p	-0.894415	0.00113421	0.0380576	-0.98847	5.35941e-07	0.00268788	0.879426	0.00177781	0.0442086	SDSL	149	-14.42	2	20	4786	4806	18	0.7222	0.7222	145	-15.32	2	20	912	929	18	0.7222	0.7778	SDSL
	XM_018061181.1	NC_030823.1:62034804|62048867	chi-miR-130b-5p	-0.886271	0.00145902	0.0432041	-0.98847	5.35941e-07	0.00268788	0.921291	0.000416794	0.0248404	SDSL	155	-15.38	2	20	3979	4000	18	0.7222	0.7222	145	-15.32	2	20	912	929	18	0.7222	0.7778	SDSL
	XM_018061181.1	NC_030828.1:56001709|56003680	chi-miR-130b-5p	-0.895502	0.00109509	0.0373545	-0.98847	5.35941e-07	0.00268788	0.942515	0.000141723	0.0163427	SDSL	152	-17.97	2	21	1730	1754	23	0.6957	0.7826	145	-15.32	2	20	912	929	18	0.7222	0.7778	SDSL
	XM_018061181.1	NC_030830.1:15875090|15881571	chi-miR-130b-5p	-0.893282	0.00117605	0.0384919	-0.98847	5.35941e-07	0.00268788	0.921038	0.000421389	0.0249555	SDSL	139	-16	2	17	293	315	16	0.75	0.8125	145	-15.32	2	20	912	929	18	0.7222	0.7778	SDSL
	XM_018061181.1	NC_030830.1:9544369|9546439	chi-miR-130b-5p	-0.964817	2.59863e-05	0.00782197	-0.98847	5.35941e-07	0.00268788	0.955756	5.74377e-05	0.0115606	SDSL	127	-15.52	2	20	114	135	18	0.7222	0.8333	145	-15.32	2	20	912	929	18	0.7222	0.7778	SDSL
	XM_018061181.1	NW_017189516.1:53306830|53322201	chi-miR-130b-5p	-0.909865	0.000662176	0.0304137	-0.98847	5.35941e-07	0.00268788	0.941184	0.000153349	0.016903	SDSL	151	-21.71	2	20	9249	9270	18	0.7222	0.8333	145	-15.32	2	20	912	929	18	0.7222	0.7778	SDSL
	XM_018061181.1	NW_017189516.1:53306830|53322201	chi-miR-485-5p	-0.905455	0.000779232	0.0322357	-0.889148	0.00133779	0.0493055	0.941184	0.000153349	0.016903	SDSL	142	-19.04	2	21	1421	1444	21	0.7143	0.7619	146	-16.56	2	15	1295	1316	13	0.6923	0.8462	SDSL
	XM_018062176.1	NC_030808.1:135270876|135279008	chi-miR-130b-5p	-0.947085	0.000106539	0.0136725	-0.954944	6.11617e-05	0.0134501	0.953851	6.64446e-05	0.0121973	LCAT	152	-11.19	2	18	5449	5471	17	0.7059	0.8235	151	-13.27	2	17	948	971	17	0.7647	0.7647	LCAT
	XM_018062176.1	NC_030808.1:40225918|40234775	chi-miR-130b-5p	-0.980294	3.46983e-06	0.00384031	-0.954944	6.11617e-05	0.0134501	0.984002	1.67888e-06	0.00329042	LCAT	152	-11.19	2	18	6429	6451	17	0.7059	0.8235	151	-13.27	2	17	948	971	17	0.7647	0.7647	LCAT
	XM_018062176.1	NC_030809.1:106427830|106442766	chi-miR-130b-5p	-0.939686	0.000167212	0.0164334	-0.954944	6.11617e-05	0.0134501	0.963156	3.04892e-05	0.00924505	LCAT	144	-17.22	2	20	1087	1108	19	0.7368	0.8421	151	-13.27	2	17	948	971	17	0.7647	0.7647	LCAT
	XM_018062176.1	NC_030812.1:113584493|113589629	chi-miR-130b-5p	-0.914223	0.000559181	0.0277814	-0.954944	6.11617e-05	0.0134501	0.93195	0.000253129	0.0205016	LCAT	135	-18.98	2	13	2112	2134	12	0.8333	0.9167	151	-13.27	2	17	948	971	17	0.7647	0.7647	LCAT
	XM_018062176.1	NC_030812.1:60382442|60452886	chi-miR-130b-5p	-0.935166	0.000214367	0.0182624	-0.954944	6.11617e-05	0.0134501	0.944305	0.000127102	0.0156471	LCAT	153	-15.21	2	15	42703	42725	14	0.8571	0.8571	151	-13.27	2	17	948	971	17	0.7647	0.7647	LCAT
	XM_018062176.1	NC_030813.1:86007928|86008419	chi-miR-130b-5p	-0.943408	0.000134293	0.0148631	-0.954944	6.11617e-05	0.0134501	0.945001	0.000121707	0.0153924	LCAT	138	-12.78	2	20	153	175	19	0.6842	0.7368	151	-13.27	2	17	948	971	17	0.7647	0.7647	LCAT
	XM_018062176.1	NC_030813.1:96683680|96685762	chi-miR-130b-5p	-0.937638	0.000187559	0.0170302	-0.954944	6.11617e-05	0.0134501	0.947752	0.000101981	0.0144443	LCAT	123	-15.15	3	21	1134	1152	18	0.7222	0.8333	151	-13.27	2	17	948	971	17	0.7647	0.7647	LCAT
	XM_018062176.1	NC_030822.1:25679460|25682267	chi-miR-130b-5p	-0.933903	0.000229053	0.0188675	-0.954944	6.11617e-05	0.0134501	0.931333	0.0002611	0.0207542	LCAT	148	-14.06	2	21	1703	1724	19	0.6842	0.7895	151	-13.27	2	17	948	971	17	0.7647	0.7647	LCAT
	XM_018062176.1	NC_030822.1:44392366|44403408	chi-miR-130b-5p	-0.894415	0.00113421	0.0380576	-0.954944	6.11617e-05	0.0134501	0.921021	0.000421698	0.0249619	LCAT	149	-14.42	2	20	4786	4806	18	0.7222	0.7222	151	-13.27	2	17	948	971	17	0.7647	0.7647	LCAT
	XM_018062176.1	NC_030828.1:55984331|55993496	chi-miR-130b-5p	-0.892109	0.00122049	0.0392149	-0.954944	6.11617e-05	0.0134501	0.934451	0.000222598	0.0195076	LCAT	151	-13.67	2	21	3534	3559	23	0.6522	0.6957	151	-13.27	2	17	948	971	17	0.7647	0.7647	LCAT
	XM_018062176.1	NC_030830.1:9544369|9546439	chi-miR-130b-5p	-0.964817	2.59863e-05	0.00782197	-0.954944	6.11617e-05	0.0134501	0.968624	1.74699e-05	0.00750729	LCAT	127	-15.52	2	20	114	135	18	0.7222	0.8333	151	-13.27	2	17	948	971	17	0.7647	0.7647	LCAT
	XM_018062712.1	NC_030808.1:142388405|142433828	chi-miR-29c-3p	-0.882775	0.00161637	0.0456723	-0.916652	0.000506916	0.0325034	0.936066	0.000204306	0.0188625	SPHK2	164	-18.08	2	17	11337	11357	15	0.8	0.9333	120	-12.48	2	8	1054	1074	6	1	1	SPHK2
	XM_018062712.1	NC_030812.1:12090221|12092129	chi-miR-29c-3p	-0.876	0.00195417	0.0499406	-0.916652	0.000506916	0.0325034	0.938161	0.0001822	0.0180409	SPHK2	151	-16.49	2	20	344	364	18	0.6667	0.7222	120	-12.48	2	8	1054	1074	6	1	1	SPHK2
	XM_018062712.1	NC_030814.1:56550226|56581054	chi-miR-29c-3p	-0.876031	0.00195252	0.0499312	-0.916652	0.000506916	0.0325034	0.908884	0.000687071	0.0301569	SPHK2	151	-16.35	2	20	2092	2112	18	0.6111	0.7778	120	-12.48	2	8	1054	1074	6	1	1	SPHK2
	XM_018062712.1	NC_030814.1:75848324|75868791	chi-miR-29c-3p	-0.897339	0.0010311	0.0361664	-0.916652	0.000506916	0.0325034	0.920543	0.000430498	0.0251655	SPHK2	137	-15.19	2	18	8774	8794	16	0.75	0.875	120	-12.48	2	8	1054	1074	6	1	1	SPHK2
	XM_018062712.1	NC_030818.1:14168276|14188222	chi-miR-29c-3p	-0.881721	0.00166605	0.0461338	-0.916652	0.000506916	0.0325034	0.915467	0.000531977	0.0273256	SPHK2	154	-16.49	2	20	14671	14693	20	0.6	0.85	120	-12.48	2	8	1054	1074	6	1	1	SPHK2
	XM_018062712.1	NC_030820.1:21649635|21657632	chi-miR-29c-3p	-0.886213	0.00146156	0.0432041	-0.916652	0.000506916	0.0325034	0.924881	0.000355225	0.0233646	SPHK2	153	-16.69	2	15	5681	5702	14	0.8571	0.8571	120	-12.48	2	8	1054	1074	6	1	1	SPHK2
	XM_018062712.1	NC_030821.1:33340957|33374397	chi-miR-29c-3p	-0.901971	0.000881332	0.0337514	-0.916652	0.000506916	0.0325034	0.949612	8.99941e-05	0.0137681	SPHK2	150	-15.41	2	20	10969	10992	21	0.6667	0.7143	120	-12.48	2	8	1054	1074	6	1	1	SPHK2
	XM_018062712.1	NC_030821.1:33340957|33381291	chi-miR-29c-3p	-0.879964	0.00175117	0.047061	-0.916652	0.000506916	0.0325034	0.964271	2.74121e-05	0.00888108	SPHK2	150	-13.56	2	19	344	364	17	0.7059	0.7059	120	-12.48	2	8	1054	1074	6	1	1	SPHK2
	XM_018062712.1	NC_030825.1:51617825|51680294	chi-miR-29c-3p	-0.928408	0.000301262	0.0214158	-0.916652	0.000506916	0.0325034	0.980269	3.4852e-06	0.00423378	SPHK2	152	-11.08	2	18	9395	9417	18	0.7222	0.7778	120	-12.48	2	8	1054	1074	6	1	1	SPHK2
	XM_018062712.1	NC_030831.1:49153220|49174738	chi-miR-29c-3p	-0.88845	0.0013665	0.041665	-0.916652	0.000506916	0.0325034	0.938032	0.000183513	0.018102	SPHK2	151	-14.05	2	20	90	110	18	0.6111	0.7778	120	-12.48	2	8	1054	1074	6	1	1	SPHK2
	XM_018062717.1	NC_030808.1:142388405|142433828	chi-miR-29c-3p	-0.882775	0.00161637	0.0456723	-0.907739	0.000716938	0.0376317	0.925321	0.000348158	0.0231926	SPHK2	164	-18.08	2	17	11337	11357	15	0.8	0.9333	120	-12.48	2	8	1032	1052	6	1	1	SPHK2
	XM_018062717.1	NC_030812.1:12090221|12092129	chi-miR-29c-3p	-0.876	0.00195417	0.0499406	-0.907739	0.000716938	0.0376317	0.885571	0.00148965	0.0411311	SPHK2	151	-16.49	2	20	344	364	18	0.6667	0.7222	120	-12.48	2	8	1032	1052	6	1	1	SPHK2
	XM_018062717.1	NC_030814.1:75848324|75868791	chi-miR-29c-3p	-0.897339	0.0010311	0.0361664	-0.907739	0.000716938	0.0376317	0.899813	0.000949079	0.0342205	SPHK2	137	-15.19	2	18	8774	8794	16	0.75	0.875	120	-12.48	2	8	1032	1052	6	1	1	SPHK2
	XM_018062717.1	NC_030821.1:33340957|33374397	chi-miR-29c-3p	-0.901971	0.000881332	0.0337514	-0.907739	0.000716938	0.0376317	0.89683	0.00104856	0.0356547	SPHK2	150	-15.41	2	20	10969	10992	21	0.6667	0.7143	120	-12.48	2	8	1032	1052	6	1	1	SPHK2
	XM_018062717.1	NC_030821.1:33340957|33381291	chi-miR-29c-3p	-0.879964	0.00175117	0.047061	-0.907739	0.000716938	0.0376317	0.967414	1.99206e-05	0.00789573	SPHK2	150	-13.56	2	19	344	364	17	0.7059	0.7059	120	-12.48	2	8	1032	1052	6	1	1	SPHK2
	XM_018062717.1	NC_030825.1:51617825|51680294	chi-miR-29c-3p	-0.928408	0.000301262	0.0214158	-0.907739	0.000716938	0.0376317	0.959079	4.38465e-05	0.0104885	SPHK2	152	-11.08	2	18	9395	9417	18	0.7222	0.7778	120	-12.48	2	8	1032	1052	6	1	1	SPHK2
	XM_018062717.1	NC_030831.1:49153220|49174738	chi-miR-29c-3p	-0.88845	0.0013665	0.041665	-0.907739	0.000716938	0.0376317	0.9157	0.000526972	0.0272402	SPHK2	151	-14.05	2	20	90	110	18	0.6111	0.7778	120	-12.48	2	8	1032	1052	6	1	1	SPHK2
	XM_018064172.1	NC_030815.1:25000462|25002136	chi-miR-125a-3p	-0.957598	4.95864e-05	0.00966636	-0.985896	1.0821e-06	0.00331673	0.93095	0.000266126	0.0208792	ACACA	135	-16.99	2	12	694	714	10	0.8	1	146	-16.85	2	20	4443	4464	19	0.6316	0.7368	ACACA
	XM_018064172.1	NC_030815.1:25000462|25002136	chi-miR-125b-5p	-0.9334	0.000235093	0.0191319	-0.910783	0.000639468	0.0358018	0.93095	0.000266126	0.0208792	ACACA	140	-16.44	2	9	1233	1252	7	1	1	131	-14.42	2	18	4546	4564	16	0.6875	0.75	ACACA
	XM_018064172.1	NC_030815.1:25000462|25002136	chi-miR-130a-5p	-0.918241	0.000474644	0.0257705	-0.935601	0.000209461	0.0223991	0.93095	0.000266126	0.0208792	ACACA	121	-15.55	3	21	73	94	19	0.6316	0.8421	130	-13.7	2	20	8559	8581	19	0.5789	0.7368	ACACA
	XM_018064172.1	NC_030815.1:25000462|25002136	chi-miR-199a-3p	-0.958949	4.43318e-05	0.00939115	-0.891792	0.00123269	0.047543	0.93095	0.000266126	0.0208792	ACACA	133	-15.16	2	20	128	147	18	0.7222	0.8333	138	-15.79	2	20	1082	1105	21	0.6667	0.7143	ACACA
	XM_018064172.1	NC_030815.1:25000462|25002136	chi-miR-199b-3p	-0.958955	4.43096e-05	0.00939115	-0.89181	0.001232	0.0475399	0.93095	0.000266126	0.0208792	ACACA	133	-15.16	2	20	128	147	18	0.7222	0.8333	138	-15.79	2	20	1082	1105	21	0.6667	0.7143	ACACA
	XM_018064172.1	NC_030815.1:25000462|25002136	chi-miR-199b-5p	-0.903472	0.000836258	0.033037	-0.892104	0.00122067	0.0473609	0.93095	0.000266126	0.0208792	ACACA	136	-14.54	2	22	1075	1099	22	0.5909	0.7273	143	-17.12	3	22	3392	3416	21	0.7143	0.8095	ACACA
	XM_018064172.1	NC_030815.1:25000462|25002136	chi-miR-199c-3p	-0.958955	4.43096e-05	0.00939115	-0.89181	0.001232	0.0475399	0.93095	0.000266126	0.0208792	ACACA	133	-15.16	2	20	128	147	18	0.7222	0.8333	138	-15.79	2	20	1082	1105	21	0.6667	0.7143	ACACA
	XM_018064172.1	NC_030815.1:25000462|25002136	chi-miR-199c-5p	-0.903472	0.000836258	0.033037	-0.892104	0.00122067	0.0473609	0.93095	0.000266126	0.0208792	ACACA	136	-14.54	2	22	1075	1099	22	0.5909	0.7273	143	-17.12	3	22	3392	3416	21	0.7143	0.8095	ACACA
	XM_018064172.1	NC_030815.1:25000462|25002136	chi-miR-214-3p	-0.957127	5.15156e-05	0.00990086	-0.918705	0.000465498	0.031349	0.93095	0.000266126	0.0208792	ACACA	124	-10.95	2	17	747	766	15	0.7333	0.7333	148	-18.2	2	19	8467	8485	17	0.7059	0.7647	ACACA
	XM_018064172.1	NC_030815.1:25000462|25002136	chi-miR-23b-5p	-0.907526	0.000722592	0.031457	-0.93346	0.000234359	0.023483	0.93095	0.000266126	0.0208792	ACACA	142	-18.5	2	20	1400	1422	19	0.6316	0.8421	147	-29.05	2	21	3479	3503	22	0.6818	0.7727	ACACA
	XM_018064172.1	NC_030815.1:25000462|25002136	chi-miR-455-3p	-0.889893	0.00130757	0.0407391	-0.893266	0.00117663	0.0466465	0.93095	0.000266126	0.0208792	ACACA	141	-21	2	19	866	888	18	0.6667	0.8333	148	-15.62	2	20	1132	1151	18	0.6667	0.7778	ACACA
	XM_018064172.1	NC_030815.1:25000462|25002136	chi-miR-497-5p	-0.878946	0.00180182	0.0479282	-0.897822	0.00101472	0.0437281	0.93095	0.000266126	0.0208792	ACACA	152	-16.87	3	21	113	134	18	0.7222	0.8889	152	-21.55	2	21	1550	1571	19	0.6842	0.8421	ACACA
	XM_018064172.1	NC_030817.1:10520599|10522437	chi-miR-125a-3p	-0.901948	0.000882032	0.0337514	-0.985896	1.0821e-06	0.00331673	0.873723	0.00207782	0.0471503	ACACA	126	-16.67	3	11	188	208	8	0.875	1	146	-16.85	2	20	4443	4464	19	0.6316	0.7368	ACACA
	XM_018064723.1	NC_030812.1:12090221|12092129	chi-miR-29c-3p	-0.876	0.00195417	0.0499406	-0.922344	0.000398007	0.0293128	0.919879	0.000442927	0.0254627	PIGL	151	-16.49	2	20	344	364	18	0.6667	0.7222	128	-11.79	2	18	600	622	18	0.7222	0.7778	PIGL
	XM_018064723.1	NC_030821.1:33340957|33374397	chi-miR-29c-3p	-0.901971	0.000881332	0.0337514	-0.922344	0.000398007	0.0293128	0.873767	0.00207539	0.0471314	PIGL	150	-15.41	2	20	10969	10992	21	0.6667	0.7143	128	-11.79	2	18	600	622	18	0.7222	0.7778	PIGL
	XM_018064723.1	NC_030821.1:33340957|33381291	chi-miR-29c-3p	-0.879964	0.00175117	0.047061	-0.922344	0.000398007	0.0293128	0.88896	0.00134546	0.0394935	PIGL	150	-13.56	2	19	344	364	17	0.7059	0.7059	128	-11.79	2	18	600	622	18	0.7222	0.7778	PIGL
	XM_018064723.1	NC_030825.1:51617825|51680294	chi-miR-29c-3p	-0.928408	0.000301262	0.0214158	-0.922344	0.000398007	0.0293128	0.915621	0.000528675	0.027264	PIGL	152	-11.08	2	18	9395	9417	18	0.7222	0.7778	128	-11.79	2	18	600	622	18	0.7222	0.7778	PIGL
	XM_018064792.1	NC_030810.1:113233862|113259417	chi-miR-10a-5p	-0.921776	0.000408058	0.0240362	-0.910894	0.00063677	0.0357462	0.898125	0.00100451	0.0350183	PEMT	145	-17.04	3	19	16070	16092	17	0.8235	0.8235	128	-13.57	2	13	589	610	11	0.9091	0.9091	PEMT
	XM_018064792.1	NC_030810.1:113233862|113259417	chi-miR-125a-5p	-0.882663	0.0016216	0.0457302	-0.890717	0.00127468	0.0482824	0.898125	0.00100451	0.0350183	PEMT	151	-27.11	2	21	15388	15410	20	0.7	0.85	120	-14.01	3	9	702	723	6	1	1	PEMT
	XM_018064792.1	NC_030810.1:113233862|113259417	chi-miR-125b-5p	-0.920487	0.000431539	0.0246704	-0.897806	0.00101524	0.0437366	0.898125	0.00100451	0.0350183	PEMT	142	-22.87	2	16	15390	15410	15	0.8	0.8667	126	-12.2	3	19	704	723	16	0.625	0.6875	PEMT
	XM_018064792.1	NC_030810.1:113233862|113259417	chi-miR-199a-3p	-0.917527	0.000488976	0.0261132	-0.903936	0.000822662	0.0399681	0.898125	0.00100451	0.0350183	PEMT	151	-20.46	2	13	5773	5794	12	0.9167	0.9167	129	-17.81	2	20	122	141	18	0.6667	0.8333	PEMT
	XM_018064792.1	NC_030810.1:113233862|113259417	chi-miR-199b-3p	-0.917564	0.000488216	0.0261132	-0.903964	0.000821848	0.0399505	0.898125	0.00100451	0.0350183	PEMT	151	-20.46	2	13	5773	5794	12	0.9167	0.9167	129	-17.81	2	20	122	141	18	0.6667	0.8333	PEMT
	XM_018064792.1	NC_030810.1:113233862|113259417	chi-miR-199c-3p	-0.917564	0.000488216	0.0261132	-0.903964	0.000821848	0.0399505	0.898125	0.00100451	0.0350183	PEMT	151	-20.46	2	13	5773	5794	12	0.9167	0.9167	129	-17.81	2	20	122	141	18	0.6667	0.8333	PEMT
	XM_018064792.1	NC_030810.1:113233862|113259417	chi-miR-214-3p	-0.936987	0.000194375	0.0172908	-0.904565	0.000804485	0.0396092	0.898125	0.00100451	0.0350183	PEMT	153	-20.9	2	19	9630	9652	20	0.7	0.75	163	-21.91	2	16	123	142	14	0.8571	0.9286	PEMT
	XM_018064792.1	NC_030810.1:113233862|113259417	chi-miR-455-3p	-0.913156	0.000583289	0.0284149	-0.903364	0.000839471	0.0403421	0.898125	0.00100451	0.0350183	PEMT	161	-21.63	2	20	7575	7595	18	0.7778	0.8333	136	-16.17	2	21	496	517	19	0.7368	0.7368	PEMT
	XM_018064792.1	NC_030810.1:6163033|6171001	chi-miR-10a-5p	-0.883576	0.00157935	0.0450018	-0.910894	0.00063677	0.0357462	0.909504	0.00067128	0.0298915	PEMT	145	-18.4	2	15	649	671	14	0.7857	0.7857	128	-13.57	2	13	589	610	11	0.9091	0.9091	PEMT
	XM_018064792.1	NC_030810.1:6163033|6171001	chi-miR-125b-5p	-0.90699	0.000736982	0.0316151	-0.897806	0.00101524	0.0437366	0.909504	0.00067128	0.0298915	PEMT	145	-20.59	2	19	6453	6473	18	0.6667	0.7222	126	-12.2	3	19	704	723	16	0.625	0.6875	PEMT
	XM_018064792.1	NC_030810.1:6163033|6171001	chi-miR-193b-5p	-0.876069	0.00195048	0.0499173	-0.901355	0.000900314	0.0415629	0.909504	0.00067128	0.0298915	PEMT	152	-15.65	2	13	4898	4919	11	0.8182	1	146	-25.16	2	15	105	126	13	0.7692	1	PEMT
	XM_018064792.1	NC_030810.1:6163033|6171001	chi-miR-199a-3p	-0.886076	0.0014675	0.0432783	-0.903936	0.000822662	0.0399681	0.909504	0.00067128	0.0298915	PEMT	152	-16.23	2	20	2943	2964	20	0.7	0.8	129	-17.81	2	20	122	141	18	0.6667	0.8333	PEMT
	XM_018064792.1	NC_030810.1:6163033|6171001	chi-miR-199b-3p	-0.886096	0.00146663	0.0432783	-0.903964	0.000821848	0.0399505	0.909504	0.00067128	0.0298915	PEMT	152	-16.23	2	20	2943	2964	20	0.7	0.8	129	-17.81	2	20	122	141	18	0.6667	0.8333	PEMT
	XM_018064792.1	NC_030810.1:6163033|6171001	chi-miR-199c-3p	-0.886096	0.00146663	0.0432783	-0.903964	0.000821848	0.0399505	0.909504	0.00067128	0.0298915	PEMT	152	-16.23	2	20	2943	2964	20	0.7	0.8	129	-17.81	2	20	122	141	18	0.6667	0.8333	PEMT
	XM_018064792.1	NC_030810.1:6163033|6171001	chi-miR-214-3p	-0.893625	0.00116329	0.0384674	-0.904565	0.000804485	0.0396092	0.909504	0.00067128	0.0298915	PEMT	162	-16.77	2	19	4363	4382	17	0.7647	0.8235	163	-21.91	2	16	123	142	14	0.8571	0.9286	PEMT
	XM_018064792.1	NC_030810.1:6163033|6171001	chi-miR-455-3p	-0.890689	0.00127579	0.0400864	-0.903364	0.000839471	0.0403421	0.909504	0.00067128	0.0298915	PEMT	164	-22.63	2	21	1433	1454	19	0.6842	0.8421	136	-16.17	2	21	496	517	19	0.7368	0.7368	PEMT
	XM_018064792.1	NC_030820.1:42296928|42306408	chi-miR-155-5p	-0.899033	0.000974408	0.0350674	-0.909271	0.000677186	0.0366929	0.918177	0.000475928	0.0261593	PEMT	149	-12.28	2	22	1727	1749	20	0.6	0.7	120	-10.8	2	8	65	87	6	1	1	PEMT
	XM_018064792.1	NC_030822.1:30600067|30617557	chi-miR-193b-5p	-0.880253	0.00173698	0.0470309	-0.901355	0.000900314	0.0415629	0.929874	0.00028062	0.0212982	PEMT	151	-22.16	2	20	701	722	18	0.6667	0.8889	146	-25.16	2	15	105	126	13	0.7692	1	PEMT
	XM_018064792.1	NC_030822.1:30600067|30617557	chi-miR-29a-3p	-0.887739	0.00139625	0.0420954	-0.925527	0.000344873	0.0275868	0.929874	0.00028062	0.0212982	PEMT	139	-15.12	2	20	9248	9268	18	0.7222	0.8333	120	-16.33	2	8	743	763	6	1	1	PEMT
	XM_018064792.1	NC_030822.1:30600067|30617557	chi-miR-29b-3p	-0.909235	0.000678104	0.030739	-0.900673	0.000921645	0.0419498	0.929874	0.00028062	0.0212982	PEMT	141	-12.82	2	19	11187	11209	20	0.65	0.8	120	-13.02	2	8	744	763	6	1	1	PEMT
	XM_018064796.1	NC_030808.1:142388405|142433828	chi-miR-29c-3p	-0.882775	0.00161637	0.0456723	-0.890658	0.00127702	0.0483191	0.896964	0.00104395	0.0355853	PEMT	164	-18.08	2	17	11337	11357	15	0.8	0.9333	120	-13.06	2	8	795	815	6	1	1	PEMT
	XM_018064796.1	NC_030814.1:56550226|56581054	chi-miR-29c-3p	-0.876031	0.00195252	0.0499312	-0.890658	0.00127702	0.0483191	0.964538	2.67088e-05	0.00880398	PEMT	151	-16.35	2	20	2092	2112	18	0.6111	0.7778	120	-13.06	2	8	795	815	6	1	1	PEMT
	XM_018064796.1	NC_030814.1:75848324|75868791	chi-miR-29c-3p	-0.897339	0.0010311	0.0361664	-0.890658	0.00127702	0.0483191	0.938837	0.000175444	0.017791	PEMT	137	-15.19	2	18	8774	8794	16	0.75	0.875	120	-13.06	2	8	795	815	6	1	1	PEMT
	XM_018064796.1	NC_030818.1:14168276|14188222	chi-miR-29c-3p	-0.881721	0.00166605	0.0461338	-0.890658	0.00127702	0.0483191	0.955608	5.81036e-05	0.0115982	PEMT	154	-16.49	2	20	14671	14693	20	0.6	0.85	120	-13.06	2	8	795	815	6	1	1	PEMT
	XM_018064796.1	NC_030820.1:21649635|21657632	chi-miR-29c-3p	-0.886213	0.00146156	0.0432041	-0.890658	0.00127702	0.0483191	0.960206	3.98099e-05	0.0101137	PEMT	153	-16.69	2	15	5681	5702	14	0.8571	0.8571	120	-13.06	2	8	795	815	6	1	1	PEMT
	XM_018064796.1	NC_030821.1:33340957|33374397	chi-miR-29c-3p	-0.901971	0.000881332	0.0337514	-0.890658	0.00127702	0.0483191	0.962465	3.25159e-05	0.00941475	PEMT	150	-15.41	2	20	10969	10992	21	0.6667	0.7143	120	-13.06	2	8	795	815	6	1	1	PEMT
	XM_018064796.1	NC_030821.1:33340957|33381291	chi-miR-29c-3p	-0.879964	0.00175117	0.047061	-0.890658	0.00127702	0.0483191	0.886266	0.00145922	0.040779	PEMT	150	-13.56	2	19	344	364	17	0.7059	0.7059	120	-13.06	2	8	795	815	6	1	1	PEMT
	XM_018064796.1	NC_030825.1:51617825|51680294	chi-miR-29c-3p	-0.928408	0.000301262	0.0214158	-0.890658	0.00127702	0.0483191	0.945542	0.000117636	0.0152339	PEMT	152	-11.08	2	18	9395	9417	18	0.7222	0.7778	120	-13.06	2	8	795	815	6	1	1	PEMT
	XM_018064796.1	NC_030831.1:49153220|49174738	chi-miR-29c-3p	-0.88845	0.0013665	0.041665	-0.890658	0.00127702	0.0483191	0.93548	0.000210821	0.0190969	PEMT	151	-14.05	2	20	90	110	18	0.6111	0.7778	120	-13.06	2	8	795	815	6	1	1	PEMT
	XM_018065383.1	NC_030812.1:66349177|66353522	chi-miR-423-3p	-0.952524	7.32801e-05	0.0116118	-0.913261	0.000580874	0.0343944	0.885153	0.00150815	0.0413226	PITPNC1	132	-18.83	2	22	2238	2261	21	0.7143	0.7143	139	-22.15	2	21	637	660	20	0.65	0.75	PITPNC1
	XM_018065383.1	NC_030816.1:83819802|83825048	chi-miR-423-3p	-0.888298	0.00137285	0.0417471	-0.913261	0.000580874	0.0343944	0.88628	0.00145865	0.0407726	PITPNC1	143	-17.39	2	21	1425	1449	21	0.6667	0.7619	139	-22.15	2	21	637	660	20	0.65	0.75	PITPNC1
	XM_018065383.1	NC_030820.1:32826780|32843754	chi-miR-423-3p	-0.917538	0.000488741	0.0261132	-0.913261	0.000580874	0.0343944	0.879916	0.00175351	0.043975	PITPNC1	134	-22.49	2	20	3661	3684	19	0.5789	0.7895	139	-22.15	2	21	637	660	20	0.65	0.75	PITPNC1
	XM_018065383.1	NW_017189516.1:21137781|21153119	chi-miR-423-3p	-0.884742	0.00152645	0.0441903	-0.913261	0.000580874	0.0343944	0.922817	0.00038978	0.024194	PITPNC1	137	-19.83	2	21	14443	14465	20	0.7	0.75	139	-22.15	2	21	637	660	20	0.65	0.75	PITPNC1
	XM_018065407.1	NC_030812.1:66349177|66353522	chi-miR-30d-3p	-0.924315	0.000364486	0.0229048	-0.904214	0.000814587	0.0398094	0.942364	0.000143015	0.0163958	SLC16A3	129	-11.56	2	18	1280	1300	16	0.6875	0.8125	125	-20.82	2	20	140	159	18	0.6111	0.8333	SLC16A3
	XM_018065407.1	NC_030826.1:55072908|55078126	chi-miR-30d-3p	-0.930592	0.000270894	0.0205516	-0.904214	0.000814587	0.0398094	0.961511	3.54685e-05	0.00971346	SLC16A3	153	-12	2	18	693	713	16	0.6875	0.8125	125	-20.82	2	20	140	159	18	0.6111	0.8333	SLC16A3
